# Supplementary material for: Repressor element 1-silencing transcription factor deficiency yields profound hearing loss through Kv7.4 channel upsurge in auditory neurons and hair cells
Source: eLife. 2022 Sep 20;11:e76754. doi: 10.7554/eLife.76754 (PMC9525063; doi:10.7554/eLife.76754)
Supplement: Figure 1—source data 1. [file elife-76754-fig1-data1.zip]

Archive with 65 entries (48 files):
- Figure_1_source_data/
- Figure_1_source_data/Fig.1 A/
- Figure_1_source_data/Fig.1 A/Rest cKO Apex/
- Figure_1_source_data/Fig.1 A/Rest cKO Apex/Rest cKO Apex SGN DAPI.tif
- Figure_1_source_data/Fig.1 A/Rest cKO Apex/Rest cKO Apex SGN Merge.tif
- Figure_1_source_data/Fig.1 A/Rest cKO Apex/Rest cKO Apex SGN Rest.tif
- Figure_1_source_data/Fig.1 A/Rest cKO Apex/Rest cKO Apex SGN Tuj1.tif
- Figure_1_source_data/Fig.1 A/Rest cKO Base/
- Figure_1_source_data/Fig.1 A/Rest cKO Base/Rest cKO Base SGN DAPI.tif
- Figure_1_source_data/Fig.1 A/Rest cKO Base/Rest cKO Base SGN Merge.tif
- Figure_1_source_data/Fig.1 A/Rest cKO Base/Rest cKO Base SGN Rest.tif
- Figure_1_source_data/Fig.1 A/Rest cKO Base/Rest cKO Base SGN Tuj1.tif
- Figure_1_source_data/Fig.1 A/Rest cKO Middle/
- Figure_1_source_data/Fig.1 A/Rest cKO Middle/Rest cKO Middle SGN DAPI.tif
- Figure_1_source_data/Fig.1 A/Rest cKO Middle/Rest cKO Middle SGN Merge.tif
- Figure_1_source_data/Fig.1 A/Rest cKO Middle/Rest cKO Middle SGN Rest.tif
- Figure_1_source_data/Fig.1 A/Rest cKO Middle/Rest cKO Middle SGN Tuj1.tif
- Figure_1_source_data/Fig.1 A/WT Apex/
- Figure_1_source_data/Fig.1 A/WT Apex/WT Apex SGN DAPI.tif
- Figure_1_source_data/Fig.1 A/WT Apex/WT Apex SGN Merge.tif
- Figure_1_source_data/Fig.1 A/WT Apex/WT Apex SGN Rest.tif
- Figure_1_source_data/Fig.1 A/WT Apex/WT Apex SGN Tuj1.tif
- Figure_1_source_data/Fig.1 A/WT Base/
- Figure_1_source_data/Fig.1 A/WT Base/WT Base SGN DAPI.tif
- Figure_1_source_data/Fig.1 A/WT Base/WT Base SGN Merge.tif
- Figure_1_source_data/Fig.1 A/WT Base/WT Base SGN Rest.tif
- Figure_1_source_data/Fig.1 A/WT Base/WT Base SGN Tuj1.tif
- Figure_1_source_data/Fig.1 A/WT Middle/
- Figure_1_source_data/Fig.1 A/WT Middle/WT Middle SGN DAPI.tif
- Figure_1_source_data/Fig.1 A/WT Middle/WT Middle SGN Merge.tif
- Figure_1_source_data/Fig.1 A/WT Middle/WT Middle SGN Rest.tif
- Figure_1_source_data/Fig.1 A/WT Middle/WT Middle SGN Tuj1.tif
- Figure_1_source_data/Fig.1 B/
- Figure_1_source_data/Fig.1 B/Figure_1 B.tif
- Figure_1_source_data/Fig.1 B/Figure_1 Bú¿originalú⌐.Tif
- Figure_1_source_data/Fig.1 C/
- Figure_1_source_data/Fig.1 C/Fig.1 C.tif
- Figure_1_source_data/Fig.1 D/
- Figure_1_source_data/Fig.1 D/Figure_1D-Atoh1-cre.tif
- Figure_1_source_data/Fig.1 D/Figure_1D-Atoh1-creú¿originalú⌐.tif
- Figure_1_source_data/Fig.1 D/Figure_1D-Rest-loxp.tif
- Figure_1_source_data/Fig.1 D/Figure_1D-Rest-loxpú¿originalú⌐.tif
- Figure_1_source_data/Fig.1 E/
- Figure_1_source_data/Fig.1 E/Fig.1E.xlsx
- Figure_1_source_data/Fig.1 F/
- Figure_1_source_data/Fig.1 F/Fig.1 F.xlsx
- Figure_1_source_data/Fig.1 G/
- Figure_1_source_data/Fig.1 G/Rest +cKO Apex.tif
- Figure_1_source_data/Fig.1 G/Rest +cKO Base.tif
- Figure_1_source_data/Fig.1 G/Rest +cKO Middle.tif
- Figure_1_source_data/Fig.1 G/Rest cKO  Apex.tif
- Figure_1_source_data/Fig.1 G/Rest cKO Base.tif
- Figure_1_source_data/Fig.1 G/Rest cKO Middle.tif
- Figure_1_source_data/Fig.1 G/WT Apex.tif
- Figure_1_source_data/Fig.1 G/WT Base.tif
- Figure_1_source_data/Fig.1 G/WT Middle.tif
- Figure_1_source_data/Fig.1 H/
- Figure_1_source_data/Fig.1 H/Rest cKO 1M.pdf
- Figure_1_source_data/Fig.1 H/Rest cKO 3M.pdf
- Figure_1_source_data/Fig.1 H/WT 1M.pdf
- Figure_1_source_data/Fig.1 H/WT 3M.pdf
- Figure_1_source_data/Fig.1 I/
- Figure_1_source_data/Fig.1 I/Fig.1 I.xlsx
- Figure_1_source_data/Fig.1 J/
- Figure_1_source_data/Fig.1 J/Fig.1 J.xlsx
