# Supplementary material for: Repressor element 1-silencing transcription factor deficiency yields profound hearing loss through Kv7.4 channel upsurge in auditory neurons and hair cells
Source: eLife. 2022 Sep 20;11:e76754. doi: 10.7554/eLife.76754 (PMC9525063; doi:10.7554/eLife.76754)
Supplement: Figure 1—figure supplement 1—source data 1. [file elife-76754-fig1-figsupp1-data1.zip]

Archive with 4 entries (3 files):
- Figure 1-figure supplement 1-source data/Figure 1 - Figure supplement 1.tif
- Figure 1-figure supplement 1-source data/Figure 1 - Figure supplement 1.xlsx
- Figure 1-figure supplement 1-source data/Figure 1 - Figure supplement 1ú¿originalú⌐.tif
- Figure 1-figure supplement 1-source data/
