# Supplementary material for: Repressor element 1-silencing transcription factor deficiency yields profound hearing loss through Kv7.4 channel upsurge in auditory neurons and hair cells
Source: eLife. 2022 Sep 20;11:e76754. doi: 10.7554/eLife.76754 (PMC9525063; doi:10.7554/eLife.76754)
Supplement: Figure 2—source data 1. [file elife-76754-fig2-data1.zip]

Archive with 35 entries (28 files):
- Figure_2_source_data/Fig.2 JKL/Fig.2 JKL.xlsx
- Figure_2_source_data/Fig.2 CDE/Fig 2CDE.xlsx
- Figure_2_source_data/
- Figure_2_source_data/Fig.2 A/
- Figure_2_source_data/Fig.2 A/Fig.2 A.tif
- Figure_2_source_data/Fig.2 B/
- Figure_2_source_data/Fig.2 B/Rest cKO 1M Apex.tif
- Figure_2_source_data/Fig.2 B/Rest cKO 1M Base.tif
- Figure_2_source_data/Fig.2 B/Rest cKO 1M Middle.tif
- Figure_2_source_data/Fig.2 B/Rest cKO 3M Apex.tif
- Figure_2_source_data/Fig.2 B/Rest cKO 3M Base.tif
- Figure_2_source_data/Fig.2 B/Rest cKO 3M Middle.tif
- Figure_2_source_data/Fig.2 B/WT 1M Apex.tif
- Figure_2_source_data/Fig.2 B/WT 1M Base.tif
- Figure_2_source_data/Fig.2 B/WT 1M Middle.tif
- Figure_2_source_data/Fig.2 B/WT 3M Apex.tif
- Figure_2_source_data/Fig.2 B/WT 3M Base.tif
- Figure_2_source_data/Fig.2 B/WT 3M Middle.tif
- Figure_2_source_data/Fig.2 CDE/
- Figure_2_source_data/Fig.2 F/
- Figure_2_source_data/Fig.2 F/Rest cKO 1M Apex.tif
- Figure_2_source_data/Fig.2 F/Rest cKO 1M Base.tif
- Figure_2_source_data/Fig.2 F/Rest cKO 1M Middle.tif
- Figure_2_source_data/Fig.2 F/Rest cKO 3M Apex.tif
- Figure_2_source_data/Fig.2 F/Rest cKO 3M Base.tif
- Figure_2_source_data/Fig.2 F/Rest cKO 3M Middle.tif
- Figure_2_source_data/Fig.2 F/WT 1M Apex.tif
- Figure_2_source_data/Fig.2 F/WT 1M Base.tif
- Figure_2_source_data/Fig.2 F/WT 1M Middle.tif
- Figure_2_source_data/Fig.2 F/WT 3M Apex.tif
- Figure_2_source_data/Fig.2 F/WT 3M Base.tif
- Figure_2_source_data/Fig.2 F/WT 3M Middle.tif
- Figure_2_source_data/Fig.2 GHI/
- Figure_2_source_data/Fig.2 GHI/fig 2 GHI.xlsx
- Figure_2_source_data/Fig.2 JKL/
