# Supplementary material for: Repressor element 1-silencing transcription factor deficiency yields profound hearing loss through Kv7.4 channel upsurge in auditory neurons and hair cells
Source: eLife. 2022 Sep 20;11:e76754. doi: 10.7554/eLife.76754 (PMC9525063; doi:10.7554/eLife.76754)
Supplement: Figure 2—source data 1. [file elife-76754-fig2-data1.zip › Figure_2_source_data/Fig.2 JKL/Fig.2 JKL.xlsx]

## Sheet: Fig.2 J
								Figure 2. Degeneration of SGNs and HCs is observed in 3-month-old Rest cKO mice but not in 1-month-old mice.
								J,K,L, Quantification data of IHCs in WT and Rest cKO mice
Apex	IHC/100um
	WT 1M	Rest cKO 1M		WT 3M	Rest cKO 3M
	14	13		13	12
	13	12		14	14
	12	13		12	12
	13	12		13	11
	13	13		13	11
	12	12		12	12
	13

## Sheet: Fig.2 K
Middle	IHC/100um
	WT 1M	Rest cKO 1M		WT 3M	Rest cKO 3M
	12	12		12	12
	12	12		13	13
	13	13		13	13
	13	13		12	12
	12	12		12	11
	13	13		13	12
	13

## Sheet: Fig.2 L
Base	IHC/100um
	WT 1M	Rest cKO 1M		WT 3M	Rest cKO 3M
	13	13		13	12
	12	11		12	12
	13	12		12	11
	13	12		12	6
	11	12		12	7
	12	12		13	10
	13
