# Supplementary material for: Repressor element 1-silencing transcription factor deficiency yields profound hearing loss through Kv7.4 channel upsurge in auditory neurons and hair cells
Source: eLife. 2022 Sep 20;11:e76754. doi: 10.7554/eLife.76754 (PMC9525063; doi:10.7554/eLife.76754)
Supplement: Figure 2—source data 1. [file elife-76754-fig2-data1.zip › Figure_2_source_data/Fig.2 CDE/Fig 2CDE.xlsx]

## Sheet: Fig.2 C
							Figure 2. Degeneration of SGNs and HCs is observed in 3-month-old Rest cKO mice but not in 1-month-old mice.
							C, D, E, and SGNs were quantified in all three regions of the cochlea.
SGN density
apex
	WT 1M	Rest cKO 1M		WT 3M	Rest cKO 3M
	64	79		77	56
	76	64		69	45
	67	69		59	43
	82	62		72	51
		53			52
					56

## Sheet: Fig.2 D
SGN density
middle
	WT 1M	Rest cKO 1M		WT 3M	Rest cKO 3M
	58	66		70	42
	70	61		67	37
	64	64		56	36
	75	60		68	44
		47			41
					48

## Sheet: Fig.2 E
SGN density
base
	WT 1M	Rest cKO 1M		WT 3M	Rest cKO 3M
	52	51		61	39
	59	56		53	38
	52	57		50	39
	66	50		58	45
		43			43
					48
