# Supplementary material for: Repressor element 1-silencing transcription factor deficiency yields profound hearing loss through Kv7.4 channel upsurge in auditory neurons and hair cells
Source: eLife. 2022 Sep 20;11:e76754. doi: 10.7554/eLife.76754 (PMC9525063; doi:10.7554/eLife.76754)
Supplement: Figure 2—source data 1. [file elife-76754-fig2-data1.zip › Figure_2_source_data/Fig.2 GHI/fig 2 GHI.xlsx]

## Sheet: Fig.2 G
								Figure 2. Degeneration of SGNs and HCs is observed in 3-month-old Rest cKO mice but not in 1-month-old mice.
								G,H,I, Quantification of OHCs at the cochlea's apical middle and basal regions in WT and Rest cKO mice (1M and 3M).
Apex	OHC/100um
	WT 1M	Rest cKO 1M		WT 3M	Rest cKO 3M
	41	39		40	42
	41	37		41	38
	41	38		44	39
	44	44		45	34
	45	42		40	32
	41	39		43	37
	44

## Sheet: Fig.2 H
Middle	OHC/100um
	WT 1M	Rest cKO 1M		WT 3M	Rest cKO 3M
	41	39		43	42
	43	41		42	40
	42	41		44	40
	43	43		43	33
	44	37		41	31
	40	42		41	38
	40

## Sheet: Fig.2 I
Base	OHC/100um
	WT 1M	Rest cKO 1M		WT 3M	Rest cKO 3M
	41	40		41	37
	39	38		40	38
	40	40		42	34
	42	36		44	31
	43	42		40	30
	40	37		40	39
	39
