# Supplementary material for: Repressor element 1-silencing transcription factor deficiency yields profound hearing loss through Kv7.4 channel upsurge in auditory neurons and hair cells
Source: eLife. 2022 Sep 20;11:e76754. doi: 10.7554/eLife.76754 (PMC9525063; doi:10.7554/eLife.76754)
Supplement: Figure 2—figure supplement 1—source data 1. [file elife-76754-fig2-figsupp1-data1.zip]

Archive with 43 entries (36 files):
- Figure 2 - figure supplement 1 Source data/
- Figure 2 - figure supplement 1 Source data/Figure 2 - figure supplement 1 A/
- Figure 2 - figure supplement 1 Source data/Figure 2 - figure supplement 1 A/Rest-cko P1 apex.tif
- Figure 2 - figure supplement 1 Source data/Figure 2 - figure supplement 1 A/Rest-cko P14 apex.tif
- Figure 2 - figure supplement 1 Source data/Figure 2 - figure supplement 1 A/Rest-cko P7  apex.tif
- Figure 2 - figure supplement 1 Source data/Figure 2 - figure supplement 1 A/WT P1 apex.tif
- Figure 2 - figure supplement 1 Source data/Figure 2 - figure supplement 1 A/WT P14 apex.tif
- Figure 2 - figure supplement 1 Source data/Figure 2 - figure supplement 1 A/WT P7 apex.tif
- Figure 2 - figure supplement 1 Source data/Figure 2 - figure supplement 1 B/
- Figure 2 - figure supplement 1 Source data/Figure 2 - figure supplement 1 B/Rest-cko P1 middle.tif
- Figure 2 - figure supplement 1 Source data/Figure 2 - figure supplement 1 B/Rest-cko P14 middle.tif
- Figure 2 - figure supplement 1 Source data/Figure 2 - figure supplement 1 B/Rest-cko P7  middle.tif
- Figure 2 - figure supplement 1 Source data/Figure 2 - figure supplement 1 B/WT P1 middle.tif
- Figure 2 - figure supplement 1 Source data/Figure 2 - figure supplement 1 B/WT P14 middle.tif
- Figure 2 - figure supplement 1 Source data/Figure 2 - figure supplement 1 B/WT P7 middle.tif
- Figure 2 - figure supplement 1 Source data/Figure 2 - figure supplement 1 C/
- Figure 2 - figure supplement 1 Source data/Figure 2 - figure supplement 1 C/Rest-cko P1 base.tif
- Figure 2 - figure supplement 1 Source data/Figure 2 - figure supplement 1 C/Rest-cko P14 base.tif
- Figure 2 - figure supplement 1 Source data/Figure 2 - figure supplement 1 C/Rest-cko P7  base.tif
- Figure 2 - figure supplement 1 Source data/Figure 2 - figure supplement 1 C/WT P1 base.tif
- Figure 2 - figure supplement 1 Source data/Figure 2 - figure supplement 1 C/WT P14 base.tif
- Figure 2 - figure supplement 1 Source data/Figure 2 - figure supplement 1 C/WT P7 base.tif
- Figure 2 - figure supplement 1 Source data/Figure 2 - figure supplement 1 D/
- Figure 2 - figure supplement 1 Source data/Figure 2 - figure supplement 1 D/Rest cKO P1  apex SGN.tif
- Figure 2 - figure supplement 1 Source data/Figure 2 - figure supplement 1 D/Rest cKO P14 apex SGN.tif
- Figure 2 - figure supplement 1 Source data/Figure 2 - figure supplement 1 D/Rest cKO P7  apex SGN.tif
- Figure 2 - figure supplement 1 Source data/Figure 2 - figure supplement 1 D/WT P1 apex SGN.tif
- Figure 2 - figure supplement 1 Source data/Figure 2 - figure supplement 1 D/WT P14  apex SGN.tif
- Figure 2 - figure supplement 1 Source data/Figure 2 - figure supplement 1 D/WT P7 apex SGN.tif
- Figure 2 - figure supplement 1 Source data/Figure 2 - figure supplement 1 E/
- Figure 2 - figure supplement 1 Source data/Figure 2 - figure supplement 1 E/Rest cKO P1 middle SGN.tif
- Figure 2 - figure supplement 1 Source data/Figure 2 - figure supplement 1 E/Rest cKO P14 middle SGN.tif
- Figure 2 - figure supplement 1 Source data/Figure 2 - figure supplement 1 E/Rest cKO P7  middle SGN.tif
- Figure 2 - figure supplement 1 Source data/Figure 2 - figure supplement 1 E/WT P1  middle SGN.tif
- Figure 2 - figure supplement 1 Source data/Figure 2 - figure supplement 1 E/WT P14 middle SGN.tif
- Figure 2 - figure supplement 1 Source data/Figure 2 - figure supplement 1 E/WT P7 middle SGN.tif
- Figure 2 - figure supplement 1 Source data/Figure 2 - figure supplement 1 F/
- Figure 2 - figure supplement 1 Source data/Figure 2 - figure supplement 1 F/Rest cKO P1  base SGN.tif
- Figure 2 - figure supplement 1 Source data/Figure 2 - figure supplement 1 F/Rest cKO P14  base SGN.tif
- Figure 2 - figure supplement 1 Source data/Figure 2 - figure supplement 1 F/Rest cKO P7 base SGN.tif
- Figure 2 - figure supplement 1 Source data/Figure 2 - figure supplement 1 F/WT P1  base SGN.tif
- Figure 2 - figure supplement 1 Source data/Figure 2 - figure supplement 1 F/WT P14 base SGN.tif
- Figure 2 - figure supplement 1 Source data/Figure 2 - figure supplement 1 F/WT P7  base SGN.tif
