# Supplementary material for: Repressor element 1-silencing transcription factor deficiency yields profound hearing loss through Kv7.4 channel upsurge in auditory neurons and hair cells
Source: eLife. 2022 Sep 20;11:e76754. doi: 10.7554/eLife.76754 (PMC9525063; doi:10.7554/eLife.76754)
Supplement: Figure 3—source data 1. [file elife-76754-fig3-data1.zip]

Archive with 2 entries (1 files):
- Figure_3_source_data/Figure_3_source_data.xlsx
- Figure_3_source_data/
