# Supplementary material for: Repressor element 1-silencing transcription factor deficiency yields profound hearing loss through Kv7.4 channel upsurge in auditory neurons and hair cells
Source: eLife. 2022 Sep 20;11:e76754. doi: 10.7554/eLife.76754 (PMC9525063; doi:10.7554/eLife.76754)
Supplement: Figure 4—source data 1. [file elife-76754-fig4-data1.zip]

Archive with 63 entries (56 files):
- Figure_4_source_data/
- Figure_4_source_data/Fig.4 A/
- Figure_4_source_data/Fig.4 A/Fig.4 A.xlsx
- Figure_4_source_data/Fig.4 B/
- Figure_4_source_data/Fig.4 B/Fig.4 B.xlsx
- Figure_4_source_data/Fig.4 B/Figure_4 B-Kv7.4 protein expression(original).tif
- Figure_4_source_data/Fig.4 B/Figure_4 B-Kv7.4 protein expression.tif
- Figure_4_source_data/Fig.4 B/Figure_4 B-Tublin protein expression(original).tif
- Figure_4_source_data/Fig.4 B/Figure_4 B-Tublin protein expression.tif
- Figure_4_source_data/Fig.4 C/
- Figure_4_source_data/Fig.4 C/REST cKO DAPI Apex.tif
- Figure_4_source_data/Fig.4 C/REST cKO DAPI Base.tif
- Figure_4_source_data/Fig.4 C/REST cKO DAPI Middle.tif
- Figure_4_source_data/Fig.4 C/REST cKO Kv7.4 Apex.tif
- Figure_4_source_data/Fig.4 C/REST cKO Kv7.4 Base.tif
- Figure_4_source_data/Fig.4 C/REST cKO Kv7.4 Middle.tif
- Figure_4_source_data/Fig.4 C/REST cKO Merge Base.tif
- Figure_4_source_data/Fig.4 C/REST cKO Merge Middle.tif
- Figure_4_source_data/Fig.4 C/REST cKO Tuj1  Base.tif
- Figure_4_source_data/Fig.4 C/REST cKO Tuj1 Apex.tif
- Figure_4_source_data/Fig.4 C/REST cKO Tuj1 Middle.tif
- Figure_4_source_data/Fig.4 C/REST cKO merge Apex.tif
- Figure_4_source_data/Fig.4 C/WT DAPI  Base.tif
- Figure_4_source_data/Fig.4 C/WT DAPI Apex.tif
- Figure_4_source_data/Fig.4 C/WT DAPI Middle.tif
- Figure_4_source_data/Fig.4 C/WT Kv7.4 Apex.tif
- Figure_4_source_data/Fig.4 C/WT Kv7.4 Base.tif
- Figure_4_source_data/Fig.4 C/WT Kv7.4 Middle.tif
- Figure_4_source_data/Fig.4 C/WT Merge Base.tif
- Figure_4_source_data/Fig.4 C/WT Tuj1 Apex.tif
- Figure_4_source_data/Fig.4 C/WT Tuj1 Base.tif
- Figure_4_source_data/Fig.4 C/WT Tuj1 Middle.tif
- Figure_4_source_data/Fig.4 C/WT merge Apex.tif
- Figure_4_source_data/Fig.4 C/WT merge Middle.tif
- Figure_4_source_data/Fig.4 DEF/
- Figure_4_source_data/Fig.4 DEF/Fig.4 DEF.xlsx
- Figure_4_source_data/Fig.4 G/
- Figure_4_source_data/Fig.4 G/Rest cKO DAPI Apex.tif
- Figure_4_source_data/Fig.4 G/Rest cKO DAPI Base.tif
- Figure_4_source_data/Fig.4 G/Rest cKO DAPI Middle.tif
- Figure_4_source_data/Fig.4 G/Rest cKO Kv7.4 Apex.tif
- Figure_4_source_data/Fig.4 G/Rest cKO Kv7.4 Base.tif
- Figure_4_source_data/Fig.4 G/Rest cKO Kv7.4 Middle.tif
- Figure_4_source_data/Fig.4 G/Rest cKO Merge Apex.tif
- Figure_4_source_data/Fig.4 G/Rest cKO Merge Base.tif
- Figure_4_source_data/Fig.4 G/Rest cKO Merge Middle.tif
- Figure_4_source_data/Fig.4 G/Rest cKO myo7a Apex.tif
- Figure_4_source_data/Fig.4 G/Rest cKO myo7a Base.tif
- Figure_4_source_data/Fig.4 G/Rest cKO myo7a Middle.tif
- Figure_4_source_data/Fig.4 G/WT DAPI Apex.tif
- Figure_4_source_data/Fig.4 G/WT DAPI Base.tif
- Figure_4_source_data/Fig.4 G/WT DAPI Middle.tif
- Figure_4_source_data/Fig.4 G/WT Kv7.4 Apex.tif
- Figure_4_source_data/Fig.4 G/WT Kv7.4 Base.tif
- Figure_4_source_data/Fig.4 G/WT Kv7.4 Middle.tif
- Figure_4_source_data/Fig.4 G/WT Merge Apex.tif
- Figure_4_source_data/Fig.4 G/WT Merge Base.tif
- Figure_4_source_data/Fig.4 G/WT Merge Middle.tif
- Figure_4_source_data/Fig.4 G/WT myo7a Apex.tif
- Figure_4_source_data/Fig.4 G/WT myo7a Base.tif
- Figure_4_source_data/Fig.4 G/WT myo7a Middle.tif
- Figure_4_source_data/Fig.4 H/
- Figure_4_source_data/Fig.4 H/Fig.4 H.xlsx
