# Supplementary material for: Repressor element 1-silencing transcription factor deficiency yields profound hearing loss through Kv7.4 channel upsurge in auditory neurons and hair cells
Source: eLife. 2022 Sep 20;11:e76754. doi: 10.7554/eLife.76754 (PMC9525063; doi:10.7554/eLife.76754)
Supplement: Figure 5—source data 1. [file elife-76754-fig5-data1.zip › Figure_5_source_data/Figure_5_source_data.xlsx]

## Sheet: Figur 5A
WT 1M old data				Rest cKO 1M old data				WT 3M old data				Rest cKO 3M old data				WT P14				Rest cKO P14				Figure 5. Increased Kv7 currents in the SGNs of Rest cKO mice
	Current(pA)				Current(pA)				Current(pA)				Current(pA)				Current(pA)				Current(pA)			A, Whole-cell Kv7 currents were recorded in WT and Rest cKO SGNs. Representative Kv7 currents were calculated as XE991-sensitive currents upon voltage step from -20 mV to -60 mV.
Time(ms)	Basal	XE991		Time(ms)	Basal	XE991		Time(ms)	Basal	XE991		Time(ms)	Basal	XE991		Time(ms)	Basal	XE991		Time(ms)	Basal	XE991
0	619.812	383.911		0	816.04	451.66		0	1118.16	726.318		0	1728.21	749.207		0	1115.35	898.438		0	1495.36	1149.06
0.2	619.507	386.353		0.2	819.092	451.05		0.2	1119.38	726.318		0.2	1731.26	758.362		0.2	1119.62	900.879		0.2	1494.75	1149.06
0.4	614.014	379.944		0.4	820.923	449.219		0.4	1115.11	729.98		0.4	1734.92	751.648		0.4	1119.62	895.996		0.4	1491.7	1150.28
0.6	621.643	382.996		0.6	823.975	447.388		0.6	1115.11	726.318		0.6	1741.64	757.141		0.6	1108.02	881.958		0.6	1486.82	1149.06
0.8	623.474	378.113		0.8	825.195	448.608		0.8	1113.89	720.825		0.8	1728.82	758.667		0.8	1112.29	889.893		0.8	1486.82	1147.23
1	627.747	381.775		1	825.806	449.829		1	1112.06	723.267		1	1721.19	762.024		1	1112.29	888.672		1	1492.31	1144.17
1.2	626.831	383.606		1.2	822.144	449.829		1.2	1115.11	725.708		1.2	1718.44	772.4		1.2	1119.01	899.048		1.2	1491.7	1145.4
1.4	613.708	383.606		1.4	823.364	448.608		1.4	1123.05	728.76		1.4	1730.35	784.302		1.4	1119.62	899.048		1.4	1491.7	1145.4
1.6	614.929	385.437		1.6	826.416	446.777		1.6	1125.49	727.539		1.6	1727.91	778.503		1.6	1105.58	888.062		1.6	1488.04	1146.62
1.8	617.981	384.827		1.8	823.975	449.829		1.8	1124.88	725.708		1.8	1733.4	780.64		1.8	1103.14	890.503		1.8	1484.99	1144.17
2	617.676	379.028		2	821.533	449.219		2	1121.22	718.384		2	1722.11	790.1		2	1112.91	886.841		2	1486.82	1144.79
2.2	630.798	378.723		2.2	816.65	448.608		2.2	1121.83	715.942		2.2	1712.65	789.795		2.2	1115.35	890.503		2.2	1486.82	1143.56
2.4	631.409	381.47		2.4	816.65	449.829		2.4	1119.38	715.332		2.4	1693.12	791.931		2.4	1114.74	894.775		2.4	1487.43	1142.95
2.6	625.305	383.606		2.6	812.378	448.608		2.6	1114.5	714.111		2.6	1711.73	785.828		2.6	1109.24	891.113		2.6	1489.26	1139.9
2.8	628.052	382.08		2.8	807.495	443.115		2.8	1132.81	711.06		2.8	1716	784.912		2.8	1103.14	897.827		2.8	1489.87	1139.29
3	630.493	386.047		3	818.481	441.284		3	1141.36	718.994		3	1723.02	783.691		3	1109.85	892.944		3	1487.43	1141.73
3.2	630.798	383.606		3.2	814.819	448.608		3.2	1137.7	725.708		3.2	1727.91	795.288		3.2	1111.07	889.282		3.2	1489.87	1144.79
3.4	622.253	382.385		3.4	816.04	451.05		3.4	1131.59	728.149		3.4	1719.67	798.645		3.4	1121.45	892.944		3.4	1492.92	1144.17
3.6	621.643	384.216		3.6	820.312	452.271		3.6	1136.47	725.708		3.6	1721.19	787.964		3.6	1120.23	892.334		3.6	1494.75	1141.73
3.8	615.54	383.301		3.8	815.43	454.102		3.8	1133.42	728.149		3.8	1710.82	794.373		3.8	1109.24	893.555		3.8	1495.36	1140.51
4	611.267	387.268		4	808.105	451.05		4	1136.47	731.201		4	1690.67	789.795		4	1109.85	898.438		4	1488.65	1141.73
4.2	620.117	388.184		4.2	806.274	454.712		4.2	1136.47	734.863		4.2	1688.23	791.016		4.2	1109.24	901.489		4.2	1485.6	1142.34
4.4	623.779	387.573		4.4	805.054	453.491		4.4	1138.92	737.305		4.4	1690.67	781.86		4.4	1110.46	905.762		4.4	1494.14	1141.73
4.6	624.695	392.151		4.6	802.002	450.439		4.6	1138.92	742.188		4.6	1710.51	794.983		4.6	1111.68	893.555		4.6	1498.41	1142.95
4.8	616.455	389.404		4.8	809.937	451.66		4.8	1136.47	745.85		4.8	1707.46	799.561		4.8	1099.48	895.996		4.8	1496.58	1144.17
5	615.845	393.982		5	816.65	457.764		5	1128.54	744.629		5	1702.58	795.898		5	1101.92	905.151		5	1494.75	1140.51
5.2	620.117	388.794		5.2	820.923	455.933		5.2	1123.66	737.915		5.2	1717.22	791.626		5.2	1105.58	902.71		5.2	1497.19	1144.17
5.4	621.033	388.794		5.4	828.857	448.608		5.4	1120	734.863		5.4	1720.28	797.729		5.4	1106.8	900.879		5.4	1494.75	1144.17
5.6	632.019	387.573		5.6	827.637	443.726		5.6	1118.77	734.253		5.6	1718.75	790.405		5.6	1109.85	899.658		5.6	1492.92	1147.84
5.8	622.559	393.677		5.8	819.092	442.505		5.8	1120.61	732.422		5.8	1719.97	784.302		5.8	1106.8	900.269		5.8	1498.41	1148.45
6	624.39	384.216		6	822.754	442.505		6	1124.88	738.525		6	1723.33	778.809		6	1114.13	894.165		6	1493.53	1144.79
6.2	614.929	388.489		6.2	820.312	445.557		6.2	1127.32	733.643		6.2	1708.07	768.433		6.2	1106.8	902.1		6.2	1495.97	1146.01
6.4	610.352	391.235		6.4	822.144	443.726		6.4	1126.71	737.305		6.4	1693.12	771.179		6.4	1108.02	891.113		6.4	1502.69	1149.06
6.6	606.079	390.015		6.6	828.247	440.063		6.6	1127.32	737.915		6.6	1693.42	768.433		6.6	1116.57	895.996		6.6	1506.35	1144.79
6.8	604.248	394.287		6.8	825.195	436.401		6.8	1123.66	735.474		6.8	1704.41	763.245		6.8	1111.07	895.386		6.8	1497.8	1146.01
7	612.183	393.372		7	830.688	441.895		7	1122.44	736.694		7	1708.37	764.465		7	1110.46	886.23		7	1496.58	1142.95
7.2	610.657	389.709		7.2	830.688	448.608		7.2	1127.32	732.422		7.2	1699.52	763.855		7.2	1101.92	885.01		7.2	1495.36	1141.73
7.4	614.014	391.541		7.4	830.688	447.998		7.4	1129.76	730.591		7.4	1686.4	770.264		7.4	1100.09	886.841		7.4	1495.97	1139.9
7.6	614.014	391.235		7.6	836.182	447.998		7.6	1135.25	729.37		7.6	1690.67	783.997		7.6	1107.41	892.944		7.6	1498.41	1133.8
7.8	607.605	390.32		7.8	829.468	451.05		7.8	1132.2	734.863		7.8	1695.25	784.607		7.8	1111.68	890.503		7.8	1505.13	1142.95
8	620.117	387.268		8	822.144	447.388		8	1129.76	737.305		8	1699.22	792.847		8	1109.85	891.724		8	1502.69	1144.79
8.2	617.065	386.963		8.2	827.637	449.219		8.2	1128.54	733.643		8.2	1688.23	783.081		8.2	1097.04	894.165		8.2	1495.97	1142.95
8.4	617.981	390.32		8.4	828.857	447.388		8.4	1125.49	731.201		8.4	1697.08	775.757		8.4	1111.68	896.606		8.4	1500.24	1142.95
8.6	614.929	390.32		8.6	827.637	450.439		8.6	1123.05	733.643		8.6	1704.1	777.588		8.6	1119.62	903.931		8.6	1493.53	1142.95
8.8	610.962	385.742		8.8	830.688	450.439		8.8	1117.55	737.915		8.8	1720.58	771.79		8.8	1111.68	896.606		8.8	1501.46	1136.24
9	615.54	388.489		9	830.078	448.608		9	1120	731.201		9	1724.24	788.269		9	1106.8	897.217		9	1497.19	1138.68
9.2	623.169	390.015		9.2	830.688	448.608		9.2	1120	723.877		9.2	1733.7	796.204		9.2	1107.41	894.775		9.2	1492.92	1140.51
9.4	626.526	388.489		9.4	820.923	448.608		9.4	1129.76	723.267		9.4	1723.94	789.185		9.4	1116.57	889.893		9.4	1492.31	1139.9
9.6	615.845	386.963		9.6	809.937	445.557		9.6	1131.59	727.539		9.6	1739.2	789.185		9.6	1112.29	888.062		9.6	1488.65	1140.51
9.8	615.54	387.268		9.8	809.326	449.219		9.8	1129.76	725.098		9.8	1748.96	789.795		9.8	1114.74	885.01		9.8	1491.7	1135.63
10	622.253	384.521		10	809.937	439.453		10	1129.15	721.436		10	1738.89	785.522		10	1112.91	892.334		10	1492.92	1134.41
10.2	619.507	382.996		10.2	811.157	444.336		10.2	1134.64	728.149		10.2	1754.46	786.438		10.2	1114.13	898.438		10.2	1490.48	1141.12
10.4	614.014	383.911		10.4	818.481	452.271		10.4	1134.64	736.694		10.4	1741.64	799.866		10.4	1114.74	889.893		10.4	1487.43	1141.73
10.6	620.117	388.184		10.6	814.209	451.05		10.6	1135.25	740.356		10.6	1728.52	810.242		10.6	1109.85	879.517		10.6	1491.7	1141.73
10.8	616.15	389.404		10.8	827.637	447.998		10.8	1132.81	740.356		10.8	1724.24	808.716		10.8	1110.46	882.568		10.8	1493.53	1142.34
11	612.488	393.372		11	834.351	448.608		11	1131.59	742.798		11	1717.83	806.58		11	1108.63	894.775		11	1492.92	1139.9
11.2	612.488	392.151		11.2	825.806	451.05		11.2	1130.98	742.188		11.2	1705.02	816.04		11.2	1109.85	900.879		11.2	1494.14	1141.12
11.4	612.488	393.677		11.4	823.364	447.998		11.4	1130.37	742.188		11.4	1694.34	814.514		11.4	1117.79	900.269		11.4	1486.82	1136.24
11.6	618.591	387.878		11.6	815.43	443.726		11.6	1140.14	738.525		11.6	1707.76	798.645		11.6	1119.62	902.1		11.6	1488.04	1139.9
11.8	621.033	384.216		11.8	823.975	448.608		11.8	1141.97	735.474		11.8	1714.17	795.593		11.8	1119.62	905.151		11.8	1488.04	1138.07
12	619.812	393.372		12	829.468	446.777		12	1134.64	728.76		12	1707.15	798.34		12	1108.02	899.048		12	1496.58	1141.73
12.2	625.916	392.761		12.2	820.923	452.271		12.2	1122.44	728.76		12.2	1691.28	798.34		12.2	1109.85	900.269		12.2	1496.58	1147.23
12.4	625.916	386.963		12.4	825.806	451.05		12.4	1118.77	732.422		12.4	1689.76	809.326		12.4	1113.52	898.438		12.4	1495.36	1139.29
12.6	628.052	383.911		12.6	825.806	444.946		12.6	1110.23	723.267		12.6	1689.15	814.514		12.6	1113.52	897.217		12.6	1497.8	1138.07
12.8	624.39	389.099		12.8	831.299	443.726		12.8	1107.79	712.891		12.8	1681.21	815.43		12.8	1108.02	896.606		12.8	1495.97	1139.29
13	620.117	390.015		13	829.468	447.388		13	1115.11	713.501		13	1685.49	818.176		13	1112.29	892.944		13	1489.87	1136.85
13.2	620.728	385.132		13.2	831.299	447.998		13.2	1115.11	714.722		13.2	1683.04	810.242		13.2	1109.24	891.724		13.2	1487.43	1136.24
13.4	616.455	379.639		13.4	838.013	442.505		13.4	1112.06	715.942		13.4	1676.33	801.086		13.4	1107.41	892.944		13.4	1491.09	1130.75
13.6	615.845	389.099		13.6	844.116	439.453		13.6	1114.5	725.098		13.6	1667.18	805.664		13.6	1110.46	882.568		13.6	1494.75	1131.36
13.8	623.169	388.489		13.8	831.299	435.181		13.8	1111.45	725.708		13.8	1663.51	804.749		13.8	1109.24	884.399		13.8	1495.97	1135.63
14	623.169	384.827		14	826.416	432.739		14	1107.18	727.539		14	1675.72	807.495		14	1115.35	885.01		14	1497.8	1138.68
14.2	616.76	387.878		14.2	833.13	435.791		14.2	1102.29	722.656		14.2	1664.43	804.749		14.2	1114.13	880.737		14.2	1498.41	1132.58
14.4	621.948	379.639		14.4	833.74	441.895		14.4	1098.63	726.929		14.4	1658.33	808.716		14.4	1112.29	885.01		14.4	1496.58	1135.02
14.6	623.474	380.859		14.6	832.52	441.284		14.6	1110.84	728.76		14.6	1662.29	809.326		14.6	1104.97	885.62		14.6	1499.02	1141.12
14.8	616.76	382.69		14.8	831.909	445.557		14.8	1120.61	724.487		14.8	1663.51	809.326		14.8	1102.53	883.179		14.8	1501.46	1143.56
15	613.708	384.216		15	838.013	444.946		15	1120	725.098		15	1696.47	815.125		15	1102.53	887.451		15	1501.46	1144.17
15.2	624.39	376.892		15.2	836.792	444.946		15.2	1114.5	727.539		15.2	1709.59	819.092		15.2	1108.02	895.386		15.2	1502.08	1142.34
15.4	622.253	378.418		15.4	838.623	446.167		15.4	1112.67	727.539		15.4	1697.69	825.5		15.4	1110.46	894.775		15.4	1496.58	1142.95
15.6	622.864	380.249		15.6	840.454	442.505		15.6	1109.01	719.604		15.6	1678.47	814.819		15.6	1114.74	900.269		15.6	1494.14	1144.79
15.8	618.591	384.521		15.8	831.299	441.284		15.8	1102.29	718.994		15.8	1687.01	806.274		15.8	1105.58	896.606		15.8	1502.08	1138.68
16	617.065	388.489		16	840.454	436.401		16	1090.09	722.656		16	1692.2	804.443		16	1106.8	891.724		16	1499.02	1142.95
16.2	616.15	390.32		16.2	834.351	438.843		16.2	1089.48	725.708		16.2	1699.22	810.547		16.2	1106.8	885.62		16.2	1502.08	1144.79
16.4	618.896	388.489		16.4	837.402	437.012		16.4	1092.53	726.929		16.4	1692.2	803.833		16.4	1106.19	883.789		16.4	1496.58	1145.4
16.6	610.657	384.827		16.6	833.13	440.063		16.6	1101.68	725.708		16.6	1685.79	805.359		16.6	1104.36	892.334		16.6	1497.19	1147.84
16.8	610.657	390.625		16.8	831.909	433.96		16.8	1111.45	725.098		16.8	1677.55	794.373		16.8	1101.31	889.282		16.8	1500.24	1147.23
17	609.741	384.827		17	833.74	434.57		17	1118.16	722.046		17	1686.1	794.373		17	1093.37	891.724		17	1495.36	1144.79
17.2	622.559	389.709		17.2	827.026	439.453		17.2	1123.05	721.436		17.2	1679.69	793.152		17.2	1092.76	886.841		17.2	1495.97	1146.01
17.4	617.981	388.184		17.4	827.637	443.115		17.4	1122.44	718.994		17.4	1682.43	811.768		17.4	1093.37	889.893		17.4	1495.36	1149.67
17.6	618.286	386.658		17.6	841.064	444.946		17.6	1123.66	721.436		17.6	1689.76	821.228		17.6	1095.21	892.944		17.6	1500.24	1140.51
17.8	613.403	382.08		17.8	846.558	441.284		17.8	1129.15	714.111		17.8	1701.66	821.838		17.8	1105.58	892.944		17.8	1503.91	1140.51
18	606.689	382.69		18	852.051	444.336		18	1130.37	710.449		18	1711.73	816.04		18	1112.91	888.672		18	1502.69	1136.85
18.2	614.014	387.573		18.2	848.389	445.557		18.2	1132.2	713.501		18.2	1707.46	817.871		18.2	1106.8	892.334		18.2	1498.41	1144.17
18.4	612.793	383.911		18.4	847.168	443.726		18.4	1129.15	715.942		18.4	1712.65	823.364		18.4	1105.58	881.348		18.4	1495.97	1144.79
18.6	615.234	391.846		18.6	852.051	449.219		18.6	1129.15	718.384		18.6	1704.41	828.247		18.6	1109.24	883.789		18.6	1497.8	1145.4
18.8	612.793	391.235		18.8	852.051	446.777		18.8	1117.55	717.163		18.8	1696.17	831.299		18.8	1108.02	890.503		18.8	1500.24	1139.29
19	612.793	384.216		19	842.285	446.167		19	1105.35	719.604		19	1699.83	822.754		19	1109.24	886.841		19	1489.87	1138.68
19.2	613.098	392.761		19.2	839.844	444.946		19.2	1104.13	718.994		19.2	1710.51	834.045		19.2	1111.07	887.451		19.2	1492.31	1139.29
19.4	603.027	395.813		19.4	835.571	443.726		19.4	1117.55	717.163		19.4	1708.37	846.252		19.4	1111.68	890.503		19.4	1495.36	1141.73
19.6	603.333	391.235		19.6	838.623	442.505		19.6	1125.49	714.722		19.6	1694.95	847.473		19.6	1116.57	882.568		19.6	1497.19	1139.29
19.8	603.943	393.982		19.8	853.882	446.167		19.8	1120.61	715.942		19.8	1695.56	836.182		19.8	1115.96	883.179		19.8	1504.52	1144.17
20	605.164	394.592		20	861.816	442.505		20	1114.5	719.604		20	1682.74	834.961		20	1126.94	888.062		20	1504.52	1141.73
20.2	610.352	390.015		20.2	863.647	438.843		20.2	1112.67	722.656		20.2	1676.94	836.792		20.2	1125.11	884.399		20.2	1508.18	1138.07
20.4	613.098	389.404		20.4	856.934	443.726		20.4	1105.35	723.267		20.4	1669.92	823.364		20.4	1121.45	894.775		20.4	1500.24	1138.07
20.6	615.54	383.301		20.6	861.816	446.167		20.6	1100.46	725.708		20.6	1670.53	821.533		20.6	1114.13	892.334		20.6	1502.69	1139.9
20.8	616.76	389.099		20.8	860.596	446.777		20.8	1099.24	728.149		20.8	1668.4	814.209		20.8	1108.02	885.01		20.8	1497.19	1140.51
21	620.422	393.677		21	853.882	443.115		21	1103.52	729.37		21	1673.89	804.749		21	1106.19	886.23		21	1496.58	1141.12
21.2	609.131	388.489		21.2	858.765	444.336		21.2	1110.23	729.37		21.2	1672.97	785.217		21.2	1110.46	885.62		21.2	1492.31	1138.68
21.4	606.995	388.794		21.4	858.154	445.557		21.4	1113.28	728.76		21.4	1675.72	784.302		21.4	1106.8	888.062		21.4	1499.02	1139.9
21.6	608.826	391.846		21.6	858.765	443.726		21.6	1120	734.253		21.6	1684.88	774.841		21.6	1107.41	893.555		21.6	1503.3	1140.51
21.8	612.793	391.846		21.8	856.934	443.726		21.8	1117.55	736.694		21.8	1688.54	770.569		21.8	1108.02	894.165		21.8	1502.08	1143.56
22	614.014	386.353		22	853.271	440.063		22	1114.5	729.37		22	1698.91	773.926		22	1104.36	892.334		22	1499.02	1143.56
22.2	615.54	383.301		22.2	857.544	445.557		22.2	1113.89	727.539		22.2	1698	780.64		22.2	1111.68	883.789		22.2	1503.3	1138.07
22.4	613.098	390.625		22.4	855.713	448.608		22.4	1112.67	725.708		22.4	1695.25	798.34		22.4	1108.02	883.179		22.4	1499.63	1139.29
22.6	612.793	393.372		22.6	852.661	447.998		22.6	1112.67	721.436		22.6	1698	815.43		22.6	1112.91	887.451		22.6	1500.24	1140.51
22.8	612.488	389.099		22.8	845.947	447.998		22.8	1111.45	722.656		22.8	1677.86	812.683		22.8	1114.13	885.62		22.8	1501.46	1133.8
23	600.281	391.541		23	852.661	440.063		23	1110.84	727.539		23	1678.77	823.059		23	1106.8	881.348		23	1501.46	1136.85
23.2	602.417	387.573		23.2	854.492	441.895		23.2	1119.38	736.084		23.2	1669.01	820.923		23.2	1109.24	885.62		23.2	1506.96	1139.29
23.4	606.689	390.625		23.4	853.882	440.674		23.4	1122.44	741.577		23.4	1677.25	822.449		23.4	1112.91	881.348		23.4	1503.3	1136.85
23.6	609.741	389.099		23.6	840.454	438.232		23.6	1120.61	739.136		23.6	1682.13	829.468		23.6	1101.92	891.724		23.6	1497.19	1139.29
23.8	607.3	392.761		23.8	838.623	441.895		23.8	1121.83	738.525		23.8	1685.49	820.007		23.8	1093.37	889.893		23.8	1497.19	1134.41
24	604.858	389.404		24	838.623	437.012		24	1118.77	745.85		24	1679.08	820.618		24	1104.36	894.775		24	1495.36	1138.07
24.2	603.638	389.099		24.2	839.233	433.96		24.2	1107.79	747.07		24.2	1679.69	823.364		24.2	1108.63	889.282		24.2	1499.63	1139.29
24.4	606.079	390.015		24.4	842.285	435.791		24.4	1101.07	740.356		24.4	1689.45	823.364		24.4	1114.13	890.503		24.4	1499.63	1138.07
24.6	610.962	383.301		24.6	843.506	435.181		24.6	1099.24	737.915		24.6	1681.52	805.969		24.6	1111.68	887.451		24.6	1491.7	1133.8
24.8	606.079	391.235		24.8	831.909	438.232		24.8	1105.96	737.305		24.8	1676.03	802.612		24.8	1105.58	883.789		24.8	1497.8	1136.85
25	603.333	393.677		25	827.026	443.115		25	1107.79	738.525		25	1684.27	801.697		25	1105.58	885.62		25	1497.8	1136.85
25.2	607.91	390.625		25.2	828.247	439.453		25.2	1105.35	739.746		25.2	1698.91	799.866		25.2	1115.96	878.296		25.2	1494.14	1138.68
25.4	613.098	390.625		25.4	841.675	446.777		25.4	1107.79	737.915		25.4	1699.52	809.021		25.4	1112.29	881.348		25.4	1496.58	1141.12
25.6	601.196	390.625		25.6	843.506	446.777		25.6	1114.5	735.474		25.6	1684.88	825.5		25.6	1111.07	872.803		25.6	1499.02	1138.07
25.8	599.976	395.813		25.8	840.454	451.05		25.8	1120	736.084		25.8	1684.88	832.52		25.8	1108.63	872.192		25.8	1500.24	1133.8
26	601.501	393.066		26	834.961	451.66		26	1124.27	737.305		26	1679.08	819.397		26	1098.26	876.465		26	1499.63	1137.46
26.2	603.333	387.878		26.2	834.351	446.777		26.2	1119.38	737.305		26.2	1681.52	809.021		26.2	1107.41	878.906		26.2	1495.36	1138.68
26.4	599.976	388.184		26.4	836.792	437.622		26.4	1115.72	738.525		26.4	1687.62	809.021		26.4	1112.91	883.179		26.4	1497.8	1136.24
26.6	594.482	381.775		26.6	830.078	440.674		26.6	1112.67	737.305		26.6	1689.15	806.58		26.6	1108.02	883.179		26.6	1503.91	1141.73
26.8	598.755	391.235		26.8	829.468	441.284		26.8	1117.55	734.863		26.8	1690.06	815.43		26.8	1103.14	875.854		26.8	1502.08	1146.01
27	595.398	396.423		27	821.533	443.115		27	1112.06	729.98		27	1703.49	815.735		27	1102.53	877.075		27	1494.14	1150.28
27.2	604.553	388.489		27.2	833.74	443.726		27.2	1105.96	728.149		27.2	1703.19	817.871		27.2	1120.23	877.075		27.2	1489.87	1147.84
27.4	603.943	395.813		27.4	830.688	439.453		27.4	1098.63	730.591		27.4	1700.44	809.021		27.4	1108.63	870.972		27.4	1489.26	1150.28
27.6	601.196	397.644		27.6	834.351	431.519		27.6	1097.41	723.267		27.6	1698.91	815.125		27.6	1099.48	866.699		27.6	1491.7	1144.17
27.8	598.755	394.592		27.8	842.285	433.96		27.8	1096.8	724.487		27.8	1698.91	802.002		27.8	1092.76	872.803		27.8	1494.14	1146.01
28	600.891	397.339		28	844.116	437.012		28	1094.36	729.37		28	1685.79	810.852		28	1093.37	877.075		28	1494.75	1138.07
28.2	608.215	394.592		28.2	841.064	444.336		28.2	1102.29	731.201		28.2	1699.22	809.021		28.2	1106.8	877.686		28.2	1494.14	1135.02
28.4	605.774	394.287		28.4	835.571	439.453		28.4	1107.79	737.915		28.4	1709.9	797.424		28.4	1112.91	875.854		28.4	1488.65	1140.51
28.6	605.164	395.508		28.6	830.078	437.012		28.6	1109.62	738.525		28.6	1706.24	786.743		28.6	1103.75	877.075		28.6	1494.14	1135.63
28.8	610.352	391.846		28.8	835.571	437.622		28.8	1105.96	740.356		28.8	1703.19	797.424		28.8	1101.31	869.751		28.8	1490.48	1135.02
29	601.501	389.709		29	833.13	440.063		29	1100.46	743.408		29	1701.35	812.988		29	1095.21	870.361		29	1491.7	1133.19
29.2	599.67	388.184		29.2	836.792	437.012		29.2	1104.74	740.356		29.2	1718.14	820.618		29.2	1094.59	878.296		29.2	1497.8	1136.24
29.4	607.3	388.184		29.4	836.792	434.57		29.4	1113.89	743.408		29.4	1722.72	824.28		29.4	1100.7	877.686		29.4	1500.85	1131.97
29.6	612.488	390.93		29.6	831.909	435.181		29.6	1116.33	745.239		29.6	1724.55	827.332		29.6	1103.14	876.465		29.6	1499.02	1130.75
29.8	603.943	389.404		29.8	837.402	437.012		29.8	1112.06	742.798		29.8	1729.43	815.125		29.8	1093.98	881.348		29.8	1501.46	1138.68
30	600.586	389.709		30	845.947	438.232		30	1107.18	742.188		30	1739.2	823.669		30	1103.14	878.906		30	1494.14	1142.95
30.2	605.164	391.541		30.2	846.558	435.791		30.2	1104.13	742.188		30.2	1738.89	819.397		30.2	1100.09	883.789		30.2	1494.14	1139.29
30.4	601.501	390.625		30.4	840.454	438.232		30.4	1102.91	737.915		30.4	1728.21	814.209		30.4	1100.09	883.789		30.4	1500.85	1133.8
30.6	604.553	383.301		30.6	838.013	437.012		30.6	1109.62	729.98		30.6	1723.94	813.904		30.6	1104.97	876.465		30.6	1499.63	1131.97
30.8	619.202	386.963		30.8	838.013	435.791		30.8	1120	733.032		30.8	1725.46	802.612		30.8	1112.29	878.906		30.8	1499.02	1128.31
31	617.676	384.521		31	831.909	436.401		31	1128.54	735.474		31	1714.78	804.749		31	1115.96	878.906		31	1505.13	1133.19
31.2	611.572	385.742		31.2	830.078	440.674		31.2	1129.15	735.474		31.2	1714.78	797.424		31.2	1114.13	882.568		31.2	1502.08	1134.41
31.4	608.826	388.489		31.4	827.026	438.843		31.4	1131.59	735.474		31.4	1716.92	799.255		31.4	1100.7	883.179		31.4	1503.91	1135.02
31.6	602.112	392.456		31.6	825.195	437.622		31.6	1136.47	736.084		31.6	1728.21	798.95		31.6	1098.87	876.465		31.6	1500.24	1138.07
31.8	598.145	388.794		31.8	815.43	430.908		31.8	1131.59	737.915		31.8	1723.33	805.054		31.8	1104.97	876.465		31.8	1497.19	1139.29
32	595.398	392.151		32	817.871	433.96		32	1126.71	738.525		32	1727.29	815.125		32	1108.63	883.179		32	1497.8	1136.24
32.2	594.482	393.677		32.2	816.65	432.129		32.2	1124.27	736.694		32.2	1722.72	802.002		32.2	1111.07	875.854		32.2	1497.19	1138.68
32.4	601.807	390.625		32.4	811.157	434.57		32.4	1121.22	734.863		32.4	1705.02	804.443		32.4	1116.57	882.568		32.4	1494.14	1139.9
32.6	600.281	392.151		32.6	805.664	427.856		32.6	1127.32	732.422		32.6	1702.27	812.683		32.6	1120.23	884.399		32.6	1499.63	1135.02
32.8	606.079	399.78		32.8	809.326	429.688		32.8	1137.7	728.149		32.8	1701.66	821.228		32.8	1112.29	895.386		32.8	1491.7	1133.19
33	606.079	396.118		33	813.599	421.753		33	1141.97	727.539		33	1705.02	831.299		33	1101.31	897.827		33	1496.58	1133.19
33.2	608.521	395.508		33.2	813.599	418.091		33.2	1146.85	726.929		33.2	1696.78	830.994		33.2	1104.36	893.555		33.2	1492.31	1136.24
33.4	611.572	394.897		33.4	811.768	424.194		33.4	1149.29	720.825		33.4	1703.8	823.975		33.4	1110.46	893.555		33.4	1493.53	1133.8
33.6	608.215	395.203		33.6	812.378	427.246		33.6	1149.9	717.163		33.6	1718.44	827.026		33.6	1117.79	895.386		33.6	1497.8	1141.73
33.8	606.384	393.677		33.8	814.209	430.908		33.8	1146.24	723.267		33.8	1724.85	824.89		33.8	1119.62	890.503		33.8	1492.31	1141.73
34	615.234	393.066		34	803.833	427.856		34	1139.53	726.318		34	1724.85	824.585		34	1112.91	891.113		34	1493.53	1136.85
34.2	614.624	389.709		34.2	804.443	430.908		34.2	1127.93	729.98		34.2	1705.63	816.04		34.2	1109.24	888.672		34.2	1485.6	1131.36
34.4	618.286	387.573		34.4	805.664	439.453		34.4	1126.1	729.37		34.4	1721.8	819.397		34.4	1103.14	889.893		34.4	1479.49	1138.07
34.6	617.676	386.658		34.6	818.481	437.012		34.6	1136.47	720.825		34.6	1730.35	830.688		34.6	1103.14	895.996		34.6	1487.43	1140.51
34.8	622.559	391.846		34.8	823.975	436.401		34.8	1130.37	718.994		34.8	1723.63	823.975		34.8	1109.24	885.62		34.8	1488.04	1136.85
35	614.319	393.372		35	828.247	433.96		35	1129.76	719.604		35	1705.32	824.89		35	1108.02	878.296		35	1497.8	1133.19
35.2	612.488	390.015		35.2	830.688	431.519		35.2	1127.32	726.929		35.2	1694.95	823.059		35.2	1097.04	876.465		35.2	1491.09	1140.51
35.4	615.54	395.203		35.4	828.247	437.622		35.4	1118.16	723.267		35.4	1678.47	816.65		35.4	1095.82	888.672		35.4	1491.09	1138.68
35.6	612.793	395.508		35.6	829.468	436.401		35.6	1117.55	722.046		35.6	1692.2	801.392		35.6	1096.43	891.113		35.6	1489.26	1138.07
35.8	608.215	396.729		35.8	806.885	437.012		35.8	1118.16	719.604		35.8	1701.97	788.879		35.8	1101.31	883.179		35.8	1489.26	1138.68
36	614.624	400.391		36	805.054	433.96		36	1117.55	717.163		36	1682.13	781.86		36	1104.36	878.296		36	1495.36	1137.46
36.2	612.793	391.846		36.2	812.378	436.401		36.2	1114.5	722.046		36.2	1689.76	800.781		36.2	1106.8	885.62		36.2	1497.8	1139.9
36.4	611.877	388.794		36.4	812.988	438.232		36.4	1120	725.708		36.4	1683.96	806.274		36.4	1108.63	880.737		36.4	1496.58	1135.02
36.6	610.352	395.508		36.6	805.664	436.401		36.6	1126.1	723.267		36.6	1690.06	805.969		36.6	1108.02	883.789		36.6	1499.63	1141.73
36.8	613.403	395.203		36.8	805.054	441.895		36.8	1132.81	725.098		36.8	1685.49	821.228		36.8	1104.97	880.737		36.8	1494.75	1141.12
37	620.422	397.034		37	809.937	443.115		37	1141.36	733.032		37	1678.77	829.163		37	1104.36	889.893		37	1497.19	1139.9
37.2	615.845	393.982		37.2	814.209	439.453		37.2	1136.47	736.084		37.2	1667.79	834.045		37.2	1106.19	894.775		37.2	1497.8	1135.63
37.4	616.76	394.592		37.4	813.599	443.115		37.4	1135.25	734.863		37.4	1673.28	809.326		37.4	1109.85	901.489		37.4	1492.31	1137.46
37.6	620.728	396.729		37.6	816.04	443.726		37.6	1126.1	732.422		37.6	1675.42	793.457		37.6	1114.74	895.996		37.6	1495.36	1136.24
37.8	612.488	393.982		37.8	825.806	440.674		37.8	1123.05	729.37		37.8	1675.72	798.645		37.8	1120.84	897.827		37.8	1497.8	1136.24
38	611.572	398.56		38	823.364	444.336		38	1120	726.318		38	1689.15	812.378		38	1116.57	895.996		38	1494.14	1141.12
38.2	613.403	398.254		38.2	822.144	446.167		38.2	1120.61	728.149		38.2	1690.37	802.612		38.2	1121.45	897.827		38.2	1492.92	1142.34
38.4	617.371	395.203		38.4	825.806	443.726		38.4	1121.83	729.98		38.4	1687.62	810.242		38.4	1109.24	895.996		38.4	1487.43	1144.17
38.6	617.371	386.047		38.6	835.571	444.336		38.6	1119.38	731.201		38.6	1679.99	796.204		38.6	1100.7	887.451		38.6	1492.31	1141.12
38.8	613.708	383.606		38.8	829.468	447.388		38.8	1116.94	733.643		38.8	1682.74	780.029		38.8	1101.92	882.568		38.8	1497.8	1140.51
39	619.812	389.709		39	830.078	441.895		39	1113.89	731.812		39	1669.62	781.25		39	1105.58	880.127		39	1497.19	1138.68
39.2	619.812	396.118		39.2	825.195	442.505		39.2	1117.55	728.149		39.2	1679.38	784.302		39.2	1107.41	874.023		39.2	1488.65	1136.85
39.4	622.559	396.729		39.4	822.144	438.232		39.4	1116.33	723.267		39.4	1679.38	790.1		39.4	1107.41	883.179		39.4	1486.82	1137.46
39.6	613.403	390.625		39.6	815.43	434.57		39.6	1116.94	728.149		39.6	1676.03	801.392		39.6	1101.92	889.282		39.6	1493.53	1141.12
39.8	616.455	391.235		39.8	823.364	438.843		39.8	1111.45	733.032		39.8	1672.67	807.19		39.8	1101.31	874.634		39.8	1491.7	1137.46
40	613.098	393.066		40	822.754	437.622		40	1107.18	730.591		40	1661.68	803.833		40	1106.19	869.751		40	1489.87	1134.41
40.2	614.929	393.372		40.2	811.768	435.181		40.2	1109.62	730.591		40.2	1668.09	794.983		40.2	1107.41	878.296		40.2	1494.75	1134.41
40.4	612.793	395.508		40.4	817.871	434.57		40.4	1111.45	739.746		40.4	1672.97	790.1		40.4	1101.92	888.672		40.4	1494.14	1139.29
40.6	616.15	386.963		40.6	809.326	435.181		40.6	1114.5	743.408		40.6	1677.55	791.931		40.6	1114.74	881.958		40.6	1494.14	1136.85
40.8	619.202	391.541		40.8	814.209	430.298		40.8	1112.06	745.85		40.8	1678.16	774.231		40.8	1111.68	885.01		40.8	1492.92	1139.9
41	617.371	391.846		41	814.209	434.57		41	1113.89	745.239		41	1675.72	795.593		41	1106.8	878.906		41	1488.65	1138.07
41.2	614.319	389.404		41.2	812.378	438.843		41.2	1105.35	744.019		41.2	1682.74	796.509		41.2	1104.97	883.789		41.2	1498.41	1136.85
41.4	610.657	388.489		41.4	817.871	442.505		41.4	1105.96	743.408		41.4	1677.55	795.593		41.4	1101.31	888.062		41.4	1498.41	1132.58
41.6	608.826	393.677		41.6	815.43	437.012		41.6	1109.62	740.356		41.6	1679.08	793.152		41.6	1094.59	898.438		41.6	1494.14	1130.75
41.8	610.657	393.982		41.8	812.378	432.129		41.8	1112.06	739.136		41.8	1690.06	798.34		41.8	1098.87	895.386		41.8	1485.6	1135.02
42	610.657	391.235		42	811.768	433.96		42	1115.72	736.694		42	1689.76	803.223		42	1106.19	894.775		42	1490.48	1135.02
42.2	612.488	390.32		42.2	822.754	431.519		42.2	1107.79	734.863		42.2	1699.83	802.307		42.2	1114.13	890.503		42.2	1486.21	1135.63
42.4	615.234	392.456		42.4	821.533	431.519		42.4	1099.85	728.76		42.4	1705.32	791.931		42.4	1109.24	888.062		42.4	1492.92	1137.46
42.6	619.812	394.287		42.6	820.312	423.584		42.6	1090.09	729.98		42.6	1710.21	792.847		42.6	1104.36	897.217		42.6	1500.24	1138.07
42.8	622.559	391.541		42.8	822.754	424.805		42.8	1089.48	739.136		42.8	1709.59	786.438		42.8	1112.29	903.32		42.8	1504.52	1135.02
43	622.864	386.353		43	822.144	437.012		43	1090.7	735.474		43	1719.97	787.354		43	1115.96	898.438		43	1497.8	1141.73
43.2	621.033	388.794		43.2	820.312	432.739		43.2	1092.53	729.37		43.2	1735.84	801.697		43.2	1119.01	891.724		43.2	1494.14	1142.95
43.4	620.728	391.541		43.4	821.533	435.181		43.4	1093.75	724.487		43.4	1736.76	804.749		43.4	1119.62	892.334		43.4	1499.63	1142.95
43.6	621.643	390.625		43.6	818.481	432.739		43.6	1089.48	720.825		43.6	1721.5	791.016		43.6	1106.8	888.672		43.6	1492.92	1139.9
43.8	617.981	389.404		43.8	807.495	431.519		43.8	1090.7	715.942		43.8	1712.34	790.405		43.8	1106.19	883.789		43.8	1496.58	1141.12
44	624.39	393.066		44	812.988	430.908		44	1094.36	718.994		44	1712.95	796.509		44	1112.91	881.958		44	1498.41	1139.29
44.2	620.728	390.93		44.2	825.195	437.622		44.2	1101.68	715.942		44.2	1710.21	802.612		44.2	1108.02	892.334		44.2	1503.3	1142.95
44.4	624.084	389.404		44.4	827.637	435.791		44.4	1109.62	712.891		44.4	1713.56	798.95		44.4	1109.24	887.451		44.4	1506.35	1143.56
44.6	623.779	385.437		44.6	832.52	437.622		44.6	1105.35	715.332		44.6	1732.79	792.847		44.6	1108.02	896.606		44.6	1504.52	1143.56
44.8	612.183	386.658		44.8	832.52	443.115		44.8	1101.07	723.877		44.8	1721.19	796.814		44.8	1103.14	886.23		44.8	1499.63	1142.95
45	620.117	386.047		45	828.247	439.453		45	1101.07	733.643		45	1697.08	803.528		45	1106.8	878.906		45	1492.31	1143.56
45.2	619.202	388.489		45.2	831.909	432.739		45.2	1105.96	740.356		45.2	1696.17	805.054		45.2	1095.82	875.854		45.2	1486.82	1141.73
45.4	620.117	386.963		45.4	823.975	432.129		45.4	1110.23	740.356		45.4	1693.73	812.073		45.4	1092.76	884.399		45.4	1489.87	1140.51
45.6	618.591	388.794		45.6	828.857	435.181		45.6	1112.67	743.408		45.6	1710.21	804.138		45.6	1087.88	893.555		45.6	1492.92	1141.73
45.8	618.896	386.353		45.8	828.247	438.232		45.8	1114.5	739.746		45.8	1708.37	796.204		45.8	1098.26	890.503		45.8	1496.58	1139.9
46	615.845	387.878		46	826.416	437.012		46	1102.29	733.032		46	1699.52	804.138		46	1096.43	893.555		46	1496.58	1134.41
46.2	614.929	391.541		46.2	822.144	440.063		46.2	1096.8	733.032		46.2	1712.04	805.359		46.2	1087.27	892.944		46.2	1494.14	1141.12
46.4	610.657	392.456		46.4	830.078	436.401		46.4	1102.29	734.253		46.4	1712.65	801.392		46.4	1097.04	892.944		46.4	1494.14	1141.12
46.6	607.605	390.015		46.6	827.637	435.791		46.6	1112.67	733.643		46.6	1708.37	783.691		46.6	1105.58	891.724		46.6	1506.35	1141.73
46.8	613.403	380.859		46.8	822.754	448.608		46.8	1117.55	734.863		46.8	1710.21	786.743		46.8	1094.59	888.062		46.8	1500.24	1138.68
47	613.098	382.996		47	827.637	449.829		47	1115.72	742.188		47	1705.32	783.386		47	1100.7	883.179		47	1495.36	1140.51
47.2	606.384	385.437		47.2	831.299	441.895		47.2	1112.67	739.136		47.2	1697.08	788.574		47.2	1102.53	888.672		47.2	1499.02	1142.95
47.4	607.605	388.184		47.4	836.182	447.388		47.4	1110.84	733.643		47.4	1697.69	783.081		47.4	1100.09	885.01		47.4	1498.41	1142.95
47.6	610.962	390.93		47.6	823.975	444.336		47.6	1109.62	726.929		47.6	1701.05	787.354		47.6	1109.24	882.568		47.6	1501.46	1139.29
47.8	617.676	388.489		47.8	826.416	440.063		47.8	1110.84	726.318		47.8	1705.63	784.912		47.8	1105.58	880.127		47.8	1497.19	1138.07
48	610.962	392.151		48	832.52	433.96		48	1115.72	723.877		48	1677.55	781.555		48	1109.85	881.958		48	1497.19	1138.68
48.2	614.624	387.573		48.2	834.351	431.519		48.2	1118.16	724.487		48.2	1668.09	774.536		48.2	1111.07	887.451		48.2	1499.63	1141.12
48.4	612.488	388.184		48.4	834.961	432.129		48.4	1116.94	727.539		48.4	1676.03	772.4		48.4	1107.41	883.179		48.4	1498.41	1135.02
48.6	611.267	387.268		48.6	834.351	426.636		48.6	1127.32	723.267		48.6	1683.35	776.367		48.6	1105.58	886.23		48.6	1496.58	1135.02
48.8	614.319	384.827		48.8	840.454	429.688		48.8	1133.42	723.877		48.8	1682.13	785.217		48.8	1098.26	888.672		48.8	1492.92	1137.46
49	615.845	386.963		49	833.74	432.129		49	1135.25	725.708		49	1700.74	775.452		49	1097.04	885.01		49	1486.21	1131.97
49.2	615.234	385.742		49.2	833.13	436.401		49.2	1134.64	721.436		49.2	1708.37	779.114		49.2	1103.75	889.893		49.2	1488.65	1135.02
49.4	610.657	390.015		49.4	834.351	433.96		49.4	1132.81	728.149		49.4	1712.65	779.114		49.4	1101.31	897.217		49.4	1495.97	1136.85
49.6	610.962	390.93		49.6	827.026	427.856		49.6	1127.32	738.525		49.6	1711.12	783.691		49.6	1099.48	891.724		49.6	1490.48	1136.85
49.8	610.657	386.963		49.8	834.351	426.636		49.8	1121.22	751.343		49.8	1710.21	794.067		49.8	1112.91	893.555		49.8	1497.8	1138.68
50	613.403	384.216		50	835.571	432.739		50	1115.72	755.005		50	1714.17	800.476		50	1095.21	897.827		50	1493.53	1140.51
50.2	616.15	386.963		50.2	833.74	432.129		50.2	1113.89	750.122		50.2	1709.29	792.847		50.2	1103.75	895.386		50.2	1488.65	1140.51
50.4	621.643	384.521		50.4	835.571	429.077		50.4	1103.52	745.85		50.4	1725.16	797.729		50.4	1102.53	890.503		50.4	1492.92	1134.41
50.6	617.676	382.996		50.6	829.468	431.519		50.6	1105.96	741.577		50.6	1713.56	793.457		50.6	1108.63	896.606		50.6	1491.09	1134.41
50.8	619.812	386.047		50.8	828.857	432.129		50.8	1115.11	734.253		50.8	1725.77	792.236		50.8	1120.23	891.113		50.8	1491.7	1144.17
51	616.15	393.677		51	836.182	432.739		51	1120.61	730.591		51	1738.59	794.373		51	1115.35	902.71		51	1489.26	1144.17
51.2	608.826	393.677		51.2	834.351	432.129		51.2	1124.88	725.708		51.2	1722.72	799.255		51.2	1111.07	903.32		51.2	1487.43	1145.4
51.4	607.91	393.677		51.4	829.468	435.181		51.4	1118.77	729.98		51.4	1713.26	800.781		51.4	1108.63	902.1		51.4	1487.43	1144.17
51.6	606.995	393.066		51.6	825.806	430.298		51.6	1117.55	733.643		51.6	1721.8	814.819		51.6	1107.41	892.944		51.6	1490.48	1142.34
51.8	612.183	387.268		51.8	820.923	429.077		51.8	1121.22	737.305		51.8	1717.53	826.721		51.8	1111.68	893.555		51.8	1496.58	1143.56
52	613.708	383.301		52	816.04	433.96		52	1123.66	740.356		52	1721.8	827.332		52	1109.85	892.944		52	1498.41	1140.51
52.2	605.469	386.353		52.2	810.547	435.791		52.2	1131.59	739.746		52.2	1717.83	811.462		52.2	1116.57	889.282		52.2	1499.63	1140.51
52.4	605.469	386.353		52.4	811.768	433.35		52.4	1141.36	743.408		52.4	1708.07	802.307		52.4	1112.29	888.062		52.4	1497.8	1141.12
52.6	605.164	386.047		52.6	811.768	430.298		52.6	1142.58	739.746		52.6	1701.05	801.392		52.6	1110.46	883.179		52.6	1500.24	1142.95
52.8	595.703	389.404		52.8	821.533	421.753		52.8	1133.42	738.525		52.8	1697.69	787.659		52.8	1117.18	878.906		52.8	1497.8	1143.56
53	597.229	388.794		53	816.04	424.805		53	1129.76	739.136		53	1716	780.64		53	1109.85	883.179		53	1504.52	1138.68
53.2	602.112	390.015		53.2	812.988	427.246		53.2	1132.81	739.746		53.2	1716.61	781.86		53.2	1116.57	889.893		53.2	1504.52	1140.51
53.4	601.196	388.794		53.4	825.195	429.688		53.4	1126.71	734.863		53.4	1724.85	774.841		53.4	1114.13	892.334		53.4	1505.13	1146.01
53.6	602.417	389.709		53.6	815.43	433.96		53.6	1120	728.149		53.6	1703.8	789.185		53.6	1115.96	888.062		53.6	1499.63	1142.95
53.8	605.469	388.489		53.8	806.885	431.519		53.8	1126.71	724.487		53.8	1698	791.931		53.8	1116.57	891.724		53.8	1503.3	1141.12
54	609.131	390.625		54	822.754	432.129		54	1122.44	717.773		54	1689.76	802.917		54	1114.13	898.438		54	1501.46	1139.9
54.2	608.215	390.015		54.2	823.364	427.856		54.2	1116.94	720.825		54.2	1705.63	806.274		54.2	1114.13	884.399		54.2	1500.24	1139.9
54.4	614.319	388.794		54.4	830.688	430.908		54.4	1118.77	728.149		54.4	1722.11	808.716		54.4	1112.91	878.906		54.4	1502.08	1135.63
54.6	609.131	388.489		54.6	822.144	426.025		54.6	1119.38	735.474		54.6	1716.92	800.476		54.6	1108.02	886.23		54.6	1500.85	1143.56
54.8	611.267	385.742		54.8	821.533	433.96		54.8	1126.71	735.474		54.8	1713.26	791.931		54.8	1120.23	886.23		54.8	1500.24	1141.73
55	607.3	388.794		55	822.144	437.012		55	1134.64	730.591		55	1700.74	807.495		55	1108.63	886.841		55	1492.92	1136.24
55.2	609.131	393.677		55.2	821.533	441.895		55.2	1136.47	730.591		55.2	1697.08	810.547		55.2	1103.14	885.01		55.2	1492.92	1139.9
55.4	608.521	389.404		55.4	819.702	439.453		55.4	1135.25	729.98		55.4	1699.52	812.988		55.4	1105.58	874.023		55.4	1493.53	1142.95
55.6	612.793	381.47		55.6	823.975	439.453		55.6	1137.08	718.994		55.6	1688.54	811.462		55.6	1110.46	878.296		55.6	1494.75	1147.23
55.8	617.981	375.977		55.8	830.688	437.622		55.8	1134.64	717.163		55.8	1702.88	818.176		55.8	1106.19	887.451		55.8	1498.41	1141.73
56	611.572	374.756		56	838.013	434.57		56	1130.98	718.384		56	1705.63	811.157		56	1104.36	885.01		56	1496.58	1149.06
56.2	606.995	377.808		56.2	829.468	435.181		56.2	1126.1	719.604		56.2	1722.41	787.659		56.2	1104.36	894.775		56.2	1502.08	1141.73
56.4	602.112	375.977		56.4	825.806	432.739		56.4	1127.93	715.332		56.4	1737.67	786.133		56.4	1109.85	885.62		56.4	1505.13	1140.51
56.6	607.605	376.892		56.6	825.195	429.077		56.6	1132.81	718.994		56.6	1721.8	803.223		56.6	1115.96	881.958		56.6	1501.46	1143.56
56.8	608.215	375.366		56.8	816.04	425.415		56.8	1132.81	725.098		56.8	1716.92	801.086		56.8	1117.18	877.075		56.8	1505.13	1142.95
57	607.605	372.009		57	814.209	429.077		57	1133.42	725.098		57	1711.73	806.274		57	1117.79	881.958		57	1507.57	1143.56
57.2	611.877	375.366		57.2	822.754	432.129		57.2	1128.54	714.722		57.2	1719.97	799.866		57.2	1120.84	889.893		57.2	1503.3	1143.56
57.4	604.858	380.859		57.4	832.52	435.791		57.4	1127.93	709.229		57.4	1719.97	803.223		57.4	1117.79	885.62		57.4	1503.3	1139.9
57.6	608.215	378.113		57.6	838.623	436.401		57.6	1135.25	708.618		57.6	1726.68	814.819		57.6	1121.45	885.62		57.6	1497.19	1135.63
57.8	607.605	381.165		57.8	839.233	442.505		57.8	1142.58	717.773		57.8	1723.63	811.768		57.8	1116.57	892.334		57.8	1502.08	1135.63
58	612.183	380.859		58	843.506	441.895		58	1138.31	717.773		58	1710.82	806.274		58	1109.85	890.503		58	1500.85	1138.68
58.2	613.708	382.08		58.2	846.558	440.674		58.2	1132.2	719.604		58.2	1694.64	805.359		58.2	1094.59	899.048		58.2	1505.13	1141.12
58.4	610.657	379.944		58.4	842.285	439.453		58.4	1131.59	723.267		58.4	1698	808.716		58.4	1084.22	903.32		58.4	1501.46	1143.56
58.6	609.436	382.996		58.6	839.844	438.232		58.6	1127.32	718.384		58.6	1712.95	801.392		58.6	1090.32	889.893		58.6	1498.41	1144.79
58.8	611.572	379.944		58.8	836.792	442.505		58.8	1126.71	718.994		58.8	1702.58	794.373		58.8	1103.14	889.282		58.8	1505.13	1146.62
59	610.657	378.723		59	840.454	441.284		59	1128.54	721.436		59	1696.78	796.509		59	1093.98	891.113		59	1508.79	1146.62
59.2	607.3	377.502		59.2	846.558	440.063		59.2	1119.38	725.708		59.2	1710.82	796.204		59.2	1098.87	889.893		59.2	1503.91	1143.56
59.4	616.15	375.977		59.4	846.558	433.96		59.4	1115.11	726.929		59.4	1690.37	788.574		59.4	1106.8	891.113		59.4	1503.3	1136.85
59.6	611.877	381.47		59.6	840.454	430.298		59.6	1112.67	728.149		59.6	1683.35	774.231		59.6	1104.97	889.282		59.6	1503.91	1136.85
59.8	610.352	379.944		59.8	844.727	432.739		59.8	1112.67	729.37		59.8	1690.67	779.114		59.8	1104.36	892.334		59.8	1504.52	1143.56
60	614.319	377.197		60	835.571	422.974		60	1118.16	727.539		60	1701.35	780.64		60	1109.85	894.775		60	1508.18	1146.01
60.2	611.877	378.418		60.2	841.064	426.636		60.2	1121.83	730.591		60.2	1692.5	774.841		60.2	1109.24	896.606		60.2	1502.08	1141.73
60.4	610.657	382.385		60.4	842.285	430.908		60.4	1123.66	734.253		60.4	1692.5	779.724		60.4	1111.68	888.672		60.4	1496.58	1138.07
60.6	609.436	380.859		60.6	833.74	427.246		60.6	1121.83	737.915		60.6	1678.77	776.367		60.6	1107.41	891.724		60.6	1496.58	1141.12
60.8	615.845	379.944		60.8	823.975	434.57		60.8	1121.83	734.863		60.8	1693.42	780.64		60.8	1115.96	893.555		60.8	1495.97	1145.4
61	618.896	379.944		61	833.13	432.739		61	1118.77	730.591		61	1701.97	780.334		61	1120.84	894.165		61	1499.02	1138.68
61.2	615.54	378.113		61.2	838.623	431.519		61.2	1121.22	735.474		61.2	1704.71	788.879		61.2	1123.89	890.503		61.2	1494.14	1135.02
61.4	620.117	377.197		61.4	839.844	435.181		61.4	1124.27	738.525		61.4	1703.8	805.664		61.4	1123.89	888.062		61.4	1492.31	1136.24
61.6	614.624	378.723		61.6	838.013	441.895		61.6	1127.32	740.356		61.6	1688.54	808.411		61.6	1121.45	888.672		61.6	1489.87	1136.85
61.8	612.488	373.84		61.8	837.402	440.674		61.8	1129.76	734.863		61.8	1688.23	804.443		61.8	1125.11	886.23		61.8	1492.31	1139.29
62	615.234	382.08		62	839.233	436.401		62	1131.59	739.746		62	1695.25	798.035		62	1120.23	894.775		62	1497.19	1135.63
62.2	621.948	379.944		62.2	842.896	433.35		62.2	1129.76	738.525		62.2	1718.14	790.1		62.2	1122.06	886.23		62.2	1495.97	1134.41
62.4	618.591	385.437		62.4	840.454	438.232		62.4	1126.1	739.746		62.4	1729.74	805.664		62.4	1122.67	889.893		62.4	1488.65	1136.24
62.6	616.76	383.301		62.6	836.792	441.284		62.6	1121.22	736.084		62.6	1732.18	797.424		62.6	1125.11	898.438		62.6	1492.92	1135.63
62.8	610.962	384.521		62.8	833.74	436.401		62.8	1116.33	734.253		62.8	1719.36	803.833		62.8	1131.83	897.217		62.8	1498.41	1139.29
63	609.436	390.32		63	839.844	437.012		63	1117.55	733.032		63	1721.8	805.664		63	1130	902.1		63	1499.63	1140.51
63.2	618.286	382.69		63.2	834.351	436.401		63.2	1110.23	730.591		63.2	1725.77	809.021		63.2	1126.33	904.541		63.2	1495.36	1142.95
63.4	625.916	386.353		63.4	834.351	437.012		63.4	1109.01	733.032		63.4	1723.94	812.683		63.4	1119.01	891.113		63.4	1495.36	1131.97
63.6	620.422	384.827		63.6	832.52	432.739		63.6	1113.28	732.422		63.6	1713.26	816.65		63.6	1113.52	895.996		63.6	1497.19	1130.75
63.8	612.793	389.404		63.8	831.299	437.012		63.8	1117.55	732.422		63.8	1711.73	828.247		63.8	1106.8	902.71		63.8	1495.97	1139.29
64	616.15	382.08		64	832.52	433.35		64	1124.27	736.694		64	1719.06	830.688		64	1115.35	890.503		64	1493.53	1138.68
64.2	606.079	385.742		64.2	827.026	432.129		64.2	1130.37	742.188		64.2	1730.35	844.116		64.2	1121.45	886.23		64.2	1496.58	1144.79
64.4	608.521	383.606		64.4	833.13	433.96		64.4	1127.32	751.953		64.4	1733.09	840.454		64.4	1108.02	887.451		64.4	1499.63	1142.95
64.6	611.572	380.249		64.6	833.74	437.622		64.6	1123.66	753.174		64.6	1724.55	835.571		64.6	1092.76	878.906		64.6	1497.8	1139.9
64.8	617.371	375.671		64.8	822.144	437.012		64.8	1110.84	751.953		64.8	1709.29	827.637		64.8	1102.53	880.127		64.8	1497.8	1138.68
65	615.845	371.399		65	821.533	432.129		65	1109.62	743.408		65	1697.69	828.552		65	1110.46	892.944		65	1493.53	1139.29
65.2	615.234	378.113		65.2	820.923	434.57		65.2	1114.5	737.915		65.2	1711.73	827.332		65.2	1109.85	897.217		65.2	1491.7	1137.46
65.4	618.286	376.587		65.4	820.923	436.401		65.4	1116.94	736.084		65.4	1730.96	827.332		65.4	1115.35	895.386		65.4	1498.41	1141.12
65.6	620.117	375.671		65.6	825.806	437.012		65.6	1116.94	737.915		65.6	1721.5	828.552		65.6	1124.5	892.944		65.6	1500.85	1142.95
65.8	616.15	375.061		65.8	831.299	438.232		65.8	1116.33	740.356		65.8	1724.55	826.111		65.8	1113.52	889.893		65.8	1501.46	1139.29
66	618.896	373.535		66	827.637	439.453		66	1112.67	734.863		66	1731.87	820.007		66	1119.62	885.62		66	1499.63	1141.73
66.2	622.253	371.399		66.2	818.481	437.012		66.2	1116.94	733.032		66.2	1723.33	809.021		66.2	1124.5	883.789		66.2	1502.08	1139.9
66.4	627.747	374.756		66.4	822.144	435.181		66.4	1131.59	737.305		66.4	1715.7	804.749		66.4	1116.57	891.113		66.4	1503.3	1136.85
66.6	625.305	374.756		66.6	822.144	433.96		66.6	1151.12	740.967		66.6	1702.27	798.035		66.6	1118.4	890.503		66.6	1511.23	1139.29
66.8	630.798	374.451		66.8	828.857	434.57		66.8	1154.17	733.032		66.8	1706.85	803.528		66.8	1112.29	882.568		66.8	1510.01	1146.62
67	622.559	368.042		67	822.144	430.298		67	1145.63	729.98		67	1689.15	815.735		67	1112.29	889.282		67	1511.23	1141.73
67.2	620.422	363.77		67.2	822.144	431.519		67.2	1131.59	730.591		67.2	1700.74	812.378		67.2	1111.07	885.01		67.2	1508.79	1141.73
67.4	618.896	365.601		67.4	827.637	438.843		67.4	1118.16	728.149		67.4	1689.76	816.956		67.4	1108.02	888.062		67.4	1502.69	1139.9
67.6	616.455	364.685		67.6	835.571	437.622		67.6	1110.23	729.37		67.6	1697.39	820.618		67.6	1109.85	895.386		67.6	1500.24	1138.68
67.8	619.507	369.873		67.8	833.74	441.895		67.8	1112.06	728.149		67.8	1708.68	833.435		67.8	1112.29	886.841		67.8	1500.85	1141.73
68	619.507	369.568		68	833.13	437.622		68	1120.61	725.098		68	1706.85	839.844		68	1102.53	887.451		68	1494.14	1140.51
68.2	621.338	372.314		68.2	830.078	436.401		68.2	1126.1	720.825		68.2	1692.2	839.844		68.2	1111.68	894.775		68.2	1495.36	1141.12
68.4	622.559	373.23		68.4	830.078	434.57		68.4	1127.93	718.384		68.4	1697.39	843.201		68.4	1114.13	888.672		68.4	1497.19	1135.02
68.6	625.305	368.347		68.6	834.961	433.35		68.6	1127.32	725.708		68.6	1695.86	835.876		68.6	1110.46	892.944		68.6	1503.91	1132.58
68.8	623.779	365.601		68.8	844.727	435.181		68.8	1121.22	733.032		68.8	1703.49	845.642		68.8	1106.8	889.893		68.8	1501.46	1132.58
69	625.916	368.652		69	848.999	437.012		69	1118.77	726.929		69	1717.83	850.83		69	1114.13	895.996		69	1499.02	1133.8
69.2	614.014	371.704		69.2	843.506	437.012		69.2	1120.61	733.032		69.2	1700.74	844.116		69.2	1109.85	891.724		69.2	1497.8	1136.24
69.4	616.76	372.314		69.4	842.896	440.063		69.4	1126.71	734.863		69.4	1711.43	853.882		69.4	1112.91	883.789		69.4	1497.8	1138.68
69.6	615.845	376.282		69.6	839.233	441.284		69.6	1128.54	728.149		69.6	1715.39	845.032		69.6	1106.19	895.386		69.6	1503.3	1131.36
69.8	618.286	377.197		69.8	845.947	438.232		69.8	1127.93	736.084		69.8	1722.41	828.247		69.8	1119.01	890.503		69.8	1498.41	1135.02
70	621.338	375.061		70	844.727	433.35		70	1126.1	737.305		70	1736.15	803.833		70	1125.11	895.386		70	1497.8	1137.46
70.2	619.812	373.23		70.2	846.558	435.181		70.2	1127.32	734.863		70.2	1733.7	810.547		70.2	1121.45	900.879		70.2	1502.08	1135.02
70.4	623.474	373.535		70.4	845.947	438.843		70.4	1126.71	731.201		70.4	1721.5	820.923		70.4	1124.5	897.217		70.4	1502.08	1135.63
70.6	623.169	369.873		70.6	847.778	440.063		70.6	1120.61	728.76		70.6	1717.83	838.318		70.6	1131.22	892.334		70.6	1503.91	1138.68
70.8	626.526	372.314		70.8	846.558	436.401		70.8	1124.88	726.318		70.8	1704.1	838.928		70.8	1126.33	903.32		70.8	1503.3	1134.41
71	629.883	369.568		71	846.558	438.843		71	1125.49	725.708		71	1710.82	836.487		71	1126.94	897.217		71	1502.69	1138.07
71.2	637.207	364.38		71.2	838.013	444.336		71.2	1120	728.149		71.2	1713.26	833.435		71.2	1115.96	899.048		71.2	1504.52	1136.85
71.4	629.883	363.464		71.4	845.947	443.115		71.4	1116.33	730.591		71.4	1699.22	830.688		71.4	1111.68	899.658		71.4	1506.96	1133.19
71.6	628.357	367.432		71.6	840.454	446.167		71.6	1112.67	733.032		71.6	1701.35	835.571		71.6	1114.74	898.438		71.6	1502.69	1133.8
71.8	625.305	370.789		71.8	840.454	447.388		71.8	1113.89	728.76		71.8	1700.44	831.909		71.8	1121.45	883.179		71.8	1503.91	1137.46
72	627.441	375.671		72	838.623	445.557		72	1110.84	733.032		72	1694.03	823.669		72	1122.06	882.568		72	1493.53	1140.51
72.2	622.253	371.399		72.2	832.52	447.998		72.2	1116.94	735.474		72.2	1698	830.688		72.2	1112.91	877.686		72.2	1497.8	1134.41
72.4	617.371	367.126		72.4	830.688	447.388		72.4	1123.66	729.37		72.4	1703.19	837.402		72.4	1117.79	876.465		72.4	1503.91	1134.41
72.6	618.286	368.958		72.6	829.468	451.05		72.6	1128.54	726.318		72.6	1702.88	845.642		72.6	1117.18	883.179		72.6	1503.3	1134.41
72.8	621.338	375.366		72.8	828.857	449.219		72.8	1127.93	727.539		72.8	1706.54	853.271		72.8	1121.45	895.996		72.8	1502.08	1138.07
73	617.676	373.84		73	828.857	446.167		73	1127.32	731.812		73	1683.04	841.37		73	1123.89	897.827		73	1499.63	1141.73
73.2	618.286	372.009		73.2	826.416	446.777		73.2	1134.03	733.032		73.2	1700.74	827.026		73.2	1123.28	898.438		73.2	1496.58	1146.01
73.4	617.371	373.23		73.4	829.468	448.608		73.4	1133.42	734.863		73.4	1723.02	845.337		73.4	1119.62	900.269		73.4	1499.63	1150.89
73.6	616.455	372.314		73.6	827.637	445.557		73.6	1124.27	738.525		73.6	1728.21	850.83		73.6	1127.55	902.71		73.6	1490.48	1147.23
73.8	621.643	368.652		73.8	836.182	451.66		73.8	1115.72	740.356		73.8	1726.38	851.135		73.8	1123.89	899.658		73.8	1495.97	1139.29
74	620.728	370.789		74	827.026	451.05		74	1117.55	743.408		74	1716.31	842.59		74	1116.57	901.489		74	1494.14	1142.95
74.2	619.812	368.958		74.2	836.182	452.271		74.2	1123.05	742.188		74.2	1721.8	829.468		74.2	1115.96	894.165		74.2	1497.19	1137.46
74.4	627.747	374.451		74.4	834.351	447.388		74.4	1118.16	737.915		74.4	1740.42	816.65		74.4	1119.62	891.724		74.4	1493.53	1141.12
74.6	623.779	366.821		74.6	835.571	444.946		74.6	1110.84	737.915		74.6	1738.59	825.5		74.6	1127.55	897.827		74.6	1499.63	1136.85
74.8	621.033	372.62		74.8	829.468	441.895		74.8	1113.89	739.746		74.8	1734.31	817.261		74.8	1128.16	898.438		74.8	1506.96	1136.85
75	611.267	371.704		75	826.416	446.777		75	1120.61	736.084		75	1719.97	807.19		75	1134.88	898.438		75	1502.08	1135.02
75.2	614.319	368.652		75.2	820.312	444.946		75.2	1121.83	731.812		75.2	1709.29	804.749		75.2	1131.22	888.062		75.2	1504.52	1135.63
75.4	617.065	367.737		75.4	825.806	437.012		75.4	1127.93	734.253		75.4	1710.51	806.58		75.4	1128.77	890.503		75.4	1502.08	1139.9
75.6	616.455	371.094		75.6	828.247	433.96		75.6	1135.86	740.356		75.6	1719.97	819.092		75.6	1140.98	902.71		75.6	1502.69	1142.34
75.8	619.507	372.314		75.8	818.481	441.284		75.8	1138.31	741.577		75.8	1716.61	824.28		75.8	1135.49	906.372		75.8	1499.02	1141.73
76	613.098	372.009		76	819.092	437.012		76	1135.25	740.967		76	1705.63	820.312		76	1126.94	905.151		76	1496.58	1143.56
76.2	617.676	375.671		76.2	820.923	439.453		76.2	1128.54	740.356		76.2	1715.09	814.514		76.2	1122.67	892.944		76.2	1498.41	1145.4
76.4	618.591	380.859		76.4	825.195	437.012		76.4	1134.03	740.356		76.4	1710.51	815.43		76.4	1133.66	895.996		76.4	1501.46	1143.56
76.6	614.929	382.69		76.6	833.74	439.453		76.6	1136.47	736.694		76.6	1708.37	812.683		76.6	1125.11	895.386		76.6	1499.02	1142.95
76.8	615.845	379.944		76.8	833.13	441.895		76.8	1135.25	727.539		76.8	1723.33	804.443		76.8	1117.18	888.672		76.8	1501.46	1138.07
77	617.371	380.554		77	836.792	443.115		77	1127.32	729.37		77	1709.29	802.307		77	1117.79	892.334		77	1503.3	1136.24
77.2	617.065	381.47		77.2	836.792	444.336		77.2	1120.61	736.084		77.2	1701.05	794.983		77.2	1125.72	886.23		77.2	1499.63	1143.56
77.4	623.474	382.996		77.4	836.182	449.829		77.4	1118.16	737.915		77.4	1703.49	787.659		77.4	1114.13	878.906		77.4	1501.46	1142.95
77.6	624.695	379.944		77.6	828.247	435.791		77.6	1118.77	737.305		77.6	1703.49	796.814		77.6	1106.8	888.672		77.6	1502.08	1142.95
77.8	618.591	382.385		77.8	822.754	426.025		77.8	1112.67	740.967		77.8	1701.05	801.086		77.8	1100.7	880.737		77.8	1505.13	1139.29
78	614.014	380.554		78	831.909	430.908		78	1113.89	743.408		78	1705.02	811.157		78	1115.35	885.62		78	1506.35	1144.79
78.2	613.403	372.925		78.2	-1244.51	-1573.49		78.2	1126.71	738.525		78.2	1696.78	809.937		78.2	1118.4	889.893		78.2	1501.46	1144.17
78.4	614.014	371.399		78.4	-244.141	-468.75		78.4	1130.37	734.863		78.4	1693.12	809.021		78.4	1122.67	888.062		78.4	1502.69	1147.23
78.6	619.202	370.178		78.6	32.3486	-154.419		78.6	1127.93	736.084		78.6	1690.67	805.054		78.6	1114.74	886.841		78.6	1504.52	1145.4
78.8	621.643	374.756		78.8	75.0732	-101.929		78.8	1122.44	737.915		78.8	1696.78	802.002		78.8	1120.84	886.841		78.8	1499.63	1146.01
79	618.286	378.113		79	89.1113	-78.7353		79	1122.44	729.37		79	1700.74	799.255		79	1116.57	897.827		79	1503.91	1141.73
79.2	617.371	377.808		79.2	92.1631	-72.6318		79.2	1113.28	727.539		79.2	1708.07	806.274		79.2	1117.18	897.217		79.2	1497.19	1138.07
79.4	616.15	370.483		79.4	90.332	-66.5283		79.4	1112.67	728.76		79.4	1721.8	802.307		79.4	1122.67	896.606		79.4	1500.24	1136.85
79.6	612.793	371.094		79.6	83.0078	-66.5283		79.6	1123.05	726.318		79.6	1726.07	809.937		79.6	1121.45	895.386		79.6	1505.13	1136.24
79.8	607.3	376.282		79.8	81.7871	-63.4766		79.8	1125.49	727.539		79.8	1729.13	814.209		79.8	1117.18	888.062		79.8	1506.96	1142.95
80	606.995	372.009		80	72.0215	-62.8662		80	1126.1	729.98		80	1740.11	812.073		80	1111.07	881.348		80	1503.91	1144.17
80.2	601.196	375.977		80.2	72.6318	-60.4248		80.2	1115.72	735.474		80.2	1741.33	801.086		80.2	1115.35	888.672		80.2	1497.19	1141.73
80.4	600.891	374.146		80.4	69.5801	-62.2559		80.4	1101.07	739.746		80.4	1750.18	790.405		80.4	1112.29	892.944		80.4	1497.19	1140.51
80.6	608.521	372.009		80.6	62.8662	-63.4766		80.6	1098.63	746.46		80.6	1756.9	787.048		80.6	1116.57	889.893		80.6	1492.31	1143.56
80.8	616.455	369.873		80.8	56.7627	-63.4766		80.8	1107.18	747.681		80.8	1737.37	775.757		80.8	1115.35	890.503		80.8	1488.65	1142.95
81	613.098	366.821		81	51.8799	-65.918		81	1115.72	745.85		81	1752.01	778.503		81	1112.29	880.737		81	1491.09	1146.01
81.2	612.183	364.075		81.2	46.9971	-61.6455		81.2	1114.5	748.901		81.2	1757.2	779.724		81.2	1109.24	892.334		81.2	1494.14	1147.84
81.4	616.76	367.126		81.4	48.2178	-62.2559		81.4	1110.84	747.681		81.4	1751.1	774.841		81.4	1121.45	895.386		81.4	1490.48	1142.95
81.6	612.488	366.211		81.6	48.2178	-65.3076		81.6	1118.16	744.629		81.6	1753.85	782.166		81.6	1123.89	885.62		81.6	1488.65	1135.63
81.8	613.098	363.464		81.8	42.1143	-65.918		81.8	1129.15	745.85		81.8	1734.92	779.114		81.8	1118.4	892.944		81.8	1488.65	1139.9
82	613.098	369.568		82	42.1143	-69.5801		82	1125.49	740.967		82	1741.94	794.678		82	1115.96	891.724		82	1496.58	1137.46
82.2	610.962	372.62		82.2	39.0625	-67.1387		82.2	1132.81	734.863		82.2	1752.62	807.8		82.2	1108.63	895.386		82.2	1488.65	1136.24
82.4	606.079	370.483		82.4	37.8418	-65.918		82.4	1138.31	728.76		82.4	1741.33	806.58		82.4	1104.36	881.958		82.4	1490.48	1136.85
82.6	602.417	372.314		82.6	37.8418	-62.2559		82.6	1127.93	722.046		82.6	1734.31	795.898		82.6	1102.53	892.944		82.6	1499.02	1141.12
82.8	605.164	374.146		82.8	36.6211	-63.4766		82.8	1126.1	717.773		82.8	1736.76	790.1		82.8	1106.8	893.555		82.8	1502.69	1141.73
83	607.3	371.094		83	30.5176	-68.3594		83	1129.76	722.656		83	1729.13	784.912		83	1102.53	891.724		83	1501.46	1135.02
83.2	606.384	374.146		83.2	25.6348	-70.8008		83.2	1138.31	724.487		83.2	1730.35	782.471		83.2	1113.52	900.879		83.2	1499.02	1133.19
83.4	612.183	373.23		83.4	24.4141	-71.4111		83.4	1141.36	725.708		83.4	1735.53	789.49		83.4	1117.79	895.996		83.4	1499.02	1138.07
83.6	607.91	372.314		83.6	20.752	-67.749		83.6	1131.59	725.708		83.6	1743.77	773.01		83.6	1112.91	889.893		83.6	1498.41	1135.02
83.8	601.807	367.432		83.8	19.5312	-69.5801		83.8	1128.54	725.708		83.8	1745.91	758.972		83.8	1100.7	891.113		83.8	1502.08	1136.85
84	608.215	366.516		84	18.9209	-67.749		84	1131.59	718.384		84	1743.47	758.972		84	1101.92	906.982		84	1505.13	1135.63
84.2	605.164	369.568		84.2	17.0898	-69.5801		84.2	1135.86	716.553		84.2	1736.15	778.809		84.2	1092.15	902.71		84.2	1492.92	1129.53
84.4	608.215	368.958		84.4	12.207	-77.5147		84.4	1130.98	717.773		84.4	1741.94	781.555		84.4	1104.36	891.113		84.4	1493.53	1131.36
84.6	607.605	366.516		84.6	15.2588	-73.8525		84.6	1130.37	722.046		84.6	1729.74	785.522		84.6	1110.46	886.841		84.6	1501.46	1132.58
84.8	610.352	368.652		84.8	11.5967	-75.0732		84.8	1131.59	717.163		84.8	1727.91	782.471		84.8	1114.74	888.062		84.8	1492.31	1136.24
85	612.793	362.854		85	14.0381	-76.2939		85	1133.42	717.163		85	1733.4	792.542		85	1107.41	882.568		85	1494.14	1141.12
85.2	611.877	370.178		85.2	14.6484	-79.9561		85.2	1136.47	723.267		85.2	1734.31	787.048		85.2	1109.24	885.01		85.2	1494.14	1141.12
85.4	602.722	370.483		85.4	14.0381	-78.125		85.4	1139.53	732.422		85.4	1744.69	799.866		85.4	1115.35	886.841		85.4	1492.31	1140.51
85.6	613.098	365.906		85.6	10.9863	-75.0732		85.6	1138.31	737.915		85.6	1738.89	803.833		85.6	1116.57	886.841		85.6	1489.87	1147.23
85.8	604.248	364.38		85.8	9.15527	-76.2939		85.8	1134.03	737.915		85.8	1740.42	786.438		85.8	1120.84	883.179		85.8	1494.14	1144.17
86	607.3	366.211		86	7.32422	-76.9043		86	1134.64	734.253		86	1749.57	785.217		86	1125.11	883.179		86	1502.08	1141.12
86.2	604.553	372.314		86.2	6.10352	-74.4629		86.2	1129.76	732.422		86.2	1733.7	779.419		86.2	1122.67	875.244		86.2	1500.85	1142.95
86.4	611.572	372.925		86.4	3.05176	-75.0732		86.4	1130.37	735.474		86.4	1737.06	777.893		86.4	1129.38	886.23		86.4	1495.36	1141.73
86.6	614.929	367.737		86.6	-0.61035	-75.6836		86.6	1128.54	734.253		86.6	1745.3	784.607		86.6	1128.77	889.893		86.6	1492.31	1146.62
86.8	616.455	373.23		86.8	-0.61035	-73.2422		86.8	1134.64	737.305		86.8	1743.47	791.016		86.8	1111.68	885.62		86.8	1489.26	1144.17
87	614.929	372.009		87	3.05176	-74.4629		87	1140.14	744.019		87	1734.62	790.71		87	1108.63	889.282		87	1497.8	1143.56
87.2	605.164	369.873		87.2	3.66211	-74.4629		87.2	1143.19	742.188		87.2	1746.83	790.405		87.2	1114.13	877.686		87.2	1500.85	1144.17
87.4	608.215	374.146		87.4	-1.2207	-78.7353		87.4	1134.64	737.915		87.4	1750.18	792.236		87.4	1111.07	882.568		87.4	1497.19	1149.06
87.6	617.065	372.62		87.6	-4.27246	-80.5664		87.6	1131.59	739.136		87.6	1748.96	786.743		87.6	1114.74	887.451		87.6	1498.41	1144.79
87.8	613.403	364.685		87.8	-5.49316	-77.5147		87.8	1134.64	738.525		87.8	1746.52	791.321		87.8	1111.68	891.113		87.8	1495.97	1147.84
88	609.741	368.347		88	-4.27246	-79.9561		88	1134.64	741.577		88	1735.53	791.016		88	1112.29	891.724		88	1492.92	1141.12
88.2	612.488	366.821		88.2	-3.66211	-78.7353		88.2	1125.49	739.136		88.2	1724.24	774.231		88.2	1116.57	895.996		88.2	1497.8	1142.95
88.4	613.403	371.704		88.4	-9.76563	-78.7353		88.4	1118.16	731.201		88.4	1723.33	770.264		88.4	1108.02	889.893		88.4	1494.75	1141.73
88.6	603.333	371.704		88.6	-9.15527	-79.3457		88.6	1120	727.539		88.6	1729.13	769.348		88.6	1095.82	883.179		88.6	1497.8	1144.79
88.8	610.657	370.789		88.8	-9.76563	-83.6182		88.8	1129.15	731.201		88.8	1728.82	758.057		88.8	1104.36	889.282		88.8	1497.19	1145.4
89	614.319	366.211		89	-9.76563	-78.125		89	1133.42	730.591		89	1716.31	757.446		89	1111.07	883.179		89	1497.19	1143.56
89.2	618.286	376.587		89.2	-7.93457	-78.125		89.2	1129.76	726.929		89.2	1715.09	771.179		89.2	1118.4	878.296		89.2	1495.36	1139.9
89.4	617.981	376.892		89.4	-8.54492	-76.9043		89.4	1128.54	729.37		89.4	1728.82	765.076		89.4	1115.35	881.348		89.4	1497.19	1136.24
89.6	623.474	377.502		89.6	-10.9863	-78.125		89.6	1134.64	728.76		89.6	1718.75	773.621		89.6	1117.79	882.568		89.6	1490.48	1136.24
89.8	620.728	374.146		89.8	-14.6484	-77.5147		89.8	1132.2	729.98		89.8	1733.4	780.945		89.8	1122.06	891.724		89.8	1494.14	1139.29
90	615.234	371.704		90	-15.8691	-76.9043		90	1120.61	728.149		90	1726.38	786.133		90	1117.18	891.113		90	1501.46	1139.29
90.2	618.591	369.568		90.2	-16.4795	-77.5147		90.2	1117.55	724.487		90.2	1696.47	785.522		90.2	1115.96	888.062		90.2	1505.74	1136.24
90.4	614.624	379.028		90.4	-15.8691	-77.5147		90.4	1122.44	728.76		90.4	1691.59	793.762		90.4	1116.57	880.737		90.4	1494.75	1137.46
90.6	621.643	374.146		90.6	-16.4795	-80.5664		90.6	1126.71	731.201		90.6	1702.58	803.223		90.6	1115.35	885.62		90.6	1494.75	1139.9
90.8	617.065	372.62		90.8	-16.4795	-82.3975		90.8	1137.08	731.201		90.8	1702.27	796.509		90.8	1122.06	889.893		90.8	1492.31	1138.68
91	615.845	372.314		91	-20.1416	-83.0078		91	1149.29	723.877		91	1698	800.781		91	1118.4	891.113		91	1497.8	1140.51
91.2	615.234	369.568		91.2	-25.6348	-80.5664		91.2	1148.68	728.76		91.2	1695.25	798.035		91.2	1110.46	890.503		91.2	1498.41	1141.12
91.4	613.708	374.146		91.4	-26.2451	-83.6182		91.4	1143.8	733.643		91.4	1708.98	805.054		91.4	1114.74	895.386		91.4	1502.08	1142.95
91.6	618.591	374.756		91.6	-20.752	-81.7871		91.6	1141.36	733.643		91.6	1700.74	809.631		91.6	1114.74	896.606		91.6	1502.69	1136.85
91.8	627.747	372.62		91.8	-21.9727	-85.4492		91.8	1143.8	736.084		91.8	1694.95	788.574		91.8	1110.46	899.658		91.8	1499.02	1132.58
92	625.305	379.028		92	-22.583	-85.4492		92	1147.46	736.694		92	1679.38	769.653		92	1109.85	892.944		92	1504.52	1136.24
92.2	618.591	378.113		92.2	-18.9209	-90.332		92.2	1144.41	744.019		92.2	1687.62	767.517		92.2	1108.02	881.958		92.2	1498.41	1136.24
92.4	612.488	378.113		92.4	-25.6348	-90.9424		92.4	1143.8	742.798		92.4	1691.59	784.302		92.4	1112.29	887.451		92.4	1499.02	1137.46
92.6	613.708	369.873		92.6	-20.752	-89.1113		92.6	1139.53	741.577		92.6	1683.96	784.607		92.6	1097.65	890.503		92.6	1501.46	1138.68
92.8	620.728	372.314		92.8	-15.2588	-90.9424		92.8	1134.64	742.798		92.8	1701.97	788.879		92.8	1095.21	894.775		92.8	1498.41	1139.29
93	620.422	372.925		93	-18.3105	-89.7217		93	1132.81	737.915		93	1714.17	790.71		93	1111.68	885.01		93	1500.85	1143.56
93.2	611.877	370.789		93.2	-19.5312	-89.7217		93.2	1129.15	730.591		93.2	1707.76	787.048		93.2	1110.46	875.854		93.2	1502.69	1138.68
93.4	619.202	368.958		93.4	-23.1934	-90.9424		93.4	1127.93	728.76		93.4	1710.51	777.588		93.4	1111.68	891.113		93.4	1503.91	1137.46
93.6	619.812	363.77		93.6	-25.6348	-95.8252		93.6	1131.59	725.708		93.6	1711.73	769.348		93.6	1125.11	895.386		93.6	1503.91	1135.63
93.8	611.877	370.483		93.8	-23.8037	-94.6045		93.8	1140.14	733.643		93.8	1716.92	778.503		93.8	1114.74	895.386		93.8	1507.57	1137.46
94	606.384	370.483		94	-26.8555	-94.6045		94	1138.92	738.525		94	1714.17	785.828		94	1111.68	886.841		94	1505.13	1139.9
94.2	614.319	371.399		94.2	-28.6865	-92.1631		94.2	1138.31	742.798		94.2	1715.39	807.495		94.2	1110.46	877.075		94.2	1502.69	1143.56
94.4	620.728	375.061		94.4	-25.6348	-90.332		94.4	1140.75	745.85		94.4	1721.8	797.119		94.4	1109.24	883.179		94.4	1504.52	1146.62
94.6	619.812	370.789		94.6	-24.4141	-90.9424		94.6	1140.75	746.46		94.6	1725.16	789.185		94.6	1117.18	893.555		94.6	1502.69	1146.01
94.8	622.253	367.737		94.8	-28.0762	-93.9941		94.8	1140.14	748.291		94.8	1726.07	791.931		94.8	1117.79	894.165		94.8	1503.3	1146.62
95	616.15	372.925		95	-25.0244	-90.9424		95	1134.03	748.901		95	1720.58	785.522		95	1111.68	889.893		95	1505.13	1144.79
95.2	618.896	378.113		95.2	-22.583	-89.7217		95.2	1134.03	753.784		95.2	1715.09	785.217		95.2	1112.91	883.789		95.2	1507.57	1146.01
95.4	617.676	380.249		95.4	-24.4141	-92.7734		95.4	1125.49	753.784		95.4	1723.63	780.029		95.4	1105.58	883.179		95.4	1500.85	1148.45
95.6	611.877	375.671		95.6	-22.583	-91.5527		95.6	1116.94	750.732		95.6	1726.68	771.79		95.6	1108.02	885.01		95.6	1502.08	1149.06
95.8	610.657	379.028		95.8	-21.9727	-89.7217		95.8	1113.28	748.291		95.8	1733.09	776.978		95.8	1109.24	883.179		95.8	1493.53	1143.56
96	607.91	378.418		96	-26.8555	-90.9424		96	1124.27	745.85		96	1734.31	778.809		96	1108.63	885.62		96	1492.92	1144.17
96.2	605.469	374.451		96.2	-23.8037	-90.332		96.2	1130.37	738.525		96.2	1740.11	777.283		96.2	1104.36	891.724		96.2	1496.58	1144.17
96.4	602.722	375.366		96.4	-25.0244	-92.1631		96.4	1132.81	733.643		96.4	1731.87	784.912		96.4	1104.36	884.399		96.4	1492.92	1139.9
96.6	606.689	380.249		96.6	-26.2451	-93.9941		96.6	1133.42	731.812		96.6	1724.24	783.081		96.6	1100.09	880.127		96.6	1497.8	1138.07
96.8	609.741	379.944		96.8	-26.2451	-90.9424		96.8	1130.98	730.591		96.8	1717.83	779.114		96.8	1106.19	883.789		96.8	1502.08	1138.07
97	609.741	377.197		97	-23.8037	-91.5527		97	1126.71	728.76		97	1713.26	782.776		97	1112.91	877.075		97	1503.3	1142.95
97.2	612.183	381.165		97.2	-21.3623	-93.3838		97.2	1132.2	728.149		97.2	1719.36	793.457		97.2	1119.01	879.517		97.2	1504.52	1141.73
97.4	610.657	381.165		97.4	-24.4141	-93.3838		97.4	1132.2	725.708		97.4	1737.98	808.716		97.4	1110.46	885.01		97.4	1504.52	1142.95
97.6	606.079	380.554		97.6	-21.9727	-91.5527		97.6	1131.59	728.149		97.6	1734.92	802.612		97.6	1108.02	886.841		97.6	1508.18	1141.73
97.8	604.248	378.723		97.8	-23.1934	-91.5527		97.8	1129.76	730.591		97.8	1743.47	808.716		97.8	1107.41	880.737		97.8	1507.57	1139.29
98	605.164	377.808		98	-27.4658	-92.1631		98	1132.2	733.032		98	1737.98	807.495		98	1106.19	888.672		98	1500.24	1142.95
98.2	612.488	375.671		98.2	-33.5693	-93.3838		98.2	1135.25	736.084		98.2	1734.01	811.768		98.2	1112.29	882.568		98.2	1499.63	1145.4
98.4	613.708	375.061		98.4	-28.6865	-90.9424		98.4	1134.03	742.798		98.4	1725.16	796.814		98.4	1104.97	887.451		98.4	1495.36	1146.01
98.6	613.098	368.958		98.6	-26.2451	-92.7734		98.6	1134.03	743.408		98.6	1707.46	789.795		98.6	1106.8	898.438		98.6	1496.58	1142.34
98.8	607.91	367.432		98.8	-27.4658	-92.1631		98.8	1135.86	741.577		98.8	1720.28	787.659		98.8	1109.24	893.555		98.8	1496.58	1141.73
99	607.605	375.671		99	-28.6865	-93.3838		99	1141.36	736.084		99	1719.06	794.067		99	1113.52	883.789		99	1500.24	1145.4
99.2	606.689	375.366		99.2	-29.2969	-94.6045		99.2	1138.92	736.694		99.2	1715.7	793.457		99.2	1117.79	888.672		99.2	1507.57	1143.56
99.4	607.91	372.314		99.4	-29.2969	-92.1631		99.4	1134.64	743.408		99.4	1722.11	809.631		99.4	1126.33	887.451		99.4	1506.96	1141.73
99.6	608.521	370.789		99.6	-34.1797	-92.1631		99.6	1125.49	740.967		99.6	1710.82	810.852		99.6	1117.18	881.958		99.6	1510.01	1136.85
99.8	606.079	369.568		99.8	-30.5176	-89.1113		99.8	1123.66	740.356		99.8	1690.37	799.561		99.8	1103.14	881.348		99.8	1506.96	1137.46
100	603.027	368.652		100	-33.5693	-92.7734		100	1127.93	742.798		100	1696.17	794.983		100	1111.07	885.01		100	1502.08	1137.46
100.2	604.858	369.568		100.2	-30.5176	-92.1631		100.2	1127.32	743.408		100.2	1690.67	787.354		100.2	1108.02	892.334		100.2	1502.08	1138.68
100.4	607.3	372.009		100.4	-27.4658	-92.7734		100.4	1123.05	746.46		100.4	1691.89	807.495		100.4	1111.68	889.282		100.4	1505.13	1133.19
100.6	608.215	370.178		100.6	-32.3486	-89.7217		100.6	1126.1	742.188		100.6	1687.32	810.547		100.6	1117.18	890.503		100.6	1505.13	1131.36
100.8	605.774	365.295		100.8	-34.1797	-92.7734		100.8	1131.59	734.863		100.8	1700.74	811.768		100.8	1125.11	882.568		100.8	1499.02	1136.24
101	606.384	364.685		101	-31.1279	-94.6045		101	1136.47	732.422		101	1692.2	809.021		101	1110.46	888.672		101	1505.74	1139.29
101.2	612.793	363.464		101.2	-34.79	-89.7217		101.2	1141.36	734.253		101.2	1689.15	799.866		101.2	1112.29	890.503		101.2	1506.35	1140.51
101.4	610.962	362.244		101.4	-37.2315	-88.501		101.4	1143.19	736.084		101.4	1698	799.255		101.4	1115.35	880.737		101.4	1506.35	1143.56
101.6	611.877	358.276		101.6	-34.79	-90.9424		101.6	1140.14	736.084		101.6	1708.07	794.678		101.6	1110.46	880.127		101.6	1498.41	1139.9
101.8	613.708	359.802		101.8	-36.0107	-89.7217		101.8	1137.08	733.032		101.8	1701.97	793.762		101.8	1115.35	886.841		101.8	1496.58	1144.17
102	610.962	359.497		102	-38.4522	-92.1631		102	1139.53	732.422		102	1690.67	799.255		102	1116.57	883.789		102	1503.91	1146.01
102.2	604.553	360.413		102.2	-34.79	-93.3838		102.2	1148.07	729.37		102.2	1693.42	794.678		102.2	1116.57	880.127		102.2	1507.57	1142.95
102.4	601.196	360.413		102.4	-40.2832	-92.1631		102.4	1148.68	725.098		102.4	1700.74	791.626		102.4	1117.79	875.244		102.4	1499.02	1138.07
102.6	606.689	364.685		102.6	-39.0625	-94.6045		102.6	1154.17	719.604		102.6	1699.22	789.795		102.6	1114.74	877.075		102.6	1502.08	1135.02
102.8	609.741	363.464		102.8	-40.2832	-92.1631		102.8	1147.46	715.332		102.8	1701.35	801.086		102.8	1118.4	885.62		102.8	1505.74	1136.85
103	603.333	367.737		103	-40.2832	-96.4356		103	1142.58	719.604		103	1696.47	794.373		103	1125.72	892.334		103	1504.52	1142.95
103.2	610.962	363.77		103.2	-41.5039	-97.6562		103.2	1146.24	725.708		103.2	1714.48	778.503		103.2	1116.57	889.282		103.2	1498.41	1141.73
103.4	616.15	365.906		103.4	-43.335	-98.2666		103.4	1143.19	726.929		103.4	1714.17	765.381		103.4	1108.02	885.01		103.4	1505.74	1146.62
103.6	611.572	365.601		103.6	-39.0625	-97.6562		103.6	1132.81	729.37		103.6	1729.13	771.484		103.6	1103.14	886.23		103.6	1506.96	1141.12
103.8	612.488	366.211		103.8	-38.4522	-97.0459		103.8	1138.92	730.591		103.8	1727.29	772.705		103.8	1111.07	887.451		103.8	1505.74	1138.68
104	613.403	366.211		104	-39.0625	-95.2148		104	1140.14	729.37		104	1729.43	774.231		104	1118.4	882.568		104	1511.23	1138.07
104.2	609.741	365.906		104.2	-40.2832	-95.2148		104.2	1132.2	728.76		104.2	1726.68	773.926		104.2	1119.01	879.517		104.2	1506.35	1138.07
104.4	614.929	368.652		104.4	-39.6728	-94.6045		104.4	1127.32	728.76		104.4	1725.46	787.659		104.4	1115.96	881.958		104.4	1502.69	1142.95
104.6	611.572	370.483		104.6	-40.8935	-93.3838		104.6	1132.2	728.149		104.6	1725.77	773.01		104.6	1115.96	888.062		104.6	1502.08	1142.95
104.8	612.793	367.737		104.8	-37.8418	-93.9941		104.8	1136.47	723.267		104.8	1739.5	769.958		104.8	1115.96	885.01		104.8	1500.24	1139.29
105	607.91	368.347		105	-38.4522	-95.8252		105	1141.97	723.877		105	1734.92	773.621		105	1117.79	888.672		105	1503.3	1139.9
105.2	606.689	366.821		105.2	-42.7246	-95.8252		105.2	1146.24	728.149		105.2	1713.87	781.555		105.2	1106.8	887.451		105.2	1503.3	1136.24
105.4	606.689	367.126		105.4	-43.335	-95.8252		105.4	1146.24	732.422		105.4	1717.22	788.574		105.4	1111.68	881.348		105.4	1506.96	1141.12
105.6	610.657	367.432		105.6	-41.5039	-96.4356		105.6	1146.85	734.253		105.6	1713.26	791.016		105.6	1108.02	885.62		105.6	1506.35	1141.12
105.8	615.234	366.516		105.8	-37.8418	-99.4873		105.8	1145.02	733.032		105.8	1715.09	799.561		105.8	1112.29	882.568		105.8	1503.3	1141.12
106	607.91	374.451		106	-37.8418	-100.098		106	1149.9	732.422		106	1727.91	798.95		106	1111.07	889.893		106	1500.24	1141.73
106.2	606.079	370.178		106.2	-37.8418	-99.4873		106.2	1149.29	727.539		106.2	1746.22	787.964		106.2	1115.35	880.127		106.2	1501.46	1141.73
106.4	605.469	370.483		106.4	-43.9453	-95.8252		106.4	1143.19	733.032		106.4	1745.3	795.288		106.4	1114.74	875.854		106.4	1503.3	1141.12
106.6	609.436	371.704		106.6	-44.5557	-97.0459		106.6	1146.85	730.591		106.6	1735.53	805.054		106.6	1120.23	881.348		106.6	1503.91	1136.85
106.8	602.417	371.094		106.8	-41.5039	-95.2148		106.8	1148.68	723.267		106.8	1735.84	809.631		106.8	1114.13	889.893		106.8	1502.69	1136.24
107	603.943	365.906		107	-43.9453	-97.0459		107	1138.92	729.98		107	1728.52	805.969		107	1114.13	889.282		107	1506.96	1138.07
107.2	604.553	368.958		107.2	-42.7246	-96.4356		107.2	1134.64	738.525		107.2	1732.18	805.054		107.2	1114.74	898.438		107.2	1509.4	1143.56
107.4	606.384	367.432		107.4	-40.2832	-92.7734		107.4	1135.86	733.032		107.4	1729.13	801.697		107.4	1125.11	886.841		107.4	1505.13	1142.95
107.6	607.605	369.263		107.6	-37.8418	-94.6045		107.6	1130.37	731.812		107.6	1731.87	802.612		107.6	1121.45	881.348		107.6	1502.69	1144.79
107.8	609.741	369.263		107.8	-43.9453	-98.2666		107.8	1124.27	736.694		107.8	-708.618	-1197.81		107.8	1109.24	884.399		107.8	1502.69	1146.62
108	609.741	375.366		108	-45.7764	-95.2148		108	1130.37	742.188		108	21.9727	-376.282		108	1104.36	889.282		108	1498.41	1142.95
108.2	613.403	377.502		108.2	-45.166	-90.9424		108.2	1149.29	743.408		108.2	214.539	-90.0269		108.2	1104.36	895.996		108.2	1496.58	1140.51
108.4	615.54	372.62		108.4	-45.7764	-90.332		108.4	1160.89	745.239		108.4	231.934	-51.5747		108.4	1109.85	897.827		108.4	1492.92	1140.51
108.6	608.521	372.925		108.6	-44.5557	-89.7217		108.6	1159.67	751.953		108.6	237.732	-47.3023		108.6	1106.8	892.944		108.6	1496.58	1139.29
108.8	604.248	368.042		108.8	-48.2178	-93.9941		108.8	1149.9	750.732		108.8	237.122	-41.1987		108.8	1095.82	892.944		108.8	1497.19	1141.12
109	602.417	371.399		109	-47.6074	-97.6562		109	1151.12	742.188		109	234.68	-46.3867		109	1101.92	884.399		109	1492.92	1142.95
109.2	604.553	372.009		109.2	-49.4385	-93.3838		109.2	1148.07	737.915		109.2	233.154	-46.9971		109.2	1103.14	886.23		109.2	1498.41	1147.84
109.4	599.06	374.146		109.4	-51.2695	-93.3838		109.4	1138.92	724.487		109.4	220.337	-47.6074		109.4	1106.8	883.179		109.4	1497.19	1146.62
109.6	605.164	369.568		109.6	-46.9971	-94.6045		109.6	1136.47	723.267		109.6	209.961	-45.166		109.6	1110.46	888.672		109.6	1503.91	1144.79
109.8	608.521	371.704		109.8	-45.7764	-92.7734		109.8	1142.58	728.149		109.8	211.792	-45.166		109.8	1104.36	895.386		109.8	1502.08	1144.79
110	603.333	368.347		110	-46.9971	-97.0459		110	1141.36	729.98		110	207.825	-49.7437		110	1095.82	890.503		110	1500.24	1150.28
110.2	601.807	369.568		110.2	-44.5557	-95.8252		110.2	1147.46	737.305		110.2	199.585	-47.3023		110.2	1098.26	892.944		110.2	1503.3	1149.67
110.4	604.248	364.38		110.4	-45.7764	-99.4873		110.4	1153.56	733.643		110.4	196.838	-54.9316		110.4	1098.87	892.944		110.4	1497.19	1142.34
110.6	608.826	361.938		110.6	-50.6592	-98.2666		110.6	1154.79	730.591		110.6	194.092	-59.2041		110.6	1107.41	891.113		110.6	1499.02	1145.4
110.8	608.521	370.789		110.8	-51.8799	-103.76		110.8	1148.68	731.201		110.8	198.975	-64.6973		110.8	1107.41	895.386		110.8	1498.41	1146.01
111	600.586	371.094		111	-54.9316	-101.318		111	1152.34	729.37		111	192.871	-62.8662		111	1106.8	902.71		111	1502.08	1139.29
111.2	602.722	365.295		111.2	-53.7109	-98.2666		111.2	1149.29	731.201		111.2	186.768	-63.1714		111.2	1104.97	900.269		111.2	1504.52	1138.68
111.4	607.3	369.263		111.4	-50.6592	-97.0459		111.4	1140.75	735.474		111.4	185.852	-65.3076		111.4	1108.02	896.606		111.4	1500.24	1144.17
111.6	604.248	363.159		111.6	-51.2695	-98.2666		111.6	1142.58	733.643		111.6	181.58	-64.0869		111.6	1106.8	895.996		111.6	1499.02	1142.95
111.8	609.741	364.685		111.8	-53.1006	-97.6562		111.8	1145.63	729.98		111.8	176.697	-68.3594		111.8	1108.02	897.217		111.8	1499.02	1141.73
112	605.774	361.023		112	-52.4902	-95.8252		112	1142.58	727.539		112	174.255	-73.2422		112	1109.24	893.555		112	1495.97	1138.07
112.2	603.333	356.75		112.2	-54.3213	-97.0459		112.2	1138.92	728.149		112.2	169.373	-72.6318		112.2	1103.75	895.996		112.2	1499.02	1141.12
112.4	605.164	362.549		112.4	-54.9316	-97.6562		112.4	1139.53	731.812		112.4	168.457	-67.1387		112.4	1104.97	897.217		112.4	1501.46	1140.51
112.6	601.807	364.38		112.6	-51.2695	-102.539		112.6	1139.53	734.863		112.6	162.048	-67.1387		112.6	1101.92	892.334		112.6	1502.08	1141.12
112.8	596.008	367.126		112.8	-51.8799	-99.4873		112.8	1137.08	737.305		112.8	155.64	-65.0024		112.8	1098.87	885.62		112.8	1494.14	1139.9
113	597.839	369.873		113	-48.8281	-97.6562		113	1141.36	732.422		113	162.048	-74.7681		113	1109.24	891.724		113	1502.69	1142.34
113.2	593.262	368.347		113.2	-50.6592	-96.4356		113.2	1138.92	729.98		113.2	158.691	-79.0405		113.2	1120.84	895.386		113.2	1499.02	1139.29
113.4	598.45	370.789		113.4	-46.9971	-98.2666		113.4	1143.8	728.76		113.4	153.503	-78.125		113.4	1117.79	899.658		113.4	1497.8	1136.85
113.6	598.145	365.295		113.6	-49.4385	-100.708		113.6	1151.73	729.98		113.6	150.757	-82.7026		113.6	1114.13	898.438		113.6	1499.02	1144.17
113.8	600.586	364.99		113.8	-46.3867	-100.098		113.8	1148.68	731.201		113.8	144.958	-79.9561		113.8	1111.68	900.269		113.8	1502.08	1146.62
114	599.365	366.516		114	-52.4902	-97.6562		114	1136.47	726.929		114	142.212	-79.6509		114	1111.07	906.372		114	1502.69	1147.84
114.2	597.229	364.99		114.2	-54.3213	-97.0459		114.2	1140.75	729.37		114.2	140.381	-77.8198		114.2	1119.62	892.944		114.2	1503.91	1139.9
114.4	607.3	369.568		114.4	-51.2695	-100.098		114.4	1148.07	728.149		114.4	146.484	-79.9561		114.4	1120.84	901.489		114.4	1500.85	1144.17
114.6	614.319	370.789		114.6	-50.6592	-103.76		114.6	1158.45	731.201		114.6	150.757	-77.5147		114.6	1120.23	910.034		114.6	1492.31	1139.29
114.8	615.54	375.061		114.8	-53.7109	-103.149		114.8	1166.38	737.915		114.8	149.231	-75.3784		114.8	1128.77	900.879		114.8	1492.31	1141.12
115	611.267	373.23		115	-52.4902	-98.2666		115	1164.55	733.032		115	140.686	-79.9561		115	1116.57	900.879		115	1496.58	1143.56
115.2	605.469	375.366		115.2	-50.0488	-97.0459		115.2	1154.17	733.643		115.2	142.212	-84.8389		115.2	1116.57	903.32		115.2	1502.69	1136.85
115.4	606.689	372.62		115.4	-50.6592	-95.2148		115.4	1150.51	739.746		115.4	144.043	-80.2612		115.4	1131.83	902.71		115.4	1505.74	1136.24
115.6	615.234	369.568		115.6	-52.4902	-97.0459		115.6	1152.95	747.07		115.6	138.855	-83.0078		115.6	1130	893.555		115.6	1501.46	1141.12
115.8	608.826	369.873		115.8	-54.9316	-101.318		115.8	1152.95	740.967		115.8	140.686	-83.313		115.8	1125.72	898.438		115.8	1495.36	1144.79
116	614.319	369.263		116	-50.6592	-100.098		116	1147.46	733.032		116	145.569	-86.0596		116	1118.4	899.658		116	1496.58	1144.79
116.2	610.352	369.568		116.2	-49.4385	-100.098		116.2	1146.85	725.708		116.2	149.841	-87.2803		116.2	1116.57	903.931		116.2	1495.97	1146.62
116.4	611.267	369.568		116.4	-48.2178	-95.2148		116.4	1145.63	723.877		116.4	143.127	-81.4819		116.4	1108.02	899.048		116.4	1499.63	1141.12
116.6	616.455	373.535		116.6	-51.8799	-100.098		116.6	1147.46	722.656		116.6	137.939	-81.1768		116.6	1117.18	895.996		116.6	1496.58	1142.95
116.8	614.319	375.671		116.8	-54.9316	-95.8252		116.8	1145.02	717.773		116.8	130.005	-79.3457		116.8	1109.85	900.269		116.8	1499.63	1144.79
117	613.403	373.535		117	-54.9316	-100.708		117	1134.03	718.384		117	127.563	-75.3784		117	1108.02	895.386		117	1500.85	1141.73
117.2	613.403	371.399		117.2	-54.3213	-100.708		117.2	1130.37	712.28		117.2	130.92	-86.3648		117.2	1112.29	890.503		117.2	1497.8	1145.4
117.4	603.638	370.789		117.4	-51.8799	-97.0459		117.4	1126.71	717.773		117.4	128.784	-87.2803		117.4	1122.06	899.048		117.4	1494.14	1145.4
117.6	599.67	365.906		117.6	-54.9316	-100.708		117.6	1129.15	723.267		117.6	130.31	-86.9751		117.6	1117.18	892.334		117.6	1504.52	1146.01
117.8	603.943	367.737		117.8	-57.9834	-102.539		117.8	1129.76	722.046		117.8	125.732	-86.9751		117.8	1116.57	892.944		117.8	1505.13	1145.4
118	607.3	370.483		118	-55.542	-105.591		118	1127.32	724.487		118	122.986	-88.1958		118	1111.07	895.386		118	1500.85	1149.67
118.2	606.689	367.737		118.2	-57.373	-106.201		118.2	1134.03	725.708		118.2	124.817	-82.7026		118.2	1109.85	900.269		118.2	1499.63	1144.17
118.4	601.196	368.958		118.4	-56.1523	-104.98		118.4	1132.2	726.318		118.4	125.732	-86.0596		118.4	1107.41	901.489		118.4	1499.63	1144.79
118.6	602.722	371.094		118.6	-56.7627	-105.591		118.6	1132.2	726.929		118.6	123.901	-86.3648		118.6	1121.45	906.982		118.6	1499.02	1144.79
118.8	604.553	370.178		118.8	-57.9834	-106.812		118.8	1134.03	727.539		118.8	124.512	-86.3648		118.8	1133.66	911.865		118.8	1498.41	1143.56
119	611.267	371.704		119	-60.4248	-104.98		119	1132.2	732.422		119	123.291	-83.9233		119	1129.38	903.32		119	1495.36	1142.34
119.2	609.131	371.094		119.2	-59.2041	-106.201		119.2	1126.1	737.305		119.2	120.85	-86.9751		119.2	1121.45	903.931		119.2	1498.41	1140.51
119.4	610.962	371.704		119.4	-61.0352	-111.084		119.4	1115.11	740.967		119.4	126.038	-86.9751		119.4	1114.13	898.438		119.4	1500.24	1136.85
119.6	609.741	371.399		119.6	-66.5283	-112.305		119.6	1106.57	740.356		119.6	125.732	-87.2803		119.6	1109.24	898.438		119.6	1495.36	1138.07
119.8	610.962	365.906		119.8	-60.4248	-111.084		119.8	1113.28	731.812		119.8	124.512	-85.144		119.8	1113.52	880.737		119.8	1492.92	1141.12
120	610.352	371.399		120	-62.2559	-109.253		120	1126.1	733.643		120	122.986	-86.9751		120	1109.24	890.503		120	1489.87	1144.17
120.2	605.469	373.23		120.2	-62.8662	-105.591		120.2	1132.81	736.084		120.2	122.681	-86.9751		120.2	1117.18	895.996		120.2	1489.87	1148.45
120.4	605.469	373.23		120.4	-64.0869	-104.37		120.4	1134.64	740.967		120.4	123.596	-86.3648		120.4	1124.5	895.996		120.4	1502.69	1149.67
120.6	603.027	370.178		120.6	-63.4766	-104.98		120.6	1134.64	738.525		120.6	117.798	-87.2803		120.6	1125.72	891.113		120.6	1501.46	1143.56
120.8	603.638	369.568		120.8	-62.8662	-106.201		120.8	1135.25	732.422		120.8	108.948	-89.4165		120.8	1117.18	895.386		120.8	1503.91	1147.23
121	609.131	371.094		121	-58.5938	-108.032		121	1137.7	729.98		121	111.389	-87.5854		121	1112.91	898.438		121	1503.91	1148.45
121.2	613.098	370.178		121.2	-59.2041	-103.149		121.2	1131.59	728.76		121.2	108.643	-90.0269		121.2	1121.45	902.1		121.2	1500.85	1148.45
121.4	610.352	370.178		121.4	-61.6455	-103.76		121.4	1127.32	728.149		121.4	108.643	-93.9941		121.4	1131.22	903.32		121.4	1505.74	1144.17
121.6	619.507	374.756		121.6	-61.6455	-101.318		121.6	1126.71	729.37		121.6	104.98	-92.1631		121.6	1121.45	902.1		121.6	1505.74	1148.45
121.8	617.676	372.314		121.8	-65.3076	-101.318		121.8	1134.03	734.253		121.8	108.337	-93.3838		121.8	1118.4	897.827		121.8	1503.91	1150.89
122	607.91	373.84		122	-57.9834	-101.318		122	1135.25	741.577		122	104.98	-96.4356		122	1117.18	884.399		122	1505.74	1147.84
122.2	617.676	375.671		122.2	-61.0352	-104.37		122.2	1134.64	744.019		122.2	103.455	-90.9424		122.2	1117.18	889.282		122.2	1503.91	1141.12
122.4	620.422	369.568		122.4	-64.0869	-103.149		122.4	1121.22	739.746		122.4	99.7925	-83.6182		122.4	1109.24	889.282		122.4	1502.08	1139.9
122.6	619.812	369.263		122.6	-60.4248	-101.318		122.6	1111.45	730.591		122.6	97.3511	-79.9561		122.6	1112.91	891.113		122.6	1503.3	1136.85
122.8	614.624	374.756		122.8	-62.8662	-101.929		122.8	1109.62	731.201		122.8	97.6562	-79.0405		122.8	1117.79	904.541		122.8	1503.3	1138.68
123	615.234	366.821		123	-62.8662	-104.37		123	1115.11	734.253		123	99.1821	-89.1113		123	1108.02	905.762		123	1498.41	1135.02
123.2	616.455	365.295		123.2	-64.0869	-103.76		123.2	1125.49	733.032		123.2	106.812	-83.313		123.2	1103.75	892.944		123.2	1499.02	1141.12
123.4	615.845	368.652		123.4	-61.0352	-108.032		123.4	1132.2	732.422		123.4	104.675	-80.2612		123.4	1107.41	880.737		123.4	1497.8	1141.12
123.6	619.812	369.568		123.6	-64.6973	-106.812		123.6	1137.08	732.422		123.6	105.286	-81.7871		123.6	1114.74	889.893		123.6	1499.63	1141.12
123.8	625.305	365.295		123.8	-64.0869	-103.149		123.8	1139.53	737.915		123.8	104.065	-84.2285		123.8	1116.57	899.658		123.8	1497.8	1141.12
124	625	366.211		124	-65.3076	-108.643		124	1139.53	743.408		124	104.675	-89.7217		124	1114.74	905.151		124	1491.7	1146.01
124.2	624.39	369.873		124.2	-62.2559	-108.643		124.2	1129.76	745.85		124.2	97.9614	-84.8389		124.2	1111.07	891.113		124.2	1494.14	1150.28
124.4	618.896	370.789		124.4	-64.6973	-106.812		124.4	1120.61	745.85		124.4	104.675	-82.7026		124.4	1117.18	892.334		124.4	1495.97	1148.45
124.6	622.864	370.178		124.6	-60.4248	-103.149		124.6	1121.22	742.188		124.6	103.149	-85.4492		124.6	1117.79	886.23		124.6	1497.8	1147.23
124.8	624.695	369.568		124.8	-61.0352	-104.98		124.8	1116.94	743.408		124.8	100.708	-88.8062		124.8	1122.06	885.62		124.8	1490.48	1147.84
125	616.455	364.38		125	-61.6455	-106.201		125	1112.67	742.188		125	99.7925	-88.501		125	1126.33	883.179		125	1494.75	1147.84
125.2	623.169	367.126		125.2	-63.4766	-105.591		125.2	1105.96	741.577		125.2	98.5718	-85.7544		125.2	1122.06	886.23		125.2	1486.82	1146.62
125.4	610.962	372.62		125.4	-63.4766	-104.37		125.4	1105.35	742.798		125.4	99.1821	-87.5854		125.4	1117.18	891.724		125.4	1482.54	1149.67
125.6	619.202	375.061		125.6	-65.3076	-107.422		125.6	1109.01	744.629		125.6	100.098	-88.1958		125.6	1108.63	894.775		125.6	1488.65	1152.72
125.8	614.014	375.061		125.8	-65.918	-104.98		125.8	1110.84	750.122		125.8	100.403	-81.7871		125.8	1092.76	898.438		125.8	1493.53	1147.23
126	611.267	375.977		126	-64.0869	-105.591		126	1123.66	751.953		126	99.1821	-87.2803		126	1093.98	897.217		126	1498.41	1146.62
126.2	606.079	370.178		126.2	-64.0869	-106.201		126.2	1124.27	750.122		126.2	95.52	-83.9233		126.2	1090.93	892.944		126.2	1498.41	1148.45
126.4	607.3	377.502		126.4	-67.1387	-105.591		126.4	1120	745.239		126.4	93.689	-79.0405		126.4	1099.48	886.841		126.4	1498.41	1142.95
126.6	600.281	374.146		126.6	-65.918	-105.591		126.6	1112.67	742.188		126.6	94.9097	-79.9561		126.6	1103.14	892.944		126.6	1497.8	1142.34
126.8	602.112	378.723		126.8	-60.4248	-104.37		126.8	1105.96	745.85		126.8	95.2148	-83.9233		126.8	1106.8	892.944		126.8	1492.31	1145.4
127	600.891	376.282		127	-64.0869	-104.37		127	1110.84	754.395		127	97.0459	-88.501		127	1102.53	892.944		127	1496.58	1142.95
127.2	603.638	372.925		127.2	-65.3076	-102.539		127.2	1118.16	750.122		127.2	95.8252	-85.7544		127.2	1109.24	895.996		127.2	1497.19	1142.34
127.4	610.962	372.009		127.4	-67.749	-102.539		127.4	1123.05	738.525		127.4	93.689	-85.7544		127.4	1117.79	893.555		127.4	1494.75	1140.51
127.6	608.521	367.737		127.6	-64.0869	-108.032		127.6	1116.94	739.746		127.6	96.1304	-84.8389		127.6	1120.23	903.32		127.6	1491.09	1139.9
127.8	609.436	370.178		127.8	-67.749	-107.422		127.8	1109.62	747.681		127.8	90.9424	-81.4819		127.8	1122.67	892.334		127.8	1491.7	1143.56
128	603.943	371.704		128	-63.4766	-103.76		128	1113.28	748.901		128	93.9941	-81.1768		128	1120.84	892.944		128	1494.14	1143.56
128.2	613.098	369.873		128.2	-64.0869	-103.149		128.2	1115.11	747.681		128.2	90.0269	-83.313		128.2	1120.23	891.113		128.2	1499.02	1144.17
128.4	615.845	369.568		128.4	-65.3076	-103.76		128.4	1121.22	745.239		128.4	87.5854	-83.9233		128.4	1117.79	898.438		128.4	1497.8	1151.5
128.6	614.014	371.704		128.6	-67.1387	-104.37		128.6	1129.15	745.239		128.6	87.8906	-83.6182		128.6	1121.45	902.1		128.6	1499.02	1153.33
128.8	616.76	371.704		128.8	-68.9697	-102.539		128.8	1136.47	748.291		128.8	85.4492	-83.6182		128.8	1126.94	892.944		128.8	1502.08	1147.23
129	609.131	366.516		129	-71.4111	-108.032		129	1140.14	754.395		129	85.4492	-85.144		129	1129.38	895.996		129	1493.53	1147.84
129.2	613.098	367.126		129.2	-67.1387	-107.422		129.2	1140.14	751.343		129.2	81.1768	-79.9561		129.2	1124.5	900.269		129.2	1495.97	1148.45
129.4	614.624	370.178		129.4	-67.1387	-110.474		129.4	1136.47	747.07		129.4	81.7871	-83.0078		129.4	1122.06	892.334		129.4	1491.09	1147.84
129.6	614.319	368.652		129.6	-70.1904	-107.422		129.6	1132.2	744.629		129.6	88.501	-83.9233		129.6	1116.57	892.334		129.6	1494.14	1148.45
129.8	-3100.89	-3265.69		129.8	-68.3594	-112.915		129.8	362.549	235.596		129.8	81.7871	-85.144		129.8	-554.575	-825.806		129.8	-400.391	-284.658
130	-316.162	-409.851		130	-73.2422	-109.863		130	-1135.86	-981.445		130	85.7544	-80.8716		130	-267.71	-263.672		130	-463.257	-393.911
130.2	109.253	41.8091		130.2	-69.5801	-107.422		130.2	-750.122	-867.31		130.2	80.8716	-81.1768		130.2	64.3213	36.6211		130.2	-134.888	-155.874
130.4	110.168	45.166		130.4	-68.9697	-107.422		130.4	-132.446	-368.042		130.4	79.6509	-84.5337		130.4	132.07	83.6182		130.4	-2.44141	-65.542
130.6	111.084	47.3023		130.6	-67.1387	-109.863		130.6	57.373	-125.122		130.6	80.8716	-83.9233		130.6	158.315	81.7871		130.6	69.5801	-7.5586
130.8	111.694	50.0488		130.8	-63.4766	-112.305		130.8	89.1113	-42.7246		130.8	82.7026	-83.9233		130.8	163.809	90.9424		130.8	109.253	22.3486
131	113.22	51.8799		131	-68.9697	-108.643		131	99.4873	-1.83105		131	83.9233	-83.0078		131	171.743	100.098		131	135.498	46.1523
131.2	113.22	51.5747		131.2	-68.3594	-110.474		131.2	100.708	15.2588		131.2	86.3648	-80.2612		131.2	189.443	98.2666		131.2	152.588	63.8525
131.4	109.253	52.7954		131.4	-67.749	-110.474		131.4	95.2148	24.4141		131.4	81.4819	-84.5337		131.4	190.664	95.2148		131.4	161.743	71.7871
131.6	109.558	50.9644		131.6	-66.5283	-108.643		131.6	89.1113	24.4141		131.6	80.5664	-87.5854		131.6	188.833	98.2666		131.6	166.626	82.1631
131.8	109.253	54.3213		131.8	-65.918	-108.643		131.8	84.8389	28.6865		131.8	88.1958	-79.0405		131.8	186.392	98.2666		131.8	164.185	84.6045
132	113.22	50.9644		132	-65.3076	-109.253		132	83.0078	28.0762		132	84.5337	-84.2285		132	184.561	99.4873		132	162.964	85.8252
132.2	109.863	50.354		132.2	-67.1387	-112.305		132.2	77.5147	25.6348		132.2	85.144	-86.0596		132.2	187.612	96.4356		132.2	166.626	88.2666
132.4	108.032	52.7954		132.4	-70.8008	-109.253		132.4	68.9697	20.752		132.4	82.0923	-82.7026		132.4	184.561	94.6045		132.4	166.626	94.3701
132.6	108.337	50.9644		132.6	-68.9697	-112.915		132.6	68.3594	16.4795		132.6	83.6182	-80.2612		132.6	184.561	92.7734		132.6	161.743	96.8115
132.8	106.506	47.3023		132.8	-67.1387	-111.084		132.8	66.5283	14.6484		132.8	87.8906	-85.144		132.8	183.95	90.9424		132.8	161.133	93.7598
133	105.591	47.3023		133	-68.9697	-112.305		133	60.4248	13.4277		133	89.1113	-85.144		133	180.288	94.6045		133	164.185	92.5391
133.2	101.013	47.9126		133.2	-69.5801	-108.032		133.2	60.4248	7.93457		133.2	86.9751	-83.9233		133.2	176.626	91.5527		133.2	165.405	94.9805
133.4	103.149	50.9644		133.4	-70.1904	-110.474		133.4	57.373	6.10352		133.4	78.4302	-82.0923		133.4	177.236	95.8252		133.4	158.691	100.474
133.6	97.6562	47.3023		133.6	-68.3594	-114.746		133.6	54.3213	6.10352		133.6	80.5664	-83.6182		133.6	172.354	99.1113		133.6	157.471	98.0322
133.8	99.7925	50.0488		133.8	-66.5283	-115.356		133.8	51.2695	6.10352		133.8	76.9043	-86.9751		133.8	170.522	97.2803		133.8	153.198	94.9805
134	99.1821	50.354		134	-68.3594	-112.305		134	48.2178	4.88281		134	78.7353	-86.0596		134	169.912	93.0078		134	151.978	93.7598
134.2	98.5718	50.6592		134.2	-65.3076	-112.305		134.2	44.5557	0.61035		134.2	75.9888	-84.5337		134.2	173.574	92.3975		134.2	155.029	93.1494
134.4	98.2666	50.354		134.4	-67.749	-114.136		134.4	45.7764	0.61035		134.4	77.2095	-81.4819		134.4	169.302	90.5664		134.4	152.588	89.4873
134.6	93.3838	47.9126		134.6	-67.749	-115.356		134.6	43.9453	-1.83105		134.6	75.3784	-80.5664		134.6	166.86	87.5147		134.6	149.536	90.708
134.8	93.9941	45.166		134.8	-72.6318	-111.084		134.8	42.7246	-0.61035		134.8	72.937	-78.4302		134.8	161.367	92.3975		134.8	151.367	90.0977
135	90.0269	46.9971		135	-71.4111	-108.643		135	43.9453	-0.61035		135	74.4629	-79.0405		135	158.926	92.3975		135	148.926	89.4873
135.2	90.9424	43.335		135.2	-70.8008	-107.422		135.2	43.9453	-2.44141		135.2	78.4302	-80.8716		135.2	160.757	90.5664		135.2	150.146	90.0977
135.4	88.8062	44.2505		135.4	-73.2422	-109.863		135.4	39.6728	-4.27246		135.4	81.4819	-88.501		135.4	160.146	85.0732		135.4	145.874	90.0977
135.6	90.332	43.6401		135.6	-71.4111	-111.084		135.6	36.0107	-3.66211		135.6	75.6836	-91.8579		135.6	157.705	86.2939		135.6	143.433	89.4873
135.8	89.7217	42.4194		135.8	-71.4111	-109.863		135.8	37.2315	-6.71387		135.8	74.1577	-88.8062		135.8	160.757	87.5147		135.8	145.874	89.4873
136	87.8906	41.5039		136	-75.0732	-115.356		136	41.5039	-8.54492		136	75.0732	-84.2285		136	156.484	85.6836		136	144.043	90.0977
136.2	86.9751	43.9453		136.2	-76.9043	-111.084		136.2	40.2832	-9.76563		136.2	71.4111	-88.501		136.2	154.043	86.9043		136.2	137.939	85.8252
136.4	83.6182	42.4194		136.4	-77.5147	-110.474		136.4	34.1797	-9.76563		136.4	68.3594	-89.7217		136.4	147.329	80.8008		136.4	144.043	90.0977
136.6	84.8389	43.335		136.6	-75.6836	-114.746		136.6	32.959	-6.10352		136.6	68.3594	-90.0269		136.6	147.939	82.0215		136.6	139.16	92.5391
136.8	85.144	44.2505		136.8	-74.4629	-118.408		136.8	32.959	-9.76563		136.8	66.8335	-84.8389		136.8	146.108	79.5801		136.8	136.719	88.2666
137	85.4492	41.1987		137	-73.2422	-116.577		137	32.959	-9.76563		137	70.1904	-83.313		137	146.108	79.5801		137	141.602	85.8252
137.2	85.144	40.2832		137.2	-74.4629	-114.746		137.2	30.5176	-10.376		137.2	72.3267	-80.8716		137.2	146.108	83.2422		137.2	140.991	86.4355
137.4	84.5337	40.2832		137.4	-77.5147	-115.356		137.4	29.2969	-13.4277		137.4	68.3594	-84.8389		137.4	148.55	81.4111		137.4	136.108	87.6562
137.6	84.5337	38.7573		137.6	-80.5664	-117.188		137.6	32.3486	-12.8174		137.6	64.6973	-86.0596		137.6	142.446	80.1904		137.6	136.719	87.6562
137.8	80.8716	41.1987		137.8	-76.9043	-114.136		137.8	28.0762	-14.0381		137.8	68.6646	-87.8906		137.8	147.329	87.2803		137.8	137.329	88.8769
138	81.1768	36.9263		138	-75.0732	-115.967		138	29.2969	-16.4795		138	75.9888	-89.7217		138	141.226	88.501		138	134.277	84.6045
138.2	79.6509	39.6728		138.2	-76.2939	-112.915		138.2	32.959	-12.207		138.2	75.3784	-88.501		138.2	142.446	87.8906		138.2	135.498	83.9941
138.4	77.2095	39.0625		138.4	-79.3457	-112.915		138.4	30.5176	-11.5967		138.4	77.5147	-93.9941		138.4	140.615	90.9424		138.4	135.498	85.8252
138.6	75.9888	39.6728		138.6	-80.5664	-110.474		138.6	28.6865	-14.6484		138.6	72.0215	-94.9097		138.6	141.226	90.332		138.6	130.615	85.2148
138.8	77.8198	39.3677		138.8	-77.5147	-113.525		138.8	32.959	-12.207		138.8	73.8525	-91.8579		138.8	138.174	84.8389		138.8	136.108	85.2148
139	73.5474	39.978		139	-76.2939	-112.305		139	29.9072	-11.5967		139	75.0732	-92.7734		139	140.615	83.6182		139	136.108	84.6045
139.2	73.8525	36.0107		139.2	-76.2939	-112.915		139.2	31.7383	-13.4277		139.2	79.9561	-90.9424		139.2	136.953	83.6182		139.2	136.719	82.7734
139.4	73.2422	38.7573		139.4	-70.8008	-114.136		139.4	28.0762	-15.8691		139.4	77.8198	-91.2476		139.4	138.784	86.0596		139.4	131.836	79.1113
139.6	72.0215	37.5366		139.6	-73.2422	-111.084		139.6	28.0762	-9.76563		139.6	75.6836	-88.1958		139.6	135.732	84.8389		139.6	132.446	83.3838
139.8	69.8852	38.147		139.8	-72.6318	-111.084		139.8	28.0762	-13.4277		139.8	75.6836	-89.1113		139.8	135.732	81.1768		139.8	130.005	84.6045
140	68.3594	37.8418		140	-75.0732	-114.136		140	29.9072	-12.207		140	74.1577	-88.501		140	135.122	79.9561		140	127.563	80.9424
140.2	65.918	40.2832		140.2	-77.5147	-114.746		140.2	26.8555	-10.376		140.2	71.7163	-89.1113		140.2	135.122	81.1768		140.2	128.174	85.2148
140.4	65.0024	33.2642		140.4	-75.0732	-112.915		140.4	30.5176	-9.76563		140.4	67.4438	-90.9424		140.4	135.732	81.7871		140.4	131.226	87.0459
140.6	68.0542	33.8745		140.6	-73.8525	-113.525		140.6	28.6865	-10.9863		140.6	68.0542	-85.4492		140.6	136.343	82.3975		140.6	133.667	81.5527
140.8	68.0542	33.2642		140.8	-73.2422	-114.746		140.8	26.8555	-10.376		140.8	68.3594	-85.4492		140.8	132.07	78.7353		140.8	128.174	82.7734
141	65.918	31.7383		141	-74.4629	-111.694		141	23.8037	-9.76563		141	65.6128	-86.9751		141	136.343	77.5147		141	130.615	80.9424
141.2	66.5283	36.9263		141.2	-73.8525	-112.915		141.2	26.2451	-9.76563		141.2	65.6128	-90.332		141.2	129.629	81.7871		141.2	128.784	79.1113
141.4	63.1714	35.0952		141.4	-75.6836	-115.967		141.4	26.8555	-14.6484		141.4	65.0024	-88.8062		141.4	135.732	78.125		141.4	128.784	82.7734
141.6	63.4766	32.0435		141.6	-77.5147	-113.525		141.6	30.5176	-15.8691		141.6	62.561	-90.332		141.6	132.07	75.6836		141.6	128.174	81.5527
141.8	63.4766	30.5176		141.8	-78.7353	-110.474		141.8	27.4658	-11.5967		141.8	63.4766	-90.0269		141.8	135.122	72.0215		141.8	131.226	81.5527
142	65.0024	32.0435		142	-80.5664	-112.305		142	28.6865	-14.0381		142	66.2231	-92.7734		142	133.291	78.7353		142	130.615	80.9424
142.2	64.0869	32.0435		142.2	-75.0732	-114.746		142.2	28.0762	-15.8691		142.2	66.5283	-96.4356		142.2	129.019	77.5147		142.2	129.395	77.2803
142.4	66.2231	31.4331		142.4	-79.3457	-111.084		142.4	27.4658	-17.0898		142.4	67.749	-93.3838		142.4	131.46	76.9043		142.4	130.615	79.1113
142.6	66.8335	32.6538		142.6	-76.2939	-112.915		142.6	28.0762	-17.0898		142.6	67.1387	-88.1958		142.6	133.291	78.125		142.6	127.563	80.332
142.8	61.6455	29.2969		142.8	-78.125	-109.253		142.8	25.6348	-18.3105		142.8	71.106	-88.501		142.8	132.681	75.6836		142.8	124.512	81.5527
143	59.2041	32.6538		143	-78.7353	-109.863		143	26.2451	-18.9209		143	63.4766	-90.9424		143	127.798	75.0732		143	125.732	77.2803
143.2	57.9834	28.0762		143.2	-79.3457	-109.253		143.2	25.0244	-18.9209		143.2	64.6973	-96.1304		143.2	129.019	81.7871		143.2	131.836	78.501
143.4	57.9834	28.6865		143.4	-79.3457	-112.915		143.4	27.4658	-18.3105		143.4	57.373	-97.6562		143.4	127.188	76.9043		143.4	127.563	79.1113
143.6	57.373	26.2451		143.6	-78.125	-113.525		143.6	23.8037	-17.7002		143.6	62.8662	-96.4356		143.6	133.901	77.5147		143.6	132.446	82.1631
143.8	55.542	29.602		143.8	-81.1768	-112.305		143.8	25.6348	-18.9209		143.8	64.3921	-96.4356		143.8	129.629	75.0732		143.8	126.343	85.2148
144	56.4575	26.8555		144	-82.3975	-112.915		144	25.0244	-15.8691		144	70.1904	-93.9941		144	130.85	73.8525		144	124.512	79.1113
144.2	57.9834	27.4658		144.2	-84.8389	-114.136		144.2	26.8555	-16.4795		144.2	67.1387	-93.689		144.2	128.408	74.4629		144.2	124.512	79.1113
144.4	59.5093	28.6865		144.4	-83.6182	-114.136		144.4	27.4658	-15.8691		144.4	62.8662	-94.6045		144.4	126.577	75.0732		144.4	127.563	78.501
144.6	54.9316	29.602		144.6	-81.1768	-113.525		144.6	25.6348	-14.6484		144.6	66.2231	-91.5527		144.6	125.967	72.0215		144.6	128.174	80.9424
144.8	51.5747	30.8227		144.8	-83.6182	-117.798		144.8	26.2451	-17.0898		144.8	65.6128	-94.6045		144.8	128.408	73.8525		144.8	123.291	77.8906
145	53.4058	27.4658		145	-77.5147	-118.408		145	26.2451	-17.0898		145	57.6782	-89.4165		145	127.798	76.2939		145	126.343	77.8906
145.2	51.5747	25.6348		145.2	-79.3457	-114.746		145.2	28.0762	-15.8691		145.2	57.373	-87.2803		145.2	127.188	75.0732		145.2	122.681	77.8906
145.4	54.3213	24.7192		145.4	-78.7353	-112.915		145.4	28.6865	-18.9209		145.4	55.8472	-83.6182		145.4	124.746	75.0732		145.4	123.901	80.332
145.6	52.7954	26.2451		145.6	-78.7353	-112.305		145.6	25.6348	-18.3105		145.6	60.73	-83.0078		145.6	129.019	74.4629		145.6	124.512	75.4492
145.8	50.9644	24.7192		145.8	-73.2422	-113.525		145.8	26.2451	-20.1416		145.8	60.73	-84.8389		145.8	127.188	76.9043		145.8	125.122	77.8906
146	54.6265	24.4141		146	-76.9043	-112.915		146	27.4658	-20.1416		146	60.4248	-84.2285		146	124.746	75.0732		146	122.681	80.9424
146.2	54.3213	22.583		146.2	-81.1768	-111.084		146.2	25.6348	-20.752		146.2	55.542	-88.501		146.2	123.525	71.4111		146.2	127.563	79.7217
146.4	55.8472	24.4141		146.4	-75.6836	-111.084		146.4	29.2969	-21.9727		146.4	55.8472	-88.8062		146.4	124.136	76.2939		146.4	122.07	78.501
146.6	54.6265	26.8555		146.6	-78.125	-109.863		146.6	23.8037	-19.5312		146.6	52.1851	-87.5854		146.6	121.694	74.4629		146.6	126.953	76.6699
146.8	57.9834	22.583		146.8	-75.6836	-113.525		146.8	25.6348	-17.0898		146.8	54.6265	-83.0078		146.8	124.746	73.8525		146.8	125.732	77.2803
147	59.5093	25.6348		147	-73.8525	-112.915		147	29.2969	-15.2588		147	53.4058	-84.5337		147	126.577	72.6318		147	122.681	80.332
147.2	53.7109	21.6675		147.2	-74.4629	-115.356		147.2	27.4658	-17.0898		147.2	50.0488	-89.1113		147.2	123.525	72.0215		147.2	123.291	77.8906
147.4	51.2695	22.8882		147.4	-72.0215	-114.746		147.4	27.4658	-19.5312		147.4	54.9316	-90.9424		147.4	126.577	70.8008		147.4	122.681	76.6699
147.6	53.7109	22.583		147.6	-77.5147	-114.136		147.6	27.4658	-18.9209		147.6	49.1333	-86.3648		147.6	124.136	71.4111		147.6	124.512	80.9424
147.8	50.6592	21.3623		147.8	-79.9561	-112.915		147.8	26.2451	-19.5312		147.8	46.9971	-84.5337		147.8	124.746	74.4629		147.8	123.901	74.2285
148	50.6592	21.0571		148	-77.5147	-115.967		148	23.8037	-17.7002		148	47.9126	-86.6699		148	124.136	73.2422		148	121.46	75.4492
148.2	52.4902	24.7192		148.2	-78.7353	-114.746		148.2	26.8555	-18.9209		148.2	50.6592	-86.6699		148.2	126.577	70.1904		148.2	120.239	77.8906
148.4	54.9316	24.7192		148.4	-76.9043	-111.694		148.4	29.9072	-17.7002		148.4	48.523	-83.313		148.4	125.356	71.4111		148.4	123.901	73.0078
148.6	52.1851	23.8037		148.6	-78.125	-112.915		148.6	25.0244	-15.2588		148.6	47.6074	-85.144		148.6	122.915	69.5801		148.6	123.901	73.0078
148.8	51.8799	22.2778		148.8	-76.2939	-115.967		148.8	23.8037	-16.4795		148.8	47.6074	-87.5854		148.8	122.915	69.5801		148.8	121.46	72.3975
149	45.166	19.8364		149	-80.5664	-116.577		149	23.8037	-12.8174		149	43.6401	-90.9424		149	123.525	70.8008		149	122.07	77.8906
149.2	45.4712	23.4985		149.2	-77.5147	-114.136		149.2	25.0244	-14.6484		149.2	49.7437	-90.9424		149.2	124.136	72.0215		149.2	121.46	79.1113
149.4	48.2178	21.0571		149.4	-80.5664	-112.915		149.4	27.4658	-16.4795		149.4	47.6074	-90.6372		149.4	119.863	74.4629		149.4	122.07	76.0596
149.6	47.9126	22.583		149.6	-76.2939	-113.525		149.6	28.0762	-15.8691		149.6	45.4712	-92.1631		149.6	121.084	72.6318		149.6	123.901	77.8906
149.8	43.6401	21.9727		149.8	-80.5664	-112.915		149.8	25.6348	-17.7002		149.8	51.8799	-94.6045		149.8	121.084	65.918		149.8	124.512	76.0596
150	44.2505	18.6157		150	-78.125	-113.525		150	25.6348	-16.4795		150	50.354	-91.2476		150	124.136	72.0215		150	117.798	77.8906
150.2	43.0298	23.4985		150.2	-82.3975	-113.525		150.2	24.4141	-18.3105		150.2	53.4058	-93.689		150.2	121.694	71.4111		150.2	120.85	73.6182
150.4	46.0815	20.1416		150.4	-81.1768	-114.746		150.4	24.4141	-21.9727		150.4	43.335	-93.3838		150.4	126.577	67.749		150.4	119.629	80.332
150.6	47.3023	17.7002		150.6	-78.125	-114.136		150.6	23.1934	-23.8037		150.6	47.3023	-94.6045		150.6	119.863	73.2422		150.6	119.629	77.8906
150.8	43.335	17.395		150.8	-80.5664	-114.746		150.8	23.1934	-21.3623		150.8	48.2178	-93.689		150.8	124.746	69.5801		150.8	122.681	76.6699
151	44.2505	13.1226		151	-79.3457	-117.798		151	24.4141	-19.5312		151	44.8608	-92.4683		151	121.694	69.5801		151	126.343	77.2803
151.2	43.335	13.1226		151.2	-83.0078	-113.525		151.2	23.1934	-19.5312		151.2	43.335	-94.9097		151.2	118.643	68.9697		151.2	120.85	76.0596
151.4	43.6401	16.1743		151.4	-81.7871	-116.577		151.4	25.6348	-20.752		151.4	39.6728	-99.7925		151.4	121.084	68.3594		151.4	119.629	77.2803
151.6	42.1143	19.8364		151.6	-82.3975	-114.136		151.6	27.4658	-16.4795		151.6	39.0625	-98.5718		151.6	122.305	70.1904		151.6	121.46	71.7871
151.8	43.9453	17.395		151.8	-84.2285	-112.305		151.8	25.6348	-18.3105		151.8	42.1143	-95.8252		151.8	123.525	69.5801		151.8	119.629	71.7871
152	42.7246	18.6157		152	-83.0078	-112.915		152	27.4658	-22.583		152	47.3023	-86.6699		152	117.422	68.9697		152	120.239	78.501
152.2	41.5039	17.7002		152.2	-85.4492	-117.798		152.2	24.4141	-20.1416		152.2	46.0815	-92.4683		152.2	119.863	73.2422		152.2	120.239	76.6699
152.4	37.5366	18.9209		152.4	-86.0596	-113.525		152.4	26.2451	-20.1416		152.4	46.3867	-92.4683		152.4	119.253	70.1904		152.4	119.019	77.8906
152.6	37.2315	21.0571		152.6	-84.2285	-110.474		152.6	25.0244	-21.3623		152.6	48.8281	-93.0786		152.6	118.643	68.9697		152.6	119.629	76.0596
152.8	39.978	20.1416		152.8	-84.8389	-109.253		152.8	26.8555	-20.752		152.8	47.6074	-87.5854		152.8	119.253	72.0215		152.8	120.239	74.2285
153	37.8418	16.7847		153	-84.2285	-108.643		153	26.8555	-21.9727		153	46.6919	-84.8389		153	121.694	70.8008		153	120.85	74.2285
153.2	36.6211	17.0898		153.2	-86.6699	-111.084		153.2	26.2451	-23.8037		153.2	42.1143	-86.6699		153.2	116.812	69.5801		153.2	117.798	79.1113
153.4	36.0107	19.8364		153.4	-80.5664	-110.474		153.4	25.0244	-20.752		153.4	45.166	-87.5854		153.4	118.032	69.5801		153.4	119.629	77.8906
153.6	34.4849	18.3105		153.6	-79.9561	-112.305		153.6	21.9727	-17.0898		153.6	43.0298	-84.8389		153.6	115.591	66.5283		153.6	122.681	76.0596
153.8	32.959	20.1416		153.8	-76.9043	-112.305		153.8	21.9727	-18.3105		153.8	43.6401	-83.313		153.8	116.812	68.9697		153.8	120.85	75.4492
154	33.2642	14.3433		154	-79.9561	-110.474		154	25.0244	-18.3105		154	46.9971	-86.0596		154	108.643	70.1904		154	123.901	76.6699
154.2	35.0952	16.7847		154.2	-83.0078	-112.305		154.2	23.1934	-19.5312		154.2	43.0298	-81.1768		154.2	106.201	65.3076		154.2	117.798	76.0596
154.4	33.5693	13.4277		154.4	-83.0078	-116.577		154.4	24.4141	-15.2588		154.4	40.8935	-82.0923		154.4	106.201	68.3594		154.4	119.019	74.8389
154.6	33.5693	14.6484		154.6	-79.9561	-119.019		154.6	21.9727	-17.0898		154.6	39.3677	-87.2803		154.6	111.084	67.1387		154.6	116.577	78.501
154.8	31.7383	13.7329		154.8	-79.9561	-112.305		154.8	23.1934	-18.3105		154.8	36.0107	-84.8389		154.8	110.474	70.1904		154.8	114.746	74.2285
155	29.2969	13.4277		155	-82.3975	-117.188		155	23.8037	-20.1416		155	31.4331	-84.2285		155	111.084	67.749		155	121.46	74.2285
155.2	29.9072	11.9019		155.2	-85.4492	-112.915		155.2	25.0244	-21.9727		155.2	40.8935	-83.313		155.2	109.863	70.1904		155.2	122.07	77.8906
155.4	28.6865	13.1226		155.4	-84.2285	-111.084		155.4	26.2451	-20.752		155.4	42.1143	-83.313		155.4	106.201	70.1904		155.4	119.019	76.6699
155.6	33.2642	12.8174		155.6	-83.0078	-114.136		155.6	23.1934	-23.8037		155.6	36.6211	-85.144		155.6	109.863	70.8008		155.6	116.577	77.8906
155.8	29.602	14.6484		155.8	-81.7871	-117.188		155.8	23.1934	-20.1416		155.8	35.0952	-81.7871		155.8	107.422	75.0732		155.8	119.629	76.6699
156	30.5176	12.5122		156	-84.8389	-110.474		156	25.6348	-18.3105		156	40.2832	-77.5147		156	109.863	65.918		156	116.577	73.6182
156.2	29.9072	15.8691		156.2	-83.6182	-113.525		156.2	26.8555	-19.5312		156.2	42.7246	-84.8389		156.2	109.253	70.1904		156.2	117.798	76.6699
156.4	30.8227	10.6812		156.4	-86.0596	-113.525		156.4	24.4141	-18.9209		156.4	36.9263	-86.0596		156.4	112.305	67.749		156.4	117.798	74.8389
156.6	29.2969	9.76563		156.6	-87.2803	-115.356		156.6	23.8037	-24.4141		156.6	39.6728	-81.4819		156.6	112.305	67.1387		156.6	120.85	76.0596
156.8	28.0762	12.8174		156.8	-83.0078	-113.525		156.8	23.8037	-21.9727		156.8	44.5557	-81.1768		156.8	108.643	65.918		156.8	112.915	74.2285
157	27.4658	12.5122		157	-81.7871	-115.967		157	25.0244	-20.1416		157	38.4522	-81.4819		157	108.643	67.1387		157	119.629	74.8389
157.2	30.8227	11.5967		157.2	-86.0596	-112.915		157.2	24.4141	-18.9209		157.2	40.5884	-80.8716		157.2	108.032	68.9697		157.2	115.356	76.6699
157.4	28.0762	11.9019		157.4	-86.6699	-109.253		157.4	23.8037	-20.1416		157.4	43.0298	-83.6182		157.4	111.084	68.3594		157.4	115.967	79.1113
157.6	32.0435	10.0708		157.6	-88.501	-109.863		157.6	22.583	-17.7002		157.6	41.1987	-79.0405		157.6	110.474	70.8008		157.6	112.305	75.4492
157.8	33.8745	14.6484		157.8	-87.8906	-113.525		157.8	23.1934	-18.3105		157.8	37.8418	-82.7026		157.8	106.812	67.749		157.8	114.746	77.2803
158	31.1279	11.9019		158	-87.2803	-112.915		158	20.752	-18.3105		158	33.2642	-83.9233		158	108.643	66.5283		158	114.746	77.8906
158.2	25.3296	13.1226		158.2	-89.7217	-111.084		158.2	21.9727	-20.1416		158.2	33.8745	-84.8389		158.2	108.032	64.6973		158.2	119.629	78.501
158.4	27.4658	13.4277		158.4	-90.9424	-109.253		158.4	22.583	-18.9209		158.4	36.6211	-83.6182		158.4	108.032	67.1387		158.4	112.915	79.7217
158.6	32.0435	13.4277		158.6	-94.6045	-109.253		158.6	21.9727	-20.752		158.6	38.4522	-88.501		158.6	109.863	64.6973		158.6	113.525	77.2803
158.8	27.4658	12.5122		158.8	-93.9941	-110.474		158.8	20.752	-20.1416		158.8	38.147	-88.501		158.8	110.474	65.918		158.8	117.798	79.7217
159	24.4141	13.4277		159	-89.7217	-112.915		159	17.7002	-18.3105		159	39.3677	-87.8906		159	108.032	70.1904		159	117.798	77.2803
159.2	29.2969	15.564		159.2	-86.0596	-113.525		159.2	20.1416	-17.0898		159.2	38.4522	-89.4165		159.2	106.812	68.9697		159.2	113.525	74.2285
159.4	29.2969	12.5122		159.4	-86.0596	-112.915		159.4	21.3623	-20.1416		159.4	36.6211	-92.4683		159.4	110.474	71.4111		159.4	114.746	77.8906
159.6	27.4658	16.7847		159.6	-89.7217	-114.136		159.6	21.3623	-20.1416		159.6	41.1987	-92.1631		159.6	111.694	70.1904		159.6	114.136	78.501
159.8	27.4658	11.5967		159.8	-90.9424	-108.032		159.8	20.752	-16.4795		159.8	39.978	-91.8579		159.8	105.591	66.5283		159.8	113.525	79.1113
160	26.8555	10.0708		160	-87.2803	-106.201		160	21.9727	-15.2588		160	39.6728	-90.332		160	106.812	70.1904		160	115.967	78.501
160.2	25.3296	9.46045		160.2	-86.6699	-108.643		160.2	20.752	-15.8691		160.2	40.5884	-90.332		160.2	106.812	72.0215		160.2	119.019	76.6699
160.4	27.771	7.62939		160.4	-85.4492	-108.032		160.4	17.7002	-18.3105		160.4	41.1987	-90.332		160.4	108.643	62.8662		160.4	117.798	74.2285
160.6	24.1089	7.32422		160.6	-87.2803	-109.863		160.6	17.7002	-18.9209		160.6	39.6728	-85.144		160.6	109.863	71.4111		160.6	114.746	76.0596
160.8	25.3296	10.0708		160.8	-90.332	-111.084		160.8	19.5312	-21.3623		160.8	36.3159	-88.1958		160.8	107.422	68.3594		160.8	114.136	78.501
161	25.6348	14.6484		161	-89.7217	-113.525		161	23.1934	-23.8037		161	32.6538	-90.6372		161	106.812	66.5283		161	115.356	74.8389
161.2	22.583	13.1226		161.2	-87.2803	-113.525		161.2	23.8037	-21.3623		161.2	32.6538	-91.5527		161.2	107.422	66.5283		161.2	117.188	76.0596
161.4	25.3296	16.1743		161.4	-86.0596	-109.863		161.4	26.2451	-21.9727		161.4	27.771	-94.9097		161.4	108.643	65.3076		161.4	114.136	82.7734
161.6	25.6348	12.5122		161.6	-81.1768	-117.188		161.6	26.2451	-20.1416		161.6	31.7383	-94.6045		161.6	109.863	66.5283		161.6	117.188	78.501
161.8	29.602	14.3433		161.8	-78.125	-112.305		161.8	22.583	-19.5312		161.8	28.9917	-90.9424		161.8	107.422	72.0215		161.8	113.525	77.8906
162	24.7192	11.9019		162	-83.6182	-117.188		162	23.8037	-20.752		162	27.4658	-95.52		162	104.98	71.4111		162	113.525	74.8389
162.2	23.8037	13.7329		162.2	-87.2803	-114.746		162.2	20.752	-15.2588		162.2	28.6865	-97.0459		162.2	104.98	68.3594		162.2	113.525	74.2285
162.4	27.771	9.15527		162.4	-84.8389	-111.084		162.4	21.9727	-16.4795		162.4	22.583	-96.7407		162.4	106.812	67.1387		162.4	111.084	73.0078
162.6	28.0762	11.5967		162.6	-82.3975	-111.694		162.6	17.0898	-19.5312		162.6	28.3814	-93.9941		162.6	107.422	67.749		162.6	111.694	77.8906
162.8	25.6348	7.62939		162.8	-82.3975	-108.643		162.8	18.9209	-16.4795		162.8	27.1606	-95.2148		162.8	109.253	65.3076		162.8	111.694	77.8906
163	23.8037	7.32422		163	-86.0596	-112.915		163	18.9209	-18.3105		163	27.771	-93.9941		163	103.76	67.749		163	114.136	75.4492
163.2	24.7192	7.62939		163.2	-86.0596	-112.305		163.2	22.583	-16.4795		163.2	27.4658	-93.689		163.2	104.37	71.4111		163.2	112.305	77.8906
163.4	25.3296	9.15527		163.4	-87.2803	-112.305		163.4	22.583	-15.8691		163.4	26.5503	-89.1113		163.4	104.37	70.1904		163.4	111.694	77.8906
163.6	23.1934	6.71387		163.6	-82.3975	-113.525		163.6	25.6348	-17.0898		163.6	22.8882	-90.6372		163.6	104.98	69.5801		163.6	109.863	78.501
163.8	21.9727	9.15527		163.8	-83.6182	-111.084		163.8	20.752	-16.4795		163.8	24.7192	-88.1958		163.8	105.591	67.1387		163.8	110.474	73.6182
164	22.8882	7.93457		164	-79.3457	-108.032		164	20.752	-16.4795		164	31.4331	-89.4165		164	105.591	68.3594		164	111.694	74.2285
164.2	23.8037	10.6812		164.2	-79.3457	-111.084		164.2	24.4141	-18.3105		164.2	30.8227	-86.0596		164.2	102.539	67.749		164.2	109.863	76.6699
164.4	25.3296	8.54492		164.4	-87.2803	-115.356		164.4	20.1416	-19.5312		164.4	33.2642	-88.8062		164.4	102.539	67.1387		164.4	113.525	73.0078
164.6	26.2451	7.32422		164.6	-85.4492	-112.915		164.6	21.3623	-18.3105		164.6	33.5693	-89.1113		164.6	103.76	68.9697		164.6	112.305	76.0596
164.8	25.0244	9.76563		164.8	-84.8389	-112.305		164.8	19.5312	-15.8691		164.8	31.7383	-85.4492		164.8	101.929	70.1904		164.8	115.967	75.4492
165	26.8555	7.62939		165	-84.2285	-112.305		165	25.6348	-17.0898		165	34.79	-84.2285		165	103.76	68.9697		165	113.525	74.2285
165.2	29.9072	9.76563		165.2	-87.2803	-109.253		165.2	20.752	-19.5312		165.2	30.5176	-83.313		165.2	106.201	65.918		165.2	112.915	77.8906
165.4	28.0762	7.93457		165.4	-83.6182	-109.863		165.4	20.1416	-18.3105		165.4	32.6538	-85.144		165.4	102.539	63.4766		165.4	115.967	74.2285
165.6	23.1934	10.9863		165.6	-84.8389	-112.915		165.6	19.5312	-15.2588		165.6	34.1797	-91.5527		165.6	105.591	62.2559		165.6	111.084	76.0596
165.8	21.9727	10.0708		165.8	-86.6699	-112.915		165.8	21.9727	-18.9209		165.8	34.4849	-86.3648		165.8	104.37	64.0869		165.8	109.863	75.4492
166	25.0244	7.62939		166	-89.1113	-112.305		166	19.5312	-17.0898		166	36.6211	-84.5337		166	103.76	69.5801		166	110.474	76.0596
166.2	21.6675	9.76563		166.2	-88.501	-110.474		166.2	18.9209	-18.3105		166.2	32.6538	-83.9233		166.2	100.098	66.5283		166.2	109.253	75.4492
166.4	19.8364	10.376		166.4	-90.9424	-112.305		166.4	19.5312	-18.3105		166.4	30.2124	-88.8062		166.4	99.4873	64.6973		166.4	112.305	76.6699
166.6	22.8882	10.376		166.6	-87.8906	-108.032		166.6	18.9209	-17.0898		166.6	27.771	-88.8062		166.6	103.149	61.6455		166.6	111.694	76.6699
166.8	19.2261	5.49316		166.8	-85.4492	-110.474		166.8	18.3105	-18.3105		166.8	24.7192	-85.144		166.8	101.929	64.6973		166.8	109.253	79.7217
167	22.2778	8.23975		167	-85.4492	-109.863		167	18.3105	-17.0898		167	22.2778	-83.9233		167	106.812	70.1904		167	112.915	74.8389
167.2	20.1416	8.8501		167.2	-84.8389	-113.525		167.2	18.3105	-17.0898		167.2	22.583	-83.6182		167.2	101.318	65.3076		167.2	111.084	79.7217
167.4	17.7002	9.46045		167.4	-85.4492	-112.305		167.4	19.5312	-20.752		167.4	20.752	-86.0596		167.4	102.539	68.3594		167.4	108.032	76.0596
167.6	18.6157	9.46045		167.6	-87.2803	-112.915		167.6	20.752	-19.5312		167.6	21.6675	-86.0596		167.6	102.539	65.3076		167.6	106.201	77.8906
167.8	18.6157	6.40869		167.8	-87.8906	-110.474		167.8	16.4795	-19.5312		167.8	22.2778	-92.1631		167.8	104.37	68.3594		167.8	112.305	77.8906
168	17.7002	7.01904		168	-91.5527	-112.915		168	17.0898	-17.0898		168	23.8037	-87.8906		168	106.812	67.749		168	109.863	79.1113
168.2	17.7002	7.93457		168.2	-90.332	-108.032		168.2	19.5312	-18.3105		168.2	19.5312	-90.332		168.2	98.8769	65.3076		168.2	111.084	77.2803
168.4	17.7002	6.71387		168.4	-85.4492	-106.812		168.4	21.3623	-17.0898		168.4	19.5312	-91.5527		168.4	101.318	70.1904		168.4	108.032	79.7217
168.6	17.395	8.23975		168.6	-90.9424	-109.253		168.6	16.4795	-19.5312		168.6	22.8882	-89.1113		168.6	104.98	63.4766		168.6	111.694	82.1631
168.8	19.8364	10.0708		168.8	-93.3838	-107.422		168.8	18.3105	-21.3623		168.8	17.395	-91.8579		168.8	104.37	69.5801		168.8	108.032	81.5527
169	18.3105	4.57764		169	-87.8906	-111.084		169	18.3105	-19.5312		169	17.7002	-87.5854		169	101.318	65.918		169	108.032	80.332
169.2	17.7002	5.79834		169.2	-89.7217	-111.694		169.2	18.9209	-19.5312		169.2	20.1416	-86.9751		169.2	103.76	62.8662		169.2	109.253	80.332
169.4	17.0898	7.93457		169.4	-86.0596	-112.915		169.4	17.0898	-21.3623		169.4	18.9209	-88.501		169.4	103.149	68.3594		169.4	108.643	77.2803
169.6	15.564	6.71387		169.6	-84.2285	-108.032		169.6	18.9209	-21.9727		169.6	21.0571	-87.2803		169.6	104.37	67.749		169.6	113.525	77.8906
169.8	14.9536	4.27246		169.8	-86.6699	-111.694		169.8	18.3105	-22.583		169.8	19.5312	-84.5337		169.8	100.708	68.9697		169.8	108.643	79.7217
170	14.9536	7.62939		170	-87.8906	-110.474		170	18.3105	-21.9727		170	18.6157	-85.4492		170	102.539	67.749		170	106.201	80.332
170.2	11.9019	6.71387		170.2	-89.7217	-112.915		170.2	17.0898	-20.752		170.2	16.7847	-91.5527		170.2	100.708	67.749		170.2	105.591	81.5527
170.4	16.1743	8.23975		170.4	-90.332	-109.863		170.4	16.4795	-23.1934		170.4	18.0054	-89.1113		170.4	101.929	64.0869		170.4	110.474	80.9424
170.6	14.9536	5.49316		170.6	-88.501	-109.253		170.6	17.0898	-21.9727		170.6	17.395	-90.0269		170.6	103.76	67.749		170.6	108.032	79.7217
170.8	14.9536	7.62939		170.8	-92.7734	-107.422		170.8	17.7002	-20.752		170.8	15.2588	-91.8579		170.8	101.318	69.5801		170.8	108.032	81.5527
171	14.9536	4.27246		171	-97.0459	-109.253		171	20.1416	-18.3105		171	21.3623	-90.6372		171	100.708	65.3076		171	108.032	76.6699
171.2	14.9536	5.79834		171.2	-95.8252	-111.084		171.2	18.3105	-20.1416		171.2	18.6157	-92.7734		171.2	104.98	69.5801		171.2	104.98	79.7217
171.4	12.207	3.05176		171.4	-97.6562	-109.863		171.4	19.5312	-21.3623		171.4	20.1416	-91.2476		171.4	101.318	68.3594		171.4	108.032	77.8906
171.6	10.0708	2.44141		171.6	-92.7734	-107.422		171.6	18.9209	-20.1416		171.6	24.7192	-85.144		171.6	99.4873	66.5283		171.6	105.591	77.8906
171.8	12.8174	4.57764		171.8	-92.7734	-111.694		171.8	16.4795	-21.9727		171.8	17.7002	-86.9751		171.8	101.318	67.1387		171.8	106.812	82.1631
172	13.4277	0.61035		172	-92.7734	-111.084		172	13.4277	-20.752		172	12.8174	-91.8579		172	102.539	70.1904		172	111.084	77.2803
172.2	10.9863	1.2207		172.2	-90.332	-115.356		172.2	14.6484	-19.5312		172.2	13.7329	-89.7217		172.2	100.708	65.918		172.2	107.422	77.8906
172.4	12.5122	4.57764		172.4	-92.7734	-112.305		172.4	14.0381	-18.3105		172.4	12.8174	-90.332		172.4	97.6562	68.9697		172.4	106.812	78.501
172.6	13.7329	3.66211		172.6	-93.9941	-114.746		172.6	15.8691	-14.6484		172.6	20.1416	-91.2476		172.6	98.2666	69.5801		172.6	108.032	78.501
172.8	13.1226	4.88281		172.8	-92.1631	-111.694		172.8	17.7002	-18.9209		172.8	21.0571	-92.1631		172.8	101.929	66.5283		172.8	111.694	78.501
173	13.4277	3.66211		173	-90.9424	-114.746		173	20.752	-19.5312		173	17.395	-90.0269		173	99.4873	68.3594		173	107.422	80.332
173.2	10.6812	3.66211		173.2	-93.9941	-114.746		173.2	20.1416	-21.9727		173.2	20.4468	-93.0786		173.2	101.318	69.5801		173.2	111.084	78.501
173.4	12.8174	2.13623		173.4	-92.7734	-116.577		173.4	20.1416	-23.1934		173.4	22.583	-93.689		173.4	97.6562	68.9697		173.4	111.084	77.2803
173.6	13.4277	3.96729		173.6	-94.6045	-115.356		173.6	17.0898	-19.5312		173.6	21.6675	-93.9941		173.6	97.0459	72.0215		173.6	106.201	74.2285
173.8	10.9863	3.66211		173.8	-93.9941	-115.356		173.8	14.6484	-20.752		173.8	22.2778	-94.2993		173.8	98.8769	66.5283		173.8	110.474	76.6699
174	9.46045	1.52588		174	-92.7734	-118.408		174	17.7002	-21.9727		174	23.8037	-92.1631		174	97.0459	68.9697		174	107.422	78.501
174.2	7.62939	1.52588		174.2	-93.3838	-115.356		174.2	19.5312	-21.3623		174.2	21.6675	-90.6372		174.2	103.149	64.6973		174.2	109.863	75.4492
174.4	8.8501	2.44141		174.4	-94.6045	-117.798		174.4	18.3105	-19.5312		174.4	21.3623	-90.6372		174.4	101.318	64.0869		174.4	111.694	79.1113
174.6	9.76563	1.83105		174.6	-97.0459	-117.798		174.6	15.8691	-20.1416		174.6	16.7847	-93.3838		174.6	100.098	65.3076		174.6	106.812	74.2285
174.8	11.9019	0.30518		174.8	-94.6045	-114.136		174.8	18.3105	-18.9209		174.8	21.3623	-95.52		174.8	97.0459	64.6973		174.8	109.863	75.4492
175	9.15527	3.05176		175	-95.2148	-112.305		175	18.9209	-17.0898		175	20.752	-91.8579		175	99.4873	59.8145		175	106.201	74.8389
175.2	15.2588	5.18799		175.2	-87.2803	-114.136		175.2	20.752	-18.9209		175.2	19.8364	-88.1958		175.2	98.8769	67.749		175.2	109.253	77.8906
175.4	12.5122	3.66211		175.4	-90.332	-111.694		175.4	16.4795	-17.7002		175.4	20.1416	-87.8906		175.4	103.76	67.1387		175.4	106.812	76.0596
175.6	8.8501	3.96729		175.6	-90.9424	-109.863		175.6	20.1416	-18.3105		175.6	21.9727	-90.0269		175.6	102.539	64.6973		175.6	107.422	77.8906
175.8	11.2915	3.66211		175.8	-87.8906	-110.474		175.8	18.9209	-21.3623		175.8	17.0898	-89.4165		175.8	100.098	65.918		175.8	106.812	76.0596
176	9.46045	2.74658		176	-86.6699	-110.474		176	18.3105	-21.9727		176	13.7329	-92.1631		176	97.0459	62.2559		176	105.591	77.8906
176.2	9.76563	6.10352		176.2	-85.4492	-114.136		176.2	18.3105	-21.3623		176.2	13.7329	-85.4492		176.2	103.149	65.3076		176.2	106.201	74.8389
176.4	9.46045	2.74658		176.4	-86.0596	-112.305		176.4	17.0898	-20.1416		176.4	17.7002	-81.4819		176.4	101.929	64.6973		176.4	109.863	76.6699
176.6	7.93457	7.01904		176.6	-88.501	-112.915		176.6	20.1416	-20.752		176.6	20.1416	-85.4492		176.6	96.4355	64.6973		176.6	109.253	76.0596
176.8	9.15527	4.57764		176.8	-91.5527	-115.967		176.8	18.3105	-18.3105		176.8	24.1089	-91.2476		176.8	100.098	68.9697		176.8	105.591	75.4492
177	9.15527	3.05176		177	-90.332	-116.577		177	19.5312	-17.0898		177	17.395	-89.4165		177	103.149	68.9697		177	108.643	77.8906
177.2	8.8501	3.96729		177.2	-94.6045	-116.577		177.2	18.3105	-18.9209		177.2	18.0054	-92.7734		177.2	101.929	66.5283		177.2	104.98	77.8906
177.4	9.46045	5.49316		177.4	-98.2666	-117.188		177.4	18.3105	-21.3623		177.4	16.7847	-93.9941		177.4	101.318	64.6973		177.4	109.863	76.0596
177.6	10.0708	3.35693		177.6	-98.2666	-115.356		177.6	19.5312	-17.0898		177.6	21.0571	-89.7217		177.6	100.098	61.0352		177.6	105.591	74.2285
177.8	8.54492	3.05176		177.8	-96.4356	-115.356		177.8	16.4795	-17.0898		177.8	22.8882	-93.0786		177.8	100.708	65.3076		177.8	104.37	76.6699
178	7.93457	0.61035		178	-97.0459	-115.967		178	21.3623	-20.752		178	21.9727	-88.1958		178	98.8769	65.3076		178	103.149	80.9424
178.2	11.5967	2.74658		178.2	-94.6045	-115.356		178.2	20.752	-19.5312		178.2	25.3296	-88.501		178.2	97.6562	65.3076		178.2	106.812	81.5527
178.4	11.9019	3.05176		178.4	-92.7734	-115.967		178.4	18.3105	-18.3105		178.4	21.9727	-88.501		178.4	101.318	64.0869		178.4	106.201	76.6699
178.6	10.376	2.74658		178.6	-97.0459	-115.967		178.6	18.3105	-20.752		178.6	19.8364	-86.3648		178.6	101.318	65.3076		178.6	103.76	79.7217
178.8	10.6812	2.13623		178.8	-93.9941	-116.577		178.8	18.3105	-18.9209		178.8	18.0054	-82.0923		178.8	97.6562	66.5283		178.8	104.98	77.8906
179	10.9863	3.96729		179	-91.5527	-115.356		179	17.7002	-21.9727		179	18.3105	-83.6182		179	97.0459	66.5283		179	106.201	74.8389
179.2	10.6812	1.2207		179.2	-90.332	-115.967		179.2	15.2588	-21.9727		179.2	9.46045	-79.9561		179.2	100.708	66.5283		179.2	106.201	80.332
179.4	12.207	2.44141		179.4	-90.9424	-117.188		179.4	17.0898	-23.1934		179.4	14.3433	-83.313		179.4	100.098	63.4766		179.4	103.76	77.8906
179.6	9.76563	0.30518		179.6	-89.7217	-115.356		179.6	18.9209	-20.1416		179.6	15.8691	-84.5337		179.6	98.2666	64.0869		179.6	105.591	76.0596
179.8	8.54492	2.13623		179.8	-87.8906	-120.239		179.8	20.752	-18.9209		179.8	13.1226	-81.1768		179.8	96.4355	68.9697		179.8	104.37	75.4492
180	11.5967	-0.61035		180	-90.9424	-120.239		180	19.5312	-18.9209		180	11.5967	-79.9561		180	98.8769	67.1387		180	103.149	74.8389
180.2	8.23975	1.52588		180.2	-89.1113	-118.408		180.2	19.5312	-19.5312		180.2	12.8174	-80.2612		180.2	99.4873	62.2559		180.2	104.37	78.501
180.4	9.76563	1.52588		180.4	-90.9424	-117.798		180.4	18.3105	-20.1416		180.4	18.6157	-78.125		180.4	100.098	69.5801		180.4	102.539	77.8906
180.6	8.54492	2.44141		180.6	-90.9424	-117.188		180.6	17.7002	-20.1416		180.6	17.395	-76.9043		180.6	98.2666	64.0869		180.6	104.37	80.332
180.8	11.2915	-0.61035		180.8	-92.7734	-116.577		180.8	16.4795	-21.9727		180.8	20.752	-83.313		180.8	99.4873	64.6973		180.8	106.201	73.6182
181	10.376	-2.74658		181	-93.3838	-115.967		181	18.3105	-23.8037		181	26.8555	-90.9424		181	98.8769	63.4766		181	106.201	76.6699
181.2	9.15527	0.61035		181.2	-90.332	-112.305		181.2	17.7002	-23.8037		181.2	26.8555	-89.1113		181.2	95.8252	65.3076		181.2	106.201	78.501
181.4	7.32422	2.13623		181.4	-93.9941	-109.863		181.4	17.0898	-25.0244		181.4	22.8882	-81.7871		181.4	103.149	64.6973		181.4	109.253	76.0596
181.6	5.79834	0.61035		181.6	-90.9424	-113.525		181.6	15.8691	-24.4141		181.6	18.9209	-89.4165		181.6	99.4873	66.5283		181.6	103.149	73.0078
181.8	8.8501	2.13623		181.8	-87.2803	-115.356		181.8	15.2588	-25.6348		181.8	27.1606	-87.5854		181.8	100.098	64.0869		181.8	98.8769	73.6182
182	11.2915	1.2207		182	-87.8906	-117.188		182	18.3105	-21.9727		182	25.0244	-88.1958		182	99.4873	66.5283		182	103.76	73.6182
182.2	7.62939	0		182.2	-87.2803	-117.798		182.2	17.7002	-23.1934		182.2	26.2451	-87.8906		182.2	99.4873	68.3594		182.2	101.929	80.9424
182.4	6.40869	1.83105		182.4	-89.1113	-114.136		182.4	18.3105	-23.8037		182.4	25.0244	-89.4165		182.4	98.8769	63.4766		182.4	101.929	79.1113
182.6	2.74658	2.13623		182.6	-89.1113	-117.798		182.6	17.0898	-23.8037		182.6	25.0244	-92.1631		182.6	100.098	67.749		182.6	101.318	78.501
182.8	7.01904	0.61035		182.8	-87.8906	-115.967		182.8	20.1416	-23.8037		182.8	24.1089	-93.0786		182.8	97.6562	67.749		182.8	103.149	78.501
183	6.10352	0.61035		183	-89.1113	-118.408		183	20.1416	-23.8037		183	27.1606	-86.3648		183	97.6562	70.1904		183	103.76	77.8906
183.2	6.40869	0.30518		183.2	-87.8906	-120.239		183.2	20.1416	-25.0244		183.2	27.771	-86.9751		183.2	97.6562	64.6973		183.2	101.929	76.0596
183.4	7.62939	0		183.4	-90.9424	-120.239		183.4	17.0898	-23.8037		183.4	26.8555	-86.6699		183.4	97.6562	67.749		183.4	104.37	77.8906
183.6	7.01904	-3.05176		183.6	-92.1631	-118.408		183.6	17.0898	-22.583		183.6	22.2778	-84.2285		183.6	99.4873	67.1387		183.6	101.929	78.501
183.8	6.40869	1.83105		183.8	-86.0596	-117.188		183.8	16.4795	-20.752		183.8	23.8037	-81.7871		183.8	98.8769	66.5283		183.8	102.539	78.501
184	7.32422	-1.2207		184	-85.4492	-115.967		184	15.2588	-23.1934		184	25.3296	-87.8906		184	95.8252	67.749		184	107.422	78.501
184.2	4.88281	3.96729		184.2	-87.2803	-115.967		184.2	18.9209	-21.3623		184.2	27.1606	-83.313		184.2	97.0459	67.1387		184.2	106.812	77.8906
184.4	4.27246	0.91553		184.4	-84.2285	-114.136		184.4	18.9209	-23.1934		184.4	28.9917	-82.0923		184.4	92.7734	63.4766		184.4	107.422	82.7734
184.6	5.49316	1.2207		184.6	-88.501	-114.746		184.6	14.6484	-24.4141		184.6	26.5503	-85.144		184.6	95.8252	68.3594		184.6	104.98	81.5527
184.8	3.96729	3.66211		184.8	-88.501	-117.798		184.8	16.4795	-25.6348		184.8	18.6157	-86.3648		184.8	99.4873	64.0869		184.8	103.76	79.7217
185	1.83105	0.30518		185	-84.2285	-117.188		185	13.4277	-24.4141		185	19.8364	-84.2285		185	98.2666	65.3076		185	103.76	77.8906
185.2	2.13623	3.66211		185.2	-84.8389	-120.239		185.2	14.0381	-23.8037		185.2	20.752	-80.2612		185.2	92.7734	62.2559		185.2	103.76	80.9424
185.4	4.57764	0.61035		185.4	-81.7871	-116.577		185.4	18.3105	-23.8037		185.4	25.3296	-86.9751		185.4	93.3838	64.0869		185.4	103.76	79.7217
185.6	2.44141	3.05176		185.6	-84.2285	-115.356		185.6	17.0898	-18.9209		185.6	20.1416	-88.1958		185.6	96.4355	63.4766		185.6	103.76	77.2803
185.8	0.61035	0.30518		185.8	-88.501	-114.746		185.8	17.7002	-18.3105		185.8	15.8691	-88.1958		185.8	97.6562	65.3076		185.8	104.98	74.8389
186	-0.61035	0		186	-87.8906	-115.356		186	16.4795	-21.3623		186	19.2261	-83.6182		186	95.8252	64.6973		186	104.37	80.332
186.2	3.35693	-0.61035		186.2	-87.8906	-120.85		186.2	15.2588	-23.1934		186.2	18.6157	-86.3648		186.2	93.9941	64.0869		186.2	104.98	74.8389
186.4	3.35693	0.30518		186.4	-85.4492	-114.746		186.4	13.4277	-21.9727		186.4	20.1416	-90.6372		186.4	96.4355	64.0869		186.4	102.539	77.2803
186.6	3.05176	0.30518		186.6	-84.8389	-114.136		186.6	12.8174	-23.1934		186.6	23.1934	-86.6699		186.6	95.8252	64.0869		186.6	102.539	76.6699
186.8	4.88281	-0.91553		186.8	-86.6699	-117.188		186.8	14.0381	-21.9727		186.8	24.7192	-87.2803		186.8	97.6562	65.918		186.8	106.201	76.0596
187	-0.61035	0.91553		187	-88.501	-116.577		187	15.2588	-20.1416		187	23.4985	-83.9233		187	95.8252	67.1387		187	103.149	77.8906
187.2	1.52588	0		187.2	-89.1113	-117.798		187.2	15.2588	-20.752		187.2	18.6157	-89.1113		187.2	98.8769	62.8662		187.2	104.37	79.1113
187.4	3.35693	0.91553		187.4	-89.7217	-119.019		187.4	17.7002	-23.1934		187.4	21.6675	-92.1631		187.4	96.4355	64.0869		187.4	106.201	75.4492
187.6	-1.83105	2.44141		187.6	-89.7217	-114.136		187.6	18.3105	-19.5312		187.6	24.7192	-87.8906		187.6	95.2148	62.8662		187.6	103.76	77.2803
187.8	1.83105	-1.2207		187.8	-87.8906	-112.915		187.8	17.0898	-20.752		187.8	25.9399	-84.8389		187.8	97.6562	63.4766		187.8	104.98	76.0596
188	0.61035	0.61035		188	-87.2803	-117.798		188	19.5312	-23.1934		188	23.8037	-90.332		188	94.6045	64.6973		188	103.76	74.2285
188.2	0.91553	-1.83105		188.2	-92.1631	-112.915		188.2	17.7002	-23.1934		188.2	27.1606	-92.4683		188.2	93.3838	64.0869		188.2	103.149	75.4492
188.4	2.44141	0		188.4	-92.1631	-115.356		188.4	15.8691	-21.3623		188.4	24.4141	-94.9097		188.4	95.2148	65.918		188.4	97.6562	74.2285
188.6	1.2207	0.30518		188.6	-92.1631	-115.967		188.6	17.7002	-21.9727		188.6	24.4141	-93.0786		188.6	93.3838	62.8662		188.6	106.201	75.4492
188.8	3.66211	0.30518		188.8	-88.501	-115.967		188.8	17.7002	-20.1416		188.8	25.9399	-95.8252		188.8	95.8252	63.4766		188.8	100.708	74.2285
189	2.74658	-0.91553		189	-91.5527	-115.967		189	18.9209	-21.9727		189	20.4468	-91.8579		189	94.6045	64.0869		189	106.812	73.6182
189.2	4.27246	3.35693		189.2	-89.7217	-115.967		189.2	17.0898	-25.0244		189.2	22.583	-87.2803		189.2	92.7734	64.6973		189.2	109.253	71.7871
189.4	3.96729	0		189.4	-91.5527	-118.408		189.4	18.9209	-23.1934		189.4	17.0898	-90.0269		189.4	95.2148	59.8145		189.4	104.37	73.6182
189.6	2.13623	-0.91553		189.6	-94.6045	-121.46		189.6	16.4795	-24.4141		189.6	17.0898	-90.9424		189.6	95.8252	61.6455		189.6	104.98	74.2285
189.8	4.27246	-1.2207		189.8	-90.9424	-121.46		189.8	15.8691	-21.3623		189.8	13.7329	-90.9424		189.8	95.8252	59.8145		189.8	102.539	74.8389
190	3.35693	0.30518		190	-91.5527	-119.019		190	18.9209	-23.1934		190	12.207	-88.501		190	96.4355	61.0352		190	106.201	71.7871
190.2	6.40869	-0.30518		190.2	-92.7734	-117.798		190.2	12.8174	-21.9727		190.2	6.10352	-89.1113		190.2	92.7734	58.5938		190.2	103.149	71.7871
190.4	3.05176	3.05176		190.4	-92.1631	-120.85		190.4	12.8174	-21.9727		190.4	7.62939	-86.9751		190.4	95.8252	61.6455		190.4	104.98	71.1767
190.6	3.66211	3.05176		190.6	-92.7734	-123.901		190.6	15.2588	-21.3623		190.6	6.71387	-86.3648		190.6	93.9941	61.0352		190.6	108.032	74.2285
190.8	3.66211	1.2207		190.8	-92.1631	-120.239		190.8	15.2588	-22.583		190.8	7.93457	-87.8906		190.8	94.6045	62.2559		190.8	103.76	76.6699
191	3.66211	2.44141		191	-90.332	-120.239		191	15.2588	-21.9727		191	7.62939	-86.6699		191	95.2148	61.0352		191	101.929	71.1767
191.2	2.44141	-0.61035		191.2	-90.332	-117.798		191.2	15.8691	-20.1416		191.2	4.57764	-85.4492		191.2	93.9941	65.918		191.2	101.929	70.5664
191.4	1.83105	-2.44141		191.4	-90.9424	-118.408		191.4	18.9209	-20.752		191.4	3.96729	-86.3648		191.4	95.2148	62.8662		191.4	102.539	75.4492
191.6	1.2207	-4.27246		191.6	-88.501	-117.798		191.6	14.0381	-20.1416		191.6	2.74658	-85.144		191.6	93.9941	63.4766		191.6	106.201	75.4492
191.8	0.61035	0.61035		191.8	-86.6699	-120.239		191.8	14.6484	-21.9727		191.8	4.88281	-84.5337		191.8	91.5527	61.6455		191.8	101.929	74.2285
192	0	-0.61035		192	-87.2803	-117.798		192	15.2588	-20.1416		192	9.46045	-86.6699		192	90.9424	62.2559		192	104.37	76.0596
192.2	-1.83105	-0.61035		192.2	-90.332	-119.629		192.2	14.6484	-19.5312		192.2	7.32422	-85.7544		192.2	97.6562	65.3076		192.2	102.539	77.8906
192.4	0.61035	-2.13623		192.4	-89.7217	-112.305		192.4	16.4795	-21.9727		192.4	4.27246	-83.6182		192.4	93.9941	69.5801		192.4	106.201	77.2803
192.6	-4.27246	0		192.6	-89.7217	-117.188		192.6	15.2588	-22.583		192.6	7.32422	-79.9561		192.6	96.4355	67.749		192.6	101.318	82.1631
192.8	-1.2207	-5.49316		192.8	-89.7217	-119.019		192.8	14.6484	-20.1416		192.8	5.79834	-81.7871		192.8	89.1113	68.9697		192.8	99.4873	79.7217
193	-0.30518	-3.96729		193	-87.2803	-119.629		193	15.8691	-19.5312		193	6.71387	-86.0596		193	95.8252	66.5283		193	101.929	76.6699
193.2	-1.83105	-3.35693		193.2	-91.5527	-119.019		193.2	17.0898	-22.583		193.2	6.71387	-86.6699		193.2	96.4355	64.6973		193.2	103.149	76.6699
193.4	-3.05176	-3.35693		193.4	-90.9424	-120.85		193.4	16.4795	-23.1934		193.4	5.49316	-86.0596		193.4	91.5527	68.3594		193.4	103.149	73.6182
193.6	-0.91553	-4.27246		193.6	-94.6045	-119.629		193.6	17.0898	-21.3623		193.6	10.376	-88.1958		193.6	96.4355	66.5283		193.6	106.201	74.8389
193.8	-0.61035	-0.91553		193.8	-93.3838	-120.239		193.8	16.4795	-22.583		193.8	11.9019	-90.0269		193.8	95.2148	63.4766		193.8	102.539	75.4492
194	1.52588	-3.35693		194	-94.6045	-123.901		194	18.9209	-21.3623		194	9.76563	-88.8062		194	93.9941	63.4766		194	100.098	73.0078
194.2	0	-3.05176		194.2	-95.2148	-120.85		194.2	17.7002	-21.9727		194.2	8.23975	-88.1958		194.2	93.3838	62.2559		194.2	101.929	71.7871
194.4	0.61035	2.74658		194.4	-95.8252	-120.239		194.4	14.0381	-20.1416		194.4	4.57764	-87.2803		194.4	96.4355	62.8662		194.4	102.539	75.4492
194.6	1.83105	-2.13623		194.6	-97.0459	-119.019		194.6	17.0898	-21.3623		194.6	7.32422	-91.8579		194.6	92.1631	62.2559		194.6	103.149	74.2285
194.8	-2.44141	-0.61035		194.8	-95.8252	-120.239		194.8	16.4795	-20.752		194.8	16.1743	-91.2476		194.8	92.7734	64.6973		194.8	101.318	75.4492
195	-1.52588	0		195	-97.6562	-118.408		195	14.6484	-23.8037		195	17.0898	-89.1113		195	95.2148	65.3076		195	100.098	76.6699
195.2	1.83105	2.44141		195.2	-100.708	-115.967		195.2	17.0898	-21.3623		195.2	11.5967	-86.6699		195.2	93.3838	68.3594		195.2	99.4873	74.2285
195.4	0.30518	0		195.4	-97.0459	-111.694		195.4	17.7002	-20.752		195.4	1.83105	-85.7544		195.4	92.7734	65.3076		195.4	104.37	71.7871
195.6	0.30518	-0.91553		195.6	-94.6045	-112.915		195.6	17.7002	-18.9209		195.6	4.57764	-87.5854		195.6	90.332	62.2559		195.6	101.318	74.2285
195.8	0.61035	-2.44141		195.8	-92.7734	-115.967		195.8	17.0898	-20.752		195.8	12.207	-87.5854		195.8	92.7734	64.6973		195.8	102.539	68.125
196	-0.91553	-1.83105		196	-95.8252	-114.136		196	17.7002	-19.5312		196	3.96729	-87.5854		196	90.9424	62.8662		196	101.929	69.3457
196.2	0.30518	-4.27246		196.2	-94.6045	-117.798		196.2	20.1416	-18.3105		196.2	4.27246	-83.313		196.2	93.9941	64.6973		196.2	98.8769	68.7353
196.4	-0.30518	-3.05176		196.4	-94.6045	-119.019		196.4	16.4795	-18.3105		196.4	1.52588	-78.4302		196.4	94.6045	64.6973		196.4	100.708	74.2285
196.6	3.35693	-3.66211		196.6	-95.2148	-115.356		196.6	15.8691	-15.8691		196.6	4.88281	-80.5664		196.6	94.6045	65.3076		196.6	97.6562	71.1767
196.8	4.88281	-0.91553		196.8	-92.7734	-112.915		196.8	16.4795	-15.8691		196.8	8.54492	-81.7871		196.8	93.3838	63.4766		196.8	101.318	73.6182
197	1.83105	-3.35693		197	-91.5527	-111.694		197	15.2588	-17.0898		197	13.7329	-78.125		197	92.7734	57.9834		197	99.4873	74.8389
197.2	4.88281	-6.10352		197.2	-95.2148	-112.305		197.2	15.8691	-18.3105		197.2	11.9019	-81.4819		197.2	93.9941	65.3076		197.2	98.8769	74.8389
197.4	0.61035	-5.79834		197.4	-89.1113	-113.525		197.4	13.4277	-18.3105		197.4	8.23975	-81.7871		197.4	95.2148	60.4248		197.4	100.708	71.7871
197.6	2.13623	-3.96729		197.6	-89.7217	-110.474		197.6	14.0381	-21.9727		197.6	9.15527	-89.7217		197.6	95.2148	62.8662		197.6	101.929	74.8389
197.8	1.83105	-4.88281		197.8	-93.9941	-117.188		197.8	14.6484	-21.3623		197.8	3.96729	-88.8062		197.8	93.3838	64.6973		197.8	98.8769	75.4492
198	2.74658	-3.35693		198	-92.7734	-111.084		198	12.8174	-20.752		198	2.44141	-87.2803		198	96.4355	64.6973		198	99.4873	74.2285
198.2	2.44141	-3.35693		198.2	-95.8252	-112.915		198.2	12.8174	-18.9209		198.2	6.71387	-87.5854		198.2	89.7217	67.1387		198.2	100.098	72.3975
198.4	0	-0.91553		198.4	-95.2148	-111.694		198.4	14.0381	-18.3105		198.4	11.9019	-86.9751		198.4	92.1631	63.4766		198.4	100.098	73.0078
198.6	0	-3.96729		198.6	-95.8252	-111.694		198.6	13.4277	-20.1416		198.6	11.9019	-86.9751		198.6	92.1631	66.5283		198.6	101.318	71.1767
198.8	-0.30518	-1.2207		198.8	-94.6045	-109.253		198.8	15.8691	-19.5312		198.8	4.57764	-88.1958		198.8	90.9424	64.6973		198.8	101.318	74.8389
199	-0.61035	-4.57764		199	-92.1631	-110.474		199	12.207	-17.0898		199	0	-87.8906		199	91.5527	62.8662		199	97.6562	71.7871
199.2	2.44141	-5.18799		199.2	-93.9941	-109.863		199.2	13.4277	-18.9209		199.2	0.91553	-80.8716		199.2	91.5527	64.0869		199.2	97.6562	71.7871
199.4	1.2207	0.91553		199.4	-92.7734	-112.915		199.4	13.4277	-19.5312		199.4	-1.2207	-85.7544		199.4	92.7734	65.918		199.4	95.8252	71.7871
199.6	0.61035	-5.18799		199.6	-91.5527	-114.746		199.6	14.0381	-18.3105		199.6	-3.35693	-88.8062		199.6	92.7734	62.8662		199.6	101.929	68.7353
199.8	2.13623	-3.35693		199.8	-93.9941	-112.305		199.8	13.4277	-17.0898		199.8	2.44141	-89.1113		199.8	91.5527	65.3076		199.8	101.929	68.7353
200	-0.61035	-4.88281		200	-91.5527	-114.136		200	12.8174	-16.4795		200	3.96729	-85.144		200	86.5527	63.4766		200	98.2666	69.9561
200.2	-0.61035	-7.62939		200.2	-93.3838	-117.188		200.2	14.0381	-16.4795		200.2	6.71387	-87.8906		200.2	86.5527	64.0869		200.2	96.4356	69.9561
200.4	1.52588	-6.40869		200.4	-93.3838	-114.136		200.4	10.9863	-18.9209		200.4	5.18799	-90.0269		200.4	86.5527	64.6973		200.4	97.0459	71.1767
200.6	0.61035	-5.49316		200.6	-92.1631	-110.474		200.6	10.9863	-21.3623		200.6	3.05176	-90.9424		200.6	88.9941	65.918		200.6	97.6562	69.3457
200.8	0	-6.71387		200.8	-94.6045	-112.915		200.8	13.4277	-21.3623		200.8	3.96729	-94.6045		200.8	88.9941	63.4766		200.8	97.6562	71.1767
201	-0.61035	-4.57764		201	-93.9941	-112.305		201	14.6484	-19.5312		201	1.2207	-89.7217		201	84.7217	59.2041		201	100.098	71.1767
201.2	1.83105	-5.49316		201.2	-90.332	-112.305		201.2	13.4277	-21.3623		201.2	4.27246	-89.1113		201.2	85.9424	64.0869		201.2	95.8252	65.6836
201.4	1.52588	-3.96729		201.4	-93.9941	-112.305		201.4	12.8174	-20.1416		201.4	0.61035	-91.2476		201.4	87.1631	61.0352		201.4	95.2148	68.7353
201.6	-1.52588	-3.96729		201.6	-95.2148	-115.356		201.6	10.9863	-18.3105		201.6	-1.83105	-90.6372		201.6	87.7734	62.8662		201.6	97.0459	68.7353
201.8	-2.44141	-4.88281		201.8	-95.2148	-115.356		201.8	13.4277	-18.3105		201.8	0.91553	-92.1631		201.8	87.1631	65.3076		201.8	95.2148	71.1767
202	0.61035	-2.74658		202	-92.7734	-115.967		202	13.4277	-19.5312		202	-0.61035	-89.7217		202	86.5527	62.8662		202	100.098	71.7871
202.2	-1.83105	-3.66211		202.2	-97.0459	-119.629		202.2	13.4277	-18.3105		202.2	-1.2207	-84.2285		202.2	84.7217	64.6973		202.2	101.318	74.8389
202.4	1.52588	-3.96729		202.4	-92.7734	-114.746		202.4	12.207	-21.3623		202.4	-2.74658	-84.8389		202.4	87.1631	64.0869		202.4	100.098	68.125
202.6	-1.52588	-3.35693		202.6	-96.4356	-115.967		202.6	11.5967	-19.5312		202.6	-1.83105	-84.5337		202.6	87.1631	70.1904		202.6	96.4356	71.1767
202.8	-0.91553	-1.2207		202.8	-95.8252	-116.577		202.8	12.207	-15.8691		202.8	4.27246	-87.2803		202.8	82.8906	64.6973		202.8	101.318	74.2285
203	0.30518	-5.18799		203	-97.6562	-116.577		203	15.2588	-17.7002		203	-3.05176	-86.9751		203	85.9424	63.4766		203	95.2148	69.9561
203.2	-3.05176	-2.13623		203.2	-95.8252	-117.798		203.2	13.4277	-20.752		203.2	-3.05176	-81.4819		203.2	81.6699	61.6455		203.2	101.318	71.7871
203.4	0	-3.05176		203.4	-96.4356	-120.239		203.4	12.207	-17.7002		203.4	4.88281	-85.4492		203.4	80.4492	61.6455		203.4	97.0459	68.7353
203.6	-3.35693	-5.79834		203.6	-101.929	-115.356		203.6	14.0381	-17.0898		203.6	-1.83105	-91.2476		203.6	83.501	62.2559		203.6	99.4873	71.7871
203.8	-2.13623	-7.93457		203.8	-101.318	-114.746		203.8	14.0381	-20.752		203.8	0.30518	-93.0786		203.8	83.501	62.8662		203.8	99.4873	66.2939
204	-1.2207	-6.10352		204	-97.6562	-119.629		204	14.0381	-18.3105		204	4.57764	-88.8062		204	88.9941	62.8662		204	101.318	64.4629
204.2	-1.52588	-6.10352		204.2	-95.2148	-120.239		204.2	15.2588	-19.5312		204.2	4.27246	-91.2476		204.2	83.501	64.6973		204.2	97.0459	69.9561
204.4	-0.91553	-5.49316		204.4	-95.2148	-118.408		204.4	12.8174	-17.0898		204.4	7.32422	-92.4683		204.4	82.8906	67.749		204.4	99.4873	66.2939
204.6	-1.52588	-5.49316		204.6	-96.4356	-119.019		204.6	14.6484	-18.3105		204.6	1.52588	-92.7734		204.6	82.2803	63.4766		204.6	98.8769	66.9043
204.8	-0.61035	-7.32422		204.8	-100.708	-118.408		204.8	12.8174	-18.3105		204.8	-0.30518	-91.8579		204.8	85.9424	67.1387		204.8	97.6562	69.9561
205	-3.05176	-5.79834		205	-97.0459	-122.681		205	13.4277	-21.9727		205	-3.05176	-91.5527		205	84.7217	62.8662		205	101.318	69.3457
205.2	-1.52588	-4.88281		205.2	-99.4873	-117.188		205.2	14.0381	-20.752		205.2	-9.46045	-89.4165		205.2	84.7217	64.6973		205.2	100.098	68.7353
205.4	0.30518	-6.10352		205.4	-98.2666	-119.019		205.4	10.9863	-17.7002		205.4	-3.35693	-93.3838		205.4	83.501	61.6455		205.4	96.4356	69.9561
205.6	1.2207	-4.27246		205.6	-100.098	-114.746		205.6	14.6484	-18.9209		205.6	0	-86.6699		205.6	84.7217	62.2559		205.6	100.098	73.6182
205.8	-2.13623	-5.49316		205.8	-99.4873	-119.019		205.8	14.0381	-19.5312		205.8	-6.40869	-87.8906		205.8	83.501	62.8662		205.8	98.8769	72.3975
206	-0.61035	-6.71387		206	-100.708	-117.188		206	13.4277	-19.5312		206	-7.32422	-94.9097		206	84.7217	59.2041		206	95.2148	71.1767
206.2	-0.61035	-9.76563		206.2	-95.2148	-119.629		206.2	14.0381	-18.3105		206.2	-4.88281	-95.2148		206.2	83.501	64.0869		206.2	102.539	69.9561
206.4	1.2207	-5.18799		206.4	-95.2148	-120.239		206.4	17.0898	-18.9209		206.4	-3.66211	-90.332		206.4	82.2803	65.3076		206.4	100.098	70.5664
206.6	0	-7.32422		206.6	-94.6045	-118.408		206.6	14.0381	-20.1416		206.6	-6.10352	-88.501		206.6	87.1631	61.6455		206.6	98.2666	68.7353
206.8	2.74658	-1.83105		206.8	-95.8252	-119.629		206.8	12.207	-17.0898		206.8	-9.76563	-91.2476		206.8	87.7734	67.1387		206.8	98.8769	70.5664
207	0.61035	-7.01904		207	-101.929	-120.85		207	15.2588	-20.752		207	-12.8174	-89.4165		207	87.1631	58.5938		207	100.098	70.5664
207.2	0	-5.18799		207.2	-104.37	-124.512		207.2	12.8174	-18.9209		207.2	-12.5122	-85.144		207.2	82.2803	64.6973		207.2	100.098	68.125
207.4	-2.13623	-6.71387		207.4	-103.76	-122.681		207.4	15.8691	-18.3105		207.4	-3.35693	-91.8579		207.4	86.5527	61.6455		207.4	103.149	68.7353
207.6	-1.2207	-3.66211		207.6	-103.76	-120.239		207.6	13.4277	-17.0898		207.6	-3.35693	-93.689		207.6	82.2803	61.0352		207.6	98.2666	69.3457
207.8	-2.74658	-4.57764		207.8	-103.76	-118.408		207.8	13.4277	-15.8691		207.8	-6.71387	-86.9751		207.8	84.1113	65.3076		207.8	97.6562	69.9561
208	-0.30518	-2.74658		208	-108.643	-121.46		208	15.2588	-16.4795		208	-10.9863	-85.7544		208	84.1113	63.4766		208	95.8252	73.6182
208.2	-3.66211	-4.27246		208.2	-108.643	-120.239		208.2	17.0898	-18.9209		208.2	-8.23975	-89.7217		208.2	84.7217	62.2559		208.2	99.4873	74.2285
208.4	-2.13623	-4.27246		208.4	-106.812	-120.85		208.4	14.6484	-20.752		208.4	-11.2915	-86.3648		208.4	84.7217	68.9697		208.4	98.8769	68.7353
208.6	-5.18799	-5.18799		208.6	-103.76	-122.681		208.6	12.8174	-17.0898		208.6	-7.32422	-84.8389		208.6	85.9424	64.6973		208.6	95.2148	69.3457
208.8	-6.10352	-5.49316		208.8	-104.98	-120.239		208.8	14.6484	-19.5312		208.8	-8.23975	-83.6182		208.8	85.332	61.0352		208.8	99.4873	70.5664
209	-4.88281	-5.79834		209	-104.37	-119.019		209	12.8174	-20.752		209	-5.49316	-79.6509		209	87.1631	63.4766		209	94.6045	71.7871
209.2	-3.35693	-4.88281		209.2	-103.149	-118.408		209.2	12.8174	-18.9209		209.2	-4.27246	-82.7026		209.2	86.5527	64.0869		209.2	100.098	74.2285
209.4	-2.74658	-5.49316		209.4	-103.149	-119.019		209.4	12.207	-18.3105		209.4	-12.5122	-84.5337		209.4	81.0596	61.6455		209.4	98.8769	74.2285
209.6	-3.05176	-4.27246		209.6	-100.708	-122.07		209.6	7.93457	-21.3623		209.6	-7.32422	-81.7871		209.6	84.7217	59.8145		209.6	95.2148	70.5664
209.8	-1.52588	-4.27246		209.8	-97.6562	-120.85		209.8	9.76563	-20.752		209.8	-7.01904	-77.5147		209.8	85.332	60.4248		209.8	92.1631	70.5664
210	-5.49316	-2.44141		210	-100.098	-116.577		210	12.207	-20.1416		210	-7.62939	-78.125		210	82.8906	61.0352		210	97.6562	71.1767
210.2	-2.44141	-3.96729		210.2	-100.098	-117.188		210.2	15.8691	-18.9209		210.2	-6.10352	-75.9888		210.2	81.0596	64.6973		210.2	97.0459	76.6699
210.4	-0.61035	-3.05176		210.4	-99.4873	-114.746		210.4	12.207	-21.9727		210.4	-7.01904	-78.4302		210.4	81.6699	62.8662		210.4	100.098	73.6182
210.6	-0.91553	-3.35693		210.6	-97.0459	-114.136		210.6	12.207	-23.8037		210.6	-7.32422	-79.6509		210.6	88.3838	62.8662		210.6	97.6562	73.6182
210.8	-2.13623	-3.05176		210.8	-96.4356	-115.967		210.8	12.8174	-17.0898		210.8	-12.207	-85.144		210.8	85.332	64.6973		210.8	98.2666	73.0078
211	-2.44141	-7.01904		211	-94.6045	-117.188		211	14.0381	-19.5312		211	-14.6484	-85.7544		211	84.7217	66.5283		211	94.6045	71.1767
211.2	-4.57764	-4.88281		211.2	-98.2666	-118.408		211.2	13.4277	-20.752		211.2	-14.9536	-81.4819		211.2	86.5527	63.4766		211.2	98.8769	73.6182
211.4	-2.44141	-7.32422		211.4	-100.708	-116.577		211.4	14.0381	-17.7002		211.4	-9.46045	-82.0923		211.4	82.2803	64.6973		211.4	97.0459	72.3975
211.6	-2.74658	-6.10352		211.6	-95.2148	-117.798		211.6	11.5967	-23.1934		211.6	-11.5967	-82.7026		211.6	82.8906	64.6973		211.6	98.2666	69.3457
211.8	-1.83105	-6.10352		211.8	-93.9941	-116.577		211.8	12.8174	-21.9727		211.8	-15.2588	-84.2285		211.8	87.1631	64.0869		211.8	96.4356	73.0078
212	-3.05176	-8.23975		212	-97.0459	-116.577		212	12.207	-21.9727		212	-10.6812	-87.5854		212	85.332	60.4248		212	95.2148	71.7871
212.2	-3.66211	-7.01904		212.2	-95.8252	-116.577		212.2	13.4277	-18.3105		212.2	-9.76563	-85.7544		212.2	83.501	63.4766		212.2	94.6045	70.5664
212.4	-6.40869	-7.93457		212.4	-98.2666	-114.746		212.4	13.4277	-20.752		212.4	-10.0708	-79.9561		212.4	84.1113	61.0352		212.4	98.2666	71.1767
212.6	-3.66211	-6.71387		212.6	-102.539	-117.188		212.6	17.7002	-20.752		212.6	-8.23975	-82.7026		212.6	84.7217	65.3076		212.6	95.2148	68.7353
212.8	-7.32422	-9.46045		212.8	-101.318	-117.188		212.8	14.0381	-20.1416		212.8	-8.54492	-78.7353		212.8	84.1113	57.373		212.8	97.6562	69.3457
213	-7.01904	-7.93457		213	-100.098	-120.239		213	14.0381	-21.3623		213	-4.57764	-77.5147		213	85.9424	57.373		213	98.8769	70.5664
213.2	-3.66211	-9.46045		213.2	-97.6562	-117.798		213.2	12.8174	-22.583		213.2	-5.18799	-83.313		213.2	88.9941	61.0352		213.2	97.6562	71.1767
213.4	-4.88281	-8.54492		213.4	-102.539	-119.019		213.4	17.7002	-19.5312		213.4	-5.18799	-86.3648		213.4	84.1113	59.8145		213.4	97.0459	73.6182
213.6	-2.44141	-10.376		213.6	-99.4873	-119.629		213.6	19.5312	-20.752		213.6	-12.207	-83.9233		213.6	81.6699	61.0352		213.6	97.6562	73.0078
213.8	-2.74658	-13.1226		213.8	-103.149	-119.019		213.8	17.0898	-17.7002		213.8	-7.93457	-82.7026		213.8	80.4492	58.5938		213.8	97.6562	70.5664
214	-3.05176	-7.93457		214	-105.591	-115.967		214	11.5967	-17.0898		214	-10.6812	-87.5854		214	84.1113	56.7627		214	97.0459	71.1767
214.2	-4.57764	-6.71387		214.2	-99.4873	-113.525		214.2	13.4277	-18.3105		214.2	-12.207	-87.5854		214.2	84.7217	58.5938		214.2	95.2148	68.7353
214.4	-6.10352	-1.52588		214.4	-103.149	-119.629		214.4	14.6484	-20.1416		214.4	-8.23975	-87.2803		214.4	85.9424	60.4248		214.4	97.6562	69.9561
214.6	-4.88281	-5.79834		214.6	-101.318	-117.188		214.6	15.8691	-18.9209		214.6	-13.4277	-86.3648		214.6	84.7217	62.2559		214.6	97.0459	72.3975
214.8	-5.49316	-4.57764		214.8	-100.098	-118.408		214.8	18.3105	-18.3105		214.8	-14.3433	-79.9561		214.8	81.6699	64.6973		214.8	98.2666	73.0078
215	-4.88281	-7.32422		215	-98.2666	-116.577		215	15.2588	-17.7002		215	-12.5122	-86.6699		215	82.2803	66.5283		215	93.3838	71.7871
215.2	-3.66211	-3.96729		215.2	-100.098	-117.188		215.2	14.6484	-21.3623		215.2	-10.376	-79.6509		215.2	77.3975	64.6973		215.2	94.6045	69.9561
215.4	-6.71387	-1.83105		215.4	-96.4356	-118.408		215.4	13.4277	-20.752		215.4	-10.376	-80.2612		215.4	81.6699	57.9834		215.4	95.2148	70.5664
215.6	-5.79834	-4.57764		215.6	-101.318	-117.188		215.6	12.207	-23.1934		215.6	-12.8174	-84.5337		215.6	82.2803	62.8662		215.6	97.6562	70.5664
215.8	-4.57764	-1.83105		215.8	-97.6562	-117.798		215.8	14.6484	-21.9727		215.8	-12.8174	-86.0596		215.8	81.6699	62.8662		215.8	96.4356	68.125
216	-4.57764	-4.57764		216	-99.4873	-120.85		216	17.0898	-20.752		216	-11.9019	-83.313		216	81.6699	58.5938		216	92.7734	68.125
216.2	-3.96729	-4.88281		216.2	-95.8252	-118.408		216.2	17.0898	-19.5312		216.2	-14.9536	-79.6509		216.2	82.2803	64.0869		216.2	96.4356	71.1767
216.4	-4.88281	-4.57764		216.4	-97.0459	-115.356		216.4	15.2588	-19.5312		216.4	-13.7329	-79.3457		216.4	82.8906	64.0869		216.4	95.8252	75.4492
216.6	-3.35693	-4.88281		216.6	-100.708	-115.967		216.6	16.4795	-18.3105		216.6	-15.2588	-75.9888		216.6	78.6182	64.0869		216.6	96.4356	71.1767
216.8	-6.40869	-8.8501		216.8	-97.0459	-112.305		216.8	15.8691	-19.5312		216.8	-13.4277	-83.0078		216.8	82.2803	59.2041		216.8	97.0459	71.1767
217	-5.49316	-3.66211		217	-100.098	-117.188		217	12.8174	-18.3105		217	-8.54492	-78.125		217	86.5527	61.0352		217	96.4356	71.7871
217.2	-3.05176	-4.88281		217.2	-103.76	-120.85		217.2	15.8691	-15.8691		217.2	-10.6812	-79.0405		217.2	85.9424	64.6973		217.2	95.8252	71.1767
217.4	-6.10352	-7.01904		217.4	-101.318	-115.967		217.4	15.8691	-18.3105		217.4	-13.4277	-84.8389		217.4	81.6699	64.0869		217.4	92.7734	73.6182
217.6	-7.93457	-9.46045		217.6	-101.318	-119.629		217.6	16.4795	-20.1416		217.6	-11.9019	-86.9751		217.6	82.2803	60.4248		217.6	90.9424	70.5664
217.8	-4.88281	-6.10352		217.8	-92.1631	-118.408		217.8	13.4277	-21.3623		217.8	-12.5122	-84.5337		217.8	85.332	59.2041		217.8	95.8252	72.3975
218	-3.66211	-9.46045		218	-93.9941	-122.07		218	14.6484	-18.9209		218	-8.8501	-85.144		218	82.2803	64.0869		218	95.2148	73.0078
218.2	-6.71387	-10.0708		218.2	-97.6562	-120.239		218.2	13.4277	-17.7002		218.2	-13.7329	-88.1958		218.2	77.3975	62.8662		218.2	92.1631	73.0078
218.4	-4.27246	-10.376		218.4	-100.708	-119.629		218.4	14.6484	-18.3105		218.4	-9.15527	-85.7544		218.4	83.501	59.2041		218.4	94.6045	77.8906
218.6	-6.40869	-7.62939		218.6	-101.318	-123.291		218.6	14.0381	-15.2588		218.6	-13.7329	-87.8906		218.6	83.501	62.2559		218.6	97.6562	71.7871
218.8	-5.18799	-7.01904		218.8	-105.591	-121.46		218.8	15.2588	-15.8691		218.8	-18.0054	-85.7544		218.8	85.9424	65.3076		218.8	93.3838	71.1767
219	-7.01904	-6.71387		219	-104.37	-122.681		219	11.5967	-18.9209		219	-18.9209	-78.7353		219	78.6182	66.5283		219	94.6045	69.3457
219.2	-4.57764	-9.76563		219.2	-103.149	-120.239		219.2	11.5967	-15.8691		219.2	-17.395	-78.7353		219.2	81.6699	64.0869		219.2	92.1631	70.5664
219.4	-3.05176	-7.62939		219.4	-103.149	-120.85		219.4	12.8174	-17.0898		219.4	-13.4277	-79.6509		219.4	84.1113	62.2559		219.4	95.2148	73.0078
219.6	-6.71387	-7.01904		219.6	-105.591	-118.408		219.6	17.0898	-17.7002		219.6	-14.0381	-80.2612		219.6	84.7217	63.4766		219.6	95.2148	74.2285
219.8	-4.57764	-9.46045		219.8	-102.539	-119.019		219.8	16.4795	-18.3105		219.8	-18.0054	-81.7871		219.8	82.2803	62.2559		219.8	95.2148	72.3975
220	-6.10352	-6.71387		220	-101.929	-123.901		220	17.0898	-21.9727		220	-14.9536	-78.4302		220	84.7217	62.8662		220	94.6045	69.9561
220.2	-5.49316	-7.01904		220.2	-99.4873	-117.798		220.2	17.0898	-19.5312		220.2	-15.2588	-79.6509		220.2	82.2803	61.0352		220.2	93.3838	71.1767
220.4	-5.49316	-11.2915		220.4	-101.318	-115.967		220.4	16.4795	-18.3105		220.4	-23.4985	-83.6182		220.4	86.5527	64.6973		220.4	92.1631	69.3457
220.6	-4.57764	-7.62939		220.6	-99.4873	-114.746		220.6	14.6484	-18.9209		220.6	-18.6157	-84.5337		220.6	84.1113	64.0869		220.6	98.2666	68.125
220.8	-7.01904	-9.76563		220.8	-100.098	-115.967		220.8	15.2588	-18.9209		220.8	-14.3433	-84.2285		220.8	79.2285	62.8662		220.8	92.7734	69.9561
221	-9.15527	-15.564		221	-100.098	-117.188		221	11.5967	-19.5312		221	-21.3623	-85.7544		221	78.6182	56.1523		221	91.5527	68.7353
221.2	-6.40869	-14.3433		221.2	-102.539	-117.798		221.2	13.4277	-21.9727		221.2	-18.0054	-85.4492		221.2	79.8389	62.2559		221.2	91.5527	70.5664
221.4	-7.32422	-11.5967		221.4	-101.318	-117.188		221.4	13.4277	-21.3623		221.4	-15.8691	-83.9233		221.4	81.0596	64.6973		221.4	91.5527	70.5664
221.6	-7.32422	-9.76563		221.6	-96.4356	-111.694		221.6	13.4277	-20.752		221.6	-17.0898	-85.144		221.6	80.4492	62.8662		221.6	97.0459	73.6182
221.8	-7.32422	-10.9863		221.8	-101.318	-112.915		221.8	15.2588	-20.1416		221.8	-13.4277	-86.3648		221.8	79.8389	64.6973		221.8	92.7734	71.1767
222	-9.76563	-13.7329		222	-100.708	-117.188		222	14.0381	-20.752		222	-10.376	-84.2285		222	80.4492	62.2559		222	95.8252	71.7871
222.2	-6.10352	-8.54492		222.2	-96.4356	-115.356		222.2	11.5967	-21.9727		222.2	-9.46045	-85.144		222.2	82.8906	61.6455		222.2	90.9424	68.125
222.4	-6.10352	-9.15527		222.4	-102.539	-118.408		222.4	10.376	-19.5312		222.4	-7.01904	-79.9561		222.4	81.0596	62.2559		222.4	93.3838	69.3457
222.6	-7.93457	-11.2915		222.6	-101.929	-119.019		222.6	10.376	-20.752		222.6	-12.8174	-81.4819		222.6	80.4492	64.0869		222.6	94.6045	73.6182
222.8	-8.23975	-9.15527		222.8	-102.539	-114.746		222.8	13.4277	-19.5312		222.8	-15.8691	-84.8389		222.8	77.3975	66.5283		222.8	91.5527	68.7353
223	-9.15527	-9.15527		223	-100.098	-113.525		223	14.6484	-20.752		223	-18.0054	-85.4492		223	79.8389	63.4766		223	92.1631	70.5664
223.2	-8.8501	-10.376		223.2	-101.929	-114.136		223.2	13.4277	-17.0898		223.2	-16.7847	-86.6699		223.2	80.4492	56.7627		223.2	90.332	72.3975
223.4	-6.10352	-10.376		223.4	-106.812	-115.967		223.4	12.207	-19.5312		223.4	-17.395	-87.8906		223.4	81.6699	59.2041		223.4	91.5527	67.5147
223.6	-3.96729	-12.8174		223.6	-106.201	-117.188		223.6	12.207	-21.9727		223.6	-20.1416	-83.6182		223.6	83.501	66.5283		223.6	93.3838	74.2285
223.8	-5.79834	-14.0381		223.8	-106.812	-119.019		223.8	14.6484	-21.9727		223.8	-20.752	-87.2803		223.8	85.332	65.3076		223.8	91.5527	67.5147
224	-3.66211	-9.15527		224	-106.201	-117.188		224	12.207	-23.8037		224	-20.752	-86.3648		224	80.4492	59.2041		224	92.1631	70.5664
224.2	-8.23975	-8.54492		224.2	-106.201	-119.019		224.2	10.376	-18.9209		224.2	-23.1934	-83.313		224.2	81.6699	59.8145		224.2	90.9424	71.1767
224.4	-5.49316	-11.5967		224.4	-108.643	-115.356		224.4	12.8174	-18.9209		224.4	-15.2588	-83.9233		224.4	75.5664	58.5938		224.4	90.332	70.5664
224.6	-5.49316	-9.76563		224.6	-108.032	-114.746		224.6	9.76563	-22.583		224.6	-7.32422	-86.0596		224.6	79.8389	56.7627		224.6	92.1631	68.125
224.8	-3.35693	-7.62939		224.8	-111.694	-115.967		224.8	10.376	-23.1934		224.8	-9.76563	-84.2285		224.8	81.6699	60.4248		224.8	91.5527	69.9561
225	-4.57764	-9.46045		225	-109.863	-114.136		225	12.207	-20.1416		225	-17.395	-83.6182		225	81.6699	57.9834		225	89.7217	71.7871
225.2	-6.10352	-10.376		225.2	-109.253	-119.019		225.2	10.376	-18.9209		225.2	-18.6157	-84.5337		225.2	81.6699	62.2559		225.2	88.501	70.5664
225.4	-4.88281	-10.376		225.4	-108.032	-119.629		225.4	12.8174	-21.9727		225.4	-11.9019	-86.9751		225.4	80.4492	67.1387		225.4	91.5527	69.9561
225.6	-7.93457	-11.2915		225.6	-108.643	-120.85		225.6	10.9863	-21.3623		225.6	-12.207	-83.9233		225.6	82.8906	59.2041		225.6	92.1631	63.8525
225.8	-6.10352	-10.9863		225.8	-107.422	-119.019		225.8	10.9863	-20.752		225.8	-17.0898	-79.9561		225.8	79.2285	58.5938		225.8	88.501	66.2939
226	-7.62939	-12.5122		226	-106.201	-118.408		226	10.376	-20.752		226	-14.3433	-81.7871		226	77.3975	58.5938		226	92.7734	66.9043
226.2	-8.8501	-11.2915		226.2	-108.643	-118.408		226.2	10.9863	-21.3623		226.2	-15.8691	-80.5664		226.2	74.3457	61.0352		226.2	89.7217	68.7353
226.4	-9.46045	-10.6812		226.4	-104.37	-115.356		226.4	9.15527	-21.9727		226.4	-18.6157	-78.125		226.4	76.7871	63.4766		226.4	92.1631	70.5664
226.6	-9.76563	-10.6812		226.6	-105.591	-115.967		226.6	11.5967	-20.752		226.6	-21.0571	-82.7026		226.6	79.8389	61.0352		226.6	92.7734	69.3457
226.8	-10.0708	-9.15527		226.8	-104.98	-115.356		226.8	10.376	-20.752		226.8	-15.8691	-82.0923		226.8	79.8389	60.4248		226.8	95.2148	69.3457
227	-8.8501	-10.9863		227	-102.539	-115.356		227	12.207	-20.752		227	-18.9209	-86.3648		227	82.8906	61.6455		227	92.1631	63.2422
227.2	-6.40869	-7.93457		227.2	-102.539	-114.136		227.2	9.76563	-23.8037		227.2	-17.0898	-83.0078		227.2	77.3975	57.373		227.2	89.7217	66.9043
227.4	-10.9863	-8.54492		227.4	-101.318	-118.408		227.4	9.15527	-21.3623		227.4	-19.5312	-83.313		227.4	79.2285	57.373		227.4	89.1113	69.9561
227.6	-9.15527	-9.46045		227.6	-99.4873	-118.408		227.6	8.54492	-20.752		227.6	-13.4277	-81.7871		227.6	76.1768	62.2559		227.6	88.501	66.2939
227.8	-7.93457	-10.6812		227.8	-100.098	-119.629		227.8	10.9863	-23.1934		227.8	-14.3433	-85.144		227.8	78.6182	62.2559		227.8	93.3838	65.6836
228	-10.376	-13.1226		228	-99.4873	-120.85		228	10.376	-21.9727		228	-17.0898	-79.9561		228	81.6699	64.6973		228	90.9424	62.0215
228.2	-10.6812	-15.2588		228.2	-99.4873	-122.681		228.2	15.2588	-21.3623		228.2	-18.6157	-83.0078		228.2	77.3975	62.8662		228.2	91.5527	63.2422
228.4	-7.93457	-14.0381		228.4	-98.2666	-117.798		228.4	12.207	-23.8037		228.4	-13.1226	-88.1958		228.4	79.2285	59.2041		228.4	91.5527	63.2422
228.6	-10.0708	-10.376		228.6	-97.6562	-117.188		228.6	13.4277	-23.8037		228.6	-15.564	-81.7871		228.6	81.6699	59.8145		228.6	93.3838	69.9561
228.8	-9.15527	-11.5967		228.8	-97.0459	-118.408		228.8	12.8174	-19.5312		228.8	-18.6157	-79.6509		228.8	82.2803	57.9834		228.8	90.9424	69.3457
229	-7.32422	-11.2915		229	-95.8252	-114.746		229	9.76563	-20.752		229	-18.9209	-79.0405		229	82.2803	60.4248		229	89.7217	70.5664
229.2	-6.40869	-13.4277		229.2	-98.2666	-117.798		229.2	17.0898	-22.583		229.2	-19.8364	-78.7353		229.2	80.4492	62.2559		229.2	89.7217	69.3457
229.4	-8.8501	-12.5122		229.4	-100.098	-117.188		229.4	13.4277	-23.1934		229.4	-23.4985	-80.5664		229.4	81.0596	61.6455		229.4	90.9424	68.125
229.6	-7.93457	-12.5122		229.6	-100.708	-115.967		229.6	12.207	-21.9727		229.6	-19.8364	-83.9233		229.6	78.6182	65.3076		229.6	90.9424	65.6836
229.8	-10.9863	-12.8174		229.8	-94.6045	-117.188		229.8	12.8174	-24.4141		229.8	-21.3623	-92.7734		229.8	81.0596	59.8145		229.8	92.1631	68.7353
230	-10.6812	-11.9019		230	-94.6045	-122.07		230	12.207	-23.1934		230	-27.4658	-86.0596		230	81.0596	58.5938		230	93.3838	68.7353
230.2	-9.15527	-9.76563		230.2	-97.0459	-115.967		230.2	11.5967	-19.5312		230.2	-26.2451	-87.2803		230.2	83.501	60.4248		230.2	90.332	73.0078
230.4	-7.93457	-8.54492		230.4	-98.2666	-115.356		230.4	13.4277	-21.9727		230.4	-21.6675	-88.501		230.4	80.4492	60.4248		230.4	88.501	73.0078
230.6	-8.8501	-9.46045		230.6	-100.098	-114.746		230.6	14.0381	-20.752		230.6	-27.1606	-85.7544		230.6	82.2803	59.8145		230.6	87.2803	69.9561
230.8	-7.93457	-9.46045		230.8	-97.0459	-118.408		230.8	12.207	-18.9209		230.8	-25.3296	-86.6699		230.8	84.7217	59.2041		230.8	89.1113	69.9561
231	-8.54492	-7.93457		231	-98.2666	-118.408		231	13.4277	-19.5312		231	-28.9917	-86.3648		231	84.7217	57.9834		231	92.1631	65.6836
231.2	-5.49316	-10.0708		231.2	-97.6562	-118.408		231.2	10.376	-21.3623		231.2	-24.1089	-83.9233		231.2	83.501	60.4248		231.2	93.3838	65.6836
231.4	-10.376	-5.49316		231.4	-101.929	-112.915		231.4	9.76563	-21.3623		231.4	-28.6865	-80.8716		231.4	84.7217	59.2041		231.4	91.5527	62.0215
231.6	-5.79834	-6.10352		231.6	-103.149	-109.253		231.6	10.9863	-20.752		231.6	-25.9399	-87.8906		231.6	80.4492	60.4248		231.6	90.9424	66.9043
231.8	-5.49316	-5.18799		231.8	-105.591	-110.474		231.8	7.32422	-21.3623		231.8	-32.3486	-91.8579		231.8	77.3975	58.5938		231.8	89.7217	66.9043
232	-8.8501	-4.88281		232	-103.76	-111.694		232	9.15527	-20.752		232	-27.4658	-90.6372		232	81.6699	59.8145		232	90.9424	68.125
232.2	-7.93457	-6.10352		232.2	-104.98	-110.474		232.2	10.9863	-21.9727		232.2	-29.602	-86.9751		232.2	76.7871	59.2041		232.2	97.0459	66.9043
232.4	-9.46045	-4.88281		232.4	-106.201	-110.474		232.4	12.207	-20.752		232.4	-34.4849	-82.7026		232.4	79.8389	57.373		232.4	91.5527	68.125
232.6	-8.23975	-4.27246		232.6	-103.76	-111.694		232.6	9.76563	-18.3105		232.6	-36.9263	-82.7026		232.6	81.6699	55.542		232.6	89.7217	63.2422
232.8	-7.32422	-4.88281		232.8	-103.149	-111.694		232.8	10.9863	-21.9727		232.8	-32.3486	-81.1768		232.8	77.3975	57.373		232.8	90.332	66.2939
233	-7.62939	-5.18799		233	-98.2666	-113.525		233	8.54492	-23.1934		233	-26.5503	-85.4492		233	77.3975	57.9834		233	94.6045	65.6836
233.2	-9.15527	-7.93457		233.2	-100.708	-111.694		233.2	9.15527	-21.9727		233.2	-26.5503	-88.8062		233.2	80.4492	54.9316		233.2	93.3838	62.0215
233.4	-7.93457	-9.76563		233.4	-100.708	-115.967		233.4	8.54492	-24.4141		233.4	-30.5176	-89.1113		233.4	77.3975	55.542		233.4	90.9424	64.4629
233.6	-6.71387	-10.6812		233.6	-104.37	-119.019		233.6	8.54492	-20.1416		233.6	-28.3814	-89.7217		233.6	79.8389	54.9316		233.6	90.332	65.6836
233.8	-10.0708	-7.62939		233.8	-101.318	-115.356		233.8	9.15527	-21.3623		233.8	-27.4658	-93.0786		233.8	75.5664	55.542		233.8	89.1113	61.4111
234	-7.32422	-9.76563		234	-101.318	-115.967		234	10.376	-19.5312		234	-29.2969	-91.8579		234	76.7871	56.1523		234	89.1113	68.7353
234.2	-11.2915	-13.7329		234.2	-106.201	-114.746		234.2	14.6484	-21.9727		234.2	-27.4658	-88.8062		234.2	76.7871	57.9834		234.2	92.7734	65.6836
234.4	-7.62939	-6.10352		234.4	-105.591	-116.577		234.4	8.54492	-20.1416		234.4	-26.8555	-86.9751		234.4	80.4492	59.2041		234.4	90.9424	66.9043
234.6	-8.8501	-9.46045		234.6	-103.149	-117.798		234.6	9.76563	-20.752		234.6	-24.7192	-84.5337		234.6	79.8389	56.1523		234.6	91.5527	69.9561
234.8	-10.0708	-8.23975		234.8	-103.149	-119.019		234.8	10.9863	-21.9727		234.8	-25.9399	-86.0596		234.8	77.3975	56.7627		234.8	90.9424	61.4111
235	-10.6812	-7.32422		235	-104.37	-115.967		235	8.54492	-22.583		235	-31.7383	-90.332		235	81.6699	56.7627		235	88.501	66.9043
235.2	-10.376	-8.54492		235.2	-102.539	-115.356		235.2	13.4277	-21.9727		235.2	-26.5503	-90.0269		235.2	80.4492	57.373		235.2	91.5527	66.2939
235.4	-8.8501	-9.46045		235.4	-101.318	-114.746		235.4	13.4277	-23.1934		235.4	-32.959	-84.5337		235.4	84.1113	59.2041		235.4	89.7217	65.6836
235.6	-6.10352	-10.0708		235.6	-98.2666	-115.356		235.6	9.76563	-20.752		235.6	-31.7383	-83.0078		235.6	81.0596	57.9834		235.6	88.501	65.6836
235.8	-9.15527	-7.01904		235.8	-103.149	-115.967		235.8	9.15527	-23.1934		235.8	-30.5176	-86.9751		235.8	81.6699	61.6455		235.8	92.7734	63.8525
236	-8.23975	-7.62939		236	-103.149	-114.746		236	8.54492	-20.752		236	-31.4331	-85.144		236	81.6699	57.9834		236	89.1113	66.9043
236.2	-10.6812	-7.01904		236.2	-103.76	-112.305		236.2	7.93457	-21.9727		236.2	-32.959	-86.6699		236.2	81.0596	59.8145		236.2	89.1113	68.125
236.4	-9.76563	-5.79834		236.4	-100.098	-114.136		236.4	8.54492	-21.9727		236.4	-34.1797	-83.313		236.4	81.0596	58.5938		236.4	89.1113	65.6836
236.6	-8.23975	-7.01904		236.6	-97.0459	-113.525		236.6	6.71387	-21.9727		236.6	-30.8227	-79.6509		236.6	80.4492	57.9834		236.6	87.2803	65.6836
236.8	-6.10352	-11.9019		236.8	-97.0459	-115.356		236.8	9.15527	-24.4141		236.8	-28.0762	-79.9561		236.8	76.7871	56.1523		236.8	86.0596	65.6836
237	-9.15527	-8.23975		237	-99.4873	-115.967		237	7.93457	-23.1934		237	-31.1279	-80.8716		237	77.3975	57.9834		237	89.7217	66.2939
237.2	-5.49316	-12.5122		237.2	-101.929	-112.915		237.2	7.32422	-23.8037		237.2	-32.0435	-83.9233		237.2	77.3975	55.542		237.2	89.7217	66.2939
237.4	-7.93457	-8.8501		237.4	-98.2666	-115.967		237.4	9.76563	-20.752		237.4	-31.1279	-86.9751		237.4	81.0596	57.9834		237.4	86.6699	65.6836
237.6	-7.93457	-7.01904		237.6	-98.2666	-117.188		237.6	8.54492	-21.3623		237.6	-31.7383	-85.144		237.6	80.4492	56.1523		237.6	90.332	63.8525
237.8	-7.93457	-9.15527		237.8	-98.2666	-112.915		237.8	8.54492	-20.752		237.8	-32.3486	-85.144		237.8	77.3975	57.373		237.8	91.5527	63.2422
238	-7.01904	-8.54492		238	-101.318	-112.915		238	4.88281	-21.3623		238	-32.3486	-86.0596		238	78.6182	54.3213		238	85.4492	66.2939
238.2	-9.15527	-7.62939		238.2	-103.149	-115.967		238.2	8.54492	-23.1934		238.2	-29.2969	-86.0596		238.2	80.4492	51.8799		238.2	90.9424	65.6836
238.4	-10.376	-8.54492		238.4	-104.37	-116.577		238.4	7.32422	-20.1416		238.4	-27.771	-87.8906		238.4	76.1768	53.7109		238.4	89.7217	64.4629
238.6	-6.71387	-10.6812		238.6	-100.708	-117.188		238.6	5.49316	-20.752		238.6	-25.9399	-86.3648		238.6	79.8389	53.1006		238.6	92.1631	64.4629
238.8	-5.49316	-7.62939		238.8	-104.98	-117.188		238.8	6.71387	-21.9727		238.8	-26.8555	-90.9424		238.8	81.0596	56.7627		238.8	89.7217	66.9043
239	-8.54492	-7.93457		239	-101.318	-118.408		239	9.76563	-21.9727		239	-24.7192	-87.8906		239	77.3975	59.2041		239	88.501	65.6836
239.2	-8.54492	-9.15527		239.2	-103.149	-118.408		239.2	10.376	-20.752		239.2	-22.2778	-90.0269		239.2	77.3975	57.373		239.2	89.1113	63.2422
239.4	-7.93457	-8.8501		239.4	-100.098	-117.798		239.4	10.376	-21.3623		239.4	-20.752	-87.5854		239.4	76.7871	59.2041		239.4	90.9424	63.8525
239.6	-7.93457	-7.93457		239.6	-97.6562	-117.188		239.6	8.54492	-21.3623		239.6	-22.2778	-88.1958		239.6	80.4492	57.373		239.6	89.1113	63.2422
239.8	-8.23975	-7.62939		239.8	-97.6562	-124.512		239.8	12.207	-20.752		239.8	-22.8882	-87.5854		239.8	76.7871	54.3213		239.8	89.1113	63.2422
240	-5.49316	-7.32422		240	-99.4873	-120.239		240	10.376	-18.3105		240	-21.9727	-85.7544		240	74.9561	56.7627		240	88.501	63.8525
240.2	-8.23975	-8.54492		240.2	-103.149	-113.525		240.2	12.207	-20.1416		240.2	-26.5503	-85.7544		240.2	75.5664	61.0352		240.2	88.501	59.5801
240.4	-6.40869	-8.23975		240.4	-101.929	-118.408		240.4	9.76563	-20.752		240.4	-22.583	-86.0596		240.4	76.7871	57.373		240.4	91.5527	63.8525
240.6	-5.79834	-12.207		240.6	-108.032	-121.46		240.6	12.207	-20.752		240.6	-21.9727	-89.4165		240.6	76.1768	57.9834		240.6	89.1113	63.2422
240.8	-7.93457	-9.46045		240.8	-107.422	-123.291		240.8	9.15527	-18.3105		240.8	-18.6157	-90.6372		240.8	76.1768	58.5938		240.8	87.8906	62.6318
241	-8.23975	-10.9863		241	-106.201	-119.019		241	11.5967	-22.583		241	-20.1416	-91.5527		241	79.8389	60.4248		241	84.2285	66.2939
241.2	-4.27246	-9.15527		241.2	-103.76	-117.798		241.2	10.376	-25.6348		241.2	-19.5312	-89.4165		241.2	74.9561	60.4248		241.2	88.501	63.8525
241.4	-5.49316	-9.76563		241.4	-97.6562	-119.629		241.4	10.376	-22.583		241.4	-21.3623	-87.5854		241.4	75.5664	54.9316		241.4	89.7217	60.8008
241.6	-6.10352	-10.0708		241.6	-101.929	-115.967		241.6	12.207	-21.9727		241.6	-21.3623	-90.9424		241.6	75.5664	54.3213		241.6	87.8906	61.4111
241.8	-4.57764	-11.9019		241.8	-104.37	-117.798		241.8	12.207	-20.752		241.8	-18.9209	-88.1958		241.8	73.7353	59.8145		241.8	88.501	64.4629
242	-7.01904	-10.9863		242	-104.37	-121.46		242	10.9863	-20.1416		242	-25.3296	-84.2285		242	71.2939	61.0352		242	90.9424	66.2939
242.2	-6.10352	-13.1226		242.2	-104.98	-116.577		242.2	9.76563	-20.1416		242.2	-20.752	-81.7871		242.2	72.5147	61.0352		242.2	89.7217	63.8525
242.4	-8.54492	-10.6812		242.4	-105.591	-114.746		242.4	10.9863	-23.1934		242.4	-19.5312	-81.7871		242.4	79.2285	56.7627		242.4	89.7217	65.6836
242.6	-7.62939	-6.71387		242.6	-106.201	-115.967		242.6	9.15527	-23.1934		242.6	-21.0571	-80.5664		242.6	76.1768	56.7627		242.6	90.9424	63.2422
242.8	-7.01904	-6.40869		242.8	-106.812	-115.967		242.8	7.32422	-20.752		242.8	-16.1743	-87.8906		242.8	77.3975	56.1523		242.8	84.8389	62.6318
243	-2.13623	-5.79834		243	-105.591	-114.136		243	4.88281	-23.8037		243	-16.7847	-90.9424		243	73.7353	57.373		243	89.7217	63.2422
243.2	-3.66211	-4.27246		243.2	-105.591	-117.188		243.2	6.10352	-23.8037		243.2	-26.8555	-86.6699		243.2	72.5147	57.373		243.2	92.1631	66.2939
243.4	-6.10352	-5.79834		243.4	-107.422	-114.746		243.4	5.49316	-25.6348		243.4	-30.8227	-89.4165		243.4	75.5664	59.2041		243.4	92.7734	63.2422
243.6	-6.71387	-7.93457		243.6	-106.201	-114.136		243.6	3.05176	-21.9727		243.6	-30.2124	-90.6372		243.6	77.3975	54.3213		243.6	89.7217	65.6836
243.8	-6.40869	-4.88281		243.8	-108.643	-117.188		243.8	7.32422	-21.3623		243.8	-28.3814	-88.501		243.8	78.6182	57.373		243.8	90.9424	66.2939
244	-6.71387	-9.76563		244	-109.253	-115.356		244	8.54492	-21.3623		244	-25.3296	-89.4165		244	73.125	58.5938		244	91.5527	69.9561
244.2	-5.49316	-9.46045		244.2	-106.812	-119.629		244.2	9.15527	-23.1934		244.2	-29.9072	-88.8062		244.2	75.5664	57.373		244.2	86.6699	63.8525
244.4	-5.18799	-4.27246		244.4	-110.474	-116.577		244.4	6.10352	-21.3623		244.4	-32.959	-86.3648		244.4	76.1768	57.373		244.4	88.501	66.9043
244.6	-4.88281	-7.01904		244.6	-112.305	-117.188		244.6	7.93457	-25.0244		244.6	-29.602	-84.2285		244.6	75.5664	57.373		244.6	88.501	63.8525
244.8	-4.88281	-4.27246		244.8	-113.525	-119.629		244.8	7.32422	-25.0244		244.8	-30.5176	-84.5337		244.8	76.7871	59.2041		244.8	87.8906	66.9043
245	-2.44141	-4.27246		245	-109.863	-117.798		245	7.32422	-21.3623		245	-30.2124	-85.7544		245	76.1768	57.373		245	90.9424	63.2422
245.2	-5.18799	-3.96729		245.2	-109.253	-115.967		245.2	8.54492	-23.8037		245.2	-30.2124	-87.5854		245.2	74.3457	54.3213		245.2	90.9424	65.6836
245.4	-4.88281	-5.79834		245.4	-109.253	-114.746		245.4	6.71387	-19.5312		245.4	-21.0571	-90.9424		245.4	74.3457	56.7627		245.4	93.3838	64.4629
245.6	-3.35693	-6.71387		245.6	-106.812	-116.577		245.6	5.49316	-21.3623		245.6	-20.4468	-90.332		245.6	76.7871	53.1006		245.6	91.5527	63.2422
245.8	-5.79834	-4.88281		245.8	-109.863	-116.577		245.8	6.10352	-18.9209		245.8	-25.0244	-89.7217		245.8	74.9561	56.1523		245.8	88.501	63.2422
246	-4.88281	-3.05176		246	-107.422	-114.746		246	6.10352	-18.3105		246	-27.771	-88.8062		246	74.3457	56.7627		246	89.1113	64.4629
246.2	-3.66211	-4.27246		246.2	-105.591	-115.356		246.2	7.32422	-17.7002		246.2	-31.1279	-89.4165		246.2	73.7353	57.373		246.2	92.1631	63.8525
246.4	-5.79834	-7.32422		246.4	-102.539	-112.305		246.4	7.93457	-18.3105		246.4	-34.79	-86.3648		246.4	73.7353	58.5938		246.4	89.7217	63.8525
246.6	-5.49316	-4.88281		246.6	-105.591	-111.084		246.6	4.88281	-16.4795		246.6	-31.7383	-84.5337		246.6	80.4492	56.1523		246.6	89.7217	62.6318
246.8	-6.71387	-8.23975		246.8	-105.591	-114.746		246.8	4.88281	-19.5312		246.8	-32.0435	-86.0596		246.8	73.7353	56.1523		246.8	89.1113	62.0215
247	-7.32422	-10.0708		247	-106.812	-111.084		247	8.54492	-18.9209		247	-30.2124	-86.6699		247	73.125	56.7627		247	89.7217	62.0215
247.2	-8.54492	-7.62939		247.2	-105.591	-111.084		247.2	6.10352	-15.8691		247.2	-25.6348	-83.6182		247.2	69.4629	53.7109		247.2	89.1113	63.8525
247.4	-6.71387	-11.5967		247.4	-103.76	-117.188		247.4	5.49316	-20.752		247.4	-27.1606	-90.0269		247.4	74.9561	57.373		247.4	89.7217	65.6836
247.6	-7.62939	-14.3433		247.6	-106.201	-114.136		247.6	7.32422	-18.9209		247.6	-23.4985	-91.5527		247.6	73.7353	61.0352		247.6	87.2803	68.125
247.8	-5.79834	-9.15527		247.8	-100.098	-112.915		247.8	7.93457	-17.0898		247.8	-22.583	-86.6699		247.8	72.5147	56.1523		247.8	88.501	65.6836
248	-3.35693	-7.93457		248	-103.76	-115.967		248	7.32422	-18.3105		248	-21.9727	-82.7026		248	72.5147	57.373		248	89.1113	64.4629
248.2	-5.79834	-6.40869		248.2	-103.149	-115.356		248.2	6.10352	-19.5312		248.2	-23.4985	-81.7871		248.2	71.2939	56.1523		248.2	86.6699	65.6836
248.4	-7.01904	-4.88281		248.4	-100.708	-115.967		248.4	3.05176	-18.3105		248.4	-22.583	-80.8716		248.4	74.9561	57.373		248.4	90.332	68.7353
248.6	-6.71387	-5.79834		248.6	-103.149	-112.305		248.6	6.10352	-19.5312		248.6	-24.7192	-80.5664		248.6	79.2285	54.9316		248.6	87.2803	68.7353
248.8	-6.40869	-6.40869		248.8	-106.201	-112.915		248.8	10.376	-18.9209		248.8	-24.4141	-80.2612		248.8	74.9561	54.3213		248.8	89.1113	64.4629
249	-5.49316	-5.18799		249	-102.539	-114.746		249	6.10352	-23.1934		249	-27.771	-80.5664		249	74.9561	53.7109		249	86.0596	63.8525
249.2	-5.18799	-7.01904		249.2	-104.37	-117.798		249.2	4.27246	-25.0244		249.2	-25.6348	-82.7026		249.2	74.3457	54.9316		249.2	88.501	66.2939
249.4	-7.62939	-9.15527		249.4	-109.253	-117.798		249.4	7.93457	-24.4141		249.4	-29.2969	-82.0923		249.4	75.5664	60.4248		249.4	89.1113	60.8008
249.6	-7.62939	-12.8174		249.6	-105.591	-115.967		249.6	8.54492	-21.9727		249.6	-30.2124	-84.2285		249.6	79.2285	57.9834		249.6	89.1113	67.5147
249.8	-5.18799	-11.9019		249.8	-108.643	-115.356		249.8	10.376	-19.5312		249.8	-28.9917	-84.5337		249.8	76.7871	59.8145		249.8	88.501	66.2939
250	-7.01904	-10.9863		250	-106.812	-115.356		250	10.376	-24.4141		250	-27.4658	-86.9751		250	75.5664	59.2041		250	89.1113	63.2422
250.2	-6.40869	-12.207		250.2	-104.37	-116.577		250.2	7.93457	-24.4141		250.2	-24.7192	-88.8062		250.2	75.5664	54.3213		250.2	90.332	64.4629
250.4	-7.62939	-11.9019		250.4	-103.76	-114.746		250.4	7.32422	-20.752		250.4	-20.752	-81.7871		250.4	76.7871	58.5938		250.4	86.6699	59.5801
250.6	-9.46045	-12.5122		250.6	-103.149	-113.525		250.6	6.71387	-23.8037		250.6	-27.4658	-81.4819		250.6	76.7871	57.9834		250.6	87.8906	62.6318
250.8	-10.6812	-13.1226		250.8	-104.98	-112.305		250.8	9.76563	-20.1416		250.8	-22.583	-83.313		250.8	74.3457	56.7627		250.8	89.7217	66.2939
251	-9.15527	-17.0898		251	-105.591	-110.474		251	9.76563	-19.5312		251	-21.3623	-89.7217		251	74.0869	58.5938		251	89.1113	63.8525
251.2	-9.46045	-9.46045		251.2	-105.591	-114.136		251.2	8.54492	-20.752		251.2	-24.1089	-87.8906		251.2	69.8144	59.2041		251.2	87.8906	65.6836
251.4	-7.32422	-8.8501		251.4	-101.929	-113.525		251.4	4.88281	-18.3105		251.4	-23.4985	-85.4492		251.4	71.6455	56.7627		251.4	88.501	66.9043
251.6	-9.46045	-5.79834		251.6	-104.98	-115.356		251.6	6.10352	-18.3105		251.6	-22.8882	-85.7544		251.6	74.6973	57.9834		251.6	86.0596	68.125
251.8	-8.23975	-9.46045		251.8	-104.37	-115.356		251.8	7.32422	-21.9727		251.8	-25.0244	-87.8906		251.8	74.6973	53.1006		251.8	85.4492	65.6836
252	-10.0708	-11.5967		252	-103.76	-116.577		252	7.93457	-21.3623		252	-31.7383	-86.9751		252	68.5938	54.3213		252	86.6699	62.6318
252.2	-9.46045	-7.62939		252.2	-109.863	-114.136		252.2	7.32422	-20.1416		252.2	-30.5176	-84.8389		252.2	68.5938	54.3213		252.2	86.6699	64.4629
252.4	-9.46045	-10.0708		252.4	-108.032	-115.967		252.4	2.44141	-19.5312		252.4	-36.0107	-85.4492		252.4	68.5938	57.9834		252.4	85.4492	68.7353
252.6	-10.6812	-5.79834		252.6	-105.591	-110.474		252.6	6.10352	-20.1416		252.6	-37.5366	-87.5854		252.6	70.4248	53.7109		252.6	87.8906	65.6836
252.8	-10.6812	-6.10352		252.8	-106.201	-110.474		252.8	7.32422	-21.3623		252.8	-30.2124	-88.8062		252.8	72.2559	57.9834		252.8	86.0596	68.7353
253	-11.5967	-6.10352		253	-109.253	-114.136		253	5.49316	-17.7002		253	-33.5693	-92.1631		253	71.0352	53.7109		253	83.6182	67.5147
253.2	-12.8174	-7.01904		253.2	-111.084	-114.136		253.2	4.27246	-18.9209		253.2	-32.6538	-92.4683		253.2	69.2041	56.7627		253.2	86.0596	65.6836
253.4	-11.9019	-9.46045		253.4	-111.084	-112.305		253.4	3.66211	-25.6348		253.4	-34.79	-91.5527		253.4	67.3731	59.8145		253.4	86.6699	62.6318
253.6	-12.207	-10.6812		253.6	-111.084	-112.915		253.6	3.66211	-21.9727		253.6	-35.7056	-84.2285		253.6	72.2559	56.7627		253.6	86.0596	66.9043
253.8	-11.9019	-5.18799		253.8	-109.863	-115.967		253.8	3.66211	-20.752		253.8	-34.79	-86.9751		253.8	74.0869	56.1523		253.8	86.0596	63.8525
254	-10.9863	-8.54492		254	-112.915	-112.305		254	2.44141	-19.5312		254	-32.3486	-86.6699		254	74.0869	56.1523		254	89.7217	67.5147
254.2	-13.7329	-7.01904		254.2	-108.643	-114.136		254.2	6.71387	-16.4795		254.2	-27.771	-88.501		254.2	76.5283	57.9834		254.2	87.2803	63.8525
254.4	-10.0708	-6.10352		254.4	-106.812	-114.136		254.4	10.376	-18.3105		254.4	-27.771	-89.1113		254.4	70.4248	59.2041		254.4	88.501	67.5147
254.6	-10.6812	-10.9863		254.6	-108.643	-117.798		254.6	10.376	-19.5312		254.6	-28.6865	-90.0269		254.6	71.6455	55.542		254.6	86.0596	68.7353
254.8	-10.376	-12.5122		254.8	-106.201	-116.577		254.8	9.15527	-17.7002		254.8	-32.6538	-92.4683		254.8	70.4248	57.9834		254.8	87.8906	66.9043
255	-12.5122	-6.71387		255	-105.591	-115.967		255	4.88281	-19.5312		255	-36.3159	-88.1958		255	69.2041	55.542		255	89.7217	68.7353
255.2	-12.5122	-9.76563		255.2	-103.76	-117.798		255.2	5.49316	-18.9209		255.2	-39.978	-90.0269		255.2	70.4248	59.2041		255.2	89.1113	63.8525
255.4	-9.76563	-6.40869		255.4	-103.149	-120.85		255.4	10.9863	-17.0898		255.4	-40.2832	-86.0596		255.4	70.4248	56.7627		255.4	85.4492	66.2939
255.6	-8.54492	-4.88281		255.6	-109.253	-118.408		255.6	7.93457	-21.3623		255.6	-33.5693	-83.0078		255.6	69.2041	58.5938		255.6	86.6699	63.2422
255.8	-9.15527	-7.01904		255.8	-108.032	-119.629		255.8	6.10352	-20.1416		255.8	-30.8227	-89.4165		255.8	71.0352	50.0488		255.8	81.1768	61.4111
256	-7.62939	-9.76563		256	-109.253	-117.798		256	6.71387	-19.5312		256	-33.5693	-93.0786		256	66.7627	54.9316		256	86.6699	66.2939
256.2	-6.71387	-7.01904		256.2	-108.643	-115.967		256.2	9.76563	-20.1416		256.2	-33.2642	-90.6372		256.2	66.7627	54.9316		256.2	84.8389	67.5147
256.4	-6.10352	-5.49316		256.4	-114.746	-116.577		256.4	7.32422	-18.3105		256.4	-30.8227	-92.1631		256.4	69.8144	57.9834		256.4	79.9561	66.2939
256.6	-8.8501	-6.10352		256.6	-112.305	-117.188		256.6	6.71387	-17.0898		256.6	-29.9072	-89.7217		256.6	72.2559	57.373		256.6	84.2285	64.4629
256.8	-10.0708	-5.79834		256.8	-113.525	-119.019		256.8	9.15527	-20.1416		256.8	-30.2124	-88.1958		256.8	71.0352	56.7627		256.8	84.8389	65.6836
257	-7.01904	-5.49316		257	-109.863	-121.46		257	7.93457	-18.3105		257	-32.959	-89.7217		257	71.6455	54.9316		257	89.1113	65.6836
257.2	-6.71387	-5.49316		257.2	-108.032	-121.46		257.2	5.49316	-20.1416		257.2	-37.8418	-88.8062		257.2	69.8144	54.9316		257.2	86.0596	66.2939
257.4	-10.9863	-7.62939		257.4	-107.422	-117.798		257.4	7.93457	-17.0898		257.4	-38.4522	-85.144		257.4	66.1523	55.542		257.4	84.2285	60.1904
257.6	-12.207	-7.62939		257.6	-108.643	-120.239		257.6	8.54492	-19.5312		257.6	-38.7573	-85.4492		257.6	66.7627	53.7109		257.6	83.6182	62.6318
257.8	-12.207	-9.76563		257.8	-111.694	-118.408		257.8	9.76563	-20.752		257.8	-34.1797	-91.2476		257.8	67.3731	56.1523		257.8	85.4492	63.2422
258	-17.0898	-10.9863		258	-111.694	-123.291		258	9.76563	-17.7002		258	-32.3486	-87.2803		258	70.4248	53.7109		258	86.0596	62.0215
258.2	-12.207	-11.9019		258.2	-109.863	-123.901		258.2	12.207	-19.5312		258.2	-33.2642	-81.4819		258.2	69.8144	53.1006		258.2	83.6182	64.4629
258.4	-14.3433	-9.76563		258.4	-109.863	-125.122		258.4	7.32422	-17.0898		258.4	-39.0625	-82.7026		258.4	66.7627	50.0488		258.4	83.6182	62.6318
258.6	-11.5967	-12.5122		258.6	-109.863	-123.291		258.6	6.10352	-20.752		258.6	-34.1797	-85.4492		258.6	64.3213	54.3213		258.6	84.8389	66.9043
258.8	-13.1226	-10.9863		258.8	-108.643	-122.681		258.8	8.54492	-17.7002		258.8	-35.0952	-86.0596		258.8	67.9834	55.542		258.8	86.6699	62.6318
259	-14.6484	-10.9863		259	-108.032	-123.291		259	12.207	-20.752		259	-29.9072	-88.501		259	68.5938	52.4902		259	88.501	63.8525
259.2	-10.6812	-9.15527		259.2	-110.474	-123.901		259.2	12.8174	-20.1416		259.2	-27.4658	-86.6699		259.2	66.1523	52.4902		259.2	83.6182	70.5664
259.4	-13.7329	-10.9863		259.4	-115.356	-122.681		259.4	9.76563	-22.583		259.4	-25.0244	-79.9561		259.4	69.2041	53.7109		259.4	83.6182	67.5147
259.6	-10.6812	-8.23975		259.6	-112.305	-120.239		259.6	10.9863	-20.1416		259.6	-32.0435	-82.0923		259.6	69.8144	48.2178		259.6	80.5664	66.2939
259.8	-13.1226	-12.207		259.8	-107.422	-117.798		259.8	10.9863	-19.5312		259.8	-39.3677	-83.313		259.8	66.7627	55.542		259.8	81.1768	63.2422
260	-12.5122	-10.6812		260	-111.694	-120.239		260	7.93457	-17.7002		260	-32.959	-85.144		260	66.7627	55.542		260	84.2285	66.2939
260.2	-8.8501	-10.0708		260.2	-113.525	-123.291		260.2	10.376	-15.8691		260.2	-38.147	-83.6182		260.2	70.4248	50.6592		260.2	85.4492	69.3457
260.4	-7.93457	-9.15527		260.4	-112.915	-123.291		260.4	8.54492	-20.752		260.4	-41.5039	-85.7544		260.4	69.8144	55.542		260.4	86.6699	66.9043
260.6	-10.9863	-11.9019		260.6	-117.188	-126.343		260.6	9.15527	-18.9209		260.6	-35.4004	-85.144		260.6	69.8144	54.3213		260.6	86.6699	66.9043
260.8	-11.5967	-11.2915		260.8	-112.915	-120.85		260.8	8.54492	-20.1416		260.8	-36.9263	-87.8906		260.8	67.9834	53.7109		260.8	85.4492	65.6836
261	-10.6812	-10.9863		261	-114.136	-125.122		261	7.93457	-20.1416		261	-32.0435	-87.5854		261	67.9834	55.542		261	83.6182	66.9043
261.2	-11.9019	-10.376		261.2	-112.305	-123.901		261.2	9.15527	-21.9727		261.2	-34.4849	-82.0923		261.2	67.9834	53.1006		261.2	81.7871	66.2939
261.4	-12.5122	-12.8174		261.4	-111.084	-125.732		261.4	9.15527	-23.1934		261.4	-31.4331	-85.7544		261.4	67.9834	54.3213		261.4	84.8389	61.4111
261.6	-13.4277	-13.4277		261.6	-112.305	-122.681		261.6	7.93457	-19.5312		261.6	-31.7383	-87.2803		261.6	66.7627	55.542		261.6	86.0596	64.4629
261.8	-13.7329	-11.9019		261.8	-111.084	-122.681		261.8	8.54492	-19.5312		261.8	-32.959	-89.1113		261.8	66.1523	58.5938		261.8	80.5664	66.9043
262	-13.7329	-14.0381		262	-106.201	-122.681		262	10.376	-20.1416		262	-35.7056	-86.6699		262	67.3731	53.7109		262	83.6182	63.8525
262.2	-12.8174	-10.376		262.2	-106.201	-119.019		262.2	7.32422	-20.1416		262.2	-39.3677	-88.501		262.2	68.5938	53.7109		262.2	83.6182	68.7353
262.4	-10.376	-9.15527		262.4	-104.37	-119.629		262.4	7.32422	-20.752		262.4	-37.5366	-89.7217		262.4	68.5938	50.0488		262.4	86.0596	67.5147
262.6	-9.46045	-14.0381		262.6	-109.863	-119.629		262.6	12.8174	-21.9727		262.6	-31.1279	-90.0269		262.6	71.0352	56.7627		262.6	81.7871	66.9043
262.8	-11.5967	-14.9536		262.8	-109.863	-118.408		262.8	10.9863	-21.3623		262.8	-33.5693	-83.9233		262.8	66.1523	58.5938		262.8	84.2285	65.6836
263	-10.376	-13.7329		263	-111.694	-117.188		263	8.54492	-22.583		263	-37.2315	-86.0596		263	64.9316	56.7627		263	82.3975	63.8525
263.2	-13.1226	-13.1226		263.2	-110.474	-117.188		263.2	10.376	-21.9727		263.2	-39.6728	-80.8716		263.2	66.1523	53.1006		263.2	84.8389	63.8525
263.4	-10.0708	-12.5122		263.4	-108.643	-119.019		263.4	9.76563	-21.3623		263.4	-35.4004	-79.0405		263.4	65.542	53.1006		263.4	84.2285	66.2939
263.6	-8.54492	-13.7329		263.6	-108.643	-119.019		263.6	9.76563	-24.4141		263.6	-40.8935	-83.9233		263.6	66.1523	54.9316		263.6	83.6182	63.2422
263.8	-10.9863	-14.3433		263.8	-107.422	-122.681		263.8	8.54492	-23.8037		263.8	-37.5366	-88.1958		263.8	69.2041	50.0488		263.8	84.2285	63.8525
264	-10.6812	-13.7329		264	-108.643	-120.239		264	7.93457	-18.9209		264	-35.7056	-86.9751		264	66.1523	53.1006		264	84.2285	63.8525
264.2	-12.207	-12.207		264.2	-109.253	-117.798		264.2	10.9863	-20.1416		264.2	-33.5693	-84.5337		264.2	63.1006	59.2041		264.2	84.8389	63.8525
264.4	-8.8501	-12.207		264.4	-109.253	-116.577		264.4	10.376	-17.0898		264.4	-33.8745	-79.0405		264.4	66.7627	56.1523		264.4	86.6699	60.1904
264.6	-10.0708	-11.5967		264.6	-109.863	-114.136		264.6	10.376	-18.9209		264.6	-25.3296	-77.2095		264.6	66.1523	50.6592		264.6	84.8389	61.4111
264.8	-8.8501	-10.9863		264.8	-109.253	-119.019		264.8	7.32422	-18.9209		264.8	-32.3486	-77.5147		264.8	64.9316	51.8799		264.8	83.0078	61.4111
265	-9.46045	-14.3433		265	-111.084	-117.188		265	7.93457	-20.752		265	-33.8745	-77.5147		265	66.1523	53.7109		265	83.6182	63.8525
265.2	-9.76563	-13.7329		265.2	-111.084	-116.577		265.2	9.76563	-18.3105		265.2	-30.8227	-80.8716		265.2	63.1006	52.4902		265.2	82.3975	60.8008
265.4	-9.15527	-13.1226		265.4	-111.694	-115.356		265.4	10.376	-20.752		265.4	-34.79	-82.0923		265.4	66.1523	53.1006		265.4	85.4492	64.4629
265.6	-8.23975	-13.4277		265.6	-111.084	-117.188		265.6	10.376	-20.1416		265.6	-36.6211	-81.7871		265.6	64.3213	54.9316		265.6	81.7871	62.0215
265.8	-11.9019	-14.0381		265.8	-111.084	-117.188		265.8	9.15527	-21.3623		265.8	-32.959	-79.3457		265.8	63.1006	58.5938		265.8	84.2285	59.5801
266	-11.2915	-10.6812		266	-108.643	-121.46		266	7.32422	-21.9727		266	-24.7192	-82.0923		266	64.9316	54.9316		266	82.3975	62.0215
266.2	-10.376	-12.8174		266.2	-108.643	-118.408		266.2	5.49316	-22.583		266.2	-27.771	-81.4819		266.2	66.7627	53.1006		266.2	82.3975	61.4111
266.4	-12.8174	-9.46045		266.4	-108.032	-117.798		266.4	7.93457	-21.3623		266.4	-22.583	-81.4819		266.4	66.1523	51.2695		266.4	84.8389	61.4111
266.6	-10.376	-9.46045		266.6	-110.474	-119.019		266.6	9.76563	-23.8037		266.6	-23.4985	-86.9751		266.6	68.5938	53.1006		266.6	83.6182	62.0215
266.8	-12.8174	-10.376		266.8	-106.201	-123.291		266.8	7.32422	-21.3623		266.8	-21.9727	-85.144		266.8	65.542	53.7109		266.8	83.6182	58.9697
267	-11.9019	-12.8174		267	-104.37	-120.85		267	7.32422	-21.9727		267	-24.1089	-84.5337		267	65.542	54.9316		267	84.2285	59.5801
267.2	-10.376	-11.2915		267.2	-106.812	-123.291		267.2	10.376	-18.3105		267.2	-29.2969	-86.0596		267.2	64.9316	53.7109		267.2	83.6182	65.6836
267.4	-10.6812	-13.4277		267.4	-105.591	-123.291		267.4	7.93457	-21.3623		267.4	-33.2642	-84.2285		267.4	65.542	55.542		267.4	83.6182	60.1904
267.6	-11.9019	-13.1226		267.6	-108.032	-124.512		267.6	7.93457	-17.0898		267.6	-36.3159	-86.6699		267.6	66.7627	59.2041		267.6	85.4492	61.4111
267.8	-13.1226	-12.5122		267.8	-108.032	-121.46		267.8	10.9863	-22.583		267.8	-31.4331	-87.2803		267.8	64.3213	55.542		267.8	86.6699	61.4111
268	-11.9019	-11.5967		268	-107.422	-120.239		268	10.9863	-22.583		268	-33.2642	-86.6699		268	67.3731	56.7627		268	86.0596	60.8008
268.2	-7.01904	-12.207		268.2	-106.812	-123.901		268.2	10.9863	-20.1416		268.2	-30.2124	-83.313		268.2	65.542	54.9316		268.2	84.8389	63.2422
268.4	-12.8174	-11.2915		268.4	-106.201	-122.07		268.4	11.5967	-20.1416		268.4	-32.0435	-83.9233		268.4	66.7627	53.7109		268.4	83.6182	63.8525
268.6	-9.46045	-13.1226		268.6	-102.539	-120.239		268.6	9.76563	-25.0244		268.6	-28.3814	-89.4165		268.6	65.542	53.7109		268.6	84.8389	63.8525
268.8	-11.5967	-14.6484		268.8	-104.98	-120.239		268.8	9.15527	-23.8037		268.8	-29.602	-90.0269		268.8	60.6592	51.8799		268.8	84.2285	62.0215
269	-11.2915	-12.207		269	-106.812	-119.019		269	9.76563	-21.3623		269	-35.0952	-89.1113		269	64.9316	52.4902		269	87.2803	61.4111
269.2	-9.76563	-12.207		269.2	-106.812	-122.07		269.2	9.76563	-20.752		269.2	-38.147	-86.9751		269.2	66.7627	53.7109		269.2	87.8906	61.4111
269.4	-11.2915	-10.376		269.4	-106.812	-123.291		269.4	9.15527	-20.752		269.4	-37.5366	-86.0596		269.4	68.5938	54.9316		269.4	84.2285	62.6318
269.6	-10.9863	-7.01904		269.6	-105.591	-122.07		269.6	7.93457	-24.4141		269.6	-32.0435	-84.5337		269.6	67.3731	56.1523		269.6	86.6699	66.2939
269.8	-11.9019	-6.10352		269.8	-106.812	-120.239		269.8	9.76563	-24.4141		269.8	-32.3486	-83.6182		269.8	67.3731	54.3213		269.8	85.4492	64.4629
270	-9.76563	-7.32422		270	-108.643	-117.798		270	8.54492	-23.1934		270	-38.7573	-90.332		270	62.4902	52.4902		270	81.1768	60.1904
270.2	-9.46045	-5.49316		270.2	-107.422	-120.239		270.2	4.88281	-21.9727		270.2	-35.0952	-83.313		270.2	68.5938	53.7109		270.2	87.2803	61.4111
270.4	-10.9863	-7.32422		270.4	-108.643	-120.239		270.4	5.49316	-18.3105		270.4	-29.9072	-83.9233		270.4	65.542	50.6592		270.4	86.0596	57.749
270.6	-10.9863	-10.0708		270.6	-108.643	-117.798		270.6	4.27246	-19.5312		270.6	-31.4331	-83.9233		270.6	66.7627	53.1006		270.6	87.2803	58.9697
270.8	-8.23975	-7.01904		270.8	-106.201	-115.356		270.8	4.88281	-20.752		270.8	-33.5693	-80.5664		270.8	67.3731	56.1523		270.8	86.0596	56.5283
271	-12.5122	-7.62939		271	-103.76	-118.408		271	3.66211	-21.9727		271	-36.9263	-83.313		271	65.542	50.6592		271	86.6699	58.9697
271.2	-7.93457	-5.79834		271.2	-106.201	-120.85		271.2	7.93457	-22.583		271.2	-39.978	-83.6182		271.2	67.3731	50.6592		271.2	83.0078	60.1904
271.4	-7.93457	-6.71387		271.4	-104.98	-121.46		271.4	7.32422	-21.9727		271.4	-43.335	-87.8906		271.4	66.1523	51.8799		271.4	82.3975	62.6318
271.6	-9.15527	-8.23975		271.6	-107.422	-121.46		271.6	7.93457	-23.8037		271.6	-46.6919	-83.313		271.6	69.2041	50.6592		271.6	86.6699	62.6318
271.8	-7.62939	-7.32422		271.8	-107.422	-123.901		271.8	5.49316	-22.583		271.8	-36.3159	-84.5337		271.8	64.3213	53.7109		271.8	86.0596	61.4111
272	-7.62939	-8.54492		272	-100.708	-117.798		272	4.88281	-18.9209		272	-31.4331	-90.6372		272	69.8144	56.1523		272	84.8389	59.5801
272.2	-5.79834	-6.71387		272.2	-100.708	-119.629		272.2	8.54492	-21.9727		272.2	-30.2124	-80.8716		272.2	64.3213	56.1523		272.2	84.2285	59.5801
272.4	-9.46045	-7.62939		272.4	-102.539	-120.85		272.4	8.54492	-21.9727		272.4	-26.5503	-83.6182		272.4	71.0352	48.8281		272.4	84.2285	58.9697
272.6	-6.40869	-7.93457		272.6	-103.149	-120.239		272.6	5.49316	-20.752		272.6	-35.0952	-83.9233		272.6	65.542	53.1006		272.6	86.0596	58.3594
272.8	-8.54492	-11.5967		272.8	-102.539	-123.291		272.8	6.71387	-23.1934		272.8	-39.978	-82.0923		272.8	69.2041	51.8799		272.8	83.0078	60.8008
273	-9.46045	-8.23975		273	-105.591	-119.019		273	7.32422	-21.3623		273	-36.9263	-84.8389		273	67.3731	53.1006		273	82.3975	60.8008
273.2	-12.5122	-6.40869		273.2	-104.37	-117.188		273.2	4.27246	-25.0244		273.2	-39.0625	-83.9233		273.2	66.7627	56.7627		273.2	81.1768	60.8008
273.4	-10.6812	-6.10352		273.4	-104.98	-120.85		273.4	6.10352	-21.3623		273.4	-37.8418	-83.9233		273.4	67.3731	57.9834		273.4	84.8389	60.8008
273.6	-10.0708	-7.93457		273.6	-109.253	-122.07		273.6	7.93457	-21.9727		273.6	-36.0107	-86.0596		273.6	66.7627	54.3213		273.6	84.2285	62.6318
273.8	-9.76563	-7.01904		273.8	-107.422	-118.408		273.8	7.93457	-21.9727		273.8	-42.7246	-84.5337		273.8	67.9834	53.1006		273.8	84.8389	62.0215
274	-9.76563	-5.18799		274	-109.863	-117.188		274	4.27246	-23.8037		274	-39.978	-84.2285		274	65.542	55.542		274	84.2285	62.0215
274.2	-9.46045	-7.93457		274.2	-108.032	-118.408		274.2	5.49316	-25.6348		274.2	-38.7573	-80.8716		274.2	68.5938	55.542		274.2	83.0078	58.9697
274.4	-7.93457	-4.57764		274.4	-109.253	-120.239		274.4	6.10352	-23.1934		274.4	-39.978	-79.3457		274.4	62.4902	53.7109		274.4	84.2285	63.8525
274.6	-9.46045	-5.79834		274.6	-111.694	-122.07		274.6	9.76563	-23.8037		274.6	-41.8091	-83.0078		274.6	66.7627	53.1006		274.6	83.0078	60.8008
274.8	-8.23975	-5.79834		274.8	-109.253	-122.07		274.8	6.10352	-23.1934		274.8	-41.8091	-81.7871		274.8	64.9316	58.5938		274.8	83.0078	58.9697
275	-9.76563	-7.01904		275	-109.253	-123.901		275	3.66211	-23.1934		275	-41.1987	-85.4492		275	69.8144	57.373		275	82.3975	60.1904
275.2	-8.23975	-7.93457		275.2	-109.863	-120.239		275.2	4.27246	-21.3623		275.2	-42.1143	-85.144		275.2	67.3731	58.5938		275.2	80.5664	59.5801
275.4	-9.46045	-10.0708		275.4	-108.643	-122.07		275.4	6.10352	-23.1934		275.4	-46.3867	-85.144		275.4	67.9834	53.7109		275.4	84.8389	58.3594
275.6	-9.46045	-8.23975		275.6	-107.422	-123.291		275.6	6.10352	-25.6348		275.6	-43.0298	-86.9751		275.6	69.2041	53.7109		275.6	78.7353	63.2422
275.8	-10.9863	-9.15527		275.8	-104.37	-120.239		275.8	6.71387	-25.6348		275.8	-43.6401	-85.144		275.8	66.7627	51.2695		275.8	79.3457	64.4629
276	-10.9863	-8.8501		276	-105.591	-122.681		276	4.27246	-26.8555		276	-44.5557	-85.7544		276	65.542	57.373		276	82.3975	62.0215
276.2	-7.62939	-13.1226		276.2	-105.591	-125.122		276.2	6.10352	-26.2451		276.2	-44.2505	-90.0269		276.2	65.542	59.2041		276.2	84.8389	61.4111
276.4	-12.8174	-12.8174		276.4	-108.643	-125.122		276.4	7.32422	-25.6348		276.4	-38.7573	-85.7544		276.4	62.4902	54.9316		276.4	84.2285	60.8008
276.6	-12.8174	-10.6812		276.6	-107.422	-128.784		276.6	4.88281	-25.0244		276.6	-42.7246	-86.3648		276.6	62.4902	57.373		276.6	83.0078	62.0215
276.8	-10.9863	-10.6812		276.8	-108.643	-124.512		276.8	6.10352	-23.1934		276.8	-41.8091	-87.8906		276.8	68.5938	56.1523		276.8	84.2285	61.4111
277	-10.0708	-4.57764		277	-107.422	-124.512		277	6.71387	-25.6348		277	-42.1143	-89.1113		277	65.542	56.1523		277	78.125	61.4111
277.2	-11.9019	-10.0708		277.2	-110.474	-119.019		277.2	6.71387	-26.8555		277.2	-38.7573	-86.0596		277.2	63.7109	53.1006		277.2	77.5147	58.9697
277.4	-8.8501	-9.46045		277.4	-109.863	-120.85		277.4	7.32422	-25.0244		277.4	-39.978	-90.332		277.4	63.7109	50.6592		277.4	85.4492	62.6318
277.6	-8.23975	-13.4277		277.6	-111.084	-117.188		277.6	5.49316	-21.9727		277.6	-37.8418	-88.8062		277.6	61.2695	55.542		277.6	83.0078	60.1904
277.8	-9.46045	-10.0708		277.8	-107.422	-115.967		277.8	7.32422	-24.4141		277.8	-39.3677	-86.3648		277.8	62.4902	52.4902		277.8	83.0078	60.8008
278	-10.376	-10.9863		278	-103.76	-117.188		278	7.93457	-24.4141		278	-37.2315	-87.2803		278	64.9316	57.373		278	78.7353	60.8008
278.2	-9.46045	-9.46045		278.2	-106.201	-119.629		278.2	7.32422	-20.1416		278.2	-34.1797	-84.8389		278.2	67.3731	56.1523		278.2	82.3975	60.1904
278.4	-9.76563	-11.5967		278.4	-109.253	-121.46		278.4	8.54492	-20.1416		278.4	-34.1797	-92.7734		278.4	66.1523	52.4902		278.4	83.6182	59.5801
278.6	-7.32422	-12.8174		278.6	-108.643	-120.85		278.6	2.44141	-20.752		278.6	-36.0107	-88.8062		278.6	63.7109	56.1523		278.6	81.7871	61.4111
278.8	-8.54492	-11.9019		278.8	-108.032	-123.901		278.8	2.44141	-20.1416		278.8	-32.959	-84.8389		278.8	62.4902	51.8799		278.8	81.7871	62.6318
279	-7.93457	-8.23975		279	-109.253	-123.901		279	4.27246	-23.1934		279	-32.0435	-86.0596		279	62.4902	52.4902		279	79.9561	66.2939
279.2	-8.8501	-8.23975		279.2	-108.032	-119.019		279.2	5.49316	-20.752		279.2	-27.1606	-87.2803		279.2	64.3213	50.6592		279.2	81.7871	60.1904
279.4	-10.0708	-9.46045		279.4	-109.253	-118.408		279.4	7.93457	-20.1416		279.4	-28.0762	-82.7026		279.4	67.3731	48.8281		279.4	78.125	60.8008
279.6	-9.76563	-8.8501		279.6	-109.863	-123.901		279.6	8.54492	-25.6348		279.6	-27.4658	-84.2285		279.6	67.9834	51.8799		279.6	80.5664	60.1904
279.8	-6.10352	-12.5122		279.8	-114.136	-123.901		279.8	9.15527	-23.8037		279.8	-32.959	-79.0405		279.8	67.3731	52.4902		279.8	83.6182	56.5283
280	-8.54492	-8.23975		280	-114.136	-124.512		280	6.71387	-23.1934		280	-29.2969	-77.5147		280	67.3731	54.3213		280	84.8389	58.9697
280.2	-9.46045	-9.15527		280.2	-109.863	-121.46		280.2	4.88281	-21.9727		280.2	-32.959	-83.9233		280.2	67.3731	54.9316		280.2	78.125	62.6318
280.4	-9.76563	-10.376		280.4	-106.812	-120.239		280.4	3.66211	-21.9727		280.4	-32.6538	-86.3648		280.4	66.7627	53.1006		280.4	75.0732	60.8008
280.6	-5.49316	-11.5967		280.6	-107.422	-119.019		280.6	3.66211	-21.3623		280.6	-33.2642	-85.4492		280.6	64.3213	52.4902		280.6	81.7871	59.5801
280.8	-10.376	-10.6812		280.8	-104.98	-120.239		280.8	6.10352	-23.1934		280.8	-31.4331	-87.2803		280.8	61.8799	53.7109		280.8	79.3457	62.0215
281	-10.0708	-10.376		281	-105.591	-120.239		281	4.88281	-20.752		281	-35.0952	-86.3648		281	65.542	52.4902		281	84.2285	59.5801
281.2	-12.207	-10.9863		281.2	-112.305	-120.85		281.2	3.66211	-20.1416		281.2	-34.4849	-90.6372		281.2	65.542	50.0488		281.2	84.2285	62.0215
281.4	-12.5122	-10.6812		281.4	-109.253	-123.291		281.4	4.27246	-19.5312		281.4	-33.5693	-86.0596		281.4	59.4385	53.7109		281.4	81.7871	60.8008
281.6	-11.2915	-9.46045		281.6	-109.253	-123.291		281.6	6.10352	-18.9209		281.6	-37.5366	-83.6182		281.6	66.1523	50.6592		281.6	81.7871	57.749
281.8	-12.207	-10.376		281.8	-108.032	-119.019		281.8	5.49316	-18.3105		281.8	-36.6211	-85.144		281.8	65.542	52.4902		281.8	78.125	62.6318
282	-11.5967	-11.5967		282	-110.474	-119.629		282	2.44141	-19.5312		282	-33.2642	-90.9424		282	64.9316	51.8799		282	81.7871	63.8525
282.2	-12.8174	-12.5122		282.2	-108.643	-120.85		282.2	3.05176	-21.3623		282.2	-30.8227	-84.8389		282.2	66.1523	57.373		282.2	82.3975	60.8008
282.4	-10.376	-11.5967		282.4	-109.253	-120.85		282.4	4.88281	-20.1416		282.4	-36.0107	-77.5147		282.4	64.9316	52.4902		282.4	81.7871	61.4111
282.6	-6.40869	-11.2915		282.6	-104.37	-117.798		282.6	6.10352	-24.4141		282.6	-40.8935	-81.7871		282.6	65.542	54.3213		282.6	84.2285	58.3594
282.8	-7.62939	-8.23975		282.8	-103.149	-120.239		282.8	7.32422	-23.8037		282.8	-40.5884	-85.4492		282.8	61.2695	50.6592		282.8	85.4492	64.4629
283	-7.01904	-7.32422		283	-102.539	-119.019		283	9.15527	-17.0898		283	-38.4522	-85.144		283	66.1523	54.3213		283	84.2285	64.4629
283.2	-7.62939	-11.2915		283.2	-106.201	-119.019		283.2	6.71387	-15.8691		283.2	-41.1987	-85.7544		283.2	64.3213	50.0488		283.2	83.0078	62.6318
283.4	-11.9019	-11.9019		283.4	-98.2666	-120.239		283.4	4.88281	-17.0898		283.4	-40.5884	-80.5664		283.4	68.5938	52.4902		283.4	77.5147	60.8008
283.6	-6.10352	-9.46045		283.6	-102.539	-115.967		283.6	4.27246	-20.1416		283.6	-34.79	-78.7353		283.6	65.542	49.4385		283.6	78.125	61.4111
283.8	-9.15527	-8.8501		283.8	-104.37	-118.408		283.8	6.10352	-21.3623		283.8	-37.8418	-76.9043		283.8	65.542	54.3213		283.8	81.7871	63.8525
284	-5.49316	-7.01904		284	-104.98	-120.85		284	7.32422	-20.1416		284	-35.7056	-79.6509		284	62.4902	57.373		284	84.2285	57.749
284.2	-8.23975	-10.6812		284.2	-106.812	-120.85		284.2	6.71387	-21.9727		284.2	-37.8418	-84.8389		284.2	61.2695	53.7109		284.2	82.3975	65.6836
284.4	-8.54492	-10.376		284.4	-104.98	-121.46		284.4	5.49316	-18.9209		284.4	-39.3677	-84.8389		284.4	64.9316	53.1006		284.4	83.6182	62.6318
284.6	-10.0708	-7.32422		284.6	-103.76	-118.408		284.6	4.88281	-20.752		284.6	-35.7056	-83.9233		284.6	66.1523	51.8799		284.6	85.4492	60.1904
284.8	-10.376	-6.71387		284.8	-102.539	-119.629		284.8	6.10352	-20.752		284.8	-34.79	-82.7026		284.8	65.542	49.4385		284.8	83.0078	60.1904
285	-9.76563	-8.8501		285	-101.318	-116.577		285	4.88281	-19.5312		285	-35.4004	-86.0596		285	62.4902	52.4902		285	79.9561	63.2422
285.2	-5.18799	-8.23975		285.2	-101.318	-115.967		285.2	2.44141	-21.3623		285.2	-38.7573	-89.7217		285.2	66.7627	55.542		285.2	81.7871	65.6836
285.4	-6.40869	-6.40869		285.4	-104.98	-117.188		285.4	2.44141	-21.3623		285.4	-40.2832	-93.689		285.4	66.1523	53.1006		285.4	83.0078	60.8008
285.6	-7.32422	-7.01904		285.6	-104.98	-117.188		285.6	4.27246	-20.752		285.6	-40.5884	-88.8062		285.6	65.542	53.7109		285.6	86.0596	60.1904
285.8	-7.01904	-7.32422		285.8	-106.201	-120.239		285.8	2.44141	-18.9209		285.8	-48.523	-89.4165		285.8	62.4902	53.1006		285.8	83.0078	64.4629
286	-7.93457	-7.32422		286	-102.539	-119.019		286	2.44141	-18.9209		286	-47.3023	-89.4165		286	64.3213	52.4902		286	81.7871	63.2422
286.2	-7.32422	-8.23975		286.2	-100.708	-119.019		286.2	3.05176	-19.5312		286.2	-43.9453	-85.144		286.2	67.3731	50.0488		286.2	80.5664	65.6836
286.4	-10.9863	-6.71387		286.4	-100.708	-119.629		286.4	2.44141	-23.1934		286.4	-37.5366	-86.0596		286.4	63.7109	52.4902		286.4	81.1768	65.6836
286.6	-9.15527	-6.40869		286.6	-103.149	-120.85		286.6	4.27246	-20.752		286.6	-41.1987	-80.8716		286.6	63.7109	53.1006		286.6	83.6182	66.2939
286.8	-9.46045	-3.96729		286.8	-104.37	-117.188		286.8	3.05176	-21.3623		286.8	-38.4522	-83.313		286.8	66.1523	53.1006		286.8	80.5664	63.8525
287	-9.76563	-4.88281		287	-106.201	-119.629		287	3.05176	-23.1934		287	-42.1143	-83.9233		287	60.0488	52.4902		287	83.0078	66.9043
287.2	-10.9863	-5.18799		287.2	-104.37	-116.577		287.2	2.44141	-18.3105		287.2	-38.4522	-83.6182		287.2	63.7109	53.7109		287.2	78.125	62.0215
287.4	-7.93457	-7.01904		287.4	-104.37	-121.46		287.4	2.44141	-20.752		287.4	-42.7246	-82.7026		287.4	66.7627	53.1006		287.4	85.4492	59.5801
287.6	-6.40869	-6.71387		287.6	-101.929	-118.408		287.6	5.49316	-21.3623		287.6	-38.7573	-83.6182		287.6	64.3213	55.542		287.6	79.9561	61.4111
287.8	-5.79834	-3.66211		287.8	-106.201	-117.798		287.8	2.44141	-21.3623		287.8	-42.4194	-85.7544		287.8	64.9316	53.1006		287.8	86.6699	60.1904
288	-8.54492	-7.01904		288	-103.76	-115.967		288	3.66211	-19.5312		288	-37.8418	-86.0596		288	66.1523	56.7627		288	83.0078	60.8008
288.2	-11.5967	-7.01904		288.2	-100.098	-119.019		288.2	5.49316	-21.3623		288.2	-39.3677	-89.7217		288.2	69.8144	55.542		288.2	83.6182	62.0215
288.4	-12.8174	-9.15527		288.4	-103.76	-117.188		288.4	4.88281	-21.3623		288.4	-35.4004	-89.4165		288.4	69.2041	54.9316		288.4	84.2285	61.4111
288.6	-10.9863	-8.23975		288.6	-101.929	-117.188		288.6	6.71387	-20.752		288.6	-33.8745	-85.7544		288.6	64.3213	54.9316		288.6	83.0078	62.0215
288.8	-11.9019	-6.71387		288.8	-102.539	-116.577		288.8	5.49316	-20.752		288.8	-36.9263	-88.501		288.8	71.0352	55.542		288.8	81.7871	63.2422
289	-10.9863	-3.96729		289	-101.318	-117.798		289	6.71387	-21.3623		289	-39.0625	-91.5527		289	65.542	52.4902		289	78.7353	61.4111
289.2	-12.207	-5.18799		289.2	-107.422	-120.239		289.2	6.71387	-22.583		289.2	-38.147	-88.8062		289.2	66.1523	50.6592		289.2	83.6182	63.8525
289.4	-10.6812	-4.88281		289.4	-104.37	-122.07		289.4	8.54492	-22.583		289.4	-43.6401	-85.144		289.4	61.8799	57.9834		289.4	83.6182	60.1904
289.6	-10.376	-5.49316		289.6	-104.98	-120.85		289.6	4.27246	-21.3623		289.6	-37.8418	-90.0269		289.6	66.1523	55.542		289.6	84.8389	63.2422
289.8	-14.0381	-4.88281		289.8	-104.37	-120.85		289.8	3.66211	-23.1934		289.8	-36.0107	-93.3838		289.8	65.542	51.2695		289.8	77.5147	58.3594
290	-15.564	-3.05176		290	-106.201	-120.85		290	2.44141	-23.8037		290	-35.7056	-90.9424		290	63.1006	57.373		290	78.125	59.5801
290.2	-10.6812	-4.57764		290.2	-103.76	-119.629		290.2	6.10352	-21.3623		290.2	-31.4331	-88.501		290.2	66.1523	54.3213		290.2	82.3975	58.3594
290.4	-9.76563	-6.71387		290.4	-100.708	-122.07		290.4	5.49316	-23.1934		290.4	-36.9263	-89.1113		290.4	64.3213	57.373		290.4	79.3457	60.1904
290.6	-11.2915	-7.01904		290.6	-105.591	-117.798		290.6	6.10352	-24.4141		290.6	-35.0952	-88.1958		290.6	66.7627	56.1523		290.6	81.1768	58.9697
290.8	-12.207	-8.23975		290.8	-103.76	-121.46		290.8	6.10352	-23.1934		290.8	-36.0107	-90.6372		290.8	66.7627	55.542		290.8	76.9043	57.749
291	-12.5122	-8.23975		291	-100.708	-118.408		291	7.32422	-22.583		291	-42.4194	-90.6372		291	66.1523	55.542		291	81.7871	60.1904
291.2	-11.2915	-8.8501		291.2	-103.149	-119.019		291.2	6.10352	-25.6348		291.2	-39.978	-92.4683		291.2	67.9834	56.1523		291.2	79.9561	59.5801
291.4	-9.76563	-8.23975		291.4	-108.643	-115.967		291.4	7.93457	-23.8037		291.4	-44.8608	-91.8579		291.4	69.2041	52.4902		291.4	81.7871	58.9697
291.6	-13.4277	-10.376		291.6	-106.201	-117.798		291.6	10.376	-20.752		291.6	-46.0815	-94.2993		291.6	63.7109	58.5938		291.6	79.9561	59.5801
291.8	-10.376	-11.5967		291.8	-103.149	-120.85		291.8	5.49316	-23.1934		291.8	-43.0298	-91.8579		291.8	64.9316	56.7627		291.8	84.8389	61.4111
292	-9.76563	-9.76563		292	-100.708	-123.901		292	7.93457	-25.6348		292	-42.4194	-87.8906		292	67.3731	53.1006		292	79.3457	58.3594
292.2	-10.6812	-10.9863		292.2	-108.032	-120.239		292.2	7.93457	-26.8555		292.2	-40.8935	-88.501		292.2	63.7109	54.3213		292.2	81.1768	60.8008
292.4	-11.2915	-12.207		292.4	-108.032	-117.188		292.4	9.15527	-25.6348		292.4	-40.2832	-88.501		292.4	64.3213	51.8799		292.4	79.3457	60.8008
292.6	-9.46045	-9.46045		292.6	-107.422	-118.408		292.6	4.88281	-23.8037		292.6	-44.5557	-89.7217		292.6	66.1523	51.2695		292.6	83.6182	57.749
292.8	-10.6812	-10.0708		292.8	-104.98	-121.46		292.8	7.93457	-22.583		292.8	-39.3677	-88.8062		292.8	66.7627	55.542		292.8	81.1768	58.3594
293	-8.8501	-11.5967		293	-108.643	-120.239		293	4.88281	-25.6348		293	-39.0625	-86.9751		293	64.3213	58.5938		293	81.7871	57.749
293.2	-9.76563	-9.15527		293.2	-102.539	-117.188		293.2	6.71387	-25.0244		293.2	-38.4522	-85.7544		293.2	62.4902	54.3213		293.2	84.2285	58.9697
293.4	-11.5967	-8.23975		293.4	-103.76	-118.408		293.4	7.32422	-24.4141		293.4	-37.2315	-84.2285		293.4	64.3213	52.4902		293.4	84.2285	59.5801
293.6	-10.9863	-10.9863		293.6	-100.708	-118.408		293.6	7.93457	-23.8037		293.6	-39.0625	-85.7544		293.6	64.3213	51.8799		293.6	82.3975	62.6318
293.8	-9.76563	-10.0708		293.8	-101.318	-117.188		293.8	3.05176	-26.2451		293.8	-44.8608	-82.0923		293.8	64.9316	54.3213		293.8	78.7353	56.5283
294	-12.8174	-10.376		294	-101.929	-120.85		294	2.44141	-23.8037		294	-47.3023	-86.3648		294	64.3213	57.9834		294	76.9043	60.8008
294.2	-10.6812	-13.7329		294.2	-102.539	-119.629		294.2	2.44141	-26.2451		294.2	-45.4712	-88.8062		294.2	63.7109	53.1006		294.2	82.3975	62.6318
294.4	-10.0708	-8.23975		294.4	-105.591	-119.629		294.4	4.88281	-25.6348		294.4	-39.0625	-90.332		294.4	64.3213	53.1006		294.4	77.5147	58.3594
294.6	-9.46045	-10.0708		294.6	-106.201	-117.188		294.6	5.49316	-24.4141		294.6	-39.3677	-89.7217		294.6	64.3213	57.373		294.6	81.1768	56.5283
294.8	-9.15527	-10.9863		294.8	-102.539	-120.85		294.8	6.71387	-20.1416		294.8	-43.0298	-86.0596		294.8	61.8799	57.9834		294.8	81.1768	58.9697
295	-8.23975	-10.376		295	-103.76	-114.136		295	4.88281	-23.8037		295	-45.7764	-88.8062		295	61.8799	55.542		295	81.1768	60.1904
295.2	-7.62939	-11.9019		295.2	-105.591	-117.188		295.2	2.44141	-21.3623		295.2	-44.5557	-88.1958		295.2	65.542	56.7627		295.2	82.3975	61.4111
295.4	-9.76563	-10.9863		295.4	-107.422	-117.188		295.4	5.49316	-21.9727		295.4	-43.9453	-85.7544		295.4	64.3213	54.3213		295.4	83.0078	62.0215
295.6	-10.376	-13.4277		295.6	-108.643	-117.798		295.6	5.49316	-25.6348		295.6	-42.4194	-88.1958		295.6	61.8799	53.1006		295.6	81.1768	60.8008
295.8	-10.6812	-14.3433		295.8	-106.812	-113.525		295.8	5.49316	-25.6348		295.8	-41.8091	-86.0596		295.8	62.4902	55.542		295.8	82.3975	58.3594
296	-9.76563	-10.6812		296	-103.149	-117.798		296	3.05176	-25.6348		296	-38.4522	-86.6699		296	62.4902	54.3213		296	81.7871	62.6318
296.2	-9.46045	-11.2915		296.2	-106.201	-118.408		296.2	4.27246	-25.6348		296.2	-43.6401	-87.2803		296.2	63.7109	53.1006		296.2	81.7871	60.8008
296.4	-9.76563	-10.0708		296.4	-106.812	-114.746		296.4	4.27246	-25.0244		296.4	-41.1987	-83.0078		296.4	67.3731	51.8799		296.4	80.5664	60.8008
296.6	-11.5967	-12.5122		296.6	-107.422	-117.188		296.6	3.66211	-23.1934		296.6	-41.5039	-85.144		296.6	64.3213	52.4902		296.6	81.1768	62.6318
296.8	-9.15527	-8.54492		296.8	-108.032	-117.798		296.8	5.49316	-21.3623		296.8	-43.335	-88.501		296.8	66.1523	57.373		296.8	79.9561	58.9697
297	-10.6812	-9.76563		297	-102.539	-116.577		297	6.71387	-21.3623		297	-48.2178	-87.2803		297	66.1523	56.7627		297	78.7353	60.8008
297.2	-14.0381	-10.6812		297.2	-100.708	-114.136		297.2	2.44141	-23.8037		297.2	-47.9126	-92.1631		297.2	64.9316	54.3213		297.2	79.9561	60.8008
297.4	-9.46045	-10.0708		297.4	-100.708	-114.746		297.4	4.88281	-26.2451		297.4	-47.9126	-93.0786		297.4	69.2041	54.3213		297.4	80.5664	61.4111
297.6	-11.2915	-10.0708		297.6	-106.201	-117.798		297.6	3.66211	-29.2969		297.6	-52.7954	-90.9424		297.6	64.9316	51.8799		297.6	81.1768	60.1904
297.8	-11.9019	-11.9019		297.8	-104.98	-117.188		297.8	4.88281	-25.6348		297.8	-50.354	-88.1958		297.8	61.8799	53.1006		297.8	78.125	58.9697
298	-9.76563	-13.1226		298	-103.76	-114.746		298	7.32422	-21.9727		298	-44.5557	-90.6372		298	65.542	50.6592		298	81.1768	58.3594
298.2	-13.4277	-14.3433		298.2	-104.37	-117.798		298.2	9.15527	-25.6348		298.2	-51.8799	-88.1958		298.2	69.2041	56.7627		298.2	79.9561	55.918
298.4	-10.6812	-10.376		298.4	-99.4873	-115.356		298.4	5.49316	-26.8555		298.4	-48.2178	-85.144		298.4	69.2041	57.373		298.4	76.2939	58.9697
298.6	-11.5967	-10.376		298.6	-99.4873	-118.408		298.6	5.49316	-25.6348		298.6	-51.5747	-86.6699		298.6	66.1523	56.1523		298.6	84.8389	60.8008
298.8	-12.8174	-12.8174		298.8	-103.149	-115.967		298.8	4.27246	-23.8037		298.8	-47.9126	-82.7026		298.8	66.1523	54.3213		298.8	81.1768	59.5801
299	-8.8501	-11.5967		299	-100.098	-117.188		299	7.32422	-25.6348		299	-53.1006	-83.313		299	68.5938	51.2695		299	81.1768	59.5801
299.2	-9.15527	-12.207		299.2	-101.929	-120.239		299.2	6.10352	-27.4658		299.2	-46.9971	-81.1768		299.2	69.2041	51.8799		299.2	77.5147	56.5283
299.4	-10.376	-12.207		299.4	-103.149	-117.188		299.4	7.93457	-26.2451		299.4	-50.6592	-83.0078		299.4	66.1523	50.6592		299.4	79.9561	60.8008
299.6	-12.8174	-11.5967		299.6	-102.539	-121.46		299.6	4.88281	-24.4141		299.6	-46.6919	-85.4492		299.6	64.9316	54.9316		299.6	83.0078	64.4629
299.8	-12.5122	-11.2915		299.8	-97.0459	-119.629		299.8	4.27246	-24.4141		299.8	-47.9126	-85.144		299.8	64.9316	51.2695		299.8	79.9561	60.1904
300	-9.46045	-10.6812		300	-101.318	-120.239		300	5.49316	-23.8037		300	-47.9126	-86.3648		300	65.542	54.9316		300	80.5664	62.6318
300.2	-12.5122	-10.376		300.2	-103.149	-122.07		300.2	9.76563	-25.6348		300.2	-42.7246	-92.1631		300.2	66.7627	53.1006		300.2	76.2939	62.0215
300.4	-12.207	-10.376		300.4	-102.539	-122.07		300.4	7.93457	-25.0244		300.4	-44.2505	-89.7217		300.4	67.9834	55.542		300.4	76.9043	58.3594
300.6	-12.8174	-10.376		300.6	-104.98	-119.019		300.6	7.32422	-22.583		300.6	-46.6919	-88.1958		300.6	68.5938	54.3213		300.6	79.3457	58.9697
300.8	-10.376	-10.376		300.8	-104.37	-118.408		300.8	7.93457	-23.8037		300.8	-53.7109	-82.7026		300.8	64.9316	50.6592		300.8	83.0078	58.9697
301	-8.23975	-9.76563		301	-105.591	-118.408		301	4.88281	-27.4658		301	-51.2695	-84.8389		301	62.4902	51.8799		301	81.1768	58.9697
301.2	-9.15527	-8.23975		301.2	-104.98	-117.188		301.2	4.88281	-26.8555		301.2	-48.2178	-88.1958		301.2	66.7627	54.9316		301.2	77.5147	58.9697
301.4	-12.5122	-7.62939		301.4	-105.591	-119.019		301.4	4.27246	-21.9727		301.4	-48.2178	-88.1958		301.4	65.542	50.6592		301.4	78.7353	58.9697
301.6	-12.8174	-10.0708		301.6	-106.812	-119.629		301.6	2.44141	-24.4141		301.6	-43.335	-89.1113		301.6	64.3213	53.1006		301.6	75.6836	57.749
301.8	-12.5122	-9.15527		301.8	-104.98	-118.408		301.8	4.88281	-23.8037		301.8	-48.8281	-91.2476		301.8	61.2695	51.2695		301.8	79.3457	60.1904
302	-12.207	-11.5967		302	-109.253	-118.408		302	7.32422	-23.8037		302	-45.7764	-92.4683		302	63.7109	48.8281		302	78.7353	60.8008
302.2	-11.9019	-10.0708		302.2	-105.591	-119.629		302.2	2.44141	-27.4658		302.2	-49.1333	-84.2285		302.2	71.6455	50.0488		302.2	76.2939	60.1904
302.4	-11.5967	-10.6812		302.4	-108.032	-121.46		302.4	1.2207	-24.4141		302.4	-45.166	-85.4492		302.4	63.7109	51.8799		302.4	78.7353	63.2422
302.6	-9.76563	-10.6812		302.6	-105.591	-119.629		302.6	3.05176	-25.0244		302.6	-36.6211	-88.1958		302.6	64.9316	51.8799		302.6	77.5147	60.8008
302.8	-14.6484	-10.9863		302.8	-100.708	-119.629		302.8	4.88281	-25.0244		302.8	-40.2832	-93.0786		302.8	61.2695	50.6592		302.8	75.0732	60.1904
303	-11.9019	-10.376		303	-104.98	-120.85		303	6.10352	-21.9727		303	-46.9971	-95.52		303	66.7627	53.1006		303	76.9043	63.8525
303.2	-11.2915	-10.376		303.2	-104.98	-121.46		303.2	4.88281	-23.8037		303.2	-48.523	-96.1304		303.2	61.8799	54.9316		303.2	77.5147	60.8008
303.4	-12.8174	-10.376		303.4	-106.201	-122.07		303.4	4.88281	-20.1416		303.4	-43.335	-92.1631		303.4	64.9316	53.7109		303.4	79.3457	60.1904
303.6	-12.5122	-11.9019		303.6	-104.37	-119.629		303.6	5.49316	-23.1934		303.6	-44.8608	-93.0786		303.6	64.3213	55.542		303.6	79.9561	55.3076
303.8	-12.5122	-7.32422		303.8	-103.76	-117.188		303.8	4.27246	-23.1934		303.8	-47.3023	-97.3511		303.8	63.1006	53.1006		303.8	79.3457	58.3594
304	-13.4277	-10.6812		304	-102.539	-120.239		304	6.10352	-24.4141		304	-48.523	-94.2993		304	66.1523	51.8799		304	76.9043	60.1904
304.2	-10.9863	-14.0381		304.2	-106.201	-121.46		304.2	8.54492	-21.9727		304.2	-61.3403	-96.1304		304.2	64.3213	50.6592		304.2	75.6836	62.6318
304.4	-7.93457	-12.8174		304.4	-101.318	-121.46		304.4	8.54492	-20.1416		304.4	-60.4248	-93.9941		304.4	67.9834	54.9316		304.4	75.0732	61.4111
304.6	-9.46045	-13.4277		304.6	-103.76	-122.07		304.6	7.93457	-20.752		304.6	-51.2695	-92.1631		304.6	66.1523	55.542		304.6	76.2939	60.1904
304.8	-8.23975	-13.1226		304.8	-100.708	-123.291		304.8	6.10352	-19.5312		304.8	-52.1851	-92.4683		304.8	62.4902	52.4902		304.8	72.0215	62.6318
305	-7.32422	-14.0381		305	-102.539	-117.798		305	5.49316	-18.3105		305	-47.6074	-94.9097		305	62.4902	53.1006		305	75.0732	63.2422
305.2	-7.01904	-14.0381		305.2	-103.149	-119.019		305.2	7.93457	-19.5312		305.2	-50.9644	-90.0269		305.2	64.3213	56.7627		305.2	76.2939	58.3594
305.4	-7.32422	-14.0381		305.4	-106.201	-119.019		305.4	9.15527	-21.3623		305.4	-50.0488	-91.5527		305.4	64.9316	55.542		305.4	76.9043	61.4111
305.6	-7.62939	-14.0381		305.6	-103.76	-119.019		305.6	8.54492	-20.1416		305.6	-53.4058	-93.689		305.6	63.7109	54.3213		305.6	79.3457	55.918
305.8	-8.23975	-14.0381		305.8	-103.76	-120.239		305.8	9.15527	-21.3623		305.8	-51.8799	-93.3838		305.8	64.9316	50.6592		305.8	79.3457	60.8008
306	-7.01904	-14.3433		306	-104.98	-122.681		306	6.71387	-18.3105		306	-44.8608	-90.332		306	60.6592	51.2695		306	76.9043	58.3594
306.2	-7.01904	-14.3433		306.2	-104.98	-119.629		306.2	5.49316	-19.5312		306.2	-54.0161	-91.8579		306.2	67.9834	52.4902		306.2	77.5147	59.5801
306.4	-8.54492	-13.4277		306.4	-103.76	-119.019		306.4	7.32422	-20.752		306.4	-50.0488	-89.7217		306.4	65.542	51.8799		306.4	76.2939	57.749
306.6	-11.2915	-10.9863		306.6	-105.591	-117.188		306.6	9.15527	-18.9209		306.6	-54.9316	-89.7217		306.6	63.7109	50.0488		306.6	76.2939	62.6318
306.8	-9.46045	-12.5122		306.8	-103.149	-119.019		306.8	7.93457	-18.3105		306.8	-52.4902	-91.2476		306.8	60.6592	51.2695		306.8	79.3457	60.8008
307	-10.0708	-12.207		307	-102.539	-119.019		307	6.71387	-22.583		307	-52.1851	-91.8579		307	62.4902	47.6074		307	78.7353	58.9697
307.2	-11.5967	-11.9019		307.2	-100.098	-118.408		307.2	5.49316	-21.3623		307.2	-54.0161	-87.8906		307.2	61.8799	53.1006		307.2	78.7353	59.5801
307.4	-9.76563	-12.5122		307.4	-101.318	-115.967		307.4	7.32422	-19.5312		307.4	-54.0161	-88.8062		307.4	62.4902	51.2695		307.4	74.4629	56.5283
307.6	-8.54492	-13.4277		307.6	-99.4873	-119.019		307.6	6.71387	-20.752		307.6	-52.4902	-87.5854		307.6	68.5938	50.0488		307.6	75.0732	56.5283
307.8	-11.5967	-11.9019		307.8	-100.098	-115.967		307.8	8.54492	-21.9727		307.8	-53.1006	-83.0078		307.8	65.542	53.1006		307.8	76.2939	58.3594
308	-12.207	-13.4277		308	-104.37	-117.798		308	6.10352	-21.3623		308	-56.1523	-89.4165		308	61.8799	53.7109		308	76.9043	61.4111
308.2	-11.2915	-10.9863		308.2	-101.318	-122.07		308.2	9.15527	-23.8037		308.2	-51.8799	-85.144		308.2	66.1523	50.0488		308.2	78.125	62.0215
308.4	-7.32422	-11.5967		308.4	-97.6562	-119.019		308.4	10.376	-22.583		308.4	-61.0352	-79.3457		308.4	62.4902	50.6592		308.4	79.3457	58.9697
308.6	-8.54492	-13.4277		308.6	-102.539	-114.746		308.6	6.10352	-21.3623		308.6	-59.2041	-82.0923		308.6	65.542	51.8799		308.6	76.2939	56.5283
308.8	-10.6812	-14.3433		308.8	-103.149	-119.019		308.8	9.15527	-17.7002		308.8	-54.0161	-81.1768		308.8	58.2178	53.1006		308.8	76.2939	55.3076
309	-8.23975	-9.15527		309	-103.76	-119.629		309	7.32422	-20.1416		309	-56.7627	-84.5337		309	62.4902	54.9316		309	79.3457	59.5801
309.2	-9.15527	-10.9863		309.2	-106.201	-121.46		309.2	5.49316	-17.0898		309.2	-55.8472	-83.313		309.2	61.2695	56.1523		309.2	77.5147	59.5801
309.4	-9.15527	-11.9019		309.4	-108.032	-123.901		309.4	6.10352	-15.8691		309.4	-51.2695	-79.0405		309.4	67.3731	53.7109		309.4	78.7353	60.8008
309.6	-9.76563	-10.376		309.6	-102.539	-120.239		309.6	5.49316	-18.3105		309.6	-47.3023	-79.3457		309.6	63.7109	52.4902		309.6	75.0732	59.5801
309.8	-10.0708	-9.15527		309.8	-103.76	-120.85		309.8	2.44141	-18.3105		309.8	-50.354	-83.0078		309.8	63.7109	49.4385		309.8	80.5664	54.0869
310	-10.376	-8.23975		310	-107.422	-120.239		310	2.44141	-20.752		310	-47.6074	-79.9561		310	63.7109	50.6592		310	78.125	58.3594
310.2	-10.9863	-7.32422		310.2	-104.98	-120.239		310.2	2.44141	-21.3623		310.2	-41.8091	-82.0923		310.2	62.4902	54.3213		310.2	78.7353	62.0215
310.4	-9.76563	-10.9863		310.4	-104.98	-120.239		310.4	4.88281	-20.1416		310.4	-44.8608	-83.0078		310.4	67.3731	51.2695		310.4	77.5147	61.4111
310.6	-12.5122	-10.0708		310.6	-101.318	-119.629		310.6	6.10352	-20.1416		310.6	-44.2505	-80.5664		310.6	63.7109	51.2695		310.6	75.0732	58.9697
310.8	-9.46045	-14.3433		310.8	-103.76	-118.408		310.8	4.88281	-21.9727		310.8	-40.2832	-75.0732		310.8	64.9316	46.9971		310.8	75.0732	60.1904
311	-11.5967	-12.207		311	-104.37	-120.239		311	5.49316	-21.3623		311	-48.523	-84.5337		311	62.4902	50.0488		311	79.3457	62.0215
311.2	-10.6812	-12.5122		311.2	-109.863	-117.798		311.2	6.71387	-22.583		311.2	-45.166	-84.5337		311.2	67.3731	51.2695		311.2	77.5147	59.5801
311.4	-10.9863	-12.207		311.4	-111.084	-115.967		311.4	4.88281	-24.4141		311.4	-38.147	-88.1958		311.4	66.1523	51.2695		311.4	77.5147	54.6973
311.6	-9.15527	-12.5122		311.6	-109.253	-115.967		311.6	9.15527	-26.2451		311.6	-47.3023	-87.2803		311.6	65.542	51.8799		311.6	81.1768	58.9697
311.8	-10.6812	-9.76563		311.8	-106.201	-118.408		311.8	6.10352	-25.0244		311.8	-50.0488	-90.0269		311.8	64.3213	52.4902		311.8	76.9043	60.1904
312	-11.2915	-12.8174		312	-105.591	-119.019		312	5.49316	-24.4141		312	-46.0815	-91.5527		312	63.7109	55.542		312	76.2939	58.9697
312.2	-11.2915	-13.1226		312.2	-107.422	-119.019		312.2	4.27246	-25.6348		312.2	-47.3023	-86.9751		312.2	62.4902	50.6592		312.2	79.3457	58.9697
312.4	-12.8174	-12.8174		312.4	-111.084	-119.019		312.4	3.66211	-28.0762		312.4	-45.166	-92.4683		312.4	64.3213	52.4902		312.4	75.0732	60.1904
312.6	-10.9863	-7.01904		312.6	-109.253	-118.408		312.6	1.83105	-23.1934		312.6	-45.7764	-90.6372		312.6	64.9316	57.9834		312.6	79.9561	59.5801
312.8	-10.6812	-5.79834		312.8	-112.915	-117.188		312.8	2.44141	-20.752		312.8	-50.0488	-89.4165		312.8	64.9316	57.9834		312.8	78.7353	59.5801
313	-11.5967	-10.9863		313	-112.915	-117.188		313	3.05176	-21.9727		313	-41.8091	-89.4165		313	55.7764	56.7627		313	77.5147	56.5283
313.2	-12.207	-9.76563		313.2	-111.694	-116.577		313.2	1.83105	-22.583		313.2	-37.2315	-86.6699		313.2	62.4902	54.9316		313.2	78.7353	60.1904
313.4	-9.46045	-10.376		313.4	-111.694	-117.188		313.4	4.27246	-23.1934		313.4	-39.6728	-85.7544		313.4	61.2695	53.1006		313.4	78.7353	57.749
313.6	-10.9863	-9.46045		313.6	-110.474	-118.408		313.6	3.66211	-21.9727		313.6	-43.0298	-90.0269		313.6	62.4902	52.4902		313.6	79.3457	55.918
313.8	-10.6812	-9.46045		313.8	-108.643	-116.577		313.8	3.66211	-22.583		313.8	-41.1987	-89.7217		313.8	64.3213	54.3213		313.8	76.2939	60.1904
314	-8.54492	-9.15527		314	-108.643	-119.629		314	3.66211	-24.4141		314	-36.3159	-91.5527		314	59.4385	54.9316		314	78.7353	56.5283
314.2	-7.32422	-9.76563		314.2	-103.149	-118.408		314.2	2.44141	-25.0244		314.2	-32.0435	-86.9751		314.2	64.3213	56.7627		314.2	79.3457	58.9697
314.4	-8.8501	-10.376		314.4	-99.4873	-122.681		314.4	2.44141	-21.9727		314.4	-39.0625	-90.6372		314.4	62.4902	54.9316		314.4	79.3457	61.4111
314.6	-6.40869	-14.0381		314.6	-102.539	-120.85		314.6	4.88281	-28.0762		314.6	-40.5884	-93.9941		314.6	60.6592	53.7109		314.6	78.125	60.8008
314.8	-7.62939	-9.46045		314.8	-103.149	-121.46		314.8	4.27246	-23.8037		314.8	-43.9453	-86.0596		314.8	61.2695	55.542		314.8	73.2422	59.5801
315	-8.8501	-10.376		315	-104.98	-117.798		315	2.44141	-23.1934		315	-41.5039	-84.2285		315	60.6592	55.542		315	73.8525	60.1904
315.2	-7.93457	-8.23975		315.2	-104.37	-119.019		315.2	4.27246	-21.3623		315.2	-42.4194	-87.8906		315.2	62.4902	54.3213		315.2	73.8525	60.8008
315.4	-8.23975	-8.8501		315.4	-102.539	-120.239		315.4	4.88281	-22.583		315.4	-46.6919	-91.5527		315.4	60.6592	53.1006		315.4	73.2422	58.3594
315.6	-9.15527	-7.62939		315.6	-103.76	-117.188		315.6	4.88281	-28.0762		315.6	-40.2832	-87.2803		315.6	62.4902	55.542		315.6	74.4629	57.749
315.8	-6.71387	-11.5967		315.8	-103.76	-122.07		315.8	3.66211	-25.6348		315.8	-41.5039	-87.5854		315.8	65.542	55.542		315.8	76.2939	62.6318
316	-10.376	-8.8501		316	-108.032	-122.07		316	2.44141	-24.4141		316	-39.6728	-89.7217		316	62.4902	55.542		316	76.2939	62.6318
316.2	-6.10352	-11.5967		316.2	-109.863	-123.291		316.2	2.44141	-23.1934		316.2	-40.2832	-92.1631		316.2	60.0488	55.542		316.2	77.5147	63.2422
316.4	-8.23975	-7.32422		316.4	-110.474	-124.512		316.4	2.44141	-25.6348		316.4	-45.166	-91.2476		316.4	62.4902	56.7627		316.4	76.2939	57.1387
316.6	-7.62939	-7.62939		316.6	-108.643	-122.07		316.6	0	-26.8555		316.6	-43.0298	-90.9424		316.6	62.4902	55.542		316.6	76.2939	60.8008
316.8	-10.9863	-12.207		316.8	-108.032	-121.46		316.8	1.2207	-25.0244		316.8	-46.0815	-85.7544		316.8	66.7627	54.9316		316.8	73.8525	58.3594
317	-10.0708	-9.15527		317	-105.591	-122.681		317	0	-20.752		317	-50.6592	-87.2803		317	65.542	56.7627		317	72.0215	62.0215
317.2	-8.54492	-10.6812		317.2	-104.98	-122.681		317.2	2.44141	-24.4141		317.2	-46.0815	-85.144		317.2	60.0488	54.3213		317.2	73.2422	62.0215
317.4	-10.376	-9.76563		317.4	-108.032	-123.291		317.4	2.44141	-24.4141		317.4	-44.2505	-92.1631		317.4	63.7109	52.4902		317.4	72.0215	59.5801
317.6	-8.54492	-10.6812		317.6	-108.032	-125.122		317.6	1.2207	-23.8037		317.6	-41.5039	-91.8579		317.6	60.6592	53.1006		317.6	74.4629	58.3594
317.8	-10.6812	-8.8501		317.8	-106.201	-123.291		317.8	3.05176	-23.1934		317.8	-37.5366	-90.9424		317.8	67.3731	54.3213		317.8	72.0215	58.3594
318	-10.9863	-10.376		318	-107.422	-125.122		318	1.2207	-25.0244		318	-44.2505	-88.8062		318	64.9316	55.542		318	73.2422	55.918
318.2	-11.9019	-10.376		318.2	-104.37	-122.07		318.2	0	-23.8037		318.2	-44.8608	-87.5854		318.2	64.3213	55.542		318.2	74.4629	58.9697
318.4	-10.0708	-7.93457		318.4	-101.929	-119.629		318.4	-1.2207	-23.8037		318.4	-44.8608	-89.4165		318.4	64.3213	54.9316		318.4	78.7353	55.918
318.6	-9.76563	-8.54492		318.6	-103.76	-122.681		318.6	-3.66211	-21.9727		318.6	-48.523	-93.3838		318.6	64.9316	54.9316		318.6	76.9043	58.3594
318.8	-10.376	-7.62939		318.8	-106.812	-123.291		318.8	0	-20.1416		318.8	-48.2178	-89.4165		318.8	62.4902	53.1006		318.8	76.2939	57.1387
319	-10.9863	-7.32422		319	-107.422	-125.122		319	1.2207	-21.3623		319	-51.5747	-95.52		319	61.8799	53.1006		319	73.8525	56.5283
319.2	-11.5967	-7.93457		319.2	-110.474	-120.85		319.2	3.05176	-21.9727		319.2	-51.2695	-93.689		319.2	65.542	51.8799		319.2	75.6836	57.749
319.4	-11.5967	-9.15527		319.4	-108.032	-120.239		319.4	2.44141	-25.6348		319.4	-47.3023	-90.6372		319.4	63.7109	51.8799		319.4	74.4629	58.9697
319.6	-8.8501	-9.15527		319.6	-104.98	-120.85		319.6	4.27246	-23.8037		319.6	-54.9316	-88.1958		319.6	61.2695	48.2178		319.6	78.7353	61.4111
319.8	-11.9019	-10.9863		319.8	-102.539	-122.07		319.8	-0.61035	-19.5312		319.8	-57.9834	-87.2803		319.8	64.9316	51.8799		319.8	77.5147	62.0215
320	-10.9863	-10.0708		320	-107.422	-117.188		320	1.2207	-23.1934		320	-54.6265	-90.0269		320	62.4902	50.6592		320	76.2939	58.9697
320.2	-10.9863	-7.62939		320.2	-102.539	-120.85		320.2	-1.2207	-23.1934		320.2	-51.2695	-90.0269		320.2	63.1006	49.4385		320.2	76.9043	58.9697
320.4	-10.0708	-9.76563		320.4	-107.422	-120.85		320.4	-3.05176	-25.0244		320.4	-50.9644	-92.1631		320.4	63.7109	51.8799		320.4	76.2939	57.1387
320.6	-10.9863	-5.49316		320.6	-103.76	-121.46		320.6	-1.83105	-23.8037		320.6	-50.6592	-93.3838		320.6	61.8799	50.0488		320.6	80.5664	58.3594
320.8	-9.15527	-9.15527		320.8	-101.318	-123.291		320.8	1.2207	-21.9727		320.8	-51.5747	-93.689		320.8	60.6592	54.3213		320.8	79.9561	59.5801
321	-9.46045	-8.54492		321	-104.37	-127.563		321	1.2207	-21.3623		321	-52.7954	-89.4165		321	63.7109	50.0488		321	78.7353	60.8008
321.2	-9.15527	-6.71387		321.2	-105.591	-123.901		321.2	3.05176	-23.1934		321.2	-57.0679	-88.8062		321.2	61.8799	56.7627		321.2	78.7353	61.4111
321.4	-8.8501	-7.01904		321.4	-103.149	-118.408		321.4	1.2207	-20.752		321.4	-52.7954	-92.1631		321.4	60.6592	56.1523		321.4	76.2939	58.9697
321.6	-9.15527	-10.9863		321.6	-104.98	-121.46		321.6	1.2207	-23.1934		321.6	-53.7109	-89.1113		321.6	62.4902	52.4902		321.6	75.6836	56.5283
321.8	-9.15527	-8.23975		321.8	-102.539	-125.122		321.8	3.66211	-22.583		321.8	-55.2368	-85.144		321.8	61.8799	48.8281		321.8	74.4629	57.749
322	-7.32422	-10.9863		322	-104.37	-123.901		322	3.66211	-22.583		322	-55.542	-89.1113		322	61.8799	51.8799		322	78.7353	55.918
322.2	-9.15527	-8.23975		322.2	-106.812	-125.122		322.2	0.61035	-20.752		322.2	-54.6265	-92.1631		322.2	61.2695	56.7627		322.2	78.125	60.1904
322.4	-5.49316	-7.32422		322.4	-103.149	-125.122		322.4	0	-21.9727		322.4	-50.9644	-93.9941		322.4	61.8799	53.1006		322.4	77.5147	54.6973
322.6	-6.10352	-8.54492		322.6	-103.149	-119.629		322.6	-0.61035	-21.9727		322.6	-46.9971	-90.332		322.6	55.7764	52.4902		322.6	75.6836	57.749
322.8	-7.93457	-9.46045		322.8	-100.098	-120.85		322.8	4.27246	-22.583		322.8	-43.9453	-86.6699		322.8	62.4902	51.8799		322.8	75.6836	57.749
323	-10.0708	-9.15527		323	-97.6562	-121.46		323	1.83105	-21.3623		323	-47.9126	-86.0596		323	63.7109	51.2695		323	72.6318	61.4111
323.2	-7.01904	-7.01904		323.2	-98.2666	-123.901		323.2	0.61035	-23.1934		323.2	-53.1006	-90.9424		323.2	62.4902	51.8799		323.2	73.8525	60.8008
323.4	-5.18799	-8.23975		323.4	-97.0459	-122.07		323.4	2.44141	-24.4141		323.4	-58.5938	-91.2476		323.4	63.1006	54.9316		323.4	74.4629	60.1904
323.6	-8.54492	-12.207		323.6	-98.2666	-120.85		323.6	3.05176	-25.6348		323.6	-55.542	-86.6699		323.6	56.3867	59.2041		323.6	74.4629	61.4111
323.8	-8.23975	-9.15527		323.8	-97.0459	-119.019		323.8	3.05176	-23.1934		323.8	-51.5747	-82.7026		323.8	58.8281	56.7627		323.8	76.9043	61.4111
324	-9.46045	-7.32422		324	-100.098	-122.681		324	0	-23.8037		324	-56.7627	-86.3648		324	60.0488	55.542		324	76.2939	61.4111
324.2	-10.6812	-8.8501		324.2	-100.098	-122.681		324.2	2.44141	-23.8037		324.2	-57.6782	-83.6182		324.2	60.0488	53.1006		324.2	75.6836	63.8525
324.4	-9.46045	-5.79834		324.4	-97.6562	-124.512		324.4	2.44141	-21.9727		324.4	-56.1523	-84.8389		324.4	67.3731	54.3213		324.4	76.2939	60.1904
324.6	-11.5967	-6.71387		324.6	-101.318	-120.85		324.6	1.2207	-22.583		324.6	-51.8799	-88.501		324.6	61.2695	51.8799		324.6	75.0732	60.8008
324.8	-8.23975	-12.8174		324.8	-96.4356	-121.46		324.8	2.44141	-18.3105		324.8	-50.354	-92.1631		324.8	63.7109	55.542		324.8	76.2939	60.8008
325	-7.93457	-9.15527		325	-96.4356	-123.291		325	4.88281	-20.752		325	-59.2041	-90.332		325	61.8799	55.542		325	75.6836	60.1904
325.2	-7.93457	-8.54492		325.2	-102.539	-123.901		325.2	6.10352	-20.1416		325.2	-56.1523	-87.2803		325.2	61.8799	54.9316		325.2	73.8525	58.9697
325.4	-8.8501	-7.93457		325.4	-101.929	-122.07		325.4	3.05176	-20.752		325.4	-58.5938	-92.4683		325.4	60.6592	53.1006		325.4	78.7353	61.4111
325.6	-7.93457	-6.40869		325.6	-104.98	-122.07		325.6	1.2207	-21.3623		325.6	-56.1523	-94.2993		325.6	61.2695	53.7109		325.6	75.0732	60.8008
325.8	-9.15527	-9.46045		325.8	-103.149	-125.122		325.8	2.44141	-23.1934		325.8	-56.1523	-97.0459		325.8	58.8281	52.4902		325.8	74.4629	55.918
326	-10.6812	-10.376		326	-101.318	-123.901		326	4.27246	-20.752		326	-49.1333	-94.2993		326	61.8799	53.7109		326	75.6836	60.1904
326.2	-7.93457	-12.8174		326.2	-101.929	-120.239		326.2	3.05176	-19.5312		326.2	-47.3023	-93.0786		326.2	60.0488	51.8799		326.2	77.5147	58.3594
326.4	-10.376	-8.8501		326.4	-103.76	-120.85		326.4	2.44141	-19.5312		326.4	-46.0815	-90.0269		326.4	58.8281	53.1006		326.4	74.4629	60.1904
326.6	-13.4277	-13.1226		326.6	-110.474	-119.019		326.6	1.2207	-18.9209		326.6	-50.6592	-89.7217		326.6	57.6074	54.3213		326.6	78.125	58.9697
326.8	-10.0708	-13.1226		326.8	-106.201	-119.629		326.8	3.05176	-21.9727		326.8	-51.5747	-90.0269		326.8	58.8281	55.542		326.8	76.9043	59.5801
327	-8.54492	-12.8174		327	-107.422	-122.07		327	-0.61035	-21.9727		327	-50.9644	-90.9424		327	57.6074	49.4385		327	79.9561	58.3594
327.2	-10.9863	-11.5967		327.2	-102.539	-123.291		327.2	1.83105	-20.1416		327.2	-47.9126	-91.8579		327.2	59.4385	52.4902		327.2	79.3457	57.749
327.4	-13.1226	-10.376		327.4	-104.98	-119.019		327.4	0	-21.3623		327.4	-46.9971	-91.2476		327.4	61.8799	50.0488		327.4	77.5147	56.5283
327.6	-8.8501	-12.207		327.6	-99.4873	-123.291		327.6	0	-21.3623		327.6	-54.6265	-89.7217		327.6	59.4385	55.542		327.6	74.4629	53.4766
327.8	-10.6812	-11.2915		327.8	-100.708	-122.07		327.8	-1.2207	-17.0898		327.8	-47.3023	-87.2803		327.8	58.8281	53.7109		327.8	79.9561	56.5283
328	-11.9019	-9.46045		328	-101.929	-123.291		328	0	-18.9209		328	-47.6074	-88.501		328	60.6592	51.8799		328	80.5664	56.5283
328.2	-10.0708	-11.2915		328.2	-105.591	-125.122		328.2	1.83105	-15.8691		328.2	-49.7437	-88.8062		328.2	60.6592	54.9316		328.2	78.125	59.5801
328.4	-12.207	-9.15527		328.4	-108.032	-122.681		328.4	1.2207	-18.9209		328.4	-47.3023	-88.501		328.4	63.7109	54.9316		328.4	74.4629	52.8662
328.6	-9.46045	-12.207		328.6	-108.643	-125.732		328.6	2.44141	-21.9727		328.6	-53.7109	-93.689		328.6	60.0488	53.1006		328.6	78.125	53.4766
328.8	-9.15527	-11.2915		328.8	-108.643	-126.953		328.8	1.83105	-21.3623		328.8	-54.9316	-94.6045		328.8	61.2695	51.8799		328.8	74.4629	59.5801
329	-9.76563	-11.5967		329	-109.253	-120.85		329	0.61035	-21.9727		329	-57.0679	-95.52		329	60.0488	51.8799		329	71.4111	55.918
329.2	-9.46045	-12.5122		329.2	-111.084	-123.901		329.2	-3.05176	-21.3623		329.2	-59.8145	-94.9097		329.2	61.2695	53.1006		329.2	75.6836	59.5801
329.4	-7.93457	-11.9019		329.4	-107.422	-119.629		329.4	-0.61035	-21.3623		329.4	-59.5093	-94.9097		329.4	58.8281	54.3213		329.4	74.4629	62.6318
329.6	-9.15527	-13.4277		329.6	-104.37	-120.85		329.6	2.44141	-23.8037		329.6	-60.1196	-93.0786		329.6	59.4385	53.1006		329.6	76.9043	59.5801
329.8	-9.46045	-14.3433		329.8	-110.474	-119.019		329.8	3.66211	-23.8037		329.8	-56.1523	-93.3838		329.8	61.2695	57.373		329.8	76.2939	57.1387
330	-10.6812	-11.9019		330	-106.201	-117.798		330	2.44141	-24.4141		330	-54.0161	-89.7217		330	60.6592	50.0488		330	76.2939	58.3594
330.2	-13.7329	-14.0381		330.2	-108.032	-118.408		330.2	4.27246	-23.8037		330.2	-59.2041	-91.8579		330.2	63.7109	55.542		330.2	74.4629	61.4111
330.4	-10.0708	-12.207		330.4	-109.253	-115.967		330.4	5.49316	-21.9727		330.4	-60.4248	-87.5854		330.4	59.4385	56.7627		330.4	74.4629	60.8008
330.6	-9.46045	-13.1226		330.6	-107.422	-120.85		330.6	7.93457	-20.752		330.6	-62.8662	-87.5854		330.6	60.6592	56.7627		330.6	75.6836	60.1904
330.8	-9.76563	-13.4277		330.8	-110.474	-119.629		330.8	6.10352	-20.752		330.8	-59.2041	-89.1113		330.8	56.9971	55.542		330.8	75.6836	56.5283
331	-8.54492	-10.376		331	-111.694	-122.07		331	4.88281	-18.9209		331	-54.3213	-88.501		331	61.2695	56.7627		331	73.8525	60.8008
331.2	-10.0708	-10.9863		331.2	-110.474	-122.07		331.2	4.88281	-21.3623		331.2	-55.542	-88.1958		331.2	62.4902	56.1523		331.2	75.0732	59.5801
331.4	-11.2915	-11.2915		331.4	-111.084	-119.019		331.4	2.44141	-21.3623		331.4	-52.4902	-89.7217		331.4	59.4385	59.8145		331.4	81.7871	58.9697
331.6	-10.9863	-10.376		331.6	-109.863	-118.408		331.6	4.88281	-24.4141		331.6	-54.6265	-91.5527		331.6	59.4385	57.373		331.6	76.9043	55.3076
331.8	-9.76563	-13.1226		331.8	-111.694	-117.798		331.8	3.66211	-24.4141		331.8	-54.3213	-91.5527		331.8	59.4385	52.4902		331.8	73.2422	60.1904
332	-12.5122	-10.6812		332	-111.084	-119.019		332	1.83105	-19.5312		332	-57.373	-91.8579		332	60.0488	53.1006		332	72.6318	60.1904
332.2	-9.46045	-10.6812		332.2	-106.201	-122.681		332.2	2.44141	-19.5312		332.2	-55.8472	-86.0596		332.2	58.2178	54.3213		332.2	77.5147	55.918
332.4	-10.6812	-8.23975		332.4	-108.032	-122.07		332.4	4.27246	-21.9727		332.4	-56.7627	-88.501		332.4	60.6592	53.7109		332.4	72.6318	52.8662
332.6	-7.01904	-7.93457		332.6	-111.084	-120.85		332.6	3.66211	-21.3623		332.6	-59.8145	-93.689		332.6	60.0488	52.4902		332.6	79.9561	54.0869
332.8	-8.54492	-5.79834		332.8	-112.915	-118.408		332.8	3.05176	-19.5312		332.8	-59.2041	-92.7734		332.8	63.7109	51.2695		332.8	76.2939	57.749
333	-7.93457	-8.23975		333	-109.863	-119.629		333	2.44141	-18.9209		333	-56.7627	-89.7217		333	56.9971	54.3213		333	79.3457	58.3594
333.2	-9.15527	-4.88281		333.2	-108.032	-119.019		333.2	2.44141	-19.5312		333.2	-55.542	-89.7217		333.2	63.7109	52.4902		333.2	75.0732	61.4111
333.4	-12.207	-12.5122		333.4	-109.253	-119.019		333.4	0.61035	-21.3623		333.4	-55.2368	-85.144		333.4	63.1006	50.0488		333.4	76.2939	59.5801
333.6	-13.1226	-8.8501		333.6	-111.084	-117.798		333.6	4.27246	-21.3623		333.6	-55.542	-85.7544		333.6	60.0488	54.9316		333.6	72.0215	60.8008
333.8	-13.1226	-8.8501		333.8	-108.643	-121.46		333.8	4.88281	-21.9727		333.8	-52.4902	-94.6045		333.8	61.8799	56.1523		333.8	76.9043	60.8008
334	-12.8174	-8.8501		334	-110.474	-120.239		334	3.66211	-18.9209		334	-54.0161	-92.1631		334	60.6592	59.2041		334	76.9043	57.749
334.2	-10.6812	-10.376		334.2	-110.474	-120.85		334.2	1.2207	-20.752		334.2	-57.9834	-91.5527		334.2	62.4902	57.373		334.2	72.6318	58.3594
334.4	-10.9863	-9.46045		334.4	-108.643	-120.239		334.4	0	-20.1416		334.4	-61.3403	-89.7217		334.4	62.4902	52.4902		334.4	73.8525	59.5801
334.6	-11.9019	-8.54492		334.6	-106.812	-119.019		334.6	2.44141	-21.9727		334.6	-51.5747	-90.9424		334.6	58.2178	54.9316		334.6	73.2422	56.5283
334.8	-12.5122	-11.9019		334.8	-108.643	-119.629		334.8	2.44141	-16.4795		334.8	-45.4712	-90.332		334.8	63.7109	55.542		334.8	72.6318	55.3076
335	-12.207	-10.376		335	-111.694	-120.85		335	4.88281	-17.7002		335	-54.6265	-94.6045		335	58.8281	53.1006		335	72.6318	52.2559
335.2	-11.9019	-11.2915		335.2	-112.305	-122.07		335.2	3.66211	-18.3105		335.2	-58.5938	-97.0459		335.2	60.0488	51.8799		335.2	74.4629	55.3076
335.4	-9.15527	-11.5967		335.4	-111.694	-121.46		335.4	4.27246	-23.1934		335.4	-53.4058	-94.2993		335.4	61.8799	50.6592		335.4	73.8525	53.4766
335.6	-11.5967	-9.46045		335.6	-112.915	-120.85		335.6	4.88281	-20.1416		335.6	-48.8281	-93.3838		335.6	63.1006	52.4902		335.6	75.0732	55.3076
335.8	-12.5122	-8.8501		335.8	-108.643	-119.019		335.8	5.49316	-16.4795		335.8	-48.523	-94.2993		335.8	58.2178	50.0488		335.8	73.2422	57.1387
336	-12.5122	-9.76563		336	-108.643	-120.85		336	6.10352	-17.0898		336	-55.2368	-96.4356		336	61.2695	54.9316		336	74.4629	57.1387
336.2	-14.6484	-11.5967		336.2	-110.474	-123.291		336.2	3.05176	-17.7002		336.2	-56.1523	-92.1631		336.2	60.0488	52.4902		336.2	76.2939	60.1904
336.4	-11.2915	-8.8501		336.4	-108.032	-122.681		336.4	3.05176	-17.0898		336.4	-55.2368	-96.4356		336.4	65.542	56.1523		336.4	72.6318	56.5283
336.6	-10.0708	-10.6812		336.6	-111.084	-122.681		336.6	5.49316	-20.1416		336.6	-58.5938	-94.6045		336.6	63.1006	51.8799		336.6	75.0732	59.5801
336.8	-12.207	-9.15527		336.8	-110.474	-122.681		336.8	4.27246	-18.3105		336.8	-52.7954	-90.332		336.8	61.2695	54.3213		336.8	73.8525	58.3594
337	-10.6812	-8.54492		337	-108.643	-125.732		337	6.10352	-18.9209		337	-51.2695	-87.5854		337	62.4902	47.6074		337	73.2422	56.5283
337.2	-9.46045	-11.5967		337.2	-108.032	-130.615		337.2	8.54492	-22.583		337.2	-50.9644	-92.1631		337.2	62.4902	51.8799		337.2	75.6836	58.9697
337.4	-10.6812	-13.1226		337.4	-108.032	-128.784		337.4	7.93457	-21.9727		337.4	-54.0161	-90.9424		337.4	64.9316	51.8799		337.4	73.2422	56.5283
337.6	-10.376	-12.207		337.6	-112.915	-130.615		337.6	12.207	-20.1416		337.6	-54.6265	-90.0269		337.6	61.8799	46.9971		337.6	73.2422	57.749
337.8	-10.0708	-11.2915		337.8	-111.694	-130.005		337.8	7.93457	-20.1416		337.8	-53.4058	-86.9751		337.8	58.8281	48.8281		337.8	76.9043	57.749
338	-8.8501	-9.76563		338	-109.863	-130.005		338	4.88281	-20.1416		338	-56.1523	-91.2476		338	59.4385	49.4385		338	75.6836	58.9697
338.2	-7.62939	-9.15527		338.2	-112.305	-130.005		338.2	9.76563	-20.1416		338.2	-53.1006	-91.8579		338.2	58.2178	50.6592		338.2	74.4629	57.749
338.4	-9.15527	-12.207		338.4	-108.643	-131.226		338.4	8.54492	-18.9209		338.4	-53.7109	-89.7217		338.4	58.8281	50.6592		338.4	74.4629	58.9697
338.6	-9.46045	-11.5967		338.6	-107.422	-128.174		338.6	5.49316	-20.752		338.6	-48.2178	-92.1631		338.6	59.4385	52.4902		338.6	76.9043	58.9697
338.8	-10.0708	-10.376		338.8	-106.812	-128.784		338.8	7.32422	-19.5312		338.8	-47.3023	-93.3838		338.8	61.2695	53.1006		338.8	75.0732	57.749
339	-10.0708	-10.0708		339	-104.98	-128.174		339	7.32422	-18.9209		339	-49.1333	-90.332		339	60.0488	53.7109		339	70.1904	56.5283
339.2	-11.9019	-12.207		339.2	-108.643	-130.615		339.2	6.10352	-18.9209		339.2	-47.3023	-90.332		339.2	62.4902	57.373		339.2	70.8008	59.5801
339.4	-9.15527	-8.54492		339.4	-106.812	-128.784		339.4	4.88281	-19.5312		339.4	-45.7764	-93.0786		339.4	61.2695	58.5938		339.4	73.8525	60.8008
339.6	-8.23975	-8.8501		339.6	-101.929	-130.005		339.6	7.32422	-20.1416		339.6	-50.6592	-93.689		339.6	58.8281	53.7109		339.6	72.6318	59.5801
339.8	-10.0708	-7.93457		339.8	-102.539	-126.953		339.8	7.93457	-17.0898		339.8	-46.6919	-92.7734		339.8	56.9971	54.9316		339.8	74.4629	53.4766
340	-9.15527	-10.6812		340	-108.643	-129.395		340	6.10352	-15.8691		340	-52.1851	-91.8579		340	61.2695	51.8799		340	73.2422	57.749
340.2	-9.15527	-10.9863		340.2	-103.76	-130.615		340.2	9.15527	-18.9209		340.2	-50.0488	-94.9097		340.2	61.8799	56.1523		340.2	72.6318	55.918
340.4	-9.46045	-10.9863		340.4	-104.37	-125.732		340.4	8.54492	-18.9209		340.4	-48.523	-92.4683		340.4	61.2695	53.7109		340.4	73.2422	57.749
340.6	-10.9863	-11.5967		340.6	-104.98	-123.291		340.6	9.76563	-19.5312		340.6	-56.4575	-94.9097		340.6	58.8281	48.8281		340.6	74.4629	57.1387
340.8	-11.5967	-13.7329		340.8	-108.643	-128.784		340.8	8.54492	-18.9209		340.8	-53.4058	-92.4683		340.8	61.2695	52.4902		340.8	75.0732	58.9697
341	-12.5122	-10.376		341	-108.643	-123.901		341	6.71387	-20.752		341	-52.1851	-90.9424		341	58.2178	55.542		341	74.4629	59.5801
341.2	-11.9019	-10.6812		341.2	-107.422	-125.122		341.2	7.93457	-16.4795		341.2	-57.0679	-91.5527		341.2	61.2695	54.3213		341.2	75.0732	58.3594
341.4	-10.6812	-12.5122		341.4	-109.253	-125.732		341.4	8.54492	-19.5312		341.4	-55.542	-95.52		341.4	57.6074	48.8281		341.4	70.8008	60.1904
341.6	-8.23975	-10.0708		341.6	-108.032	-123.291		341.6	8.54492	-18.9209		341.6	-54.3213	-89.7217		341.6	58.8281	49.4385		341.6	73.8525	57.749
341.8	-8.54492	-12.207		341.8	-112.305	-124.512		341.8	7.93457	-17.7002		341.8	-54.0161	-90.9424		341.8	60.6592	53.7109		341.8	73.2422	59.5801
342	-4.88281	-12.8174		342	-111.084	-129.395		342	6.71387	-18.9209		342	-51.2695	-90.332		342	58.2178	53.7109		342	77.5147	61.4111
342.2	-8.8501	-12.5122		342.2	-104.98	-124.512		342.2	4.88281	-20.752		342.2	-57.6782	-89.4165		342.2	53.335	55.542		342.2	78.125	57.749
342.4	-9.15527	-13.1226		342.4	-104.37	-128.784		342.4	5.49316	-20.752		342.4	-61.3403	-90.9424		342.4	55.166	49.4385		342.4	76.9043	58.9697
342.6	-7.32422	-10.6812		342.6	-108.032	-123.291		342.6	5.49316	-21.3623		342.6	-59.5093	-88.8062		342.6	57.6074	50.0488		342.6	76.2939	57.749
342.8	-8.23975	-11.9019		342.8	-107.422	-123.291		342.8	7.32422	-23.8037		342.8	-52.4902	-93.3838		342.8	59.4385	48.2178		342.8	76.2939	59.5801
343	-7.32422	-12.207		343	-109.253	-125.122		343	7.32422	-21.9727		343	-50.9644	-90.332		343	58.2178	51.2695		343	77.5147	63.2422
343.2	-9.76563	-11.9019		343.2	-106.201	-122.07		343.2	6.71387	-18.9209		343.2	-52.7954	-97.9614		343.2	58.2178	49.4385		343.2	72.0215	60.8008
343.4	-7.01904	-9.76563		343.4	-109.253	-123.901		343.4	6.10352	-21.3623		343.4	-55.542	-92.1631		343.4	56.9971	53.7109		343.4	76.2939	61.4111
343.6	-10.0708	-10.9863		343.6	-106.812	-126.343		343.6	6.71387	-18.3105		343.6	-50.9644	-92.7734		343.6	56.3867	52.4902		343.6	75.0732	62.6318
343.8	-10.0708	-8.23975		343.8	-106.201	-124.512		343.8	6.10352	-20.752		343.8	-50.6592	-96.7407		343.8	58.2178	48.2178		343.8	74.4629	60.1904
344	-12.207	-10.376		344	-106.201	-122.681		344	4.27246	-17.7002		344	-47.3023	-100.098		344	56.3867	49.4385		344	75.0732	61.4111
344.2	-11.2915	-10.376		344.2	-105.591	-122.681		344.2	3.66211	-19.5312		344.2	-43.9453	-93.9941		344.2	61.2695	54.3213		344.2	78.125	62.6318
344.4	-11.9019	-9.15527		344.4	-104.98	-123.901		344.4	3.66211	-21.3623		344.4	-42.1143	-91.8579		344.4	55.7764	50.6592		344.4	72.0215	60.8008
344.6	-12.5122	-6.71387		344.6	-101.318	-124.512		344.6	3.05176	-19.5312		344.6	-50.9644	-90.332		344.6	58.8281	51.8799		344.6	77.5147	62.0215
344.8	-10.6812	-5.79834		344.8	-103.76	-122.681		344.8	3.05176	-19.5312		344.8	-47.3023	-91.8579		344.8	56.9971	49.4385		344.8	73.8525	60.1904
345	-13.1226	-10.9863		345	-108.032	-122.681		345	7.32422	-16.4795		345	-51.5747	-92.4683		345	56.3867	52.4902		345	73.2422	60.1904
345.2	-8.23975	-7.62939		345.2	-112.915	-123.901		345.2	4.88281	-16.4795		345.2	-45.7764	-97.6562		345.2	63.7109	45.166		345.2	76.2939	58.9697
345.4	-8.54492	-7.32422		345.4	-112.305	-119.629		345.4	3.66211	-18.9209		345.4	-52.4902	-94.9097		345.4	60.0488	47.6074		345.4	73.8525	59.5801
345.6	-9.15527	-7.62939		345.6	-103.149	-122.681		345.6	3.66211	-19.5312		345.6	-53.7109	-94.9097		345.6	61.8799	45.166		345.6	78.7353	63.8525
345.8	-8.23975	-9.46045		345.8	-102.539	-119.629		345.8	5.49316	-22.583		345.8	-52.4902	-98.8769		345.8	58.8281	49.4385		345.8	69.5801	58.9697
346	-9.15527	-7.32422		346	-106.812	-119.019		346	9.76563	-20.752		346	-48.523	-95.2148		346	57.6074	49.4385		346	75.0732	64.4629
346.2	-7.62939	-10.6812		346.2	-111.084	-120.85		346.2	4.88281	-21.3623		346.2	-47.9126	-95.52		346.2	60.0488	53.1006		346.2	75.6836	62.0215
346.4	-7.01904	-6.10352		346.4	-107.422	-122.681		346.4	6.10352	-20.752		346.4	-51.2695	-96.4356		346.4	59.4385	46.9971		346.4	74.4629	61.4111
346.6	-8.8501	-7.93457		346.6	-107.422	-120.239		346.6	7.93457	-21.9727		346.6	-52.4902	-98.8769		346.6	56.9971	47.6074		346.6	74.4629	62.0215
346.8	-7.62939	-11.9019		346.8	-104.98	-120.239		346.8	7.32422	-23.1934		346.8	-55.8472	-93.689		346.8	62.4902	46.9971		346.8	72.6318	62.0215
347	-9.15527	-7.32422		347	-104.98	-120.239		347	3.66211	-23.1934		347	-57.0679	-95.52		347	60.0488	46.9971		347	79.3457	64.4629
347.2	-6.71387	-7.01904		347.2	-104.37	-120.239		347.2	6.10352	-26.2451		347.2	-57.9834	-97.3511		347.2	56.9971	53.1006		347.2	81.1768	65.6836
347.4	-9.46045	-7.01904		347.4	-102.539	-120.85		347.4	7.93457	-19.5312		347.4	-59.5093	-93.9941		347.4	60.0488	51.2695		347.4	76.2939	62.6318
347.6	-8.23975	-7.93457		347.6	-100.708	-122.07		347.6	6.10352	-23.1934		347.6	-59.8145	-94.6045		347.6	60.0488	51.2695		347.6	73.2422	63.8525
347.8	-8.8501	-8.23975		347.8	-100.098	-117.798		347.8	3.05176	-21.3623		347.8	-57.373	-93.3838		347.8	60.0488	54.3213		347.8	73.2422	61.4111
348	-8.8501	-8.54492		348	-103.76	-117.188		348	1.83105	-21.3623		348	-56.1523	-90.9424		348	60.6592	53.7109		348	77.5147	64.4629
348.2	-8.8501	-8.54492		348.2	-105.591	-116.577		348.2	4.27246	-21.9727		348.2	-60.1196	-89.7217		348.2	57.6074	49.4385		348.2	75.0732	62.6318
348.4	-7.32422	-7.62939		348.4	-106.201	-114.136		348.4	6.71387	-22.583		348.4	-60.4248	-96.4356		348.4	60.0488	49.4385		348.4	73.8525	62.6318
348.6	-11.9019	-10.0708		348.6	-106.201	-120.239		348.6	4.88281	-21.3623		348.6	-57.9834	-96.7407		348.6	61.2695	53.1006		348.6	73.2422	63.2422
348.8	-10.376	-8.54492		348.8	-106.812	-117.188		348.8	6.71387	-23.1934		348.8	-60.73	-93.3838		348.8	56.3867	50.6592		348.8	72.6318	63.2422
349	-10.0708	-9.46045		349	-103.76	-114.136		349	3.66211	-19.5312		349	-61.9507	-95.52		349	58.2178	50.6592		349	76.9043	61.4111
349.2	-9.76563	-10.6812		349.2	-104.37	-114.746		349.2	7.93457	-18.3105		349.2	-58.8989	-94.2993		349.2	60.6592	50.6592		349.2	74.4629	55.3076
349.4	-9.46045	-12.8174		349.4	-103.76	-117.188		349.4	8.54492	-20.752		349.4	-61.3403	-94.2993		349.4	57.6074	49.4385		349.4	74.4629	60.8008
349.6	-9.46045	-10.9863		349.6	-106.201	-120.85		349.6	7.93457	-18.9209		349.6	-59.2041	-90.6372		349.6	59.4385	51.8799		349.6	72.0215	60.8008
349.8	-8.23975	-12.5122		349.8	-103.149	-123.291		349.8	7.32422	-21.3623		349.8	-59.8145	-88.8062		349.8	60.0488	52.4902		349.8	74.4629	60.1904
350	-9.46045	-10.6812		350	-104.37	-120.85		350	7.32422	-21.3623		350	-54.9316	-90.6372		350	58.2178	50.6592		350	75.0732	57.749
350.2	-8.54492	-9.46045		350.2	-99.4873	-119.629		350.2	4.88281	-23.8037		350.2	-58.2886	-89.4165		350.2	63.1006	54.9316		350.2	78.125	54.6973
350.4	-7.93457	-9.76563		350.4	-99.4873	-118.408		350.4	6.10352	-21.9727		350.4	-56.7627	-93.689		350.4	64.3213	50.6592		350.4	72.6318	58.3594
350.6	-8.8501	-10.376		350.6	-97.0459	-120.85		350.6	4.88281	-23.1934		350.6	-57.9834	-90.9424		350.6	61.2695	46.9971		350.6	70.8008	56.5283
350.8	-10.376	-11.2915		350.8	-101.929	-121.46		350.8	4.27246	-21.3623		350.8	-58.5938	-90.6372		350.8	66.1523	51.2695		350.8	72.0215	57.1387
351	-10.6812	-10.376		351	-102.539	-122.07		351	3.66211	-23.8037		351	-56.1523	-90.6372		351	64.3213	54.9316		351	72.6318	57.749
351.2	-7.32422	-10.376		351.2	-104.98	-122.681		351.2	3.05176	-21.3623		351.2	-57.6782	-92.7734		351.2	61.2695	52.4902		351.2	75.0732	56.5283
351.4	-7.93457	-10.0708		351.4	-97.6562	-123.291		351.4	2.44141	-22.583		351.4	-55.542	-89.1113		351.4	61.2695	53.1006		351.4	76.2939	60.1904
351.6	-9.76563	-3.96729		351.6	-100.098	-120.239		351.6	3.66211	-20.752		351.6	-56.4575	-89.4165		351.6	63.7109	50.6592		351.6	72.0215	58.9697
351.8	-5.79834	-3.96729		351.8	-95.8252	-122.681		351.8	5.49316	-20.752		351.8	-57.9834	-88.1958		351.8	60.0488	48.2178		351.8	76.2939	61.4111
352	-6.10352	-5.49316		352	-104.37	-122.07		352	7.93457	-22.583		352	-60.1196	-91.5527		352	63.7109	51.2695		352	71.4111	55.3076
352.2	-7.93457	-5.79834		352.2	-102.539	-122.07		352.2	8.54492	-21.3623		352.2	-63.1714	-89.7217		352.2	62.4902	48.2178		352.2	73.2422	54.6973
352.4	-11.5967	-7.01904		352.4	-100.098	-123.291		352.4	6.71387	-18.9209		352.4	-59.2041	-92.4683		352.4	60.6592	53.7109		352.4	76.2939	58.9697
352.6	-8.54492	-4.27246		352.6	-100.708	-121.46		352.6	5.49316	-18.3105		352.6	-56.4575	-90.9424		352.6	67.3731	52.4902		352.6	73.8525	61.4111
352.8	-9.46045	-5.18799		352.8	-106.201	-119.629		352.8	8.54492	-18.3105		352.8	-57.6782	-94.6045		352.8	60.6592	55.542		352.8	77.5147	58.9697
353	-11.5967	-7.01904		353	-105.591	-119.629		353	4.27246	-18.3105		353	-60.73	-94.9097		353	61.2695	49.4385		353	77.5147	58.3594
353.2	-8.54492	-8.23975		353.2	-101.318	-119.629		353.2	6.10352	-20.1416		353.2	-61.6455	-92.7734		353.2	62.4902	52.4902		353.2	74.4629	59.5801
353.4	-11.2915	-6.71387		353.4	-106.812	-122.07		353.4	7.93457	-19.5312		353.4	-59.5093	-91.2476		353.4	63.1006	52.4902		353.4	70.1904	60.1904
353.6	-10.0708	-7.62939		353.6	-101.318	-123.291		353.6	4.27246	-23.1934		353.6	-61.6455	-88.1958		353.6	64.3213	56.1523		353.6	69.5801	57.749
353.8	-10.6812	-10.6812		353.8	-101.929	-123.291		353.8	0.61035	-20.752		353.8	-59.5093	-92.4683		353.8	61.2695	53.7109		353.8	75.6836	57.1387
354	-10.376	-8.8501		354	-103.149	-120.85		354	2.44141	-21.9727		354	-61.6455	-89.7217		354	57.6074	50.6592		354	73.2422	56.5283
354.2	-10.9863	-5.49316		354.2	-102.539	-122.681		354.2	6.10352	-21.3623		354.2	-60.73	-86.9751		354.2	58.8281	50.0488		354.2	75.0732	55.3076
354.4	-10.6812	-12.5122		354.4	-104.37	-124.512		354.4	6.71387	-17.7002		354.4	-62.8662	-86.3648		354.4	57.6074	50.0488		354.4	73.2422	57.749
354.6	-8.23975	-10.376		354.6	-104.98	-124.512		354.6	9.76563	-18.3105		354.6	-61.9507	-91.5527		354.6	59.4385	47.6074		354.6	72.6318	55.3076
354.8	-11.2915	-10.0708		354.8	-106.201	-125.732		354.8	8.54492	-20.752		354.8	-53.4058	-90.6372		354.8	60.0488	51.2695		354.8	70.8008	55.3076
355	-10.9863	-12.8174		355	-107.422	-122.681		355	7.93457	-21.3623		355	-51.5747	-91.8579		355	61.8799	53.1006		355	75.0732	58.9697
355.2	-11.9019	-10.376		355.2	-108.032	-120.239		355.2	4.88281	-23.1934		355.2	-54.6265	-90.9424		355.2	62.4902	54.9316		355.2	73.2422	58.3594
355.4	-12.5122	-7.62939		355.4	-103.76	-119.629		355.4	6.10352	-23.8037		355.4	-54.0161	-93.689		355.4	60.0488	56.7627		355.4	74.4629	54.6973
355.6	-11.5967	-9.76563		355.6	-103.76	-118.408		355.6	6.10352	-25.0244		355.6	-57.373	-98.5718		355.6	58.8281	53.1006		355.6	71.4111	55.918
355.8	-9.76563	-9.76563		355.8	-100.708	-117.188		355.8	5.49316	-23.8037		355.8	-61.3403	-98.5718		355.8	59.4385	48.8281		355.8	72.0215	56.5283
356	-7.93457	-9.46045		356	-100.098	-120.239		356	4.27246	-24.4141		356	-55.8472	-93.0786		356	60.6592	49.4385		356	69.5801	57.749
356.2	-11.5967	-7.62939		356.2	-99.4873	-121.46		356.2	4.27246	-24.4141		356.2	-54.9316	-89.7217		356.2	56.9971	48.8281		356.2	72.6318	54.6973
356.4	-10.6812	-9.46045		356.4	-100.098	-118.408		356.4	5.49316	-22.583		356.4	-53.1006	-95.52		356.4	61.2695	50.0488		356.4	72.6318	53.4766
356.6	-11.2915	-11.2915		356.6	-101.929	-122.07		356.6	6.71387	-24.4141		356.6	-52.1851	-93.0786		356.6	63.1006	50.0488		356.6	71.4111	56.5283
356.8	-9.15527	-10.6812		356.8	-97.6562	-117.798		356.8	6.10352	-21.9727		356.8	-52.4902	-95.8252		356.8	61.8799	48.8281		356.8	72.6318	56.5283
357	-9.46045	-9.76563		357	-100.708	-117.798		357	6.10352	-20.752		357	-49.1333	-99.7925		357	56.9971	50.6592		357	72.0215	55.3076
357.2	-13.4277	-9.15527		357.2	-97.0459	-117.798		357.2	5.49316	-21.3623		357.2	-52.7954	-96.4356		357.2	59.4385	51.2695		357.2	71.4111	56.5283
357.4	-11.9019	-9.15527		357.4	-94.6045	-117.798		357.4	3.05176	-23.8037		357.4	-54.3213	-96.7407		357.4	62.4902	51.8799		357.4	73.8525	58.3594
357.6	-10.9863	-8.54492		357.6	-94.6045	-118.408		357.6	4.27246	-21.9727		357.6	-58.8989	-94.2993		357.6	63.7109	50.6592		357.6	70.1904	58.3594
357.8	-9.15527	-8.23975		357.8	-94.6045	-117.188		357.8	3.66211	-21.9727		357.8	-57.373	-97.0459		357.8	55.7764	49.4385		357.8	70.1904	59.5801
358	-7.93457	-6.71387		358	-102.539	-119.019		358	4.88281	-24.4141		358	-62.8662	-95.52		358	59.4385	49.4385		358	72.6318	58.3594
358.2	-9.46045	-4.57764		358.2	-103.149	-119.019		358.2	6.10352	-21.9727		358.2	-61.0352	-91.8579		358.2	58.8281	51.8799		358.2	72.0215	55.3076
358.4	-9.46045	-7.01904		358.4	-103.76	-119.629		358.4	6.10352	-19.5312		358.4	-60.1196	-94.9097		358.4	56.3867	53.1006		358.4	68.9697	57.1387
358.6	-8.23975	-6.10352		358.6	-105.591	-117.188		358.6	6.10352	-23.8037		358.6	-57.9834	-95.2148		358.6	54.5557	51.2695		358.6	73.2422	57.1387
358.8	-11.9019	-6.10352		358.8	-105.591	-114.136		358.8	4.27246	-21.9727		358.8	-60.4248	-93.9941		358.8	61.2695	48.2178		358.8	72.0215	60.1904
359	-11.2915	-6.40869		359	-105.591	-119.019		359	4.88281	-23.8037		359	-61.9507	-95.8252		359	58.8281	50.6592		359	72.0215	56.5283
359.2	-10.376	-5.79834		359.2	-103.76	-117.188		359.2	4.27246	-23.1934		359.2	-61.6455	-95.52		359.2	58.8281	50.6592		359.2	72.6318	55.918
359.4	-9.15527	-10.0708		359.4	-106.812	-119.019		359.4	5.49316	-23.8037		359.4	-62.561	-95.52		359.4	60.0488	50.0488		359.4	73.2422	54.0869
359.6	-7.93457	-7.62939		359.6	-106.201	-118.408		359.6	6.71387	-24.4141		359.6	-58.5938	-95.2148		359.6	58.8281	48.8281		359.6	74.4629	55.3076
359.8	-10.0708	-6.40869		359.8	-105.591	-117.798		359.8	6.10352	-21.3623		359.8	-60.4248	-96.7407		359.8	60.6592	48.2178		359.8	72.6318	58.3594
360	-6.40869	-5.18799		360	-104.98	-114.136		360	3.05176	-24.4141		360	-62.2559	-97.0459		360	60.0488	46.3867		360	70.1904	58.3594
360.2	-9.76563	-5.18799		360.2	-103.76	-110.474		360.2	4.27246	-24.4141		360.2	-55.542	-98.5718		360.2	61.8799	51.8799		360.2	70.1904	57.749
360.4	-7.62939	-7.62939		360.4	-104.98	-117.188		360.4	8.54492	-25.0244		360.4	-58.2886	-97.9614		360.4	57.6074	50.0488		360.4	73.8525	55.918
360.6	-6.10352	-8.54492		360.6	-105.591	-119.019		360.6	5.49316	-23.1934		360.6	-51.2695	-94.2993		360.6	64.3213	48.2178		360.6	71.4111	57.1387
360.8	-7.62939	-8.23975		360.8	-106.201	-122.07		360.8	3.05176	-22.583		360.8	-52.7954	-94.6045		360.8	60.6592	53.1006		360.8	73.8525	54.0869
361	-6.71387	-9.46045		361	-106.201	-118.408		361	4.27246	-25.0244		361	-50.9644	-94.6045		361	61.2695	46.9971		361	71.4111	54.6973
361.2	-5.49316	-7.01904		361.2	-103.149	-117.798		361.2	6.10352	-22.583		361.2	-52.4902	-96.7407		361.2	64.3213	47.6074		361.2	69.5801	54.0869
361.4	-6.10352	-10.0708		361.4	-101.929	-118.408		361.4	7.32422	-20.752		361.4	-54.6265	-94.9097		361.4	62.4902	49.4385		361.4	65.3076	61.4111
361.6	-6.10352	-8.54492		361.6	-101.318	-118.408		361.6	5.49316	-19.5312		361.6	-53.1006	-93.0786		361.6	60.0488	51.8799		361.6	72.6318	59.5801
361.8	-7.32422	-7.62939		361.8	-101.318	-115.356		361.8	4.27246	-23.8037		361.8	-57.9834	-94.2993		361.8	56.3867	51.2695		361.8	70.1904	55.918
362	-8.23975	-5.79834		362	-107.422	-119.019		362	4.27246	-25.0244		362	-58.5938	-96.4356		362	58.8281	48.8281		362	71.4111	56.5283
362.2	-8.8501	-8.23975		362.2	-111.084	-122.681		362.2	3.05176	-26.8555		362.2	-58.8989	-92.1631		362.2	55.7764	49.4385		362.2	72.0215	55.3076
362.4	-8.54492	-6.10352		362.4	-109.863	-122.681		362.4	4.27246	-26.2451		362.4	-57.9834	-93.0786		362.4	62.4902	48.8281		362.4	72.0215	56.5283
362.6	-7.93457	-6.71387		362.6	-105.591	-122.07		362.6	6.10352	-24.4141		362.6	-51.2695	-96.7407		362.6	60.6592	49.4385		362.6	69.5801	53.4766
362.8	-7.32422	-6.40869		362.8	-107.422	-117.798		362.8	5.49316	-23.1934		362.8	-54.6265	-97.9614		362.8	62.4902	48.8281		362.8	70.1904	57.749
363	-6.40869	-9.76563		363	-103.149	-117.798		363	6.71387	-24.4141		363	-51.5747	-93.689		363	57.6074	50.0488		363	72.6318	55.918
363.2	-8.8501	-10.376		363.2	-107.422	-121.46		363.2	3.66211	-21.9727		363.2	-47.6074	-93.9941		363.2	55.166	50.0488		363.2	75.0732	56.5283
363.4	-6.10352	-8.8501		363.4	-111.084	-120.239		363.4	2.44141	-20.752		363.4	-47.6074	-98.5718		363.4	60.0488	45.166		363.4	68.9697	53.4766
363.6	-9.46045	-7.32422		363.6	-109.253	-122.681		363.6	3.05176	-20.752		363.6	-52.1851	-93.3838		363.6	55.166	46.9971		363.6	70.1904	55.918
363.8	-6.40869	-6.40869		363.8	-108.032	-123.291		363.8	1.83105	-21.9727		363.8	-52.4902	-92.4683		363.8	60.0488	48.2178		363.8	73.2422	57.1387
364	-11.5967	-8.54492		364	-106.201	-122.07		364	2.44141	-18.9209		364	-52.4902	-92.1631		364	61.2695	49.4385		364	72.0215	56.5283
364.2	-10.376	-7.93457		364.2	-104.37	-122.681		364.2	6.10352	-20.1416		364.2	-61.6455	-88.8062		364.2	58.2178	52.4902		364.2	68.3594	51.6455
364.4	-9.46045	-6.71387		364.4	-103.149	-118.408		364.4	4.88281	-21.3623		364.4	-59.8145	-86.9751		364.4	58.8281	48.8281		364.4	70.8008	55.3076
364.6	-7.93457	-7.01904		364.6	-101.318	-120.239		364.6	1.83105	-19.5312		364.6	-60.1196	-92.7734		364.6	59.4385	48.8281		364.6	71.4111	54.0869
364.8	-10.376	-9.46045		364.8	-103.149	-123.901		364.8	4.27246	-18.3105		364.8	-63.4766	-94.9097		364.8	55.7764	50.6592		364.8	70.8008	54.6973
365	-8.8501	-7.01904		365	-100.708	-125.122		365	4.27246	-21.3623		365	-57.0679	-90.9424		365	55.7764	52.4902		365	71.4111	57.1387
365.2	-7.01904	-5.18799		365.2	-104.98	-122.681		365.2	3.05176	-17.0898		365.2	-61.3403	-94.2993		365.2	60.0488	51.2695		365.2	72.6318	56.5283
365.4	-7.62939	-7.93457		365.4	-107.422	-120.239		365.4	1.83105	-18.9209		365.4	-57.6782	-95.2148		365.4	55.7764	46.9971		365.4	69.5801	59.5801
365.6	-10.6812	-8.23975		365.6	-103.76	-120.239		365.6	-0.61035	-20.752		365.6	-57.9834	-96.1304		365.6	57.6074	46.9971		365.6	68.9697	58.3594
365.8	-9.46045	-9.15527		365.8	-104.98	-119.629		365.8	3.66211	-20.752		365.8	-57.6782	-94.6045		365.8	61.2695	53.7109		365.8	68.9697	57.1387
366	-9.46045	-10.376		366	-100.098	-120.85		366	5.49316	-20.752		366	-57.9834	-94.9097		366	58.8281	51.8799		366	65.918	56.5283
366.2	-8.54492	-11.5967		366.2	-98.2666	-120.85		366.2	4.88281	-20.1416		366.2	-63.4766	-99.4873		366.2	58.8281	53.1006		366.2	67.749	58.3594
366.4	-9.46045	-6.71387		366.4	-101.929	-120.85		366.4	3.66211	-21.9727		366.4	-63.1714	-97.3511		366.4	54.5557	48.2178		366.4	73.2422	56.5283
366.6	-12.207	-5.49316		366.6	-100.708	-125.732		366.6	4.88281	-21.3623		366.6	-59.5093	-95.8252		366.6	58.2178	49.4385		366.6	68.3594	58.3594
366.8	-7.32422	-7.01904		366.8	-104.37	-126.343		366.8	4.88281	-21.3623		366.8	-61.6455	-96.1304		366.8	58.8281	50.0488		366.8	70.1904	57.1387
367	-10.376	-8.23975		367	-104.98	-123.291		367	4.88281	-21.9727		367	-54.9316	-91.2476		367	57.6074	47.6074		367	71.4111	54.6973
367.2	-9.76563	-9.46045		367.2	-101.929	-122.681		367.2	2.44141	-20.1416		367.2	-56.7627	-93.689		367.2	59.4385	50.0488		367.2	65.3076	52.8662
367.4	-8.23975	-11.2915		367.4	-104.37	-119.019		367.4	3.66211	-21.3623		367.4	-57.0679	-91.2476		367.4	58.2178	50.6592		367.4	70.1904	55.3076
367.6	-9.76563	-9.46045		367.6	-101.929	-124.512		367.6	7.93457	-20.1416		367.6	-56.1523	-87.2803		367.6	55.7764	51.8799		367.6	68.9697	53.4766
367.8	-7.01904	-8.54492		367.8	-103.76	-125.122		367.8	4.88281	-20.752		367.8	-58.5938	-89.4165		367.8	56.3867	48.2178		367.8	68.3594	51.6455
368	-11.9019	-7.32422		368	-99.4873	-126.343		368	5.49316	-21.9727		368	-56.7627	-89.1113		368	58.8281	51.8799		368	70.1904	54.0869
368.2	-12.8174	-3.66211		368.2	-98.2666	-122.681		368.2	3.05176	-19.5312		368.2	-54.9316	-93.0786		368.2	60.0488	47.6074		368.2	70.8008	56.5283
368.4	-9.15527	-4.57764		368.4	-100.098	-122.681		368.4	4.88281	-21.9727		368.4	-57.0679	-94.6045		368.4	58.8281	48.8281		368.4	67.1387	53.4766
368.6	-10.9863	-3.96729		368.6	-100.708	-119.629		368.6	3.05176	-26.8555		368.6	-54.0161	-95.8252		368.6	56.3867	53.7109		368.6	68.9697	54.0869
368.8	-7.01904	-4.57764		368.8	-95.8252	-123.901		368.8	4.88281	-25.6348		368.8	-52.1851	-94.6045		368.8	59.4385	46.9971		368.8	68.9697	51.6455
369	-9.15527	-1.2207		369	-98.2666	-124.512		369	2.44141	-24.4141		369	-48.8281	-92.4683		369	55.166	45.166		369	68.9697	53.4766
369.2	-9.76563	-2.44141		369.2	-93.9941	-119.629		369.2	6.71387	-23.8037		369.2	-57.9834	-97.3511		369.2	56.3867	46.3867		369.2	70.1904	56.5283
369.4	-11.2915	-4.27246		369.4	-99.4873	-120.85		369.4	7.32422	-27.4658		369.4	-54.6265	-96.1304		369.4	60.0488	46.9971		369.4	65.918	55.918
369.6	-8.54492	-4.57764		369.6	-97.6562	-122.681		369.6	4.88281	-22.583		369.6	-56.4575	-95.8252		369.6	60.6592	45.166		369.6	72.0215	55.918
369.8	-8.54492	-2.13623		369.8	-95.2148	-123.291		369.8	6.10352	-25.6348		369.8	-61.9507	-97.6562		369.8	57.6074	49.4385		369.8	72.0215	60.1904
370	-7.62939	-3.96729		370	-95.8252	-125.122		370	6.71387	-23.8037		370	-60.1196	-91.8579		370	53.9453	44.5557		370	71.4111	55.918
370.2	-9.76563	-7.62939		370.2	-100.098	-125.122		370.2	4.88281	-23.8037		370.2	-58.8989	-93.689		370.2	58.8281	45.7764		370.2	69.5801	52.8662
370.4	-8.8501	-5.49316		370.4	-99.4873	-119.629		370.4	2.44141	-20.752		370.4	-57.9834	-93.689		370.4	58.2178	51.8799		370.4	67.749	54.6973
370.6	-7.62939	-4.57764		370.6	-100.098	-119.629		370.6	5.49316	-20.1416		370.6	-54.6265	-95.2148		370.6	55.7764	51.2695		370.6	67.749	56.5283
370.8	-9.15527	-6.71387		370.8	-101.929	-117.798		370.8	3.05176	-23.1934		370.8	-58.8989	-96.7407		370.8	58.8281	48.8281		370.8	68.9697	54.0869
371	-9.15527	-4.88281		371	-99.4873	-117.798		371	6.10352	-23.8037		371	-54.3213	-95.8252		371	58.8281	48.8281		371	72.6318	55.3076
371.2	-10.9863	-7.32422		371.2	-99.4873	-120.85		371.2	5.49316	-25.6348		371.2	-55.542	-94.9097		371.2	59.4385	48.2178		371.2	73.2422	53.4766
371.4	-8.23975	-6.71387		371.4	-102.539	-117.798		371.4	3.66211	-23.8037		371.4	-57.373	-96.7407		371.4	63.7109	46.9971		371.4	72.0215	53.4766
371.6	-8.23975	-4.57764		371.6	-102.539	-119.019		371.6	6.10352	-23.1934		371.6	-57.9834	-96.1304		371.6	55.166	45.7764		371.6	69.5801	51.0352
371.8	-10.6812	-5.79834		371.8	-97.0459	-119.629		371.8	2.44141	-28.6865		371.8	-56.7627	-96.4356		371.8	58.2178	41.5039		371.8	68.9697	52.8662
372	-8.23975	-5.49316		372	-101.318	-116.577		372	3.66211	-28.6865		372	-53.1006	-92.4683		372	57.6074	48.8281		372	75.0732	55.918
372.2	-7.93457	-4.88281		372.2	-99.4873	-119.629		372.2	3.66211	-26.8555		372.2	-59.8145	-91.2476		372.2	58.8281	46.3867		372.2	67.749	57.749
372.4	-8.23975	-3.35693		372.4	-100.098	-120.239		372.4	3.05176	-25.0244		372.4	-59.2041	-93.0786		372.4	59.4385	49.4385		372.4	68.3594	60.1904
372.6	-6.40869	-3.66211		372.6	-95.2148	-117.798		372.6	2.44141	-25.0244		372.6	-63.4766	-92.1631		372.6	56.3867	43.335		372.6	68.9697	58.9697
372.8	-8.54492	-5.18799		372.8	-97.6562	-120.85		372.8	4.88281	-23.1934		372.8	-63.4766	-91.2476		372.8	55.7764	45.166		372.8	70.1904	55.3076
373	-9.76563	-2.13623		373	-97.6562	-119.019		373	4.27246	-23.1934		373	-61.9507	-89.4165		373	58.2178	46.9971		373	71.4111	55.3076
373.2	-8.23975	-3.35693		373.2	-97.6562	-124.512		373.2	7.32422	-24.4141		373.2	-58.8989	-88.8062		373.2	56.3867	48.2178		373.2	69.5801	57.1387
373.4	-8.8501	-5.18799		373.4	-97.0459	-123.901		373.4	5.49316	-25.6348		373.4	-56.4575	-90.6372		373.4	60.0488	53.7109		373.4	67.749	55.918
373.6	-10.6812	-7.62939		373.6	-95.8252	-124.512		373.6	6.10352	-26.8555		373.6	-55.8472	-93.3838		373.6	61.2695	53.7109		373.6	68.3594	54.6973
373.8	-9.76563	-8.54492		373.8	-100.098	-119.629		373.8	4.27246	-28.0762		373.8	-53.1006	-93.0786		373.8	55.166	50.6592		373.8	70.8008	53.4766
374	-10.6812	-8.54492		374	-103.76	-117.188		374	2.44141	-26.2451		374	-55.8472	-91.5527		374	57.6074	53.1006		374	71.4111	51.6455
374.2	-10.0708	-7.32422		374.2	-102.539	-115.356		374.2	3.05176	-26.8555		374.2	-59.8145	-88.501		374.2	56.3867	48.8281		374.2	72.6318	57.1387
374.4	-10.376	-7.93457		374.4	-100.098	-115.967		374.4	2.44141	-27.4658		374.4	-57.9834	-87.5854		374.4	57.6074	50.0488		374.4	73.2422	53.4766
374.6	-9.76563	-5.79834		374.6	-101.318	-117.798		374.6	3.66211	-26.8555		374.6	-57.9834	-89.4165		374.6	61.8799	50.6592		374.6	71.4111	55.918
374.8	-10.9863	-5.79834		374.8	-101.318	-120.85		374.8	4.27246	-25.6348		374.8	-54.3213	-88.501		374.8	63.7109	52.4902		374.8	72.0215	54.6973
375	-9.15527	-7.01904		375	-106.201	-117.798		375	4.27246	-26.2451		375	-57.6782	-84.2285		375	61.2695	53.1006		375	66.5283	55.3076
375.2	-11.2915	-6.40869		375.2	-106.812	-120.239		375.2	3.05176	-26.8555		375.2	-61.3403	-86.0596		375.2	56.3867	53.7109		375.2	70.1904	56.5283
375.4	-10.9863	-5.49316		375.4	-105.591	-122.681		375.4	3.05176	-25.0244		375.4	-67.749	-84.2285		375.4	58.8281	53.7109		375.4	68.3594	56.5283
375.6	-10.376	-7.01904		375.6	-102.539	-125.122		375.6	7.32422	-23.1934		375.6	-65.3076	-86.9751		375.6	59.4385	52.4902		375.6	69.5801	55.3076
375.8	-8.54492	-6.40869		375.8	-104.98	-119.629		375.8	7.93457	-25.0244		375.8	-61.6455	-88.8062		375.8	55.166	52.4902		375.8	70.8008	55.3076
376	-9.15527	-5.49316		376	-108.032	-121.46		376	7.93457	-25.0244		376	-62.561	-85.7544		376	56.9971	48.2178		376	68.9697	55.3076
376.2	-10.9863	-7.62939		376.2	-106.812	-119.019		376.2	5.49316	-26.8555		376.2	-55.2368	-90.9424		376.2	60.0488	52.4902		376.2	67.749	53.4766
376.4	-8.54492	-6.10352		376.4	-103.149	-122.681		376.4	2.44141	-23.1934		376.4	-57.373	-91.8579		376.4	61.8799	51.2695		376.4	68.3594	53.4766
376.6	-11.5967	-5.49316		376.6	-103.76	-115.356		376.6	4.27246	-23.8037		376.6	-52.4902	-88.8062		376.6	56.9971	53.1006		376.6	68.3594	53.4766
376.8	-9.46045	-3.96729		376.8	-105.591	-115.356		376.8	4.88281	-24.4141		376.8	-59.5093	-85.4492		376.8	59.4385	52.4902		376.8	67.1387	52.8662
377	-10.376	-7.01904		377	-108.643	-115.356		377	4.27246	-22.583		377	-61.6455	-87.5854		377	60.0488	53.1006		377	64.0869	52.2559
377.2	-9.15527	-3.66211		377.2	-109.863	-115.356		377.2	4.88281	-25.0244		377.2	-64.3921	-90.332		377.2	57.6074	53.1006		377.2	70.1904	54.0869
377.4	-12.8174	-6.10352		377.4	-108.032	-117.798		377.4	1.83105	-23.8037		377.4	-66.5283	-89.1113		377.4	60.0488	52.4902		377.4	71.4111	54.0869
377.6	-10.9863	-4.27246		377.6	-109.253	-118.408		377.6	4.27246	-21.9727		377.6	-69.5801	-86.0596		377.6	57.6074	52.4902		377.6	71.4111	52.2559
377.8	-11.2915	-7.32422		377.8	-109.253	-115.967		377.8	6.10352	-21.3623		377.8	-66.8335	-86.6699		377.8	55.7764	51.2695		377.8	72.0215	52.2559
378	-10.6812	-4.27246		378	-110.474	-116.577		378	3.05176	-20.752		378	-60.4248	-87.5854		378	56.9971	54.3213		378	69.5801	47.9834
378.2	-9.76563	-3.96729		378.2	-112.305	-114.746		378.2	4.27246	-21.9727		378.2	-66.5283	-86.9751		378.2	59.4385	52.4902		378.2	71.4111	51.0352
378.4	-9.46045	-4.88281		378.4	-108.643	-118.408		378.4	4.27246	-23.8037		378.4	-62.2559	-89.1113		378.4	56.9971	53.1006		378.4	70.1904	54.0869
378.6	-10.9863	-4.88281		378.6	-108.643	-119.019		378.6	5.49316	-20.752		378.6	-62.8662	-90.9424		378.6	59.4385	53.7109		378.6	68.3594	54.6973
378.8	-10.0708	-8.23975		378.8	-110.474	-114.746		378.8	7.32422	-21.3623		378.8	-62.561	-90.0269		378.8	60.6592	50.0488		378.8	69.5801	52.2559
379	-8.23975	-8.23975		379	-110.474	-115.967		379	5.49316	-18.3105		379	-63.1714	-91.5527		379	59.4385	49.4385		379	73.2422	49.2041
379.2	-8.54492	-5.49316		379.2	-107.422	-116.577		379.2	-0.61035	-18.9209		379.2	-60.4248	-89.7217		379.2	59.4385	51.8799		379.2	71.4111	51.0352
379.4	-6.71387	-6.40869		379.4	-109.863	-120.239		379.4	-0.61035	-20.752		379.4	-62.2559	-95.2148		379.4	61.8799	53.7109		379.4	70.8008	54.6973
379.6	-6.40869	-6.10352		379.6	-106.812	-120.85		379.6	0.61035	-26.8555		379.6	-57.0679	-90.9424		379.6	60.0488	53.1006		379.6	69.5801	53.4766
379.8	-3.66211	-6.10352		379.8	-106.812	-123.901		379.8	0.61035	-20.752		379.8	-61.3403	-91.5527		379.8	57.6074	53.1006		379.8	68.3594	52.8662
380	-6.10352	-7.62939		380	-104.98	-122.07		380	2.44141	-19.5312		380	-55.8472	-92.7734		380	58.2178	50.6592		380	67.1387	52.2559
380.2	-5.49316	-6.71387		380.2	-105.591	-120.239		380.2	0	-21.3623		380.2	-55.2368	-94.9097		380.2	55.7764	50.0488		380.2	70.8008	51.6455
380.4	-8.8501	-7.32422		380.4	-105.591	-120.239		380.4	-0.61035	-21.9727		380.4	-59.8145	-95.52		380.4	54.5557	50.6592		380.4	72.0215	51.0352
380.6	-7.32422	-5.49316		380.6	-106.201	-120.239		380.6	0	-18.9209		380.6	-57.9834	-91.2476		380.6	53.9453	51.2695		380.6	72.0215	55.3076
380.8	-7.93457	-5.79834		380.8	-106.201	-122.681		380.8	1.2207	-19.5312		380.8	-61.6455	-95.2148		380.8	56.9971	51.8799		380.8	67.749	51.6455
381	-10.376	-6.40869		381	-111.694	-121.46		381	0	-21.9727		381	-61.0352	-92.1631		381	53.335	51.2695		381	68.9697	50.4248
381.2	-5.49316	-10.376		381.2	-113.525	-123.901		381.2	3.66211	-23.1934		381.2	-61.9507	-87.2803		381.2	56.9971	51.2695		381.2	70.1904	49.8145
381.4	-6.40869	-4.88281		381.4	-110.474	-118.408		381.4	1.2207	-22.583		381.4	-64.3921	-90.6372		381.4	54.5557	52.4902		381.4	72.0215	49.8145
381.6	-10.0708	-6.71387		381.6	-111.694	-119.629		381.6	6.10352	-20.752		381.6	-67.4438	-90.6372		381.6	59.4385	48.8281		381.6	72.6318	54.0869
381.8	-7.01904	-7.01904		381.8	-108.032	-119.629		381.8	5.49316	-20.752		381.8	-67.1387	-90.0269		381.8	55.7764	47.6074		381.8	72.0215	51.0352
382	-10.9863	-7.93457		382	-109.253	-119.629		382	5.49316	-21.9727		382	-70.4956	-92.1631		382	53.9453	45.166		382	66.5283	54.0869
382.2	-7.93457	-8.23975		382.2	-112.305	-119.629		382.2	3.05176	-24.4141		382.2	-64.0869	-92.1631		382.2	55.7764	49.4385		382.2	67.1387	52.8662
382.4	-9.15527	-6.10352		382.4	-110.474	-119.629		382.4	3.66211	-20.1416		382.4	-57.373	-91.5527		382.4	56.3867	51.2695		382.4	69.5801	54.6973
382.6	-12.5122	-6.10352		382.6	-108.032	-117.188		382.6	3.66211	-19.5312		382.6	-60.1196	-93.3838		382.6	58.2178	50.0488		382.6	69.5801	52.8662
382.8	-11.5967	-6.71387		382.8	-109.863	-117.188		382.8	5.49316	-23.1934		382.8	-59.2041	-92.1631		382.8	60.0488	52.4902		382.8	68.9697	54.6973
383	-10.0708	-7.01904		383	-104.98	-117.798		383	4.27246	-25.6348		383	-59.5093	-89.7217		383	52.1143	49.4385		383	68.9697	55.3076
383.2	-10.0708	-4.27246		383.2	-108.643	-119.019		383.2	3.66211	-26.2451		383.2	-63.4766	-84.8389		383.2	56.3867	50.0488		383.2	68.3594	58.9697
383.4	-10.9863	-6.40869		383.4	-107.422	-119.019		383.4	4.27246	-24.4141		383.4	-62.561	-96.1304		383.4	53.9453	53.7109		383.4	68.3594	53.4766
383.6	-12.8174	-7.93457		383.6	-111.084	-119.629		383.6	8.54492	-25.6348		383.6	-64.3921	-94.6045		383.6	58.2178	51.8799		383.6	68.9697	53.4766
383.8	-6.71387	-8.23975		383.8	-111.694	-120.239		383.8	5.49316	-25.6348		383.8	-58.8989	-98.5718		383.8	56.3867	55.542		383.8	68.9697	52.8662
384	-9.15527	-4.27246		384	-112.305	-121.46		384	3.66211	-21.9727		384	-60.1196	-97.9614		384	60.0488	51.8799		384	71.4111	54.0869
384.2	-6.10352	-7.93457		384.2	-113.525	-119.019		384.2	7.32422	-24.4141		384.2	-61.6455	-94.9097		384.2	55.166	50.6592		384.2	69.5801	53.4766
384.4	-6.40869	-6.10352		384.4	-108.643	-118.408		384.4	7.32422	-21.9727		384.4	-65.6128	-97.9614		384.4	54.5557	53.7109		384.4	67.749	55.3076
384.6	-8.23975	-7.62939		384.6	-109.863	-116.577		384.6	4.27246	-23.8037		384.6	-61.6455	-98.5718		384.6	55.7764	46.9971		384.6	68.9697	54.0869
384.8	-7.93457	-6.71387		384.8	-110.474	-115.356		384.8	2.44141	-24.4141		384.8	-60.4248	-96.7407		384.8	55.7764	48.2178		384.8	70.1904	52.2559
385	-4.88281	-6.71387		385	-110.474	-119.019		385	7.32422	-20.752		385	-59.2041	-91.2476		385	55.7764	48.2178		385	67.1387	51.6455
385.2	-3.96729	-7.01904		385.2	-112.915	-116.577		385.2	9.15527	-20.1416		385.2	-56.1523	-93.3838		385.2	56.9971	51.8799		385.2	69.5801	49.2041
385.4	-6.71387	-6.40869		385.4	-105.591	-118.408		385.4	7.93457	-20.752		385.4	-64.6973	-98.5718		385.4	54.5557	51.2695		385.4	70.1904	53.4766
385.6	-7.01904	-5.79834		385.6	-104.37	-121.46		385.6	7.93457	-18.9209		385.6	-63.4766	-94.9097		385.6	55.166	48.2178		385.6	68.9697	49.2041
385.8	-7.32422	-8.8501		385.8	-106.812	-120.85		385.8	6.71387	-20.1416		385.8	-59.5093	-90.6372		385.8	55.7764	48.8281		385.8	73.8525	49.8145
386	-6.71387	-8.54492		386	-108.643	-120.85		386	6.10352	-21.9727		386	-57.373	-91.2476		386	56.9971	49.4385		386	72.6318	52.2559
386.2	-8.54492	-7.01904		386.2	-111.084	-122.681		386.2	6.71387	-21.3623		386.2	-62.561	-89.4165		386.2	56.9971	47.6074		386.2	69.5801	52.8662
386.4	-3.66211	-6.10352		386.4	-111.084	-125.122		386.4	8.54492	-18.3105		386.4	-56.1523	-87.8906		386.4	53.335	50.0488		386.4	68.3594	51.0352
386.6	-6.10352	-4.88281		386.6	-106.201	-119.019		386.6	4.27246	-20.1416		386.6	-60.4248	-92.1631		386.6	55.7764	51.2695		386.6	67.749	49.2041
386.8	-7.62939	-7.93457		386.8	-109.253	-120.85		386.8	2.44141	-21.9727		386.8	-61.6455	-92.1631		386.8	58.8281	50.0488		386.8	69.5801	54.0869
387	-3.05176	-7.32422		387	-108.032	-124.512		387	3.05176	-20.1416		387	-63.4766	-93.689		387	56.9971	50.6592		387	67.749	50.4248
387.2	-3.66211	-7.62939		387.2	-108.643	-123.901		387.2	5.49316	-23.1934		387.2	-57.9834	-90.0269		387.2	56.3867	51.8799		387.2	65.3076	49.8145
387.4	-5.49316	-9.15527		387.4	-108.032	-125.732		387.4	6.10352	-21.3623		387.4	-67.1387	-88.1958		387.4	55.166	50.0488		387.4	63.4766	47.9834
387.6	-7.62939	-6.71387		387.6	-109.253	-122.07		387.6	6.10352	-21.3623		387.6	-63.7817	-93.9941		387.6	56.3867	48.8281		387.6	68.9697	47.373
387.8	-7.93457	-5.79834		387.8	-107.422	-121.46		387.8	2.44141	-20.752		387.8	-66.5283	-95.2148		387.8	55.166	45.7764		387.8	66.5283	49.2041
388	-10.376	-7.93457		388	-109.253	-121.46		388	2.44141	-19.5312		388	-65.3076	-98.5718		388	56.3867	47.6074		388	68.3594	44.3213
388.2	-9.15527	-5.49316		388.2	-112.915	-121.46		388.2	3.66211	-20.752		388.2	-64.0869	-96.1304		388.2	56.9971	51.2695		388.2	67.749	45.542
388.4	-8.8501	-6.71387		388.4	-113.525	-123.291		388.4	5.49316	-21.3623		388.4	-66.2231	-96.7407		388.4	60.0488	50.0488		388.4	68.3594	46.7627
388.6	-8.54492	-5.49316		388.6	-110.474	-118.408		388.6	4.88281	-21.9727		388.6	-65.0024	-92.4683		388.6	57.6074	48.8281		388.6	63.4766	52.2559
388.8	-12.207	-6.10352		388.8	-109.253	-117.188		388.8	6.10352	-21.9727		388.8	-62.8662	-93.689		388.8	58.8281	50.0488		388.8	67.1387	50.4248
389	-9.15527	-5.18799		389	-114.136	-118.408		389	5.49316	-21.9727		389	-61.6455	-96.4356		389	58.2178	50.0488		389	68.9697	52.8662
389.2	-7.01904	-6.10352		389.2	-114.136	-122.07		389.2	4.88281	-21.3623		389.2	-64.0869	-93.0786		389.2	57.6074	49.4385		389.2	66.5283	48.5938
389.4	-9.15527	-6.40869		389.4	-108.032	-122.681		389.4	7.32422	-20.752		389.4	-64.0869	-92.1631		389.4	60.0488	49.4385		389.4	69.5801	49.2041
389.6	-11.2915	-6.71387		389.6	-111.694	-120.85		389.6	5.49316	-19.5312		389.6	-61.9507	-93.3838		389.6	57.6074	51.2695		389.6	66.5283	49.2041
389.8	-9.15527	-7.93457		389.8	-112.915	-118.408		389.8	1.83105	-21.9727		389.8	-64.6973	-96.1304		389.8	56.3867	43.335		389.8	64.6973	51.6455
390	-7.01904	-7.32422		390	-111.084	-122.681		390	0.61035	-18.9209		390	-66.2231	-97.0459		390	58.2178	48.2178		390	66.5283	51.0352
390.2	-4.88281	-8.23975		390.2	-109.253	-120.239		390.2	2.44141	-17.7002		390.2	-67.749	-100.403		390.2	57.6074	48.2178		390.2	69.5801	49.8145
390.4	-9.15527	-7.01904		390.4	-109.863	-122.07		390.4	2.44141	-20.1416		390.4	-69.5801	-97.0459		390.4	56.3867	46.3867		390.4	69.5801	46.7627
390.6	-9.15527	-7.32422		390.6	-111.694	-123.901		390.6	1.83105	-18.9209		390.6	-68.6646	-93.9941		390.6	56.9971	50.0488		390.6	69.5801	50.4248
390.8	-8.8501	-8.8501		390.8	-112.915	-125.122		390.8	1.2207	-19.5312		390.8	-72.3267	-97.9614		390.8	60.0488	50.0488		390.8	68.9697	46.1523
391	-7.01904	-7.32422		391	-109.863	-124.512		391	1.83105	-20.1416		391	-66.8335	-94.6045		391	56.9971	50.0488		391	67.749	54.0869
391.2	-9.76563	-9.46045		391.2	-105.591	-120.239		391.2	3.05176	-21.9727		391.2	-65.6128	-100.403		391.2	58.2178	48.2178		391.2	67.749	52.8662
391.4	-11.2915	-6.71387		391.4	-101.929	-122.681		391.4	2.44141	-23.1934		391.4	-59.8145	-96.4356		391.4	58.8281	49.4385		391.4	69.5801	51.0352
391.6	-7.62939	-7.01904		391.6	-106.201	-122.07		391.6	3.66211	-19.5312		391.6	-57.6782	-97.0459		391.6	58.8281	49.4385		391.6	67.1387	48.5938
391.8	-7.93457	-5.79834		391.8	-110.474	-119.019		391.8	3.66211	-23.8037		391.8	-58.2886	-96.1304		391.8	59.4385	49.4385		391.8	65.3076	51.0352
392	-10.0708	-7.93457		392	-113.525	-119.019		392	1.2207	-24.4141		392	-61.6455	-94.2993		392	56.9971	49.4385		392	73.2422	47.9834
392.2	-10.6812	-6.40869		392.2	-114.136	-117.798		392.2	-0.61035	-20.752		392.2	-65.3076	-96.1304		392.2	63.7109	45.7764		392.2	68.3594	46.1523
392.4	-10.6812	-3.66211		392.4	-112.305	-114.746		392.4	0	-21.9727		392.4	-64.6973	-94.9097		392.4	59.4385	49.4385		392.4	65.918	44.9316
392.6	-8.54492	-7.93457		392.6	-112.305	-114.746		392.6	3.05176	-20.1416		392.6	-65.6128	-97.6562		392.6	60.0488	51.2695		392.6	67.749	48.5938
392.8	-7.32422	-9.15527		392.8	-112.915	-117.188		392.8	0.61035	-20.752		392.8	-66.2231	-97.6562		392.8	57.6074	54.9316		392.8	68.3594	46.1523
393	-7.62939	-7.01904		393	-114.746	-115.967		393	0.61035	-20.752		393	-67.749	-95.8252		393	55.166	48.2178		393	64.6973	50.4248
393.2	-5.18799	-5.79834		393.2	-111.084	-118.408		393.2	1.2207	-18.3105		393.2	-66.2231	-91.2476		393.2	61.2695	43.335		393.2	67.1387	49.2041
393.4	-8.54492	-7.62939		393.4	-106.812	-119.629		393.4	0.61035	-21.3623		393.4	-68.6646	-90.0269		393.4	54.5557	43.9453		393.4	71.4111	46.7627
393.6	-5.49316	-5.49316		393.6	-108.032	-118.408		393.6	-0.61035	-21.3623		393.6	-64.0869	-91.2476		393.6	54.5557	48.2178		393.6	68.9697	45.542
393.8	-6.40869	-6.10352		393.8	-108.032	-118.408		393.8	0.61035	-23.8037		393.8	-64.3921	-92.7734		393.8	57.6074	45.7764		393.8	73.8525	47.9834
394	-5.79834	-5.79834		394	-108.643	-117.798		394	2.44141	-22.583		394	-57.0679	-96.4356		394	50.8935	45.166		394	68.9697	48.5938
394.2	-5.49316	-7.32422		394.2	-113.525	-119.629		394.2	2.44141	-20.1416		394.2	-64.3921	-96.1304		394.2	56.9971	50.0488		394.2	64.6973	46.7627
394.4	-5.49316	-10.0708		394.4	-110.474	-121.46		394.4	0	-21.3623		394.4	-68.6646	-89.4165		394.4	61.2695	45.166		394.4	68.3594	49.8145
394.6	-7.62939	-8.54492		394.6	-111.694	-120.85		394.6	1.2207	-21.9727		394.6	-68.3594	-89.4165		394.6	61.2695	48.2178		394.6	68.9697	46.7627
394.8	-4.88281	-6.10352		394.8	-111.084	-120.239		394.8	2.44141	-23.8037		394.8	-70.4956	-89.1113		394.8	57.6074	43.9453		394.8	68.3594	49.2041
395	-7.32422	-4.88281		395	-113.525	-120.239		395	5.49316	-18.3105		395	-65.918	-91.8579		395	55.166	45.166		395	62.8662	49.2041
395.2	-9.15527	-10.376		395.2	-109.863	-120.85		395.2	4.27246	-18.3105		395.2	-64.3921	-88.1958		395.2	60.0488	46.3867		395.2	67.1387	47.9834
395.4	-6.71387	-7.32422		395.4	-105.591	-122.681		395.4	3.05176	-23.8037		395.4	-67.749	-86.3648		395.4	58.8281	50.6592		395.4	67.1387	47.9834
395.6	-4.88281	-5.18799		395.6	-106.812	-119.629		395.6	1.83105	-24.4141		395.6	-70.4956	-86.6699		395.6	56.9971	47.6074		395.6	68.9697	50.4248
395.8	-5.49316	-4.57764		395.8	-107.422	-120.239		395.8	4.88281	-21.3623		395.8	-63.1714	-92.1631		395.8	54.5557	46.9971		395.8	67.1387	51.6455
396	-8.8501	-5.49316		396	-112.305	-120.85		396	3.66211	-19.5312		396	-66.8335	-94.2993		396	58.8281	50.0488		396	68.3594	52.8662
396.2	-7.93457	-3.96729		396.2	-112.915	-123.901		396.2	4.27246	-25.0244		396.2	-66.8335	-91.2476		396.2	57.6074	45.166		396.2	66.5283	51.6455
396.4	-11.2915	-7.01904		396.4	-112.915	-122.681		396.4	2.44141	-22.583		396.4	-65.6128	-90.6372		396.4	56.3867	48.8281		396.4	68.9697	52.2559
396.6	-8.23975	-7.93457		396.6	-108.643	-122.681		396.6	4.27246	-20.752		396.6	-68.9697	-87.5854		396.6	57.6074	46.9971		396.6	66.5283	48.5938
396.8	-10.9863	-6.71387		396.8	-106.201	-121.46		396.8	5.49316	-20.1416		396.8	-67.749	-89.4165		396.8	55.7764	45.166		396.8	67.1387	45.542
397	-7.62939	-8.8501		397	-111.084	-117.798		397	3.05176	-20.752		397	-67.1387	-95.8252		397	55.7764	49.4385		397	68.9697	48.5938
397.2	-7.93457	-6.71387		397.2	-114.746	-117.188		397.2	4.88281	-21.9727		397.2	-67.749	-92.7734		397.2	55.166	50.6592		397.2	68.9697	48.5938
397.4	-8.8501	-4.57764		397.4	-113.525	-119.019		397.4	3.66211	-20.752		397.4	-65.6128	-92.1631		397.4	58.2178	50.6592		397.4	68.3594	52.2559
397.6	-9.15527	-4.57764		397.6	-109.253	-122.07		397.6	2.44141	-21.3623		397.6	-71.7163	-86.9751		397.6	60.0488	48.8281		397.6	65.3076	51.0352
397.8	-9.15527	-5.49316		397.8	-113.525	-122.681		397.8	8.54492	-19.5312		397.8	-70.1904	-87.2803		397.8	56.3867	51.8799		397.8	68.9697	50.4248
398	-7.93457	-5.49316		398	-111.694	-122.07		398	7.32422	-18.9209		398	-71.7163	-93.3838		398	54.5557	49.4385		398	67.1387	51.6455
398.2	-7.62939	-3.66211		398.2	-110.474	-117.798		398.2	6.71387	-20.1416		398.2	-72.3267	-89.4165		398.2	56.3867	51.2695		398.2	68.9697	49.2041
398.4	-7.32422	-7.32422		398.4	-112.305	-118.408		398.4	7.32422	-22.583		398.4	-66.8335	-92.7734		398.4	59.4385	53.1006		398.4	68.3594	47.9834
398.6	-5.79834	-5.49316		398.6	-110.474	-122.07		398.6	9.76563	-19.5312		398.6	-69.8852	-93.3838		398.6	55.166	51.2695		398.6	64.0869	50.4248
398.8	-7.01904	-5.79834		398.8	-106.812	-122.681		398.8	7.32422	-20.1416		398.8	-69.2749	-89.4165		398.8	58.2178	46.3867		398.8	69.5801	50.4248
399	-10.0708	-7.32422		399	-110.474	-120.85		399	9.76563	-20.752		399	-69.2749	-91.2476		399	57.6074	51.8799		399	68.9697	47.9834
399.2	-8.23975	-6.10352		399.2	-111.084	-119.629		399.2	6.10352	-21.3623		399.2	-68.9697	-86.3648		399.2	59.4385	48.2178		399.2	65.918	51.0352
[truncated: 2,004 more rows]

## Sheet: Figure 5B
Rest cKO 1M old data			Rest cKO 3M old data			WT 1M old data			WT 3M old data			WT P14				Rest cKO P14				B, Time course of outward K+ current inhibition by XE991 (3μM).
Time(s)	K+ current density(pA/PF)		Time(s)	K+ current density(pA/PF)		Time(s)	K+ current density(pA/PF)		Time(s)	K+ current density(pA/PF)			Current(pA)				Current(pA)
0	18.8754		0	17.5781		0	7.08008		0	9.9292		Time(ms)	Basal	XE991		Time(ms)	Basal	XE991
0.2	18.8585		0.2	17.334		0.2	7.75146		0.2	10.9668		0	1115.35	898.438		0	1495.36	1149.06
0.4	18.7754		0.4	17.1509		0.4	7.87354		0.4	10.7227		0.2	1119.62	900.879		0.2	1494.75	1149.06
0.6	18.7092		0.6	16.9067		0.6	7.75146		0.6	10.5396		0.4	1119.62	895.996		0.4	1491.7	1150.28
0.8	18.5819		0.8	16.51		0.8	7.99561		0.8	10.4785		0.6	1108.02	881.958		0.6	1486.82	1149.06
1	18.4326		1	16.2659		1	7.99561		1	10.5396		0.8	1112.29	889.893		0.8	1486.82	1147.23
1.2	18.2495		1.2	15.1978		1.2	7.56836		1.2	10.5396		1	1112.29	888.672		1	1492.31	1144.17
1.4	17.5781		1.4	14.8926		1.4	7.62939		1.4	10.1123		1.2	1119.01	899.048		1.2	1491.7	1145.4
1.6	16.9067		1.6	14.9536		1.6	7.44629		1.6	10.2344		1.4	1119.62	899.048		1.4	1491.7	1145.4
1.8	16.2964		1.8	15.0146		1.8	7.32422		1.8	9.9292		1.6	1105.58	888.062		1.6	1488.04	1146.62
2	16.0522		2	14.9536		2	7.26318		2	10.6616		1.8	1103.14	890.503		1.8	1484.99	1144.17
2.2	16.2354		2.2	14.0991		2.2	7.50732		2.2	10.4175		2	1112.91	886.841		2	1486.82	1144.79
2.4	15.9302		2.4	13.855		2.4	7.01904		2.4	10.1123		2.2	1115.35	890.503		2.2	1486.82	1143.56
2.6	15.9912		2.6	13.0615		2.6	7.32422		2.6	9.74609		2.4	1114.74	894.775		2.4	1487.43	1142.95
2.8	15.8081		2.8	12.7258		2.8	7.14111		2.8	9.62402		2.6	1109.24	891.113		2.6	1489.26	1139.9
3	15.8081		3	12.4512		3	7.01904		3	9.31885		2.8	1103.14	897.827		2.8	1489.87	1139.29
3.2	15.8081		3.2	13.2751		3.2	7.01904		3.2	10.1733		3	1109.85	892.944		3	1487.43	1141.73
3.4	15.5029		3.4	13.7939		3.4	7.01904		3.4	9.9292		3.2	1111.07	889.282		3.2	1489.87	1144.79
3.6	15.625		3.6	13.2141		3.6	7.08008		3.6	9.9292		3.4	1121.45	892.944		3.4	1492.92	1144.17
3.8	15.625		3.8	12.6648		3.8	7.14111		3.8	9.56299		3.6	1120.23	892.334		3.6	1494.75	1141.73
4	15.686		4	12.8479		4	7.08008		4	9.25781		3.8	1109.24	893.555		3.8	1495.36	1140.51
4.2	15.686		4.2	13.3362		4.2	6.95801		4.2	9.74609		4	1109.85	898.438		4	1488.65	1141.73
4.4	15.0757		4.4	13.092		4.4	6.89697		4.4	9.37988		4.2	1109.24	901.489		4.2	1485.6	1142.34
4.6	14.9536		4.6	12.97		4.6	6.95801		4.6	9.37988		4.4	1110.46	905.762		4.4	1494.14	1141.73
4.8	14.8926		4.8	11.7493		4.8	6.95801		4.8	10.0513		4.6	1111.68	893.555		4.6	1498.41	1142.95
5	14.5264		5	11.6272		5	6.83594		5	9.44092		4.8	1099.48	895.996		4.8	1496.58	1144.17
5.2	14.2822		5.2	11.8713		5.2	6.71387		5.2	8.76953		5	1101.92	905.151		5	1494.75	1140.51
5.4	14.5264		5.4	10.6201		5.4	7.08008		5.4	9.25781		5.2	1105.58	902.71		5.2	1497.19	1144.17
5.6	14.6484		5.6	11.8103		5.6	6.7749		5.6	9.74609		5.4	1106.8	900.879		5.4	1494.75	1144.17
5.8	14.1602		5.8	11.4136		5.8	6.7749		5.8	9.99023		5.6	1109.85	899.658		5.6	1492.92	1147.84
6	14.4043		6	10.6812		6	6.95801		6	9.25781		5.8	1106.8	900.269		5.8	1498.41	1148.45
6.2	14.5874		6.2	11.3525		6.2	6.89697		6.2	9.9292		6	1114.13	894.165		6	1493.53	1144.79
6.4	14.2822		6.4	11.0168		6.4	6.89697		6.4	9.25781		6.2	1106.8	902.1		6.2	1495.97	1146.01
6.6	13.5498		6.6	10.4065		6.6	6.7749		6.6	9.01367		6.4	1108.02	891.113		6.4	1502.69	1149.06
6.8	13.6719		6.8	10.2234		6.8	6.71387		6.8	9.13574		6.6	1116.57	895.996		6.6	1506.35	1144.79
7	13.1836		7	10.4675		7	6.83594		7	8.64746		6.8	1111.07	895.386		6.8	1497.8	1146.01
7.2	13.0005		7.2	11.6577		7.2	6.71387		7.2	8.95264		7	1110.46	886.23		7	1496.58	1142.95
7.4	13.2446		7.4	10.4675		7.4	6.71387		7.4	9.13574		7.2	1101.92	885.01		7.2	1495.36	1141.73
7.6	13.0615		7.6	10.7727		7.6	6.71387		7.6	9.56299		7.4	1100.09	886.841		7.4	1495.97	1139.9
7.8	13.0005		7.8	11.2		7.8	6.5918		7.8	9.99023		7.6	1107.41	892.944		7.6	1498.41	1133.8
8	13.0005		8	10.8643		8	6.46973		8	9.50195		7.8	1111.68	890.503		7.8	1505.13	1142.95
8.2	12.9395		8.2	10.5896		8.2	5.98144		8.2	9.44092		8	1109.85	891.724		8	1502.69	1144.79
8.4	12.8174		8.4	10.2234		8.4	6.10352		8.4	9.74609		8.2	1097.04	894.165		8.2	1495.97	1142.95
8.6	12.8174		8.6	10.3149		8.6	6.22559		8.6	9.50195		8.4	1111.68	896.606		8.4	1500.24	1142.95
8.8	12.6953		8.8	10.8948		8.8	6.22559		8.8	9.44092		8.6	1119.62	903.931		8.6	1493.53	1142.95
9	12.6953		9	10.1013		9	6.04248		9	9.19678		8.8	1111.68	896.606		8.8	1501.46	1136.24
9.2	12.6343		9.2	10.8643		9.2	6.16455		9.2	8.95264		9	1106.8	897.217		9	1497.19	1138.68
9.4	12.6343		9.4	10.1318		9.4	6.28662		9.4	9.07471		9.2	1107.41	894.775		9.2	1492.92	1140.51
9.6	12.6343		9.6	10.1318		9.6	6.34766		9.6	9.56299		9.4	1116.57	889.893		9.4	1492.31	1139.9
9.8	12.6953		9.8	9.91821		9.8	6.10352		9.8	9.50195		9.6	1112.29	888.062		9.6	1488.65	1140.51
10	12.6953		10	9.85718		10	6.46973		10	8.8916		9.8	1114.74	885.01		9.8	1491.7	1135.63
10.2	12.4512		10.2	9.8877		10.2	6.5918		10.2	9.13574		10	1112.91	892.334		10	1492.92	1134.41
10.4	12.6343		10.4	9.70459		10.4	6.53076		10.4	9.50195		10.2	1114.13	898.438		10.2	1490.48	1141.12
10.6	12.6953		10.6	9.61304		10.6	6.34766		10.6	9.50195		10.4	1114.74	889.893		10.4	1487.43	1141.73
10.8	12.4512		10.8	9.42993		10.8	6.28662		10.8	8.8916		10.6	1109.85	879.517		10.6	1491.7	1141.73
11	12.4512		11	9.52148		11	6.16455		11	8.95264		10.8	1110.46	882.568		10.8	1493.53	1142.34
11.2	12.2681		11.2	9.42993		11.2	6.46973		11.2	8.95264		11	1108.63	894.775		11	1492.92	1139.9
11.4	12.2681		11.4	9.42993		11.4	6.28662		11.4	9.07471		11.2	1109.85	900.879		11.2	1494.14	1141.12
11.6	12.3901		11.6	9.42993		11.6	6.10352		11.6	8.64746		11.4	1117.79	900.269		11.4	1486.82	1136.24
11.8	12.2681		11.8	9.15527		11.8	6.40869		11.8	8.52539		11.6	1119.62	902.1		11.6	1488.04	1139.9
12	12.3901		12	9.0332		12	6.22559		12	8.64746		11.8	1119.62	905.151		11.8	1488.04	1138.07
12.2	12.2681		12.2	8.63648		12.2	6.53076		12.2	8.76953		12	1108.02	899.048		12	1496.58	1141.73
12.4	12.085		12.4	8.8501		12.4	6.65283		12.4	9.19678		12.2	1109.85	900.269		12.2	1496.58	1147.23
12.6	12.207		12.6	8.57544		12.6	6.65283		12.6	8.40332		12.4	1113.52	898.438		12.4	1495.36	1139.29
12.8	12.207		12.8	8.75854		12.8	6.34766		12.8	8.76953		12.6	1113.52	897.217		12.6	1497.8	1138.07
13	12.085		13	8.5144		13	6.40869		13	8.28125		12.8	1108.02	896.606		12.8	1495.97	1139.29
13.2	12.0239		13.2	8.27026		13.2	6.40869		13.2	8.58643		13	1112.29	892.944		13	1489.87	1136.85
13.4	11.9629		13.4	8.14819		13.4	6.04248		13.4	8.64746		13.2	1109.24	891.724		13.2	1487.43	1136.24
13.6	11.8408		13.6	8.27026		13.6	6.04248		13.6	8.34229		13.4	1107.41	892.944		13.4	1491.09	1130.75
13.8	11.9629		13.8	8.3313		13.8	6.34766		13.8	9.07471		13.6	1110.46	882.568		13.6	1494.75	1131.36
14	11.8408		14	8.3313		14	6.40869		14	8.52539		13.8	1109.24	884.399		13.8	1495.97	1135.63
14.2	11.8408		14.2	8.36182		14.2	6.46973		14.2	8.7085		14	1115.35	885.01		14	1497.8	1138.68
14.4	11.8408		14.4	8.39233		14.4	6.53076		14.4	8.83057		14.2	1114.13	880.737		14.2	1498.41	1132.58
14.6	11.7188		14.6	8.05664		14.6	6.46973		14.6	8.83057		14.4	1112.29	885.01		14.4	1496.58	1135.02
14.8	11.5356		14.8	8.20923		14.8	6.5918		14.8	8.52539		14.6	1104.97	885.62		14.6	1499.02	1141.12
15	11.5356		15	8.27026		15	6.16455		15	8.8916		14.8	1102.53	883.179		14.8	1501.46	1143.56
15.2	11.3525		15.2	8.02612		15.2	6.16455		15.2	8.8916		15	1102.53	887.451		15	1501.46	1144.17
15.4	11.5967		15.4	7.87354		15.4	5.92041		15.4	8.76953		15.2	1108.02	895.386		15.2	1502.08	1142.34
15.6	11.5967		15.6	7.93457		15.6	5.92041		15.6	9.13574		15.4	1110.46	894.775		15.4	1496.58	1142.95
15.8	11.4136		15.8	7.8125		15.8	5.92041		15.8	9.37988		15.6	1114.74	900.269		15.6	1494.14	1144.79
16	11.4136		16	7.59888		16	5.92041		16	9.01367		15.8	1105.58	896.606		15.8	1502.08	1138.68
16.2	11.5356		16.2	7.44629		16.2	5.85938		16.2	9.25781		16	1106.8	891.724		16	1499.02	1142.95
16.4	11.4746		16.4	7.41577		16.4	5.85938		16.4	9.37988		16.2	1106.8	885.62		16.2	1502.08	1144.79
16.6	11.3525		16.6	7.65991		16.6	5.92041		16.6	9.19678		16.4	1106.19	883.789		16.4	1496.58	1145.4
16.8	11.2915		16.8	8.05664		16.8	5.73731		16.8	9.37988		16.6	1104.36	892.334		16.6	1497.19	1147.84
17	11.2305		17	8.78906		17	5.85938		17	8.40332		16.8	1101.31	889.282		16.8	1500.24	1147.23
17.2	11.2915		17.2	8.02612		17.2	5.85938		17.2	8.40332		17	1093.37	891.724		17	1495.36	1144.79
17.4	11.4746		17.4	7.62939		17.4	5.85938		17.4	8.76953		17.2	1092.76	886.841		17.2	1495.97	1146.01
17.6	11.1694		17.6	8.39233		17.6	5.73731		17.6	8.95264		17.4	1093.37	889.893		17.4	1495.36	1149.67
17.8	11.1084		17.8	8.66699		17.8	5.43213		17.8	8.95264		17.6	1095.21	892.944		17.6	1500.24	1140.51
18	11.4136		18	8.5144		18	5.61523		18	8.76953		17.8	1105.58	892.944		17.8	1503.91	1140.51
18.2	11.2305		18.2	8.78906		18.2	5.67627		18.2	9.19678		18	1112.91	888.672		18	1502.69	1136.85
18.4	11.2305		18.4	7.87354		18.4	5.61523		18.4	8.76953		18.2	1106.8	892.334		18.2	1498.41	1144.17
18.6	11.2915		18.6	8.91113		18.6	5.67627		18.6	8.46435		18.4	1105.58	881.348		18.4	1495.97	1144.79
18.8	11.2305		18.8	8.36182		18.8	5.67627		18.8	8.52539		18.6	1109.24	883.789		18.6	1497.8	1145.4
19	11.2915		19	8.45337		19	5.67627		19	8.64746		18.8	1108.02	890.503		18.8	1500.24	1139.29
19.2	11.2305		19.2	8.63648		19.2	5.49316		19.2	8.76953		19	1109.24	886.841		19	1489.87	1138.68
19.4	10.9863		19.4	8.81958		19.4	5.67627		19.4	8.64746		19.2	1111.07	887.451		19.2	1492.31	1139.29
19.6	10.8643		19.6	9.0332		19.6	5.49316		19.6	8.64746		19.4	1111.68	890.503		19.4	1495.36	1141.73
19.8	10.9863		19.8	9.58252		19.8	5.61523		19.8	8.7085		19.6	1116.57	882.568		19.6	1497.19	1139.29
20	10.9253		20	8.97217		20	5.43213		20	8.34229		19.8	1115.96	883.179		19.8	1504.52	1144.17
20.2	10.8032		20.2	9.00269		20.2	5.49316		20.2	8.40332		20	1126.94	888.062		20	1504.52	1141.73
20.4	10.8032		20.4	9.39941		20.4	5.37109		20.4	8.46435		20.2	1125.11	884.399		20.2	1508.18	1138.07
20.6	10.9863		20.6	8.72803		20.6	5.37109		20.6	8.58643		20.4	1121.45	894.775		20.4	1500.24	1138.07
20.8	10.8643		20.8	8.63648		20.8	5.37109		20.8	8.28125		20.6	1114.13	892.334		20.6	1502.69	1139.9
21	10.9253		21	8.20923		21	5.37109		21	7.97607		20.8	1108.02	885.01		20.8	1497.19	1140.51
21.2	10.9253		21.2	7.32422		21.2	5.31006		21.2	8.58643		21	1106.19	886.23		21	1496.58	1141.12
21.4	10.8643		21.4	7.08008		21.4	5.24902		21.4	8.52539		21.2	1110.46	885.62		21.2	1492.31	1138.68
21.6	10.8032		21.6	7.56836		21.6	5.31006		21.6	9.01367		21.4	1106.8	888.062		21.4	1499.02	1139.9
21.8	10.8643		21.8	7.2937		21.8	5.24902		21.8	8.58643		21.6	1107.41	893.555		21.6	1503.3	1140.51
22	10.9863		22	7.47681		22	5.24902		22	8.7085		21.8	1108.02	894.165		21.8	1502.08	1143.56
22.2	10.8032		22.2	7.59888		22.2	5.24902		22.2	9.44092		22	1104.36	892.334		22	1499.02	1143.56
22.4	10.8032		22.4	7.14111		22.4	5.00488		22.4	9.13574		22.2	1111.68	883.789		22.2	1503.3	1138.07
22.6	10.9253		22.6	9.42993		22.6	5.12695		22.6	8.40332		22.4	1108.02	883.179		22.4	1499.63	1139.29
22.8	10.9253		22.8	8.72803		22.8	5.49316		22.8	8.52539		22.6	1112.91	887.451		22.6	1500.24	1140.51
23	10.8032		23	8.27026		23	5.06592		23	8.7085		22.8	1114.13	885.62		22.8	1501.46	1133.8
23.2	10.7422		23.2	8.14819		23.2	5.31006		23.2	8.58643		23	1106.8	881.348		23	1501.46	1136.85
23.4	10.7422		23.4	8.30078		23.4	5.49316		23.4	8.46435		23.2	1109.24	885.62		23.2	1506.96	1139.29
23.6	10.6201		23.6	8.48389		23.6	5.06592		23.6	8.22021		23.4	1112.91	881.348		23.4	1503.3	1136.85
23.8	10.6201		23.8	8.91113		23.8	5.24902		23.8	8.46435		23.6	1101.92	891.724		23.6	1497.19	1139.29
24	10.6812		24	9.49097		24	5.79834		24	8.40332		23.8	1093.37	889.893		23.8	1497.19	1134.41
24.2	10.6201		24.2	8.54492		24.2	5.18799		24.2	8.83057		24	1104.36	894.775		24	1495.36	1138.07
24.4	10.6201		24.4	8.36182		24.4	5.06592		24.4	8.52539		24.2	1108.63	889.282		24.2	1499.63	1139.29
24.6	10.6201		24.6	7.72095		24.6	5.31006		24.6	8.64746		24.4	1114.13	890.503		24.4	1499.63	1138.07
24.8	10.7422		24.8	8.11768		24.8	5.49316		24.8	8.34229		24.6	1111.68	887.451		24.6	1491.7	1133.8
25	10.6201		25	8.94165		25	5.31006		25	8.40332		24.8	1105.58	883.789		24.8	1497.8	1136.85
25.2	10.7422		25.2	8.48389		25.2	5.00488		25.2	8.58643		25	1105.58	885.62		25	1497.8	1136.85
25.4	10.7422		25.4	8.08716		25.4	5.12695		25.4	8.52539		25.2	1115.96	878.296		25.2	1494.14	1138.68
25.6	10.6201		25.6	7.35474		25.6	5.37109		25.6	8.52539		25.4	1112.29	881.348		25.4	1496.58	1141.12
25.8	10.6812		25.8	7.59888		25.8	5.06592		25.8	8.28125		25.6	1111.07	872.803		25.6	1499.02	1138.07
26	10.6812		26	7.01904		26	5.18799		26	7.6709		25.8	1108.63	872.192		25.8	1500.24	1133.8
26.2	10.5591		26.2	7.23267		26.2	5.12695		26.2	8.15918		26	1098.26	876.465		26	1499.63	1137.46
26.4	10.498		26.4	7.56836		26.4	5.00488		26.4	8.09815		26.2	1107.41	878.906		26.2	1495.36	1138.68
26.6	10.376		26.6	7.93457		26.6	5.18799		26.6	8.03711		26.4	1112.91	883.179		26.4	1497.8	1136.24
26.8	10.3149		26.8	7.93457		26.8	5.00488		26.8	8.09815		26.6	1108.02	883.179		26.6	1503.91	1141.73
27	10.5591		27	7.47681		27	5.06592		27	8.40332		26.8	1103.14	875.854		26.8	1502.08	1146.01
27.2	10.5591		27.2	7.17163		27.2	5.12695		27.2	8.28125		27	1102.53	877.075		27	1494.14	1150.28
27.4	10.6201		27.4	7.14111		27.4	4.94385		27.4	8.76953		27.2	1120.23	877.075		27.2	1489.87	1147.84
27.6	10.498		27.6	6.56128		27.6	4.94385		27.6	9.19678		27.4	1108.63	870.972		27.4	1489.26	1150.28
27.8	10.1318		27.8	6.83594		27.8	4.94385		27.8	8.28125		27.6	1099.48	866.699		27.6	1491.7	1144.17
28	10.5591		28	6.40869		28	4.94385		28	8.46435		27.8	1092.76	872.803		27.8	1494.14	1146.01
28.2	10.376		28.2	7.04956		28.2	4.82178		28.2	8.46435		28	1093.37	877.075		28	1494.75	1138.07
28.4	10.3149		28.4	7.50732		28.4	4.88281		28.4	8.52539		28.2	1106.8	877.686		28.2	1494.14	1135.02
28.6	10.2539		28.6	7.53784		28.6	4.94385		28.6	8.46435		28.4	1112.91	875.854		28.4	1488.65	1140.51
28.8	10.3149		28.8	7.38525		28.8	4.94385		28.8	8.40332		28.6	1103.75	877.075		28.6	1494.14	1135.63
29	10.3149		29	7.96509		29	4.94385		29	7.91504		28.8	1101.31	869.751		28.8	1490.48	1135.02
29.2	10.3149		29.2	7.14111		29.2	4.82178		29.2	8.22021		29	1095.21	870.361		29	1491.7	1133.19
29.4	10.376		29.4	6.89697		29.4	4.76074		29.4	8.40332		29.2	1094.59	878.296		29.2	1497.8	1136.24
29.6	10.376		29.6	7.65991		29.6	4.94385		29.6	8.15918		29.4	1100.7	877.686		29.4	1500.85	1131.97
29.8	10.437		29.8	7.35474		29.8	4.88281		29.8	8.52539		29.6	1103.14	876.465		29.6	1499.02	1130.75
30	10.376		30	6.65283		30	4.76074		30	8.76953		29.8	1093.98	881.348		29.8	1501.46	1138.68
30.2	10.498		30.2	7.14111		30.2	4.69971		30.2	8.22021		30	1103.14	878.906		30	1494.14	1142.95
30.4	10.498		30.4	7.41577		30.4	4.69971		30.4	8.09815		30.2	1100.09	883.789		30.2	1494.14	1139.29
30.6	10.2539		30.6	6.98853		30.6	4.76074		30.6	8.28125		30.4	1100.09	883.789		30.4	1500.85	1133.8
30.8	10.437		30.8	7.04956		30.8	4.76074		30.8	8.09815		30.6	1104.97	876.465		30.6	1499.63	1131.97
31	10.2539		31	6.43921		31	4.63867		31	8.15918		30.8	1112.29	878.906		30.8	1499.02	1128.31
31.2	10.1318		31.2	7.50732		31.2	4.5166		31.2	8.58643		31	1115.96	878.906		31	1505.13	1133.19
31.4	10.1318		31.4	6.68335		31.4	4.5166		31.4	8.40332		31.2	1114.13	882.568		31.2	1502.08	1134.41
31.6	10.0708		31.6	6.56128		31.6	4.63867		31.6	7.60986		31.4	1100.7	883.179		31.4	1503.91	1135.02
31.8	10.0098		31.8	7.65991		31.8	4.3335		31.8	7.97607		31.6	1098.87	876.465		31.6	1500.24	1138.07
32	10.1929		32	7.53784		32	4.57764		32	8.52539		31.8	1104.97	876.465		31.8	1497.19	1139.29
32.2	10.0708		32.2	7.08008		32.2	4.69971		32.2	8.03711		32	1108.63	883.179		32	1497.8	1136.24
32.4	10.0098		32.4	7.1106		32.4	4.5166		32.4	8.40332		32.2	1111.07	875.854		32.2	1497.19	1138.68
32.6	10.0708		32.6	6.98853		32.6	4.76074		32.6	8.22021		32.4	1116.57	882.568		32.4	1494.14	1139.9
32.8	10.0098		32.8	6.71387		32.8	4.45557		32.8	8.40332		32.6	1120.23	884.399		32.6	1499.63	1135.02
33	10.0708		33	6.10352		33	4.63867		33	8.22021		32.8	1112.29	895.386		32.8	1491.7	1133.19
33.2	10.0708		33.2	6.71387		33.2	4.39453		33.2	8.7085		33	1101.31	897.827		33	1496.58	1133.19
33.4	9.82666		33.4	6.98853		33.4	4.39453		33.4	8.34229		33.2	1104.36	893.555		33.2	1492.31	1136.24
33.6	9.94873		33.6	6.5918		33.6	4.3335		33.6	7.73193		33.4	1110.46	893.555		33.4	1493.53	1133.8
33.8	9.82666		33.8	5.79834		33.8	4.5166		33.8	7.97607		33.6	1117.79	895.386		33.6	1497.8	1141.73
34	9.94873		34	6.53076		34	4.3335		34	8.22021		33.8	1119.62	890.503		33.8	1492.31	1141.73
34.2	9.94873		34.2	6.16455		34.2	4.3335		34.2	8.09815		34	1112.91	891.113		34	1493.53	1136.85
34.4	9.82666		34.4	6.62231		34.4	4.39453		34.4	8.40332		34.2	1109.24	888.672		34.2	1485.6	1131.36
34.6	9.94873		34.6	6.5918		34.6	4.45557		34.6	8.09815		34.4	1103.14	889.893		34.4	1479.49	1138.07
34.8	9.94873		34.8	6.95801		34.8	4.15039		34.8	8.83057		34.6	1103.14	895.996		34.6	1487.43	1140.51
35	9.82666		35	6.5918		35	4.45557		35	8.40332		34.8	1109.24	885.62		34.8	1488.04	1136.85
35.2	9.70459		35.2	6.5918		35.2	4.57764		35.2	8.58643		35	1108.02	878.296		35	1497.8	1133.19
35.4	9.82666		35.4	6.53076		35.4	4.21143		35.4	8.52539		35.2	1097.04	876.465		35.2	1491.09	1140.51
35.6	9.8877		35.6	6.50024		35.6	4.39453		35.6	8.76953		35.4	1095.82	888.672		35.4	1491.09	1138.68
35.8	9.76562		35.8	6.43921		35.8	4.27246		35.8	8.58643		35.6	1096.43	891.113		35.6	1489.26	1138.07
36	9.8877		36	6.073		36	4.15039		36	8.58643		35.8	1101.31	883.179		35.8	1489.26	1138.68
36.2	9.70459		36.2	5.79834		36.2	4.69971		36.2	8.34229		36	1104.36	878.296		36	1495.36	1137.46
36.4	9.76562		36.4	5.73731		36.4	4.5166		36.4	8.40332		36.2	1106.8	885.62		36.2	1497.8	1139.9
36.6	9.70459		36.6	6.50024		36.6	4.5166		36.6	8.28125		36.4	1108.63	880.737		36.4	1496.58	1135.02
36.8	9.70459		36.8	6.31714		36.8	4.45557		36.8	8.40332		36.6	1108.02	883.789		36.6	1499.63	1141.73
37	9.64355		37	5.73731		37	4.27246		37	9.01367		36.8	1104.97	880.737		36.8	1494.75	1141.12
37.2	9.52148		37.2	6.04248		37.2	4.27246		37.2	8.22021		37	1104.36	889.893		37	1497.19	1139.9
37.4	9.52148		37.4	5.31006		37.4	4.15039		37.4	8.95264		37.2	1106.19	894.775		37.2	1497.8	1135.63
37.6	9.46045		37.6	5.49316		37.6	4.21143		37.6	8.15918		37.4	1109.85	901.489		37.4	1492.31	1137.46
37.8	9.52148		37.8	5.88989		37.8	4.27246		37.8	8.95264		37.6	1114.74	895.996		37.6	1495.36	1136.24
38	9.58252		38	5.98144		38	4.15039		38	8.46435		37.8	1120.84	897.827		37.8	1497.8	1136.24
38.2	9.76562		38.2	5.82886		38.2	4.08936		38.2	8.09815		38	1116.57	895.996		38	1494.14	1141.12
38.4	9.52148		38.4	5.79834		38.4	4.27246		38.4	8.28125		38.2	1121.45	897.827		38.2	1492.92	1142.34
38.6	9.76562		38.6	6.71387		38.6	4.02832		38.6	8.03711		38.4	1109.24	895.996		38.4	1487.43	1144.17
38.8	9.70459		38.8	6.19507		38.8	4.21143		38.8	8.09815		38.6	1100.7	887.451		38.6	1492.31	1141.12
39	9.64355		39	6.80542		39	4.02832		39	8.15918		38.8	1101.92	882.568		38.8	1497.8	1140.51
39.2	9.58252		39.2	6.34766		39.2	4.02832		39.2	7.60986		39	1105.58	880.127		39	1497.19	1138.68
39.4	9.70459		39.4	6.43921		39.4	4.57764		39.4	7.6709		39.2	1107.41	874.023		39.2	1488.65	1136.85
39.6	9.58252		39.6	6.68335		39.6	4.3335		39.6	7.36572		39.4	1107.41	883.179		39.4	1486.82	1137.46
39.8	9.58252		39.8	6.50024		39.8	4.39453		39.8	8.22021		39.6	1101.92	889.282		39.6	1493.53	1141.12
40	9.52148		40	6.13403		40	4.27246		40	8.22021		39.8	1101.31	874.634		39.8	1491.7	1137.46
40.2	9.58252		40.2	6.50024		40.2	4.27246		40.2	7.48779		40	1106.19	869.751		40	1489.87	1134.41
40.4	9.46045		40.4	6.53076		40.4	4.3335		40.4	7.91504		40.2	1107.41	878.296		40.2	1494.75	1134.41
40.6	9.27734		40.6	6.19507		40.6	4.27246		40.6	8.22021		40.4	1101.92	888.672		40.4	1494.14	1139.29
40.8	9.27734		40.8	5.98144		40.8	4.08936		40.8	8.28125		40.6	1114.74	881.958		40.6	1494.14	1136.85
41	9.58252		41	6.22559		41	4.02832		41	8.40332		40.8	1111.68	885.01		40.8	1492.92	1139.9
41.2	9.33838		41.2	5.73731		41.2	4.02832		41.2	8.76953		41	1106.8	878.906		41	1488.65	1138.07
41.4	9.39941		41.4	5.21851		41.4	3.90625		41.4	8.76953		41.2	1104.97	883.789		41.2	1498.41	1136.85
41.6	9.52148		41.6	5.34058		41.6	3.90625		41.6	8.15918		41.4	1101.31	888.062		41.4	1498.41	1132.58
41.8	9.52148		41.8	4.85229		41.8	3.96728		41.8	8.03711		41.6	1094.59	898.438		41.6	1494.14	1130.75
42	9.52148		42	4.82178		42	3.84522		42	8.09815		41.8	1098.87	895.386		41.8	1485.6	1135.02
42.2	9.46045		42.2	5.58472		42.2	3.96728		42.2	8.03711		42	1106.19	894.775		42	1490.48	1135.02
42.4	9.58252		42.4	5.09644		42.4	3.96728		42.4	8.46435		42.2	1114.13	890.503		42.2	1486.21	1135.63
42.6	9.39941		42.6	5.52368		42.6	3.90625		42.6	8.09815		42.4	1109.24	888.062		42.4	1492.92	1137.46
42.8	9.21631		42.8	5.67627		42.8	3.96728		42.8	8.34229		42.6	1104.36	897.217		42.6	1500.24	1138.07
43	9.27734		43	5.21851		43	3.96728		43	8.03711		42.8	1112.29	903.32		42.8	1504.52	1135.02
43.2	9.15527		43.2	4.82178		43.2	3.90625		43.2	8.8916		43	1115.96	898.438		43	1497.8	1141.73
43.4	9.15527		43.4	4.66919		43.4	3.84522		43.4	8.76953		43.2	1119.01	891.724		43.2	1494.14	1142.95
43.6	9.39941		43.6	4.48608		43.6	3.96728		43.6	8.8916		43.4	1119.62	892.334		43.4	1499.63	1142.95
43.8	9.09424		43.8	5.06592		43.8	3.90625		43.8	8.52539		43.6	1106.8	888.672		43.6	1492.92	1139.9
44	9.15527		44	4.85229		44	3.84522		44	8.95264		43.8	1106.19	883.789		43.8	1496.58	1141.12
44.2	9.27734		44.2	4.79126		44.2	3.78418		44.2	8.15918		44	1112.91	881.958		44	1498.41	1139.29
44.4	9.27734		44.4	5.06592		44.4	3.66211		44.4	7.91504		44.2	1108.02	892.334		44.2	1503.3	1142.95
44.6	9.0332		44.6	4.85229		44.6	3.72315		44.6	8.28125		44.4	1109.24	887.451		44.4	1506.35	1143.56
44.8	9.0332		44.8	4.82178		44.8	3.72315		44.8	8.7085		44.6	1108.02	896.606		44.6	1504.52	1143.56
45	9.39941		45	4.63867		45	3.72315		45	8.52539		44.8	1103.14	886.23		44.8	1499.63	1142.95
45.2	9.39941		45.2	4.57764		45.2	3.78418		45.2	8.76953		45	1106.8	878.906		45	1492.31	1143.56
45.4	9.0332		45.4	5.88989		45.4	3.72315		45.4	8.76953		45.2	1095.82	875.854		45.2	1486.82	1141.73
45.6	9.0332		45.6	5.49316		45.6	3.66211		45.6	8.76953		45.4	1092.76	884.399		45.4	1489.87	1140.51
45.8	9.0332		45.8	5.46265		45.8	3.72315		45.8	8.52539		45.6	1087.88	893.555		45.6	1492.92	1141.73
46	9.0332		46	5.12695		46	3.54004		46	8.76953		45.8	1098.26	890.503		45.8	1496.58	1139.9
46.2	9.0332		46.2	5.27954		46.2	3.23486		46.2	8.40332		46	1096.43	893.555		46	1496.58	1134.41
46.4	9.09424		46.4	5.34058		46.4	3.66211		46.4	8.58643		46.2	1087.27	892.944		46.2	1494.14	1141.12
46.6	9.33838		46.6	5.49316		46.6	3.54004		46.6	8.22021		46.4	1097.04	892.944		46.4	1494.14	1141.12
46.8	9.15527		46.8	4.73022		46.8	3.72315		46.8	8.40332		46.6	1105.58	891.724		46.6	1506.35	1141.73
47	9.09424		47	4.97436		47	3.66211		47	8.22021		46.8	1094.59	888.062		46.8	1500.24	1138.68
47.2	9.09424		47.2	4.69971		47.2	3.35693		47.2	8.28125		47	1100.7	883.179		47	1495.36	1140.51
47.4	8.91113		47.4	4.85229		47.4	3.2959		47.4	8.15918		47.2	1102.53	888.672		47.2	1499.02	1142.95
47.6	8.97217		47.6	4.79126		47.6	3.41797		47.6	8.09815		47.4	1100.09	885.01		47.4	1498.41	1142.95
47.8	8.8501		47.8	4.24194		47.8	3.54004		47.8	8.22021		47.6	1109.24	882.568		47.6	1501.46	1139.29
48	8.91113		48	4.48608		48	3.2959		48	8.28125		47.8	1105.58	880.127		47.8	1497.19	1138.07
48.2	8.97217		48.2	4.54712		48.2	3.54004		48.2	7.79297		48	1109.85	881.958		48	1497.19	1138.68
48.4	8.66699		48.4	4.54712		48.4	3.78418		48.4	7.18262		48.2	1111.07	887.451		48.2	1499.63	1141.12
48.6	8.97217		48.6	4.79126		48.6	3.54004		48.6	7.79297		48.4	1107.41	883.179		48.4	1498.41	1135.02
48.8	8.78906		48.8	4.21143		48.8	3.66211		48.8	7.91504		48.6	1105.58	886.23		48.6	1496.58	1135.02
49	8.42285		49	4.05884		49	3.66211		49	8.40332		48.8	1098.26	888.672		48.8	1492.92	1137.46
49.2	8.72803		49.2	4.39453		49.2	3.72315		49.2	8.22021		49	1097.04	885.01		49	1486.21	1131.97
49.4	8.78906		49.4	3.90625		49.4	3.66211		49.4	8.03711		49.2	1103.75	889.893		49.2	1488.65	1135.02
49.6	8.78906		49.6	4.54712		49.6	3.41797		49.6	8.15918		49.4	1101.31	897.217		49.4	1495.97	1136.85
49.8	8.72803		49.8	4.27246		49.8	3.60107		49.8	8.09815		49.6	1099.48	891.724		49.6	1490.48	1136.85
50	8.78906		50	4.76074		50	3.2959		50	8.28125		49.8	1112.91	893.555		49.8	1497.8	1138.68
50.2	8.8501		50.2	4.73022		50.2	3.35693		50.2	8.22021		50	1095.21	897.827		50	1493.53	1140.51
50.4	8.72803		50.4	4.54712		50.4	3.66211		50.4	8.28125		50.2	1103.75	895.386		50.2	1488.65	1140.51
50.6	8.66699		50.6	4.54712		50.6	3.54004		50.6	8.09815		50.4	1102.53	890.503		50.4	1492.92	1134.41
50.8	8.78906		50.8	4.24194		50.8	3.60107		50.8	7.854		50.6	1108.63	896.606		50.6	1491.09	1134.41
51	8.72803		51	4.79126		51	3.479		51	7.91504		50.8	1120.23	891.113		50.8	1491.7	1144.17
51.2	8.66699		51.2	5.52368		51.2	3.41797		51.2	8.22021		51	1115.35	902.71		51	1489.26	1144.17
51.4	8.78906		51.4	4.76074		51.4	3.54004		51.4	7.79297		51.2	1111.07	903.32		51.2	1487.43	1145.4
51.6	8.54492		51.6	5.09644		51.6	3.2959		51.6	8.15918		51.4	1108.63	902.1		51.4	1487.43	1144.17
51.8	8.42285		51.8	4.45557		51.8	3.35693		51.8	7.47607		51.6	1107.41	892.944		51.6	1490.48	1142.34
52	8.78906		52	5.09644		52	3.479		52	7.23193		51.8	1111.68	893.555		51.8	1496.58	1143.56
52.2	8.8501		52.2	4.69971		52.2	3.60107		52.2	7.41504		52	1109.85	892.944		52	1498.41	1140.51
52.4	8.60596		52.4	5.98144		52.4	3.35693		52.4	6.92676		52.2	1116.57	889.282		52.2	1499.63	1140.51
52.6	8.60596		52.6	5.0354		52.6	3.72315		52.6	6.98779		52.4	1112.29	888.062		52.4	1497.8	1141.12
52.8	8.66699		52.8	4.76074		52.8	3.72315		52.8	7.23193		52.6	1110.46	883.179		52.6	1500.24	1142.95
53	8.78906		53	3.96728		53	3.66211		53	5.88916		52.8	1117.18	878.906		52.8	1497.8	1143.56
53.2	8.66699		53.2	3.90625		53.2	3.41797		53.2	7.04883		53	1109.85	883.179		53	1504.52	1138.68
53.4	8.72803		53.4	3.38745		53.4	3.41797		53.4	7.10986		53.2	1116.57	889.893		53.2	1504.52	1140.51
53.6	8.54492		53.6	4.15039		53.6	3.23486		53.6	7.04883		53.4	1114.13	892.334		53.4	1505.13	1146.01
53.8	8.42285		53.8	3.54004		53.8	3.41797		53.8	6.98779		53.6	1115.96	888.062		53.6	1499.63	1142.95
54	8.60596		54	3.8147		54	3.41797		54	7.10986		53.8	1116.57	891.724		53.8	1503.3	1141.12
54.2	8.36182		54.2	4.42505		54.2	3.41797		54.2	7.41504		54	1114.13	898.438		54	1501.46	1139.9
54.4	8.48389		54.4	3.66211		54.4	3.479		54.4	7.47607		54.2	1114.13	884.399		54.2	1500.24	1139.9
54.6	8.48389		54.6	4.57764		54.6	3.41797		54.6	7.354		54.4	1112.91	878.906		54.4	1502.08	1135.63
54.8	8.36182		54.8	3.96728		54.8	3.41797		54.8	7.59814		54.6	1108.02	886.23		54.6	1500.85	1143.56
55	8.23975		55	4.69971		55	3.35693		55	7.23193		54.8	1120.23	886.23		54.8	1500.24	1141.73
55.2	8.36182		55.2	4.27246		55.2	3.35693		55.2	6.56055		55	1108.63	886.841		55	1492.92	1136.24
55.4	8.54492		55.4	3.17383		55.4	3.23486		55.4	6.62158		55.2	1103.14	885.01		55.2	1492.92	1139.9
55.6	8.48389		55.6	3.87573		55.6	3.41797		55.6	6.07227		55.4	1105.58	874.023		55.4	1493.53	1142.95
55.8	8.48389		55.8	3.84522		55.8	3.2959		55.8	7.1709		55.6	1110.46	878.296		55.6	1494.75	1147.23
56	8.42285		56	3.87573		56	3.11279		56	6.98779		55.8	1106.19	887.451		55.8	1498.41	1141.73
56.2	8.36182		56.2	2.96021		56.2	3.23486		56.2	6.80469		56	1104.36	885.01		56	1496.58	1149.06
56.4	8.36182		56.4	3.05176		56.4	3.17383		56.4	7.29297		56.2	1104.36	894.775		56.2	1502.08	1141.73
56.6	8.54492		56.6	4.24194		56.6	3.11279		56.6	7.354		56.4	1109.85	885.62		56.4	1505.13	1140.51
56.8	8.42285		56.8	3.38745		56.8	3.17383		56.8	7.65918		56.6	1115.96	881.958		56.6	1501.46	1143.56
57	8.54492		57	3.20435		57	3.05176		57	7.53711		56.8	1117.18	877.075		56.8	1505.13	1142.95
57.2	8.48389		57.2	4.27246		57.2	3.05176		57.2	7.90332		57	1117.79	881.958		57	1507.57	1143.56
57.4	8.30078		57.4	4.66919		57.4	3.05176		57.4	7.59814		57.2	1120.84	889.893		57.2	1503.3	1143.56
57.6	8.42285		57.6	4.79126		57.6	3.05176		57.6	8.14746		57.4	1117.79	885.62		57.4	1503.3	1139.9
57.8	8.36182		57.8	4.60815		57.8	3.05176		57.8	7.65918		57.6	1121.45	885.62		57.6	1497.19	1135.63
58	8.23975		58	3.479		58	3.05176		58	7.65918		57.8	1116.57	892.334		57.8	1502.08	1135.63
58.2	8.54492		58.2	2.92969		58.2	3.17383		58.2	7.72021		58	1109.85	890.503		58	1500.85	1138.68
58.4	8.42285		58.4	2.22778		58.4	3.11279		58.4	7.78125		58.2	1094.59	899.048		58.2	1505.13	1141.12
58.6	8.60596		58.6	2.34985		58.6	3.05176		58.6	7.90332		58.4	1084.22	903.32		58.4	1501.46	1143.56
58.8	8.60596		58.8	2.31934		58.8	3.05176		58.8	8.02539		58.6	1090.32	889.893		58.6	1498.41	1144.79
59	8.48389		59	2.31934		59	3.35693		59	7.90332		58.8	1103.14	889.282		58.8	1505.13	1146.62
59.2	8.23975		59.2	2.92969		59.2	3.17383		59.2	7.65918		59	1093.98	891.113		59	1508.79	1146.62
59.4	8.30078		59.4	2.44141		59.4	3.17383		59.4	6.74365		59.2	1098.87	889.893		59.2	1503.91	1143.56
59.6	8.30078		59.6	3.11279		59.6	3.35693		59.6	7.29297		59.4	1106.8	891.113		59.4	1503.3	1136.85
59.8	8.17871		59.8	3.66211		59.8	3.54004		59.8	7.354		59.6	1104.97	889.282		59.6	1503.91	1136.85
60	8.17871		60	3.66211		60	3.54004		60	7.65918		59.8	1104.36	892.334		59.8	1504.52	1143.56
60.2	8.36182		60.2	3.2959		60.2	3.23486		60.2	7.41504		60	1109.85	894.775		60	1508.18	1146.01
60.4	8.30078		60.4	3.17383		60.4	3.54004		60.4	7.53711		60.2	1109.24	896.606		60.2	1502.08	1141.73
60.6	8.48389		60.6	3.54004		60.6	3.23486		60.6	7.84229		60.4	1111.68	888.672		60.4	1496.58	1138.07
60.8	8.05664		60.8	3.05176		60.8	3.35693		60.8	7.53711		60.6	1107.41	891.724		60.6	1496.58	1141.12
61	8.11768		61	3.08228		61	3.05176		61	8.2085		60.8	1115.96	893.555		60.8	1495.97	1145.4
61.2	8.17871		61.2	3.87573		61.2	3.05176		61.2	7.78125		61	1120.84	894.165		61	1499.02	1138.68
61.4	8.05664		61.4	4.21143		61.4	3.479		61.4	7.23193		61.2	1123.89	890.503		61.2	1494.14	1135.02
61.6	8.05664		61.6	3.11279		61.6	3.17383		61.6	7.84229		61.4	1123.89	888.062		61.4	1492.31	1136.24
61.8	8.11768		61.8	4.08936		61.8	3.17383		61.8	7.52539		61.6	1121.45	888.672		61.6	1489.87	1136.85
62	8.05664		62	3.32642		62	3.2959		62	7.7085		61.8	1125.11	886.23		61.8	1492.31	1139.29
62.2	8.17871		62.2	3.2959		62.2	3.17383		62.2	8.01367		62	1120.23	894.775		62	1497.19	1135.63
62.4	8.36182		62.4	3.35693		62.4	3.23486		62.4	7.76953		62.2	1122.06	886.23		62.2	1495.97	1134.41
62.6	8.17871		62.6	3.02124		62.6	3.23486		62.6	7.09814		62.4	1122.67	889.893		62.4	1488.65	1136.24
62.8	8.05664		62.8	3.20435		62.8	3.17383		62.8	7.03711		62.6	1125.11	898.438		62.6	1492.92	1135.63
63	8.17871		63	3.479		63	3.17383		63	6.91504		62.8	1131.83	897.217		62.8	1498.41	1139.29
63.2	8.05664		63.2	3.23486		63.2	3.11279		63.2	7.09814		63	1130	902.1		63	1499.63	1140.51
63.4	8.05664		63.4	2.2583		63.4	3.11279		63.4	6.79297		63.2	1126.33	904.541		63.2	1495.36	1142.95
63.6	8.05664		63.6	2.19727		63.6	3.05176		63.6	6.48779		63.4	1119.01	891.113		63.4	1495.36	1131.97
63.8	8.05664		63.8	3.05176		63.8	3.11279		63.8	6.48779		63.6	1113.52	895.996		63.6	1497.19	1130.75
64	8.05664		64	2.92969		64	2.92969		64	6.06055		63.8	1106.8	902.71		63.8	1495.97	1139.29
64.2	8.05664		64.2	3.84522		64.2	3.05176		64.2	6.42676		64	1115.35	890.503		64	1493.53	1138.68
64.4	7.8125		64.4	3.8147		64.4	2.80762		64.4	6.06055		64.2	1121.45	886.23		64.2	1496.58	1144.79
64.6	7.87354		64.6	3.84522		64.6	2.80762		64.6	5.57227		64.4	1108.02	887.451		64.4	1499.63	1142.95
64.8	7.8125		64.8	4.11987		64.8	2.99072		64.8	5.87744		64.6	1092.76	878.906		64.6	1497.8	1139.9
65	7.93457		65	3.38745		65	2.80762		65	6.42676		64.8	1102.53	880.127		64.8	1497.8	1138.68
65.2	7.87354		65.2	3.63159		65.2	2.86865		65.2	5.87744		65	1110.46	892.944		65	1493.53	1139.29
65.4	7.99561		65.4	3.23486		65.4	2.92969		65.4	6.30469		65.2	1109.85	897.217		65.2	1491.7	1137.46
65.6	7.99561		65.6	4.24194		65.6	2.92969		65.6	6.12158		65.4	1115.35	895.386		65.4	1498.41	1141.12
65.8	7.75146		65.8	4.48608		65.8	2.92969		65.8	6.24365		65.6	1124.5	892.944		65.6	1500.85	1142.95
66	7.99561		66	3.57056		66	2.92969		66	5.57227		65.8	1113.52	889.893		65.8	1501.46	1139.29
66.2	7.50732		66.2	3.17383		66.2	2.92969		66.2	5.51123		66	1119.62	885.62		66	1499.63	1141.73
66.4	7.93457		66.4	3.63159		66.4	2.80762		66.4	5.51123		66.2	1124.5	883.789		66.2	1502.08	1139.9
66.6	7.87354		66.6	3.23486		66.6	2.92969		66.6	5.81641		66.4	1116.57	891.113		66.4	1503.3	1136.85
66.8	7.93457		66.8	3.75366		66.8	2.86865		66.8	5.69434		66.6	1118.4	890.503		66.6	1511.23	1139.29
67	7.75146		67	3.05176		67	2.92969		67	6.30469		66.8	1112.29	882.568		66.8	1510.01	1146.62
67.2	7.50732		67.2	2.07519		67.2	2.92969		67.2	6.06055		67	1112.29	889.282		67	1511.23	1141.73
67.4	7.56836		67.4	2.28882		67.4	2.92969		67.4	6.18262		67.2	1111.07	885.01		67.2	1508.79	1141.73
67.6	7.8125		67.6	2.62451		67.6	2.92969		67.6	7.09814		67.4	1108.02	888.062		67.4	1502.69	1139.9
67.8	7.87354		67.8	2.22778		67.8	2.99072		67.8	6.54883		67.6	1109.85	895.386		67.6	1500.24	1138.68
68	7.75146		68	2.34985		68	2.99072		68	6.30469		67.8	1112.29	886.841		67.8	1500.85	1141.73
68.2	7.75146		68.2	2.41089		68.2	2.92969		68.2	5.69434		68	1102.53	887.451		68	1494.14	1140.51
68.4	7.75146		68.4	2.92969		68.4	2.86865		68.4	6.30469		68.2	1111.68	894.775		68.2	1495.36	1141.12
68.6	7.75146		68.6	2.71606		68.6	2.86865		68.6	6.24365		68.4	1114.13	888.672		68.4	1497.19	1135.02
68.8	7.50732		68.8	2.65503		68.8	2.80762		68.8	5.32812		68.6	1110.46	892.944		68.6	1503.91	1132.58
69	7.62939		69	3.41797		69	2.92969		69	4.96191		68.8	1106.8	889.893		68.8	1501.46	1132.58
69.2	7.62939		69.2	3.54004		69.2	2.92969		69.2	5.57227		69	1114.13	895.996		69	1499.02	1133.8
69.4	7.62939		69.4	2.80762		69.4	2.99072		69.4	6.06055		69.2	1109.85	891.724		69.2	1497.8	1136.24
69.6	7.14111		69.6	2.80762		69.6	2.80762		69.6	5.87744		69.4	1112.91	883.789		69.4	1497.8	1138.68
69.8	7.44629		69.8	2.96021		69.8	2.92969		69.8	5.6333		69.6	1106.19	895.386		69.6	1503.3	1131.36
70	7.56836		70	2.71606		70	2.99072		70	5.6333		69.8	1119.01	890.503		69.8	1498.41	1135.02
70.2	7.69043		70.2	3.11279		70.2	2.92969		70.2	6.06055		70	1125.11	895.386		70	1497.8	1137.46
70.4	7.75146		70.4	3.20435		70.4	2.92969		70.4	5.81641		70.2	1121.45	900.879		70.2	1502.08	1135.02
70.6	7.62939		70.6	2.89917		70.6	2.86865		70.6	5.69434		70.4	1124.5	897.217		70.4	1502.08	1135.63
70.8	7.62939		70.8	3.23486		70.8	2.74658		70.8	6.18262		70.6	1131.22	892.334		70.6	1503.91	1138.68
71	7.50732		71	3.54004		71	2.80762		71	6.24365		70.8	1126.33	903.32		70.8	1503.3	1134.41
71.2	7.56836		71.2	3.02124		71.2	2.74658		71.2	6.60986		71	1126.94	897.217		71	1502.69	1138.07
71.4	7.56836		71.4	2.80762		71.4	2.99072		71.4	6.42676		71.2	1115.96	899.048		71.2	1504.52	1136.85
71.6	7.87354		71.6	2.80762		71.6	2.99072		71.6	6.12158		71.4	1111.68	899.658		71.4	1506.96	1133.19
71.8	7.62939		71.8	2.68555		71.8	2.68555		71.8	5.56055		71.6	1114.74	898.438		71.6	1502.69	1133.8
72	7.50732		72	3.08228		72	2.74658		72	5.25537		71.8	1121.45	883.179		71.8	1503.91	1137.46
72.2	7.56836		72.2	3.14331		72.2	2.74658		72.2	6.04883		72	1122.06	882.568		72	1493.53	1140.51
72.4	7.93457		72.4	2.7771		72.4	2.38037		72.4	6.10986		72.2	1112.91	877.686		72.2	1497.8	1134.41
72.6	7.56836		72.6	2.44141		72.6	2.74658		72.6	5.92676		72.4	1117.79	876.465		72.4	1503.91	1134.41
72.8	7.87354		72.8	3.32642		72.8	2.62451		72.8	5.31641		72.6	1117.18	883.179		72.6	1503.3	1134.41
73	7.38525		73	3.32642		73	2.68555		73	5.86572		72.8	1121.45	895.996		72.8	1502.08	1138.07
73.2	7.32422		73.2	3.20435		73.2	2.50244		73.2	5.68262		73	1123.89	897.827		73	1499.63	1141.73
73.4	7.44629		73.4	3.23486		73.4	2.68555		73.4	5.98779		73.2	1123.28	898.438		73.2	1496.58	1146.01
73.6	7.56836		73.6	3.02124		73.6	2.86865		73.6	6.29297		73.4	1119.62	900.269		73.4	1499.63	1150.89
73.8	7.69043		73.8	2.59399		73.8	2.80762		73.8	6.78125		73.6	1127.55	902.71		73.6	1490.48	1147.23
74	7.87354		74	3.23486		74	2.62451		74	5.62158		73.8	1123.89	899.658		73.8	1495.97	1139.29
74.2	7.69043		74.2	2.74658		74.2	2.56348		74.2	5.25537		74	1116.57	901.489		74	1494.14	1142.95
74.4	7.87354		74.4	2.96021		74.4	2.44141		74.4	6.23193		74.2	1115.96	894.165		74.2	1497.19	1137.46
74.6	7.75146		74.6	3.05176		74.6	2.68555		74.6	6.29297		74.4	1119.62	891.724		74.4	1493.53	1141.12
74.8	7.75146		74.8	2.28882		74.8	2.62451		74.8	6.23193		74.6	1127.55	897.827		74.6	1499.63	1136.85
75	7.50732		75	2.50244		75	2.80762		75	5.92676		74.8	1128.16	898.438		74.8	1506.96	1136.85
75.2	7.56836		75.2	2.71606		75.2	2.74658		75.2	6.04883		75	1134.88	898.438		75	1502.08	1135.02
75.4	7.69043		75.4	2.74658		75.4	2.56348		75.4	6.1709		75.2	1131.22	888.062		75.2	1504.52	1135.63
75.6	7.87354		75.6	2.86865		75.6	2.62451		75.6	5.92676		75.4	1128.77	890.503		75.4	1502.08	1139.9
75.8	7.69043		75.8	3.08228		75.8	2.68555		75.8	6.41504		75.6	1140.98	902.71		75.6	1502.69	1142.34
76	7.75146		76	3.02124		76	2.56348		76	5.19434		75.8	1135.49	906.372		75.8	1499.02	1141.73
76.2	7.62939		76.2	2.71606		76.2	2.56348		76.2	5.68262		76	1126.94	905.151		76	1496.58	1143.56
76.4	7.87354		76.4	2.92969		76.4	2.74658		76.4	5.92676		76.2	1122.67	892.944		76.2	1498.41	1145.4
76.6	7.44629		76.6	2.92969		76.6	2.68555		76.6	5.62158		76.4	1133.66	895.996		76.4	1501.46	1143.56
76.8	7.44629		76.8	2.34985		76.8	2.56348		76.8	5.92676		76.6	1125.11	895.386		76.6	1499.02	1142.95
77	7.69043		77	3.87573		77	2.80762		77	5.49951		76.8	1117.18	888.672		76.8	1501.46	1138.07
77.2	7.56836		77.2	3.57056		77.2	2.80762		77.2	5.80469		77	1117.79	892.334		77	1503.3	1136.24
77.4	7.44629		77.4	3.38745		77.4	2.86865		77.4	5.74365		77.2	1125.72	886.23		77.2	1499.63	1143.56
77.6	7.44629		77.6	3.54004		77.6	2.86865		77.6	5.19434		77.4	1114.13	878.906		77.4	1501.46	1142.95
77.8	7.50732		77.8	1.92261		77.8	2.74658		77.8	5.74365		77.6	1106.8	888.672		77.6	1502.08	1142.95
78	7.62939		78	2.07519		78	2.86865		78	5.98779		77.8	1100.7	880.737		77.8	1505.13	1139.29
78.2	7.44629		78.2	2.41089		78.2	2.68555		78.2	5.49951		78	1115.35	885.62		78	1506.35	1144.79
78.4	7.20215		78.4	2.34985		78.4	2.74658		78.4	5.19434		78.2	1118.4	889.893		78.2	1501.46	1144.17
78.6	7.14111		78.6	2.41089		78.6	2.56348		78.6	5.1333		78.4	1122.67	888.062		78.4	1502.69	1147.23
78.8	7.38525		78.8	2.89917		78.8	2.74658		78.8	5.07227		78.6	1114.74	886.841		78.6	1504.52	1145.4
79	7.32422		79	3.23486		79	2.74658		79	5.31641		78.8	1120.84	886.841		78.8	1499.63	1146.01
79.2	7.38525		79.2	3.479		79.2	2.74658		79.2	5.56055		79	1116.57	897.827		79	1503.91	1141.73
79.4	7.50732		79.4	3.32642		79.4	2.68555		79.4	5.49951		79.2	1117.18	897.217		79.2	1497.19	1138.07
79.6	7.44629		79.6	2.34985		79.6	2.74658		79.6	5.25537		79.4	1122.67	896.606		79.4	1500.24	1136.85
79.8	7.20215		79.8	2.01416		79.8	2.74658		79.8	5.31641		79.6	1121.45	895.386		79.6	1505.13	1136.24
80	7.20215		80	2.47192		80	2.62451		80	5.1333		79.8	1117.18	888.062		79.8	1506.96	1142.95
80.2	7.32422		80.2	2.59399		80.2	2.62451		80.2	5.49951		80	1111.07	881.348		80	1503.91	1144.17
80.4	7.26318		80.4	2.07519		80.4	2.74658		80.4	5.68262		80.2	1115.35	888.672		80.2	1497.19	1141.73
80.6	7.26318		80.6	2.44141		80.6	2.74658		80.6	5.98779		80.4	1112.29	892.944		80.4	1497.19	1140.51
80.8	7.26318		80.8	2.65503		80.8	2.74658		80.8	6.47607		80.6	1116.57	889.893		80.6	1492.31	1143.56
81	7.26318		81	2.7771		81	2.74658		81	5.74365		80.8	1115.35	890.503		80.8	1488.65	1142.95
81.2	7.38525		81.2	3.05176		81.2	2.62451		81.2	5.80469		81	1112.29	880.737		81	1491.09	1146.01
81.4	7.32422		81.4	2.74658		81.4	2.62451		81.4	5.56055		81.2	1109.24	892.334		81.2	1494.14	1147.84
81.6	7.14111		81.6	2.50244		81.6	2.50244		81.6	6.04883		81.4	1121.45	895.386		81.4	1490.48	1142.95
81.8	7.14111		81.8	2.22778		81.8	2.56348		81.8	4.93848		81.6	1123.89	885.62		81.6	1488.65	1135.63
82	7.26318		82	2.16675		82	2.74658		82	5.36572		81.8	1118.4	892.944		81.8	1488.65	1139.9
82.2	7.20215		82.2	2.34985		82.2	2.50244		82.2	5.24365		82	1115.96	891.724		82	1496.58	1137.46
82.4	7.32422		82.4	2.68555		82.4	2.68555		82.4	5.42676		82.2	1108.63	895.386		82.2	1488.65	1136.24
82.6	7.20215		82.6	2.01416		82.6	2.62451		82.6	5.18262		82.4	1104.36	881.958		82.4	1490.48	1136.85
82.8	7.50732		82.8	1.5564		82.8	2.56348		82.8	5.48779		82.6	1102.53	892.944		82.6	1499.02	1141.12
83	7.75146		83	1.92261		83	2.56348		83	4.75537		82.8	1106.8	893.555		82.8	1502.69	1141.73
83.2	7.32422		83.2	1.83106		83.2	2.62451		83.2	4.87744		83	1102.53	891.724		83	1501.46	1135.02
83.4	7.20215		83.4	1.64795		83.4	2.50244		83.4	4.51123		83.2	1113.52	900.879		83.2	1499.02	1133.19
83.6	7.20215		83.6	1.5564		83.6	2.62451		83.6	4.51123		83.4	1117.79	895.996		83.4	1499.02	1138.07
83.8	7.14111		83.8	1.52588		83.8	2.50244		83.8	4.57227		83.6	1112.91	889.893		83.6	1498.41	1135.02
84	7.14111		84	1.40381		84	2.56348		84	4.69434		83.8	1100.7	891.113		83.8	1502.08	1136.85
84.2	7.01904		84.2	1.12915		84.2	2.38037		84.2	5.48779		84	1101.92	906.982		84	1505.13	1135.63
84.4	7.01904		84.4	1.28174		84.4	2.44141		84.4	5.06055		84.2	1092.15	902.71		84.2	1492.92	1129.53
84.6	7.08008		84.6	1.06811		84.6	2.38037		84.6	4.99951		84.4	1104.36	891.113		84.4	1493.53	1131.36
84.8	7.08008		84.8	1.19019		84.8	2.01416		84.8	4.51123		84.6	1110.46	886.841		84.6	1501.46	1132.58
85	7.08008		85	1.34277		85	2.44141		85	5.06055		84.8	1114.74	888.062		84.8	1492.31	1136.24
85.2	7.01904		85.2	1.86157		85.2	2.50244		85.2	4.81641		85	1107.41	882.568		85	1494.14	1141.12
85.4	7.08008		85.4	1.95312		85.4	2.19727		85.4	4.75537		85.2	1109.24	885.01		85.2	1494.14	1141.12
85.6	7.01904		85.6	1.64795		85.6	2.56348		85.6	4.99951		85.4	1115.35	886.841		85.4	1492.31	1140.51
85.8	7.08008		85.8	1.31226		85.8	2.13623		85.8	4.75537		85.6	1116.57	886.841		85.6	1489.87	1147.23
86	7.01904		86	1.46484		86	2.56348		86	5.12158		85.8	1120.84	883.179		85.8	1494.14	1144.17
86.2	7.08008		86.2	1.46484		86.2	2.2583		86.2	5.24365		86	1125.11	883.179		86	1502.08	1141.12
86.4	7.26318		86.4	1.31226		86.4	2.07519		86.4	4.75537		86.2	1122.67	875.244		86.2	1500.85	1142.95
86.6	7.08008		86.6	1.19019		86.6	2.2583		86.6	5.24365		86.4	1129.38	886.23		86.4	1495.36	1141.73
86.8	7.08008		86.8	1.28174		86.8	2.56348		86.8	5.48779		86.6	1128.77	889.893		86.6	1492.31	1146.62
87	6.83594		87	1.49536		87	2.2583		87	5.06055		86.8	1111.68	885.62		86.8	1489.26	1144.17
87.2	6.71387		87.2	1.15967		87.2	2.38037		87.2	5.18262		87	1108.63	889.282		87	1497.8	1143.56
87.4	6.95801		87.4	1.5564		87.4	2.38037		87.4	4.87744		87.2	1114.13	877.686		87.2	1500.85	1144.17
87.6	6.83594		87.6	1.37329		87.6	2.38037		87.6	5.30469		87.4	1111.07	882.568		87.4	1497.19	1149.06
87.8	6.53076		87.8	1.2207		87.8	2.13623		87.8	5.18262		87.6	1114.74	887.451		87.6	1498.41	1144.79
88	6.5918		88	0.915527		88	2.31934		88	5.54883		87.8	1111.68	891.113		87.8	1495.97	1147.84
88.2	6.5918		88.2	0.946045		88.2	2.38037		88.2	5.60986		88	1112.29	891.724		88	1492.92	1141.12
88.4	6.83594		88.4	0.732422		88.4	2.38037		88.4	5.60986		88.2	1116.57	895.996		88.2	1497.8	1142.95
88.6	6.89697		88.6	0.793457		88.6	2.19727		88.6	5.18262		88.4	1108.02	889.893		88.4	1494.75	1141.73
88.8	6.71387		88.8	0.518799		88.8	2.31934		88.8	6.09814		88.6	1095.82	883.179		88.6	1497.8	1144.79
89	6.7749		89	0.701904		89	2.44141		89	5.48779		88.8	1104.36	889.282		88.8	1497.19	1145.4
89.2	6.89697		89.2	0.793457		89.2	2.50244		89.2	5.48779		89	1111.07	883.179		89	1497.19	1143.56
89.4	6.83594		89.4	0.701904		89.4	2.44141		89.4	4.81641		89.2	1118.4	878.296		89.2	1495.36	1139.9
89.6	6.89697		89.6	0.518799		89.6	2.38037		89.6	5.30469		89.4	1115.35	881.348		89.4	1497.19	1136.24
89.8	6.46973		89.8	0.396729		89.8	2.44141		89.8	5.12158		89.6	1117.79	882.568		89.6	1490.48	1136.24
90	6.46973		90	0.030518		90	2.38037		90	5.30469		89.8	1122.06	891.724		89.8	1494.14	1139.29
90.2	6.16455		90.2	0.061035		90.2	2.31934		90.2	5.42676		90	1117.18	891.113		90	1501.46	1139.29
90.4	6.04248		90.4	0.488281		90.4	2.2583		90.4	5.54883		90.2	1115.96	888.062		90.2	1505.74	1136.24
90.6	6.28662		90.6	0.274658		90.6	2.31934		90.6	5.24365		90.4	1116.57	880.737		90.4	1494.75	1137.46
90.8	6.16455		90.8	0.091553		90.8	2.62451		90.8	4.69434		90.6	1115.35	885.62		90.6	1494.75	1139.9
91	5.85938		91	0.488281		91	2.07519		91	5.30469		90.8	1122.06	889.893		90.8	1492.31	1138.68
91.2	6.83594		91.2	0.823975		91.2	2.31934		91.2	4.57227		91	1118.4	891.113		91	1497.8	1140.51
91.4	6.34766		91.4	0.671387		91.4	2.44141		91.4	5.18262		91.2	1110.46	890.503		91.2	1498.41	1141.12
91.6	6.7749		91.6	2.92969		91.6	2.50244		91.6	5.30469		91.4	1114.74	895.386		91.4	1502.08	1142.95
91.8	6.65283		91.8	3.78418		91.8	2.2583		91.8	4.56055		91.6	1114.74	896.606		91.6	1502.69	1136.85
92	6.71387		92	4.02832		92	1.95312		92	4.74365		91.8	1110.46	899.658		91.8	1499.02	1132.58
92.2	6.46973		92.2	3.72315		92.2	2.07519		92.2	4.98779		92	1109.85	892.944		92	1504.52	1136.24
92.4	6.65283		92.4	2.47192		92.4	2.19727		92.4	4.37744		92.2	1108.02	881.958		92.2	1498.41	1136.24
92.6	6.5918		92.6	2.80762		92.6	2.2583		92.6	4.43848		92.4	1112.29	887.451		92.4	1499.02	1137.46
92.8	6.16455		92.8	3.02124		92.8	2.44141		92.8	4.43848		92.6	1097.65	890.503		92.6	1501.46	1138.68
93	6.34766		93	3.26538		93	1.95312		93	4.31641		92.8	1095.21	894.775		92.8	1498.41	1139.29
93.2	6.5918		93.2	2.41089		93.2	2.07519		93.2	4.68262		93	1111.68	885.01		93	1500.85	1143.56
93.4	6.53076		93.4	2.62451		93.4	1.95312		93.4	4.86572		93.2	1110.46	875.854		93.2	1502.69	1138.68
93.6	6.40869		93.6	2.01416		93.6	2.01416		93.6	4.74365		93.4	1111.68	891.113		93.4	1503.91	1137.46
93.8	6.5918		93.8	1.52588		93.8	2.13623		93.8	4.25537		93.6	1125.11	895.386		93.6	1503.91	1135.63
94	5.98144		94	1.98364		94	2.01416		94	3.70606		93.8	1114.74	895.386		93.8	1507.57	1137.46
94.2	6.34766		94.2	1.46484		94.2	2.07519		94.2	3.52295		94	1111.68	886.841		94	1505.13	1139.9
94.4	6.28662		94.4	1.12915		94.4	2.09209		94.4	4.49951		94.2	1110.46	877.075		94.2	1502.69	1143.56
94.6	6.28662		94.6	1.00708		94.6	2.18691		94.6	5.04883		94.4	1109.24	883.179		94.4	1504.52	1146.62
94.8	6.5918		94.8	1.46484		94.8	2.01416		94.8	4.92676		94.6	1117.18	893.555		94.6	1502.69	1146.01
95	5.79834		95	1.52588		95	2.08691		95	5.53711		94.8	1117.79	894.165		94.8	1503.3	1146.62
95.2	6.22559		95.2	1.28174		95.2	2.23106		95.2	4.92676		95	1111.68	889.893		95	1505.13	1144.79
95.4	6.22559		95.4	1.09863		95.4	2.00381		95.4	4.98779		95.2	1112.91	883.789		95.2	1507.57	1146.01
95.6	6.46973		95.6	1.5564		95.6	2.14795		95.6	4.37744		95.4	1105.58	883.179		95.4	1500.85	1148.45
95.8	6.65283		95.8	1.52588		95.8	2.16484		95.8	4.01123		95.6	1108.02	885.01		95.6	1502.08	1149.06
96	6.71387		96	0.976563		96	2.07002		96	4.49951		95.8	1109.24	883.179		95.8	1493.53	1143.56
96.2	6.71387		96.2	1.25122		96.2	2.09209		96.2	4.49951		96	1108.63	885.62		96	1492.92	1144.17
96.4	6.71387		96.4	1.28174		96.4	2.04277		96.4	4.01123		96.2	1104.36	891.724		96.2	1496.58	1144.17
96.6	6.53076		96.6	1.34277		96.6	2.04277		96.6	4.31641		96.4	1104.36	884.399		96.4	1492.92	1139.9
96.8	6.83594		96.8	1.40381		96.8	2.20374		96.8	4.25537		96.6	1100.09	880.127		96.6	1497.8	1138.07
97	6.7749		97	1.31226		97	2.44141		97	4.43848		96.8	1106.19	883.789		96.8	1502.08	1138.07
97.2	6.7749		97.2	1.46484		97.2	2.50244		97.2	3.88916		97	1112.91	877.075		97	1503.3	1142.95
97.4	6.95801		97.4	1.25122		97.4	2.2583		97.4	3.88916		97.2	1119.01	879.517		97.2	1504.52	1141.73
97.6	6.65283		97.6	0.915527		97.6	1.95312		97.6	4.31641		97.4	1110.46	885.01		97.4	1504.52	1142.95
97.8	6.28662		97.8	1.70898		97.8	2.07519		97.8	4.01123		97.6	1108.02	886.841		97.6	1508.18	1141.73
98	6.28662		98	2.04468		98	2.19727		98	4.86572		97.8	1107.41	880.737		97.8	1507.57	1139.29
98.2	6.04248		98.2	2.59399		98.2	2.2583		98.2	4.92676		98	1106.19	888.672		98	1500.24	1142.95
98.4	6.28662		98.4	2.80762		98.4	2.07519		98.4	4.37744		98.2	1112.29	882.568		98.2	1499.63	1145.4
98.6	6.28662		98.6	1.80054		98.6	1.91292		98.6	4.43848		98.4	1104.97	887.451		98.4	1495.36	1146.01
98.8	6.40869		98.8	2.19727		98.8	2.13623		98.8	4.19434		98.6	1106.8	898.438		98.6	1496.58	1142.34
99	6.16455		99	2.07519		99	2.01416		99	4.68262		98.8	1109.24	893.555		98.8	1496.58	1141.73
99.2	5.85938		99.2	1.80054		99.2	2.07519		99.2	4.49951		99	1113.52	883.789		99	1500.24	1145.4
99.4	6.28662		99.4	1.64795		99.4	2.09209		99.4	4.1333		99.2	1117.79	888.672		99.2	1507.57	1143.56
99.6	6.40869		99.6	1.5564		99.6	2.18691		99.6	4.68262		99.4	1126.33	887.451		99.4	1506.96	1141.73
99.8	6.22559		99.8	2.47192		99.8	2.01416		99.8	4.43848		99.6	1117.18	881.958		99.6	1510.01	1136.85
100	6.04248		100	1.83106		100	2.08691		100	4.74365		99.8	1103.14	881.348		99.8	1506.96	1137.46
												100	1111.07	885.01		100	1502.08	1137.46
												100.2	1108.02	892.334		100.2	1502.08	1138.68
												100.4	1111.68	889.282		100.4	1505.13	1133.19
												100.6	1117.18	890.503		100.6	1505.13	1131.36
												100.8	1125.11	882.568		100.8	1499.02	1136.24
												101	1110.46	888.672		101	1505.74	1139.29
												101.2	1112.29	890.503		101.2	1506.35	1140.51
												101.4	1115.35	880.737		101.4	1506.35	1143.56
												101.6	1110.46	880.127		101.6	1498.41	1139.9
												101.8	1115.35	886.841		101.8	1496.58	1144.17
												102	1116.57	883.789		102	1503.91	1146.01
												102.2	1116.57	880.127		102.2	1507.57	1142.95
												102.4	1117.79	875.244		102.4	1499.02	1138.07
												102.6	1114.74	877.075		102.6	1502.08	1135.02
												102.8	1118.4	885.62		102.8	1505.74	1136.85
												103	1125.72	892.334		103	1504.52	1142.95
												103.2	1116.57	889.282		103.2	1498.41	1141.73
												103.4	1108.02	885.01		103.4	1505.74	1146.62
												103.6	1103.14	886.23		103.6	1506.96	1141.12
												103.8	1111.07	887.451		103.8	1505.74	1138.68
												104	1118.4	882.568		104	1511.23	1138.07
												104.2	1119.01	879.517		104.2	1506.35	1138.07
												104.4	1115.96	881.958		104.4	1502.69	1142.95
												104.6	1115.96	888.062		104.6	1502.08	1142.95
												104.8	1115.96	885.01		104.8	1500.24	1139.29
												105	1117.79	888.672		105	1503.3	1139.9
												105.2	1106.8	887.451		105.2	1503.3	1136.24
												105.4	1111.68	881.348		105.4	1506.96	1141.12
												105.6	1108.02	885.62		105.6	1506.35	1141.12
												105.8	1112.29	882.568		105.8	1503.3	1141.12
												106	1111.07	889.893		106	1500.24	1141.73
												106.2	1115.35	880.127		106.2	1501.46	1141.73
												106.4	1114.74	875.854		106.4	1503.3	1141.12
												106.6	1120.23	881.348		106.6	1503.91	1136.85
												106.8	1114.13	889.893		106.8	1502.69	1136.24
												107	1114.13	889.282		107	1506.96	1138.07
												107.2	1114.74	898.438		107.2	1509.4	1143.56
												107.4	1125.11	886.841		107.4	1505.13	1142.95
												107.6	1121.45	881.348		107.6	1502.69	1144.79
												107.8	1109.24	884.399		107.8	1502.69	1146.62
												108	1104.36	889.282		108	1498.41	1142.95
												108.2	1104.36	895.996		108.2	1496.58	1140.51
												108.4	1109.85	897.827		108.4	1492.92	1140.51
												108.6	1106.8	892.944		108.6	1496.58	1139.29
												108.8	1095.82	892.944		108.8	1497.19	1141.12
												109	1101.92	884.399		109	1492.92	1142.95
												109.2	1103.14	886.23		109.2	1498.41	1147.84
												109.4	1106.8	883.179		109.4	1497.19	1146.62
												109.6	1110.46	888.672		109.6	1503.91	1144.79
												109.8	1104.36	895.386		109.8	1502.08	1144.79
												110	1095.82	890.503		110	1500.24	1150.28
												110.2	1098.26	892.944		110.2	1503.3	1149.67
												110.4	1098.87	892.944		110.4	1497.19	1142.34
												110.6	1107.41	891.113		110.6	1499.02	1145.4
												110.8	1107.41	895.386		110.8	1498.41	1146.01
												111	1106.8	902.71		111	1502.08	1139.29
												111.2	1104.97	900.269		111.2	1504.52	1138.68
												111.4	1108.02	896.606		111.4	1500.24	1144.17
												111.6	1106.8	895.996		111.6	1499.02	1142.95
												111.8	1108.02	897.217		111.8	1499.02	1141.73
												112	1109.24	893.555		112	1495.97	1138.07
												112.2	1103.75	895.996		112.2	1499.02	1141.12
												112.4	1104.97	897.217		112.4	1501.46	1140.51
												112.6	1101.92	892.334		112.6	1502.08	1141.12
												112.8	1098.87	885.62		112.8	1494.14	1139.9
												113	1109.24	891.724		113	1502.69	1142.34
												113.2	1120.84	895.386		113.2	1499.02	1139.29
												113.4	1117.79	899.658		113.4	1497.8	1136.85
												113.6	1114.13	898.438		113.6	1499.02	1144.17
												113.8	1111.68	900.269		113.8	1502.08	1146.62
												114	1111.07	906.372		114	1502.69	1147.84
												114.2	1119.62	892.944		114.2	1503.91	1139.9
												114.4	1120.84	901.489		114.4	1500.85	1144.17
												114.6	1120.23	910.034		114.6	1492.31	1139.29
												114.8	1128.77	900.879		114.8	1492.31	1141.12
												115	1116.57	900.879		115	1496.58	1143.56
												115.2	1116.57	903.32		115.2	1502.69	1136.85
												115.4	1131.83	902.71		115.4	1505.74	1136.24
												115.6	1130	893.555		115.6	1501.46	1141.12
												115.8	1125.72	898.438		115.8	1495.36	1144.79
												116	1118.4	899.658		116	1496.58	1144.79
												116.2	1116.57	903.931		116.2	1495.97	1146.62
												116.4	1108.02	899.048		116.4	1499.63	1141.12
												116.6	1117.18	895.996		116.6	1496.58	1142.95
												116.8	1109.85	900.269		116.8	1499.63	1144.79
												117	1108.02	895.386		117	1500.85	1141.73
												117.2	1112.29	890.503		117.2	1497.8	1145.4
												117.4	1122.06	899.048		117.4	1494.14	1145.4
												117.6	1117.18	892.334		117.6	1504.52	1146.01
												117.8	1116.57	892.944		117.8	1505.13	1145.4
												118	1111.07	895.386		118	1500.85	1149.67
												118.2	1109.85	900.269		118.2	1499.63	1144.17
												118.4	1107.41	901.489		118.4	1499.63	1144.79
												118.6	1121.45	906.982		118.6	1499.02	1144.79
												118.8	1133.66	911.865		118.8	1498.41	1143.56
												119	1129.38	903.32		119	1495.36	1142.34
												119.2	1121.45	903.931		119.2	1498.41	1140.51
												119.4	1114.13	898.438		119.4	1500.24	1136.85
												119.6	1109.24	898.438		119.6	1495.36	1138.07
												119.8	1113.52	880.737		119.8	1492.92	1141.12
												120	1109.24	890.503		120	1489.87	1144.17
												120.2	1117.18	895.996		120.2	1489.87	1148.45
												120.4	1124.5	895.996		120.4	1502.69	1149.67
												120.6	1125.72	891.113		120.6	1501.46	1143.56
												120.8	1117.18	895.386		120.8	1503.91	1147.23
												121	1112.91	898.438		121	1503.91	1148.45
												121.2	1121.45	902.1		121.2	1500.85	1148.45
												121.4	1131.22	903.32		121.4	1505.74	1144.17
												121.6	1121.45	902.1		121.6	1505.74	1148.45
												121.8	1118.4	897.827		121.8	1503.91	1150.89
												122	1117.18	884.399		122	1505.74	1147.84
												122.2	1117.18	889.282		122.2	1503.91	1141.12
												122.4	1109.24	889.282		122.4	1502.08	1139.9
												122.6	1112.91	891.113		122.6	1503.3	1136.85
												122.8	1117.79	904.541		122.8	1503.3	1138.68
												123	1108.02	905.762		123	1498.41	1135.02
												123.2	1103.75	892.944		123.2	1499.02	1141.12
												123.4	1107.41	880.737		123.4	1497.8	1141.12
												123.6	1114.74	889.893		123.6	1499.63	1141.12
												123.8	1116.57	899.658		123.8	1497.8	1141.12
												124	1114.74	905.151		124	1491.7	1146.01
												124.2	1111.07	891.113		124.2	1494.14	1150.28
												124.4	1117.18	892.334		124.4	1495.97	1148.45
												124.6	1117.79	886.23		124.6	1497.8	1147.23
												124.8	1122.06	885.62		124.8	1490.48	1147.84
												125	1126.33	883.179		125	1494.75	1147.84
												125.2	1122.06	886.23		125.2	1486.82	1146.62
												125.4	1117.18	891.724		125.4	1482.54	1149.67
												125.6	1108.63	894.775		125.6	1488.65	1152.72
												125.8	1092.76	898.438		125.8	1493.53	1147.23
												126	1093.98	897.217		126	1498.41	1146.62
												126.2	1090.93	892.944		126.2	1498.41	1148.45
												126.4	1099.48	886.841		126.4	1498.41	1142.95
												126.6	1103.14	892.944		126.6	1497.8	1142.34
												126.8	1106.8	892.944		126.8	1492.31	1145.4
												127	1102.53	892.944		127	1496.58	1142.95
												127.2	1109.24	895.996		127.2	1497.19	1142.34
												127.4	1117.79	893.555		127.4	1494.75	1140.51
												127.6	1120.23	903.32		127.6	1491.09	1139.9
												127.8	1122.67	892.334		127.8	1491.7	1143.56
												128	1120.84	892.944		128	1494.14	1143.56
												128.2	1120.23	891.113		128.2	1499.02	1144.17
												128.4	1117.79	898.438		128.4	1497.8	1151.5
												128.6	1121.45	902.1		128.6	1499.02	1153.33
												128.8	1126.94	892.944		128.8	1502.08	1147.23
												129	1129.38	895.996		129	1493.53	1147.84
												129.2	1124.5	900.269		129.2	1495.97	1148.45
												129.4	1122.06	892.334		129.4	1491.09	1147.84
												129.6	1116.57	892.334		129.6	1494.14	1148.45
												129.8	-554.575	-825.806		129.8	-400.391	-284.658
												130	-267.71	-263.672		130	-463.257	-393.911
												130.2	64.3213	36.6211		130.2	-134.888	-155.874
												130.4	132.07	83.6182		130.4	-2.44141	-65.542
												130.6	158.315	81.7871		130.6	69.5801	-7.5586
												130.8	163.809	90.9424		130.8	109.253	22.3486
												131	171.743	100.098		131	135.498	46.1523
												131.2	189.443	98.2666		131.2	152.588	63.8525
												131.4	190.664	95.2148		131.4	161.743	71.7871
												131.6	188.833	98.2666		131.6	166.626	82.1631
												131.8	186.392	98.2666		131.8	164.185	84.6045
												132	184.561	99.4873		132	162.964	85.8252
												132.2	187.612	96.4356		132.2	166.626	88.2666
												132.4	184.561	94.6045		132.4	166.626	94.3701
												132.6	184.561	92.7734		132.6	161.743	96.8115
												132.8	183.95	90.9424		132.8	161.133	93.7598
												133	180.288	94.6045		133	164.185	92.5391
												133.2	176.626	91.5527		133.2	165.405	94.9805
												133.4	177.236	95.8252		133.4	158.691	100.474
												133.6	172.354	99.1113		133.6	157.471	98.0322
												133.8	170.522	97.2803		133.8	153.198	94.9805
												134	169.912	93.0078		134	151.978	93.7598
												134.2	173.574	92.3975		134.2	155.029	93.1494
												134.4	169.302	90.5664		134.4	152.588	89.4873
												134.6	166.86	87.5147		134.6	149.536	90.708
												134.8	161.367	92.3975		134.8	151.367	90.0977
												135	158.926	92.3975		135	148.926	89.4873
												135.2	160.757	90.5664		135.2	150.146	90.0977
												135.4	160.146	85.0732		135.4	145.874	90.0977
												135.6	157.705	86.2939		135.6	143.433	89.4873
												135.8	160.757	87.5147		135.8	145.874	89.4873
												136	156.484	85.6836		136	144.043	90.0977
												136.2	154.043	86.9043		136.2	137.939	85.8252
												136.4	147.329	80.8008		136.4	144.043	90.0977
												136.6	147.939	82.0215		136.6	139.16	92.5391
												136.8	146.108	79.5801		136.8	136.719	88.2666
												137	146.108	79.5801		137	141.602	85.8252
												137.2	146.108	83.2422		137.2	140.991	86.4355
												137.4	148.55	81.4111		137.4	136.108	87.6562
												137.6	142.446	80.1904		137.6	136.719	87.6562
												137.8	147.329	87.2803		137.8	137.329	88.8769
												138	141.226	88.501		138	134.277	84.6045
												138.2	142.446	87.8906		138.2	135.498	83.9941
												138.4	140.615	90.9424		138.4	135.498	85.8252
												138.6	141.226	90.332		138.6	130.615	85.2148
												138.8	138.174	84.8389		138.8	136.108	85.2148
												139	140.615	83.6182		139	136.108	84.6045
												139.2	136.953	83.6182		139.2	136.719	82.7734
												139.4	138.784	86.0596		139.4	131.836	79.1113
												139.6	135.732	84.8389		139.6	132.446	83.3838
												139.8	135.732	81.1768		139.8	130.005	84.6045
												140	135.122	79.9561		140	127.563	80.9424
												140.2	135.122	81.1768		140.2	128.174	85.2148
												140.4	135.732	81.7871		140.4	131.226	87.0459
												140.6	136.343	82.3975		140.6	133.667	81.5527
												140.8	132.07	78.7353		140.8	128.174	82.7734
												141	136.343	77.5147		141	130.615	80.9424
												141.2	129.629	81.7871		141.2	128.784	79.1113
												141.4	135.732	78.125		141.4	128.784	82.7734
												141.6	132.07	75.6836		141.6	128.174	81.5527
												141.8	135.122	72.0215		141.8	131.226	81.5527
												142	133.291	78.7353		142	130.615	80.9424
												142.2	129.019	77.5147		142.2	129.395	77.2803
												142.4	131.46	76.9043		142.4	130.615	79.1113
												142.6	133.291	78.125		142.6	127.563	80.332
												142.8	132.681	75.6836		142.8	124.512	81.5527
												143	127.798	75.0732		143	125.732	77.2803
												143.2	129.019	81.7871		143.2	131.836	78.501
												143.4	127.188	76.9043		143.4	127.563	79.1113
												143.6	133.901	77.5147		143.6	132.446	82.1631
												143.8	129.629	75.0732		143.8	126.343	85.2148
												144	130.85	73.8525		144	124.512	79.1113
												144.2	128.408	74.4629		144.2	124.512	79.1113
												144.4	126.577	75.0732		144.4	127.563	78.501
												144.6	125.967	72.0215		144.6	128.174	80.9424
												144.8	128.408	73.8525		144.8	123.291	77.8906
												145	127.798	76.2939		145	126.343	77.8906
												145.2	127.188	75.0732		145.2	122.681	77.8906
												145.4	124.746	75.0732		145.4	123.901	80.332
												145.6	129.019	74.4629		145.6	124.512	75.4492
												145.8	127.188	76.9043		145.8	125.122	77.8906
												146	124.746	75.0732		146	122.681	80.9424
												146.2	123.525	71.4111		146.2	127.563	79.7217
												146.4	124.136	76.2939		146.4	122.07	78.501
												146.6	121.694	74.4629		146.6	126.953	76.6699
												146.8	124.746	73.8525		146.8	125.732	77.2803
												147	126.577	72.6318		147	122.681	80.332
												147.2	123.525	72.0215		147.2	123.291	77.8906
												147.4	126.577	70.8008		147.4	122.681	76.6699
												147.6	124.136	71.4111		147.6	124.512	80.9424
												147.8	124.746	74.4629		147.8	123.901	74.2285
												148	124.136	73.2422		148	121.46	75.4492
												148.2	126.577	70.1904		148.2	120.239	77.8906
												148.4	125.356	71.4111		148.4	123.901	73.0078
												148.6	122.915	69.5801		148.6	123.901	73.0078
												148.8	122.915	69.5801		148.8	121.46	72.3975
												149	123.525	70.8008		149	122.07	77.8906
												149.2	124.136	72.0215		149.2	121.46	79.1113
												149.4	119.863	74.4629		149.4	122.07	76.0596
												149.6	121.084	72.6318		149.6	123.901	77.8906
												149.8	121.084	65.918		149.8	124.512	76.0596
												150	124.136	72.0215		150	117.798	77.8906
												150.2	121.694	71.4111		150.2	120.85	73.6182
												150.4	126.577	67.749		150.4	119.629	80.332
												150.6	119.863	73.2422		150.6	119.629	77.8906
												150.8	124.746	69.5801		150.8	122.681	76.6699
												151	121.694	69.5801		151	126.343	77.2803
												151.2	118.643	68.9697		151.2	120.85	76.0596
												151.4	121.084	68.3594		151.4	119.629	77.2803
												151.6	122.305	70.1904		151.6	121.46	71.7871
												151.8	123.525	69.5801		151.8	119.629	71.7871
												152	117.422	68.9697		152	120.239	78.501
												152.2	119.863	73.2422		152.2	120.239	76.6699
												152.4	119.253	70.1904		152.4	119.019	77.8906
												152.6	118.643	68.9697		152.6	119.629	76.0596
												152.8	119.253	72.0215		152.8	120.239	74.2285
												153	121.694	70.8008		153	120.85	74.2285
												153.2	116.812	69.5801		153.2	117.798	79.1113
												153.4	118.032	69.5801		153.4	119.629	77.8906
												153.6	115.591	66.5283		153.6	122.681	76.0596
												153.8	116.812	68.9697		153.8	120.85	75.4492
												154	108.643	70.1904		154	123.901	76.6699
												154.2	106.201	65.3076		154.2	117.798	76.0596
												154.4	106.201	68.3594		154.4	119.019	74.8389
												154.6	111.084	67.1387		154.6	116.577	78.501
												154.8	110.474	70.1904		154.8	114.746	74.2285
												155	111.084	67.749		155	121.46	74.2285
												155.2	109.863	70.1904		155.2	122.07	77.8906
												155.4	106.201	70.1904		155.4	119.019	76.6699
												155.6	109.863	70.8008		155.6	116.577	77.8906
												155.8	107.422	75.0732		155.8	119.629	76.6699
												156	109.863	65.918		156	116.577	73.6182
												156.2	109.253	70.1904		156.2	117.798	76.6699
												156.4	112.305	67.749		156.4	117.798	74.8389
												156.6	112.305	67.1387		156.6	120.85	76.0596
												156.8	108.643	65.918		156.8	112.915	74.2285
												157	108.643	67.1387		157	119.629	74.8389
												157.2	108.032	68.9697		157.2	115.356	76.6699
												157.4	111.084	68.3594		157.4	115.967	79.1113
												157.6	110.474	70.8008		157.6	112.305	75.4492
												157.8	106.812	67.749		157.8	114.746	77.2803
												158	108.643	66.5283		158	114.746	77.8906
												158.2	108.032	64.6973		158.2	119.629	78.501
												158.4	108.032	67.1387		158.4	112.915	79.7217
												158.6	109.863	64.6973		158.6	113.525	77.2803
												158.8	110.474	65.918		158.8	117.798	79.7217
												159	108.032	70.1904		159	117.798	77.2803
												159.2	106.812	68.9697		159.2	113.525	74.2285
												159.4	110.474	71.4111		159.4	114.746	77.8906
												159.6	111.694	70.1904		159.6	114.136	78.501
												159.8	105.591	66.5283		159.8	113.525	79.1113
												160	106.812	70.1904		160	115.967	78.501
												160.2	106.812	72.0215		160.2	119.019	76.6699
												160.4	108.643	62.8662		160.4	117.798	74.2285
												160.6	109.863	71.4111		160.6	114.746	76.0596
												160.8	107.422	68.3594		160.8	114.136	78.501
												161	106.812	66.5283		161	115.356	74.8389
												161.2	107.422	66.5283		161.2	117.188	76.0596
												161.4	108.643	65.3076		161.4	114.136	82.7734
												161.6	109.863	66.5283		161.6	117.188	78.501
												161.8	107.422	72.0215		161.8	113.525	77.8906
												162	104.98	71.4111		162	113.525	74.8389
												162.2	104.98	68.3594		162.2	113.525	74.2285
												162.4	106.812	67.1387		162.4	111.084	73.0078
												162.6	107.422	67.749		162.6	111.694	77.8906
												162.8	109.253	65.3076		162.8	111.694	77.8906
												163	103.76	67.749		163	114.136	75.4492
												163.2	104.37	71.4111		163.2	112.305	77.8906
												163.4	104.37	70.1904		163.4	111.694	77.8906
												163.6	104.98	69.5801		163.6	109.863	78.501
												163.8	105.591	67.1387		163.8	110.474	73.6182
												164	105.591	68.3594		164	111.694	74.2285
												164.2	102.539	67.749		164.2	109.863	76.6699
												164.4	102.539	67.1387		164.4	113.525	73.0078
												164.6	103.76	68.9697		164.6	112.305	76.0596
												164.8	101.929	70.1904		164.8	115.967	75.4492
												165	103.76	68.9697		165	113.525	74.2285
												165.2	106.201	65.918		165.2	112.915	77.8906
												165.4	102.539	63.4766		165.4	115.967	74.2285
												165.6	105.591	62.2559		165.6	111.084	76.0596
												165.8	104.37	64.0869		165.8	109.863	75.4492
												166	103.76	69.5801		166	110.474	76.0596
												166.2	100.098	66.5283		166.2	109.253	75.4492
												166.4	99.4873	64.6973		166.4	112.305	76.6699
												166.6	103.149	61.6455		166.6	111.694	76.6699
												166.8	101.929	64.6973		166.8	109.253	79.7217
												167	106.812	70.1904		167	112.915	74.8389
												167.2	101.318	65.3076		167.2	111.084	79.7217
												167.4	102.539	68.3594		167.4	108.032	76.0596
												167.6	102.539	65.3076		167.6	106.201	77.8906
												167.8	104.37	68.3594		167.8	112.305	77.8906
												168	106.812	67.749		168	109.863	79.1113
												168.2	98.8769	65.3076		168.2	111.084	77.2803
												168.4	101.318	70.1904		168.4	108.032	79.7217
												168.6	104.98	63.4766		168.6	111.694	82.1631
												168.8	104.37	69.5801		168.8	108.032	81.5527
												169	101.318	65.918		169	108.032	80.332
												169.2	103.76	62.8662		169.2	109.253	80.332
												169.4	103.149	68.3594		169.4	108.643	77.2803
												169.6	104.37	67.749		169.6	113.525	77.8906
												169.8	100.708	68.9697		169.8	108.643	79.7217
												170	102.539	67.749		170	106.201	80.332
												170.2	100.708	67.749		170.2	105.591	81.5527
												170.4	101.929	64.0869		170.4	110.474	80.9424
												170.6	103.76	67.749		170.6	108.032	79.7217
												170.8	101.318	69.5801		170.8	108.032	81.5527
												171	100.708	65.3076		171	108.032	76.6699
												171.2	104.98	69.5801		171.2	104.98	79.7217
												171.4	101.318	68.3594		171.4	108.032	77.8906
												171.6	99.4873	66.5283		171.6	105.591	77.8906
												171.8	101.318	67.1387		171.8	106.812	82.1631
												172	102.539	70.1904		172	111.084	77.2803
												172.2	100.708	65.918		172.2	107.422	77.8906
												172.4	97.6562	68.9697		172.4	106.812	78.501
												172.6	98.2666	69.5801		172.6	108.032	78.501
												172.8	101.929	66.5283		172.8	111.694	78.501
												173	99.4873	68.3594		173	107.422	80.332
												173.2	101.318	69.5801		173.2	111.084	78.501
												173.4	97.6562	68.9697		173.4	111.084	77.2803
												173.6	97.0459	72.0215		173.6	106.201	74.2285
												173.8	98.8769	66.5283		173.8	110.474	76.6699
												174	97.0459	68.9697		174	107.422	78.501
												174.2	103.149	64.6973		174.2	109.863	75.4492
												174.4	101.318	64.0869		174.4	111.694	79.1113
												174.6	100.098	65.3076		174.6	106.812	74.2285
												174.8	97.0459	64.6973		174.8	109.863	75.4492
												175	99.4873	59.8145		175	106.201	74.8389
												175.2	98.8769	67.749		175.2	109.253	77.8906
												175.4	103.76	67.1387		175.4	106.812	76.0596
												175.6	102.539	64.6973		175.6	107.422	77.8906
												175.8	100.098	65.918		175.8	106.812	76.0596
												176	97.0459	62.2559		176	105.591	77.8906
												176.2	103.149	65.3076		176.2	106.201	74.8389
												176.4	101.929	64.6973		176.4	109.863	76.6699
												176.6	96.4355	64.6973		176.6	109.253	76.0596
												176.8	100.098	68.9697		176.8	105.591	75.4492
												177	103.149	68.9697		177	108.643	77.8906
												177.2	101.929	66.5283		177.2	104.98	77.8906
												177.4	101.318	64.6973		177.4	109.863	76.0596
												177.6	100.098	61.0352		177.6	105.591	74.2285
												177.8	100.708	65.3076		177.8	104.37	76.6699
												178	98.8769	65.3076		178	103.149	80.9424
												178.2	97.6562	65.3076		178.2	106.812	81.5527
												178.4	101.318	64.0869		178.4	106.201	76.6699
												178.6	101.318	65.3076		178.6	103.76	79.7217
												178.8	97.6562	66.5283		178.8	104.98	77.8906
												179	97.0459	66.5283		179	106.201	74.8389
												179.2	100.708	66.5283		179.2	106.201	80.332
												179.4	100.098	63.4766		179.4	103.76	77.8906
												179.6	98.2666	64.0869		179.6	105.591	76.0596
												179.8	96.4355	68.9697		179.8	104.37	75.4492
												180	98.8769	67.1387		180	103.149	74.8389
												180.2	99.4873	62.2559		180.2	104.37	78.501
												180.4	100.098	69.5801		180.4	102.539	77.8906
												180.6	98.2666	64.0869		180.6	104.37	80.332
												180.8	99.4873	64.6973		180.8	106.201	73.6182
												181	98.8769	63.4766		181	106.201	76.6699
												181.2	95.8252	65.3076		181.2	106.201	78.501
												181.4	103.149	64.6973		181.4	109.253	76.0596
												181.6	99.4873	66.5283		181.6	103.149	73.0078
												181.8	100.098	64.0869		181.8	98.8769	73.6182
												182	99.4873	66.5283		182	103.76	73.6182
												182.2	99.4873	68.3594		182.2	101.929	80.9424
												182.4	98.8769	63.4766		182.4	101.929	79.1113
												182.6	100.098	67.749		182.6	101.318	78.501
												182.8	97.6562	67.749		182.8	103.149	78.501
												183	97.6562	70.1904		183	103.76	77.8906
												183.2	97.6562	64.6973		183.2	101.929	76.0596
												183.4	97.6562	67.749		183.4	104.37	77.8906
												183.6	99.4873	67.1387		183.6	101.929	78.501
												183.8	98.8769	66.5283		183.8	102.539	78.501
												184	95.8252	67.749		184	107.422	78.501
												184.2	97.0459	67.1387		184.2	106.812	77.8906
												184.4	92.7734	63.4766		184.4	107.422	82.7734
												184.6	95.8252	68.3594		184.6	104.98	81.5527
												184.8	99.4873	64.0869		184.8	103.76	79.7217
												185	98.2666	65.3076		185	103.76	77.8906
												185.2	92.7734	62.2559		185.2	103.76	80.9424
												185.4	93.3838	64.0869		185.4	103.76	79.7217
												185.6	96.4355	63.4766		185.6	103.76	77.2803
												185.8	97.6562	65.3076		185.8	104.98	74.8389
												186	95.8252	64.6973		186	104.37	80.332
												186.2	93.9941	64.0869		186.2	104.98	74.8389
												186.4	96.4355	64.0869		186.4	102.539	77.2803
												186.6	95.8252	64.0869		186.6	102.539	76.6699
												186.8	97.6562	65.918		186.8	106.201	76.0596
												187	95.8252	67.1387		187	103.149	77.8906
												187.2	98.8769	62.8662		187.2	104.37	79.1113
												187.4	96.4355	64.0869		187.4	106.201	75.4492
												187.6	95.2148	62.8662		187.6	103.76	77.2803
												187.8	97.6562	63.4766		187.8	104.98	76.0596
												188	94.6045	64.6973		188	103.76	74.2285
												188.2	93.3838	64.0869		188.2	103.149	75.4492
												188.4	95.2148	65.918		188.4	97.6562	74.2285
												188.6	93.3838	62.8662		188.6	106.201	75.4492
												188.8	95.8252	63.4766		188.8	100.708	74.2285
												189	94.6045	64.0869		189	106.812	73.6182
												189.2	92.7734	64.6973		189.2	109.253	71.7871
												189.4	95.2148	59.8145		189.4	104.37	73.6182
												189.6	95.8252	61.6455		189.6	104.98	74.2285
												189.8	95.8252	59.8145		189.8	102.539	74.8389
												190	96.4355	61.0352		190	106.201	71.7871
												190.2	92.7734	58.5938		190.2	103.149	71.7871
												190.4	95.8252	61.6455		190.4	104.98	71.1767
												190.6	93.9941	61.0352		190.6	108.032	74.2285
												190.8	94.6045	62.2559		190.8	103.76	76.6699
												191	95.2148	61.0352		191	101.929	71.1767
												191.2	93.9941	65.918		191.2	101.929	70.5664
												191.4	95.2148	62.8662		191.4	102.539	75.4492
												191.6	93.9941	63.4766		191.6	106.201	75.4492
												191.8	91.5527	61.6455		191.8	101.929	74.2285
												192	90.9424	62.2559		192	104.37	76.0596
												192.2	97.6562	65.3076		192.2	102.539	77.8906
												192.4	93.9941	69.5801		192.4	106.201	77.2803
												192.6	96.4355	67.749		192.6	101.318	82.1631
												192.8	89.1113	68.9697		192.8	99.4873	79.7217
												193	95.8252	66.5283		193	101.929	76.6699
												193.2	96.4355	64.6973		193.2	103.149	76.6699
												193.4	91.5527	68.3594		193.4	103.149	73.6182
												193.6	96.4355	66.5283		193.6	106.201	74.8389
												193.8	95.2148	63.4766		193.8	102.539	75.4492
												194	93.9941	63.4766		194	100.098	73.0078
												194.2	93.3838	62.2559		194.2	101.929	71.7871
												194.4	96.4355	62.8662		194.4	102.539	75.4492
												194.6	92.1631	62.2559		194.6	103.149	74.2285
												194.8	92.7734	64.6973		194.8	101.318	75.4492
												195	95.2148	65.3076		195	100.098	76.6699
												195.2	93.3838	68.3594		195.2	99.4873	74.2285
												195.4	92.7734	65.3076		195.4	104.37	71.7871
												195.6	90.332	62.2559		195.6	101.318	74.2285
												195.8	92.7734	64.6973		195.8	102.539	68.125
												196	90.9424	62.8662		196	101.929	69.3457
												196.2	93.9941	64.6973		196.2	98.8769	68.7353
												196.4	94.6045	64.6973		196.4	100.708	74.2285
												196.6	94.6045	65.3076		196.6	97.6562	71.1767
												196.8	93.3838	63.4766		196.8	101.318	73.6182
												197	92.7734	57.9834		197	99.4873	74.8389
												197.2	93.9941	65.3076		197.2	98.8769	74.8389
												197.4	95.2148	60.4248		197.4	100.708	71.7871
												197.6	95.2148	62.8662		197.6	101.929	74.8389
												197.8	93.3838	64.6973		197.8	98.8769	75.4492
												198	96.4355	64.6973		198	99.4873	74.2285
												198.2	89.7217	67.1387		198.2	100.098	72.3975
												198.4	92.1631	63.4766		198.4	100.098	73.0078
												198.6	92.1631	66.5283		198.6	101.318	71.1767
												198.8	90.9424	64.6973		198.8	101.318	74.8389
												199	91.5527	62.8662		199	97.6562	71.7871
												199.2	91.5527	64.0869		199.2	97.6562	71.7871
												199.4	92.7734	65.918		199.4	95.8252	71.7871
												199.6	92.7734	62.8662		199.6	101.929	68.7353
												199.8	91.5527	65.3076		199.8	101.929	68.7353
												200	86.5527	63.4766		200	98.2666	69.9561
												200.2	86.5527	64.0869		200.2	96.4356	69.9561
												200.4	86.5527	64.6973		200.4	97.0459	71.1767
												200.6	88.9941	65.918		200.6	97.6562	69.3457
												200.8	88.9941	63.4766		200.8	97.6562	71.1767
												201	84.7217	59.2041		201	100.098	71.1767
												201.2	85.9424	64.0869		201.2	95.8252	65.6836
												201.4	87.1631	61.0352		201.4	95.2148	68.7353
												201.6	87.7734	62.8662		201.6	97.0459	68.7353
												201.8	87.1631	65.3076		201.8	95.2148	71.1767
												202	86.5527	62.8662		202	100.098	71.7871
												202.2	84.7217	64.6973		202.2	101.318	74.8389
												202.4	87.1631	64.0869		202.4	100.098	68.125
												202.6	87.1631	70.1904		202.6	96.4356	71.1767
												202.8	82.8906	64.6973		202.8	101.318	74.2285
												203	85.9424	63.4766		203	95.2148	69.9561
												203.2	81.6699	61.6455		203.2	101.318	71.7871
												203.4	80.4492	61.6455		203.4	97.0459	68.7353
												203.6	83.501	62.2559		203.6	99.4873	71.7871
												203.8	83.501	62.8662		203.8	99.4873	66.2939
												204	88.9941	62.8662		204	101.318	64.4629
												204.2	83.501	64.6973		204.2	97.0459	69.9561
												204.4	82.8906	67.749		204.4	99.4873	66.2939
												204.6	82.2803	63.4766		204.6	98.8769	66.9043
												204.8	85.9424	67.1387		204.8	97.6562	69.9561
												205	84.7217	62.8662		205	101.318	69.3457
												205.2	84.7217	64.6973		205.2	100.098	68.7353
												205.4	83.501	61.6455		205.4	96.4356	69.9561
												205.6	84.7217	62.2559		205.6	100.098	73.6182
												205.8	83.501	62.8662		205.8	98.8769	72.3975
												206	84.7217	59.2041		206	95.2148	71.1767
												206.2	83.501	64.0869		206.2	102.539	69.9561
												206.4	82.2803	65.3076		206.4	100.098	70.5664
												206.6	87.1631	61.6455		206.6	98.2666	68.7353
												206.8	87.7734	67.1387		206.8	98.8769	70.5664
												207	87.1631	58.5938		207	100.098	70.5664
												207.2	82.2803	64.6973		207.2	100.098	68.125
												207.4	86.5527	61.6455		207.4	103.149	68.7353
												207.6	82.2803	61.0352		207.6	98.2666	69.3457
												207.8	84.1113	65.3076		207.8	97.6562	69.9561
												208	84.1113	63.4766		208	95.8252	73.6182
												208.2	84.7217	62.2559		208.2	99.4873	74.2285
												208.4	84.7217	68.9697		208.4	98.8769	68.7353
												208.6	85.9424	64.6973		208.6	95.2148	69.3457
												208.8	85.332	61.0352		208.8	99.4873	70.5664
												209	87.1631	63.4766		209	94.6045	71.7871
												209.2	86.5527	64.0869		209.2	100.098	74.2285
												209.4	81.0596	61.6455		209.4	98.8769	74.2285
												209.6	84.7217	59.8145		209.6	95.2148	70.5664
												209.8	85.332	60.4248		209.8	92.1631	70.5664
												210	82.8906	61.0352		210	97.6562	71.1767
												210.2	81.0596	64.6973		210.2	97.0459	76.6699
												210.4	81.6699	62.8662		210.4	100.098	73.6182
												210.6	88.3838	62.8662		210.6	97.6562	73.6182
												210.8	85.332	64.6973		210.8	98.2666	73.0078
												211	84.7217	66.5283		211	94.6045	71.1767
												211.2	86.5527	63.4766		211.2	98.8769	73.6182
												211.4	82.2803	64.6973		211.4	97.0459	72.3975
												211.6	82.8906	64.6973		211.6	98.2666	69.3457
												211.8	87.1631	64.0869		211.8	96.4356	73.0078
												212	85.332	60.4248		212	95.2148	71.7871
												212.2	83.501	63.4766		212.2	94.6045	70.5664
												212.4	84.1113	61.0352		212.4	98.2666	71.1767
												212.6	84.7217	65.3076		212.6	95.2148	68.7353
												212.8	84.1113	57.373		212.8	97.6562	69.3457
												213	85.9424	57.373		213	98.8769	70.5664
												213.2	88.9941	61.0352		213.2	97.6562	71.1767
												213.4	84.1113	59.8145		213.4	97.0459	73.6182
												213.6	81.6699	61.0352		213.6	97.6562	73.0078
												213.8	80.4492	58.5938		213.8	97.6562	70.5664
												214	84.1113	56.7627		214	97.0459	71.1767
												214.2	84.7217	58.5938		214.2	95.2148	68.7353
												214.4	85.9424	60.4248		214.4	97.6562	69.9561
												214.6	84.7217	62.2559		214.6	97.0459	72.3975
												214.8	81.6699	64.6973		214.8	98.2666	73.0078
												215	82.2803	66.5283		215	93.3838	71.7871
												215.2	77.3975	64.6973		215.2	94.6045	69.9561
												215.4	81.6699	57.9834		215.4	95.2148	70.5664
												215.6	82.2803	62.8662		215.6	97.6562	70.5664
												215.8	81.6699	62.8662		215.8	96.4356	68.125
												216	81.6699	58.5938		216	92.7734	68.125
												216.2	82.2803	64.0869		216.2	96.4356	71.1767
												216.4	82.8906	64.0869		216.4	95.8252	75.4492
												216.6	78.6182	64.0869		216.6	96.4356	71.1767
												216.8	82.2803	59.2041		216.8	97.0459	71.1767
												217	86.5527	61.0352		217	96.4356	71.7871
												217.2	85.9424	64.6973		217.2	95.8252	71.1767
												217.4	81.6699	64.0869		217.4	92.7734	73.6182
												217.6	82.2803	60.4248		217.6	90.9424	70.5664
												217.8	85.332	59.2041		217.8	95.8252	72.3975
												218	82.2803	64.0869		218	95.2148	73.0078
												218.2	77.3975	62.8662		218.2	92.1631	73.0078
												218.4	83.501	59.2041		218.4	94.6045	77.8906
												218.6	83.501	62.2559		218.6	97.6562	71.7871
												218.8	85.9424	65.3076		218.8	93.3838	71.1767
												219	78.6182	66.5283		219	94.6045	69.3457
												219.2	81.6699	64.0869		219.2	92.1631	70.5664
												219.4	84.1113	62.2559		219.4	95.2148	73.0078
												219.6	84.7217	63.4766		219.6	95.2148	74.2285
												219.8	82.2803	62.2559		219.8	95.2148	72.3975
												220	84.7217	62.8662		220	94.6045	69.9561
												220.2	82.2803	61.0352		220.2	93.3838	71.1767
												220.4	86.5527	64.6973		220.4	92.1631	69.3457
												220.6	84.1113	64.0869		220.6	98.2666	68.125
												220.8	79.2285	62.8662		220.8	92.7734	69.9561
												221	78.6182	56.1523		221	91.5527	68.7353
												221.2	79.8389	62.2559		221.2	91.5527	70.5664
												221.4	81.0596	64.6973		221.4	91.5527	70.5664
												221.6	80.4492	62.8662		221.6	97.0459	73.6182
												221.8	79.8389	64.6973		221.8	92.7734	71.1767
												222	80.4492	62.2559		222	95.8252	71.7871
												222.2	82.8906	61.6455		222.2	90.9424	68.125
												222.4	81.0596	62.2559		222.4	93.3838	69.3457
												222.6	80.4492	64.0869		222.6	94.6045	73.6182
												222.8	77.3975	66.5283		222.8	91.5527	68.7353
												223	79.8389	63.4766		223	92.1631	70.5664
												223.2	80.4492	56.7627		223.2	90.332	72.3975
												223.4	81.6699	59.2041		223.4	91.5527	67.5147
												223.6	83.501	66.5283		223.6	93.3838	74.2285
												223.8	85.332	65.3076		223.8	91.5527	67.5147
												224	80.4492	59.2041		224	92.1631	70.5664
												224.2	81.6699	59.8145		224.2	90.9424	71.1767
												224.4	75.5664	58.5938		224.4	90.332	70.5664
												224.6	79.8389	56.7627		224.6	92.1631	68.125
												224.8	81.6699	60.4248		224.8	91.5527	69.9561
												225	81.6699	57.9834		225	89.7217	71.7871
												225.2	81.6699	62.2559		225.2	88.501	70.5664
												225.4	80.4492	67.1387		225.4	91.5527	69.9561
												225.6	82.8906	59.2041		225.6	92.1631	63.8525
												225.8	79.2285	58.5938		225.8	88.501	66.2939
												226	77.3975	58.5938		226	92.7734	66.9043
												226.2	74.3457	61.0352		226.2	89.7217	68.7353
												226.4	76.7871	63.4766		226.4	92.1631	70.5664
												226.6	79.8389	61.0352		226.6	92.7734	69.3457
												226.8	79.8389	60.4248		226.8	95.2148	69.3457
												227	82.8906	61.6455		227	92.1631	63.2422
												227.2	77.3975	57.373		227.2	89.7217	66.9043
												227.4	79.2285	57.373		227.4	89.1113	69.9561
												227.6	76.1768	62.2559		227.6	88.501	66.2939
												227.8	78.6182	62.2559		227.8	93.3838	65.6836
												228	81.6699	64.6973		228	90.9424	62.0215
												228.2	77.3975	62.8662		228.2	91.5527	63.2422
												228.4	79.2285	59.2041		228.4	91.5527	63.2422
												228.6	81.6699	59.8145		228.6	93.3838	69.9561
												228.8	82.2803	57.9834		228.8	90.9424	69.3457
												229	82.2803	60.4248		229	89.7217	70.5664
												229.2	80.4492	62.2559		229.2	89.7217	69.3457
												229.4	81.0596	61.6455		229.4	90.9424	68.125
												229.6	78.6182	65.3076		229.6	90.9424	65.6836
												229.8	81.0596	59.8145		229.8	92.1631	68.7353
												230	81.0596	58.5938		230	93.3838	68.7353
												230.2	83.501	60.4248		230.2	90.332	73.0078
												230.4	80.4492	60.4248		230.4	88.501	73.0078
												230.6	82.2803	59.8145		230.6	87.2803	69.9561
												230.8	84.7217	59.2041		230.8	89.1113	69.9561
												231	84.7217	57.9834		231	92.1631	65.6836
												231.2	83.501	60.4248		231.2	93.3838	65.6836
												231.4	84.7217	59.2041		231.4	91.5527	62.0215
												231.6	80.4492	60.4248		231.6	90.9424	66.9043
												231.8	77.3975	58.5938		231.8	89.7217	66.9043
												232	81.6699	59.8145		232	90.9424	68.125
												232.2	76.7871	59.2041		232.2	97.0459	66.9043
												232.4	79.8389	57.373		232.4	91.5527	68.125
												232.6	81.6699	55.542		232.6	89.7217	63.2422
												232.8	77.3975	57.373		232.8	90.332	66.2939
												233	77.3975	57.9834		233	94.6045	65.6836
												233.2	80.4492	54.9316		233.2	93.3838	62.0215
												233.4	77.3975	55.542		233.4	90.9424	64.4629
												233.6	79.8389	54.9316		233.6	90.332	65.6836
												233.8	75.5664	55.542		233.8	89.1113	61.4111
												234	76.7871	56.1523		234	89.1113	68.7353
												234.2	76.7871	57.9834		234.2	92.7734	65.6836
												234.4	80.4492	59.2041		234.4	90.9424	66.9043
												234.6	79.8389	56.1523		234.6	91.5527	69.9561
												234.8	77.3975	56.7627		234.8	90.9424	61.4111
												235	81.6699	56.7627		235	88.501	66.9043
												235.2	80.4492	57.373		235.2	91.5527	66.2939
												235.4	84.1113	59.2041		235.4	89.7217	65.6836
												235.6	81.0596	57.9834		235.6	88.501	65.6836
												235.8	81.6699	61.6455		235.8	92.7734	63.8525
												236	81.6699	57.9834		236	89.1113	66.9043
												236.2	81.0596	59.8145		236.2	89.1113	68.125
												236.4	81.0596	58.5938		236.4	89.1113	65.6836
												236.6	80.4492	57.9834		236.6	87.2803	65.6836
												236.8	76.7871	56.1523		236.8	86.0596	65.6836
												237	77.3975	57.9834		237	89.7217	66.2939
												237.2	77.3975	55.542		237.2	89.7217	66.2939
												237.4	81.0596	57.9834		237.4	86.6699	65.6836
												237.6	80.4492	56.1523		237.6	90.332	63.8525
												237.8	77.3975	57.373		237.8	91.5527	63.2422
												238	78.6182	54.3213		238	85.4492	66.2939
												238.2	80.4492	51.8799		238.2	90.9424	65.6836
												238.4	76.1768	53.7109		238.4	89.7217	64.4629
												238.6	79.8389	53.1006		238.6	92.1631	64.4629
												238.8	81.0596	56.7627		238.8	89.7217	66.9043
												239	77.3975	59.2041		239	88.501	65.6836
												239.2	77.3975	57.373		239.2	89.1113	63.2422
												239.4	76.7871	59.2041		239.4	90.9424	63.8525
												239.6	80.4492	57.373		239.6	89.1113	63.2422
												239.8	76.7871	54.3213		239.8	89.1113	63.2422
												240	74.9561	56.7627		240	88.501	63.8525
												240.2	75.5664	61.0352		240.2	88.501	59.5801
												240.4	76.7871	57.373		240.4	91.5527	63.8525
												240.6	76.1768	57.9834		240.6	89.1113	63.2422
												240.8	76.1768	58.5938		240.8	87.8906	62.6318
												241	79.8389	60.4248		241	84.2285	66.2939
												241.2	74.9561	60.4248		241.2	88.501	63.8525
												241.4	75.5664	54.9316		241.4	89.7217	60.8008
												241.6	75.5664	54.3213		241.6	87.8906	61.4111
												241.8	73.7353	59.8145		241.8	88.501	64.4629
												242	71.2939	61.0352		242	90.9424	66.2939
												242.2	72.5147	61.0352		242.2	89.7217	63.8525
												242.4	79.2285	56.7627		242.4	89.7217	65.6836
												242.6	76.1768	56.7627		242.6	90.9424	63.2422
												242.8	77.3975	56.1523		242.8	84.8389	62.6318
												243	73.7353	57.373		243	89.7217	63.2422
												243.2	72.5147	57.373		243.2	92.1631	66.2939
												243.4	75.5664	59.2041		243.4	92.7734	63.2422
												243.6	77.3975	54.3213		243.6	89.7217	65.6836
												243.8	78.6182	57.373		243.8	90.9424	66.2939
												244	73.125	58.5938		244	91.5527	69.9561
												244.2	75.5664	57.373		244.2	86.6699	63.8525
												244.4	76.1768	57.373		244.4	88.501	66.9043
												244.6	75.5664	57.373		244.6	88.501	63.8525
												244.8	76.7871	59.2041		244.8	87.8906	66.9043
												245	76.1768	57.373		245	90.9424	63.2422
												245.2	74.3457	54.3213		245.2	90.9424	65.6836
												245.4	74.3457	56.7627		245.4	93.3838	64.4629
												245.6	76.7871	53.1006		245.6	91.5527	63.2422
												245.8	74.9561	56.1523		245.8	88.501	63.2422
												246	74.3457	56.7627		246	89.1113	64.4629
												246.2	73.7353	57.373		246.2	92.1631	63.8525
												246.4	73.7353	58.5938		246.4	89.7217	63.8525
												246.6	80.4492	56.1523		246.6	89.7217	62.6318
												246.8	73.7353	56.1523		246.8	89.1113	62.0215
												247	73.125	56.7627		247	89.7217	62.0215
												247.2	69.4629	53.7109		247.2	89.1113	63.8525
												247.4	74.9561	57.373		247.4	89.7217	65.6836
												247.6	73.7353	61.0352		247.6	87.2803	68.125
												247.8	72.5147	56.1523		247.8	88.501	65.6836
												248	72.5147	57.373		248	89.1113	64.4629
												248.2	71.2939	56.1523		248.2	86.6699	65.6836
												248.4	74.9561	57.373		248.4	90.332	68.7353
												248.6	79.2285	54.9316		248.6	87.2803	68.7353
												248.8	74.9561	54.3213		248.8	89.1113	64.4629
												249	74.9561	53.7109		249	86.0596	63.8525
												249.2	74.3457	54.9316		249.2	88.501	66.2939
												249.4	75.5664	60.4248		249.4	89.1113	60.8008
												249.6	79.2285	57.9834		249.6	89.1113	67.5147
												249.8	76.7871	59.8145		249.8	88.501	66.2939
												250	75.5664	59.2041		250	89.1113	63.2422
												250.2	75.5664	54.3213		250.2	90.332	64.4629
												250.4	76.7871	58.5938		250.4	86.6699	59.5801
												250.6	76.7871	57.9834		250.6	87.8906	62.6318
												250.8	74.3457	56.7627		250.8	89.7217	66.2939
												251	74.0869	58.5938		251	89.1113	63.8525
												251.2	69.8144	59.2041		251.2	87.8906	65.6836
												251.4	71.6455	56.7627		251.4	88.501	66.9043
												251.6	74.6973	57.9834		251.6	86.0596	68.125
												251.8	74.6973	53.1006		251.8	85.4492	65.6836
												252	68.5938	54.3213		252	86.6699	62.6318
												252.2	68.5938	54.3213		252.2	86.6699	64.4629
												252.4	68.5938	57.9834		252.4	85.4492	68.7353
												252.6	70.4248	53.7109		252.6	87.8906	65.6836
												252.8	72.2559	57.9834		252.8	86.0596	68.7353
												253	71.0352	53.7109		253	83.6182	67.5147
												253.2	69.2041	56.7627		253.2	86.0596	65.6836
												253.4	67.3731	59.8145		253.4	86.6699	62.6318
												253.6	72.2559	56.7627		253.6	86.0596	66.9043
												253.8	74.0869	56.1523		253.8	86.0596	63.8525
												254	74.0869	56.1523		254	89.7217	67.5147
												254.2	76.5283	57.9834		254.2	87.2803	63.8525
												254.4	70.4248	59.2041		254.4	88.501	67.5147
												254.6	71.6455	55.542		254.6	86.0596	68.7353
												254.8	70.4248	57.9834		254.8	87.8906	66.9043
												255	69.2041	55.542		255	89.7217	68.7353
												255.2	70.4248	59.2041		255.2	89.1113	63.8525
												255.4	70.4248	56.7627		255.4	85.4492	66.2939
												255.6	69.2041	58.5938		255.6	86.6699	63.2422
												255.8	71.0352	50.0488		255.8	81.1768	61.4111
												256	66.7627	54.9316		256	86.6699	66.2939
												256.2	66.7627	54.9316		256.2	84.8389	67.5147
												256.4	69.8144	57.9834		256.4	79.9561	66.2939
												256.6	72.2559	57.373		256.6	84.2285	64.4629
												256.8	71.0352	56.7627		256.8	84.8389	65.6836
												257	71.6455	54.9316		257	89.1113	65.6836
												257.2	69.8144	54.9316		257.2	86.0596	66.2939
												257.4	66.1523	55.542		257.4	84.2285	60.1904
												257.6	66.7627	53.7109		257.6	83.6182	62.6318
												257.8	67.3731	56.1523		257.8	85.4492	63.2422
												258	70.4248	53.7109		258	86.0596	62.0215
												258.2	69.8144	53.1006		258.2	83.6182	64.4629
												258.4	66.7627	50.0488		258.4	83.6182	62.6318
												258.6	64.3213	54.3213		258.6	84.8389	66.9043
												258.8	67.9834	55.542		258.8	86.6699	62.6318
												259	68.5938	52.4902		259	88.501	63.8525
												259.2	66.1523	52.4902		259.2	83.6182	70.5664
												259.4	69.2041	53.7109		259.4	83.6182	67.5147
												259.6	69.8144	48.2178		259.6	80.5664	66.2939
												259.8	66.7627	55.542		259.8	81.1768	63.2422
												260	66.7627	55.542		260	84.2285	66.2939
												260.2	70.4248	50.6592		260.2	85.4492	69.3457
												260.4	69.8144	55.542		260.4	86.6699	66.9043
												260.6	69.8144	54.3213		260.6	86.6699	66.9043
												260.8	67.9834	53.7109		260.8	85.4492	65.6836
												261	67.9834	55.542		261	83.6182	66.9043
												261.2	67.9834	53.1006		261.2	81.7871	66.2939
												261.4	67.9834	54.3213		261.4	84.8389	61.4111
												261.6	66.7627	55.542		261.6	86.0596	64.4629
												261.8	66.1523	58.5938		261.8	80.5664	66.9043
												262	67.3731	53.7109		262	83.6182	63.8525
												262.2	68.5938	53.7109		262.2	83.6182	68.7353
												262.4	68.5938	50.0488		262.4	86.0596	67.5147
												262.6	71.0352	56.7627		262.6	81.7871	66.9043
												262.8	66.1523	58.5938		262.8	84.2285	65.6836
												263	64.9316	56.7627		263	82.3975	63.8525
												263.2	66.1523	53.1006		263.2	84.8389	63.8525
												263.4	65.542	53.1006		263.4	84.2285	66.2939
												263.6	66.1523	54.9316		263.6	83.6182	63.2422
												263.8	69.2041	50.0488		263.8	84.2285	63.8525
												264	66.1523	53.1006		264	84.2285	63.8525
												264.2	63.1006	59.2041		264.2	84.8389	63.8525
												264.4	66.7627	56.1523		264.4	86.6699	60.1904
												264.6	66.1523	50.6592		264.6	84.8389	61.4111
												264.8	64.9316	51.8799		264.8	83.0078	61.4111
												265	66.1523	53.7109		265	83.6182	63.8525
												265.2	63.1006	52.4902		265.2	82.3975	60.8008
												265.4	66.1523	53.1006		265.4	85.4492	64.4629
												265.6	64.3213	54.9316		265.6	81.7871	62.0215
												265.8	63.1006	58.5938		265.8	84.2285	59.5801
												266	64.9316	54.9316		266	82.3975	62.0215
												266.2	66.7627	53.1006		266.2	82.3975	61.4111
												266.4	66.1523	51.2695		266.4	84.8389	61.4111
												266.6	68.5938	53.1006		266.6	83.6182	62.0215
												266.8	65.542	53.7109		266.8	83.6182	58.9697
												267	65.542	54.9316		267	84.2285	59.5801
												267.2	64.9316	53.7109		267.2	83.6182	65.6836
												267.4	65.542	55.542		267.4	83.6182	60.1904
												267.6	66.7627	59.2041		267.6	85.4492	61.4111
												267.8	64.3213	55.542		267.8	86.6699	61.4111
												268	67.3731	56.7627		268	86.0596	60.8008
												268.2	65.542	54.9316		268.2	84.8389	63.2422
												268.4	66.7627	53.7109		268.4	83.6182	63.8525
												268.6	65.542	53.7109		268.6	84.8389	63.8525
												268.8	60.6592	51.8799		268.8	84.2285	62.0215
												269	64.9316	52.4902		269	87.2803	61.4111
												269.2	66.7627	53.7109		269.2	87.8906	61.4111
												269.4	68.5938	54.9316		269.4	84.2285	62.6318
												269.6	67.3731	56.1523		269.6	86.6699	66.2939
												269.8	67.3731	54.3213		269.8	85.4492	64.4629
												270	62.4902	52.4902		270	81.1768	60.1904
												270.2	68.5938	53.7109		270.2	87.2803	61.4111
												270.4	65.542	50.6592		270.4	86.0596	57.749
												270.6	66.7627	53.1006		270.6	87.2803	58.9697
												270.8	67.3731	56.1523		270.8	86.0596	56.5283
												271	65.542	50.6592		271	86.6699	58.9697
												271.2	67.3731	50.6592		271.2	83.0078	60.1904
												271.4	66.1523	51.8799		271.4	82.3975	62.6318
												271.6	69.2041	50.6592		271.6	86.6699	62.6318
												271.8	64.3213	53.7109		271.8	86.0596	61.4111
												272	69.8144	56.1523		272	84.8389	59.5801
												272.2	64.3213	56.1523		272.2	84.2285	59.5801
												272.4	71.0352	48.8281		272.4	84.2285	58.9697
												272.6	65.542	53.1006		272.6	86.0596	58.3594
												272.8	69.2041	51.8799		272.8	83.0078	60.8008
												273	67.3731	53.1006		273	82.3975	60.8008
												273.2	66.7627	56.7627		273.2	81.1768	60.8008
												273.4	67.3731	57.9834		273.4	84.8389	60.8008
												273.6	66.7627	54.3213		273.6	84.2285	62.6318
												273.8	67.9834	53.1006		273.8	84.8389	62.0215
												274	65.542	55.542		274	84.2285	62.0215
												274.2	68.5938	55.542		274.2	83.0078	58.9697
												274.4	62.4902	53.7109		274.4	84.2285	63.8525
												274.6	66.7627	53.1006		274.6	83.0078	60.8008
												274.8	64.9316	58.5938		274.8	83.0078	58.9697
												275	69.8144	57.373		275	82.3975	60.1904
												275.2	67.3731	58.5938		275.2	80.5664	59.5801
												275.4	67.9834	53.7109		275.4	84.8389	58.3594
												275.6	69.2041	53.7109		275.6	78.7353	63.2422
												275.8	66.7627	51.2695		275.8	79.3457	64.4629
												276	65.542	57.373		276	82.3975	62.0215
												276.2	65.542	59.2041		276.2	84.8389	61.4111
												276.4	62.4902	54.9316		276.4	84.2285	60.8008
												276.6	62.4902	57.373		276.6	83.0078	62.0215
												276.8	68.5938	56.1523		276.8	84.2285	61.4111
												277	65.542	56.1523		277	78.125	61.4111
												277.2	63.7109	53.1006		277.2	77.5147	58.9697
												277.4	63.7109	50.6592		277.4	85.4492	62.6318
												277.6	61.2695	55.542		277.6	83.0078	60.1904
												277.8	62.4902	52.4902		277.8	83.0078	60.8008
												278	64.9316	57.373		278	78.7353	60.8008
												278.2	67.3731	56.1523		278.2	82.3975	60.1904
												278.4	66.1523	52.4902		278.4	83.6182	59.5801
												278.6	63.7109	56.1523		278.6	81.7871	61.4111
												278.8	62.4902	51.8799		278.8	81.7871	62.6318
												279	62.4902	52.4902		279	79.9561	66.2939
												279.2	64.3213	50.6592		279.2	81.7871	60.1904
												279.4	67.3731	48.8281		279.4	78.125	60.8008
												279.6	67.9834	51.8799		279.6	80.5664	60.1904
												279.8	67.3731	52.4902		279.8	83.6182	56.5283
												280	67.3731	54.3213		280	84.8389	58.9697
												280.2	67.3731	54.9316		280.2	78.125	62.6318
												280.4	66.7627	53.1006		280.4	75.0732	60.8008
												280.6	64.3213	52.4902		280.6	81.7871	59.5801
												280.8	61.8799	53.7109		280.8	79.3457	62.0215
												281	65.542	52.4902		281	84.2285	59.5801
												281.2	65.542	50.0488		281.2	84.2285	62.0215
												281.4	59.4385	53.7109		281.4	81.7871	60.8008
												281.6	66.1523	50.6592		281.6	81.7871	57.749
												281.8	65.542	52.4902		281.8	78.125	62.6318
												282	64.9316	51.8799		282	81.7871	63.8525
												282.2	66.1523	57.373		282.2	82.3975	60.8008
												282.4	64.9316	52.4902		282.4	81.7871	61.4111
												282.6	65.542	54.3213		282.6	84.2285	58.3594
												282.8	61.2695	50.6592		282.8	85.4492	64.4629
												283	66.1523	54.3213		283	84.2285	64.4629
												283.2	64.3213	50.0488		283.2	83.0078	62.6318
												283.4	68.5938	52.4902		283.4	77.5147	60.8008
												283.6	65.542	49.4385		283.6	78.125	61.4111
												283.8	65.542	54.3213		283.8	81.7871	63.8525
												284	62.4902	57.373		284	84.2285	57.749
												284.2	61.2695	53.7109		284.2	82.3975	65.6836
												284.4	64.9316	53.1006		284.4	83.6182	62.6318
												284.6	66.1523	51.8799		284.6	85.4492	60.1904
												284.8	65.542	49.4385		284.8	83.0078	60.1904
												285	62.4902	52.4902		285	79.9561	63.2422
												285.2	66.7627	55.542		285.2	81.7871	65.6836
												285.4	66.1523	53.1006		285.4	83.0078	60.8008
												285.6	65.542	53.7109		285.6	86.0596	60.1904
												285.8	62.4902	53.1006		285.8	83.0078	64.4629
												286	64.3213	52.4902		286	81.7871	63.2422
												286.2	67.3731	50.0488		286.2	80.5664	65.6836
												286.4	63.7109	52.4902		286.4	81.1768	65.6836
												286.6	63.7109	53.1006		286.6	83.6182	66.2939
												286.8	66.1523	53.1006		286.8	80.5664	63.8525
												287	60.0488	52.4902		287	83.0078	66.9043
												287.2	63.7109	53.7109		287.2	78.125	62.0215
												287.4	66.7627	53.1006		287.4	85.4492	59.5801
												287.6	64.3213	55.542		287.6	79.9561	61.4111
												287.8	64.9316	53.1006		287.8	86.6699	60.1904
												288	66.1523	56.7627		288	83.0078	60.8008
												288.2	69.8144	55.542		288.2	83.6182	62.0215
												288.4	69.2041	54.9316		288.4	84.2285	61.4111
												288.6	64.3213	54.9316		288.6	83.0078	62.0215
												288.8	71.0352	55.542		288.8	81.7871	63.2422
												289	65.542	52.4902		289	78.7353	61.4111
												289.2	66.1523	50.6592		289.2	83.6182	63.8525
												289.4	61.8799	57.9834		289.4	83.6182	60.1904
												289.6	66.1523	55.542		289.6	84.8389	63.2422
												289.8	65.542	51.2695		289.8	77.5147	58.3594
												290	63.1006	57.373		290	78.125	59.5801
												290.2	66.1523	54.3213		290.2	82.3975	58.3594
												290.4	64.3213	57.373		290.4	79.3457	60.1904
												290.6	66.7627	56.1523		290.6	81.1768	58.9697
												290.8	66.7627	55.542		290.8	76.9043	57.749
												291	66.1523	55.542		291	81.7871	60.1904
												291.2	67.9834	56.1523		291.2	79.9561	59.5801
												291.4	69.2041	52.4902		291.4	81.7871	58.9697
												291.6	63.7109	58.5938		291.6	79.9561	59.5801
												291.8	64.9316	56.7627		291.8	84.8389	61.4111
												292	67.3731	53.1006		292	79.3457	58.3594
												292.2	63.7109	54.3213		292.2	81.1768	60.8008
												292.4	64.3213	51.8799		292.4	79.3457	60.8008
												292.6	66.1523	51.2695		292.6	83.6182	57.749
												292.8	66.7627	55.542		292.8	81.1768	58.3594
												293	64.3213	58.5938		293	81.7871	57.749
												293.2	62.4902	54.3213		293.2	84.2285	58.9697
												293.4	64.3213	52.4902		293.4	84.2285	59.5801
												293.6	64.3213	51.8799		293.6	82.3975	62.6318
												293.8	64.9316	54.3213		293.8	78.7353	56.5283
												294	64.3213	57.9834		294	76.9043	60.8008
												294.2	63.7109	53.1006		294.2	82.3975	62.6318
												294.4	64.3213	53.1006		294.4	77.5147	58.3594
												294.6	64.3213	57.373		294.6	81.1768	56.5283
												294.8	61.8799	57.9834		294.8	81.1768	58.9697
												295	61.8799	55.542		295	81.1768	60.1904
												295.2	65.542	56.7627		295.2	82.3975	61.4111
												295.4	64.3213	54.3213		295.4	83.0078	62.0215
												295.6	61.8799	53.1006		295.6	81.1768	60.8008
												295.8	62.4902	55.542		295.8	82.3975	58.3594
												296	62.4902	54.3213		296	81.7871	62.6318
												296.2	63.7109	53.1006		296.2	81.7871	60.8008
												296.4	67.3731	51.8799		296.4	80.5664	60.8008
												296.6	64.3213	52.4902		296.6	81.1768	62.6318
												296.8	66.1523	57.373		296.8	79.9561	58.9697
												297	66.1523	56.7627		297	78.7353	60.8008
												297.2	64.9316	54.3213		297.2	79.9561	60.8008
												297.4	69.2041	54.3213		297.4	80.5664	61.4111
												297.6	64.9316	51.8799		297.6	81.1768	60.1904
												297.8	61.8799	53.1006		297.8	78.125	58.9697
												298	65.542	50.6592		298	81.1768	58.3594
												298.2	69.2041	56.7627		298.2	79.9561	55.918
												298.4	69.2041	57.373		298.4	76.2939	58.9697
												298.6	66.1523	56.1523		298.6	84.8389	60.8008
												298.8	66.1523	54.3213		298.8	81.1768	59.5801
												299	68.5938	51.2695		299	81.1768	59.5801
												299.2	69.2041	51.8799		299.2	77.5147	56.5283
												299.4	66.1523	50.6592		299.4	79.9561	60.8008
												299.6	64.9316	54.9316		299.6	83.0078	64.4629
												299.8	64.9316	51.2695		299.8	79.9561	60.1904
												300	65.542	54.9316		300	80.5664	62.6318
												300.2	66.7627	53.1006		300.2	76.2939	62.0215
												300.4	67.9834	55.542		300.4	76.9043	58.3594
												300.6	68.5938	54.3213		300.6	79.3457	58.9697
												300.8	64.9316	50.6592		300.8	83.0078	58.9697
												301	62.4902	51.8799		301	81.1768	58.9697
												301.2	66.7627	54.9316		301.2	77.5147	58.9697
												301.4	65.542	50.6592		301.4	78.7353	58.9697
												301.6	64.3213	53.1006		301.6	75.6836	57.749
												301.8	61.2695	51.2695		301.8	79.3457	60.1904
												302	63.7109	48.8281		302	78.7353	60.8008
												302.2	71.6455	50.0488		302.2	76.2939	60.1904
												302.4	63.7109	51.8799		302.4	78.7353	63.2422
												302.6	64.9316	51.8799		302.6	77.5147	60.8008
												302.8	61.2695	50.6592		302.8	75.0732	60.1904
												303	66.7627	53.1006		303	76.9043	63.8525
												303.2	61.8799	54.9316		303.2	77.5147	60.8008
												303.4	64.9316	53.7109		303.4	79.3457	60.1904
												303.6	64.3213	55.542		303.6	79.9561	55.3076
												303.8	63.1006	53.1006		303.8	79.3457	58.3594
												304	66.1523	51.8799		304	76.9043	60.1904
												304.2	64.3213	50.6592		304.2	75.6836	62.6318
												304.4	67.9834	54.9316		304.4	75.0732	61.4111
												304.6	66.1523	55.542		304.6	76.2939	60.1904
												304.8	62.4902	52.4902		304.8	72.0215	62.6318
												305	62.4902	53.1006		305	75.0732	63.2422
												305.2	64.3213	56.7627		305.2	76.2939	58.3594
												305.4	64.9316	55.542		305.4	76.9043	61.4111
												305.6	63.7109	54.3213		305.6	79.3457	55.918
												305.8	64.9316	50.6592		305.8	79.3457	60.8008
												306	60.6592	51.2695		306	76.9043	58.3594
												306.2	67.9834	52.4902		306.2	77.5147	59.5801
												306.4	65.542	51.8799		306.4	76.2939	57.749
												306.6	63.7109	50.0488		306.6	76.2939	62.6318
												306.8	60.6592	51.2695		306.8	79.3457	60.8008
												307	62.4902	47.6074		307	78.7353	58.9697
												307.2	61.8799	53.1006		307.2	78.7353	59.5801
												307.4	62.4902	51.2695		307.4	74.4629	56.5283
												307.6	68.5938	50.0488		307.6	75.0732	56.5283
												307.8	65.542	53.1006		307.8	76.2939	58.3594
												308	61.8799	53.7109		308	76.9043	61.4111
												308.2	66.1523	50.0488		308.2	78.125	62.0215
												308.4	62.4902	50.6592		308.4	79.3457	58.9697
												308.6	65.542	51.8799		308.6	76.2939	56.5283
												308.8	58.2178	53.1006		308.8	76.2939	55.3076
												309	62.4902	54.9316		309	79.3457	59.5801
												309.2	61.2695	56.1523		309.2	77.5147	59.5801
												309.4	67.3731	53.7109		309.4	78.7353	60.8008
												309.6	63.7109	52.4902		309.6	75.0732	59.5801
												309.8	63.7109	49.4385		309.8	80.5664	54.0869
												310	63.7109	50.6592		310	78.125	58.3594
												310.2	62.4902	54.3213		310.2	78.7353	62.0215
												310.4	67.3731	51.2695		310.4	77.5147	61.4111
												310.6	63.7109	51.2695		310.6	75.0732	58.9697
												310.8	64.9316	46.9971		310.8	75.0732	60.1904
												311	62.4902	50.0488		311	79.3457	62.0215
												311.2	67.3731	51.2695		311.2	77.5147	59.5801
												311.4	66.1523	51.2695		311.4	77.5147	54.6973
												311.6	65.542	51.8799		311.6	81.1768	58.9697
												311.8	64.3213	52.4902		311.8	76.9043	60.1904
												312	63.7109	55.542		312	76.2939	58.9697
												312.2	62.4902	50.6592		312.2	79.3457	58.9697
												312.4	64.3213	52.4902		312.4	75.0732	60.1904
												312.6	64.9316	57.9834		312.6	79.9561	59.5801
												312.8	64.9316	57.9834		312.8	78.7353	59.5801
												313	55.7764	56.7627		313	77.5147	56.5283
												313.2	62.4902	54.9316		313.2	78.7353	60.1904
												313.4	61.2695	53.1006		313.4	78.7353	57.749
												313.6	62.4902	52.4902		313.6	79.3457	55.918
												313.8	64.3213	54.3213		313.8	76.2939	60.1904
												314	59.4385	54.9316		314	78.7353	56.5283
												314.2	64.3213	56.7627		314.2	79.3457	58.9697
												314.4	62.4902	54.9316		314.4	79.3457	61.4111
												314.6	60.6592	53.7109		314.6	78.125	60.8008
												314.8	61.2695	55.542		314.8	73.2422	59.5801
												315	60.6592	55.542		315	73.8525	60.1904
												315.2	62.4902	54.3213		315.2	73.8525	60.8008
												315.4	60.6592	53.1006		315.4	73.2422	58.3594
												315.6	62.4902	55.542		315.6	74.4629	57.749
												315.8	65.542	55.542		315.8	76.2939	62.6318
												316	62.4902	55.542		316	76.2939	62.6318
												316.2	60.0488	55.542		316.2	77.5147	63.2422
												316.4	62.4902	56.7627		316.4	76.2939	57.1387
												316.6	62.4902	55.542		316.6	76.2939	60.8008
												316.8	66.7627	54.9316		316.8	73.8525	58.3594
												317	65.542	56.7627		317	72.0215	62.0215
												317.2	60.0488	54.3213		317.2	73.2422	62.0215
												317.4	63.7109	52.4902		317.4	72.0215	59.5801
												317.6	60.6592	53.1006		317.6	74.4629	58.3594
												317.8	67.3731	54.3213		317.8	72.0215	58.3594
												318	64.9316	55.542		318	73.2422	55.918
												318.2	64.3213	55.542		318.2	74.4629	58.9697
												318.4	64.3213	54.9316		318.4	78.7353	55.918
												318.6	64.9316	54.9316		318.6	76.9043	58.3594
												318.8	62.4902	53.1006		318.8	76.2939	57.1387
												319	61.8799	53.1006		319	73.8525	56.5283
												319.2	65.542	51.8799		319.2	75.6836	57.749
												319.4	63.7109	51.8799		319.4	74.4629	58.9697
												319.6	61.2695	48.2178		319.6	78.7353	61.4111
												319.8	64.9316	51.8799		319.8	77.5147	62.0215
												320	62.4902	50.6592		320	76.2939	58.9697
												320.2	63.1006	49.4385		320.2	76.9043	58.9697
												320.4	63.7109	51.8799		320.4	76.2939	57.1387
												320.6	61.8799	50.0488		320.6	80.5664	58.3594
												320.8	60.6592	54.3213		320.8	79.9561	59.5801
												321	63.7109	50.0488		321	78.7353	60.8008
												321.2	61.8799	56.7627		321.2	78.7353	61.4111
												321.4	60.6592	56.1523		321.4	76.2939	58.9697
												321.6	62.4902	52.4902		321.6	75.6836	56.5283
												321.8	61.8799	48.8281		321.8	74.4629	57.749
												322	61.8799	51.8799		322	78.7353	55.918
												322.2	61.2695	56.7627		322.2	78.125	60.1904
												322.4	61.8799	53.1006		322.4	77.5147	54.6973
												322.6	55.7764	52.4902		322.6	75.6836	57.749
												322.8	62.4902	51.8799		322.8	75.6836	57.749
												323	63.7109	51.2695		323	72.6318	61.4111
												323.2	62.4902	51.8799		323.2	73.8525	60.8008
												323.4	63.1006	54.9316		323.4	74.4629	60.1904
												323.6	56.3867	59.2041		323.6	74.4629	61.4111
												323.8	58.8281	56.7627		323.8	76.9043	61.4111
												324	60.0488	55.542		324	76.2939	61.4111
												324.2	60.0488	53.1006		324.2	75.6836	63.8525
												324.4	67.3731	54.3213		324.4	76.2939	60.1904
												324.6	61.2695	51.8799		324.6	75.0732	60.8008
												324.8	63.7109	55.542		324.8	76.2939	60.8008
												325	61.8799	55.542		325	75.6836	60.1904
												325.2	61.8799	54.9316		325.2	73.8525	58.9697
												325.4	60.6592	53.1006		325.4	78.7353	61.4111
												325.6	61.2695	53.7109		325.6	75.0732	60.8008
												325.8	58.8281	52.4902		325.8	74.4629	55.918
												326	61.8799	53.7109		326	75.6836	60.1904
												326.2	60.0488	51.8799		326.2	77.5147	58.3594
												326.4	58.8281	53.1006		326.4	74.4629	60.1904
												326.6	57.6074	54.3213		326.6	78.125	58.9697
												326.8	58.8281	55.542		326.8	76.9043	59.5801
												327	57.6074	49.4385		327	79.9561	58.3594
												327.2	59.4385	52.4902		327.2	79.3457	57.749
												327.4	61.8799	50.0488		327.4	77.5147	56.5283
												327.6	59.4385	55.542		327.6	74.4629	53.4766
												327.8	58.8281	53.7109		327.8	79.9561	56.5283
												328	60.6592	51.8799		328	80.5664	56.5283
												328.2	60.6592	54.9316		328.2	78.125	59.5801
												328.4	63.7109	54.9316		328.4	74.4629	52.8662
												328.6	60.0488	53.1006		328.6	78.125	53.4766
												328.8	61.2695	51.8799		328.8	74.4629	59.5801
												329	60.0488	51.8799		329	71.4111	55.918
												329.2	61.2695	53.1006		329.2	75.6836	59.5801
												329.4	58.8281	54.3213		329.4	74.4629	62.6318
												329.6	59.4385	53.1006		329.6	76.9043	59.5801
												329.8	61.2695	57.373		329.8	76.2939	57.1387
												330	60.6592	50.0488		330	76.2939	58.3594
												330.2	63.7109	55.542		330.2	74.4629	61.4111
												330.4	59.4385	56.7627		330.4	74.4629	60.8008
												330.6	60.6592	56.7627		330.6	75.6836	60.1904
												330.8	56.9971	55.542		330.8	75.6836	56.5283
												331	61.2695	56.7627		331	73.8525	60.8008
												331.2	62.4902	56.1523		331.2	75.0732	59.5801
												331.4	59.4385	59.8145		331.4	81.7871	58.9697
												331.6	59.4385	57.373		331.6	76.9043	55.3076
												331.8	59.4385	52.4902		331.8	73.2422	60.1904
												332	60.0488	53.1006		332	72.6318	60.1904
												332.2	58.2178	54.3213		332.2	77.5147	55.918
												332.4	60.6592	53.7109		332.4	72.6318	52.8662
												332.6	60.0488	52.4902		332.6	79.9561	54.0869
												332.8	63.7109	51.2695		332.8	76.2939	57.749
												333	56.9971	54.3213		333	79.3457	58.3594
												333.2	63.7109	52.4902		333.2	75.0732	61.4111
												333.4	63.1006	50.0488		333.4	76.2939	59.5801
												333.6	60.0488	54.9316		333.6	72.0215	60.8008
												333.8	61.8799	56.1523		333.8	76.9043	60.8008
												334	60.6592	59.2041		334	76.9043	57.749
												334.2	62.4902	57.373		334.2	72.6318	58.3594
												334.4	62.4902	52.4902		334.4	73.8525	59.5801
												334.6	58.2178	54.9316		334.6	73.2422	56.5283
												334.8	63.7109	55.542		334.8	72.6318	55.3076
												335	58.8281	53.1006		335	72.6318	52.2559
												335.2	60.0488	51.8799		335.2	74.4629	55.3076
												335.4	61.8799	50.6592		335.4	73.8525	53.4766
												335.6	63.1006	52.4902		335.6	75.0732	55.3076
												335.8	58.2178	50.0488		335.8	73.2422	57.1387
												336	61.2695	54.9316		336	74.4629	57.1387
												336.2	60.0488	52.4902		336.2	76.2939	60.1904
												336.4	65.542	56.1523		336.4	72.6318	56.5283
												336.6	63.1006	51.8799		336.6	75.0732	59.5801
												336.8	61.2695	54.3213		336.8	73.8525	58.3594
												337	62.4902	47.6074		337	73.2422	56.5283
												337.2	62.4902	51.8799		337.2	75.6836	58.9697
												337.4	64.9316	51.8799		337.4	73.2422	56.5283
												337.6	61.8799	46.9971		337.6	73.2422	57.749
												337.8	58.8281	48.8281		337.8	76.9043	57.749
												338	59.4385	49.4385		338	75.6836	58.9697
												338.2	58.2178	50.6592		338.2	74.4629	57.749
												338.4	58.8281	50.6592		338.4	74.4629	58.9697
												338.6	59.4385	52.4902		338.6	76.9043	58.9697
												338.8	61.2695	53.1006		338.8	75.0732	57.749
												339	60.0488	53.7109		339	70.1904	56.5283
												339.2	62.4902	57.373		339.2	70.8008	59.5801
												339.4	61.2695	58.5938		339.4	73.8525	60.8008
												339.6	58.8281	53.7109		339.6	72.6318	59.5801
												339.8	56.9971	54.9316		339.8	74.4629	53.4766
												340	61.2695	51.8799		340	73.2422	57.749
												340.2	61.8799	56.1523		340.2	72.6318	55.918
												340.4	61.2695	53.7109		340.4	73.2422	57.749
												340.6	58.8281	48.8281		340.6	74.4629	57.1387
												340.8	61.2695	52.4902		340.8	75.0732	58.9697
												341	58.2178	55.542		341	74.4629	59.5801
												341.2	61.2695	54.3213		341.2	75.0732	58.3594
												341.4	57.6074	48.8281		341.4	70.8008	60.1904
												341.6	58.8281	49.4385		341.6	73.8525	57.749
												341.8	60.6592	53.7109		341.8	73.2422	59.5801
												342	58.2178	53.7109		342	77.5147	61.4111
												342.2	53.335	55.542		342.2	78.125	57.749
												342.4	55.166	49.4385		342.4	76.9043	58.9697
												342.6	57.6074	50.0488		342.6	76.2939	57.749
												342.8	59.4385	48.2178		342.8	76.2939	59.5801
												343	58.2178	51.2695		343	77.5147	63.2422
												343.2	58.2178	49.4385		343.2	72.0215	60.8008
												343.4	56.9971	53.7109		343.4	76.2939	61.4111
												343.6	56.3867	52.4902		343.6	75.0732	62.6318
												343.8	58.2178	48.2178		343.8	74.4629	60.1904
												344	56.3867	49.4385		344	75.0732	61.4111
												344.2	61.2695	54.3213		344.2	78.125	62.6318
												344.4	55.7764	50.6592		344.4	72.0215	60.8008
												344.6	58.8281	51.8799		344.6	77.5147	62.0215
												344.8	56.9971	49.4385		344.8	73.8525	60.1904
												345	56.3867	52.4902		345	73.2422	60.1904
												345.2	63.7109	45.166		345.2	76.2939	58.9697
												345.4	60.0488	47.6074		345.4	73.8525	59.5801
												345.6	61.8799	45.166		345.6	78.7353	63.8525
												345.8	58.8281	49.4385		345.8	69.5801	58.9697
												346	57.6074	49.4385		346	75.0732	64.4629
												346.2	60.0488	53.1006		346.2	75.6836	62.0215
												346.4	59.4385	46.9971		346.4	74.4629	61.4111
												346.6	56.9971	47.6074		346.6	74.4629	62.0215
												346.8	62.4902	46.9971		346.8	72.6318	62.0215
												347	60.0488	46.9971		347	79.3457	64.4629
												347.2	56.9971	53.1006		347.2	81.1768	65.6836
												347.4	60.0488	51.2695		347.4	76.2939	62.6318
												347.6	60.0488	51.2695		347.6	73.2422	63.8525
												347.8	60.0488	54.3213		347.8	73.2422	61.4111
												348	60.6592	53.7109		348	77.5147	64.4629
												348.2	57.6074	49.4385		348.2	75.0732	62.6318
												348.4	60.0488	49.4385		348.4	73.8525	62.6318
												348.6	61.2695	53.1006		348.6	73.2422	63.2422
												348.8	56.3867	50.6592		348.8	72.6318	63.2422
												349	58.2178	50.6592		349	76.9043	61.4111
												349.2	60.6592	50.6592		349.2	74.4629	55.3076
												349.4	57.6074	49.4385		349.4	74.4629	60.8008
												349.6	59.4385	51.8799		349.6	72.0215	60.8008
												349.8	60.0488	52.4902		349.8	74.4629	60.1904
												350	58.2178	50.6592		350	75.0732	57.749
												350.2	63.1006	54.9316		350.2	78.125	54.6973
												350.4	64.3213	50.6592		350.4	72.6318	58.3594
												350.6	61.2695	46.9971		350.6	70.8008	56.5283
												350.8	66.1523	51.2695		350.8	72.0215	57.1387
												351	64.3213	54.9316		351	72.6318	57.749
												351.2	61.2695	52.4902		351.2	75.0732	56.5283
												351.4	61.2695	53.1006		351.4	76.2939	60.1904
												351.6	63.7109	50.6592		351.6	72.0215	58.9697
												351.8	60.0488	48.2178		351.8	76.2939	61.4111
												352	63.7109	51.2695		352	71.4111	55.3076
												352.2	62.4902	48.2178		352.2	73.2422	54.6973
												352.4	60.6592	53.7109		352.4	76.2939	58.9697
												352.6	67.3731	52.4902		352.6	73.8525	61.4111
												352.8	60.6592	55.542		352.8	77.5147	58.9697
												353	61.2695	49.4385		353	77.5147	58.3594
												353.2	62.4902	52.4902		353.2	74.4629	59.5801
												353.4	63.1006	52.4902		353.4	70.1904	60.1904
												353.6	64.3213	56.1523		353.6	69.5801	57.749
												353.8	61.2695	53.7109		353.8	75.6836	57.1387
												354	57.6074	50.6592		354	73.2422	56.5283
												354.2	58.8281	50.0488		354.2	75.0732	55.3076
												354.4	57.6074	50.0488		354.4	73.2422	57.749
												354.6	59.4385	47.6074		354.6	72.6318	55.3076
												354.8	60.0488	51.2695		354.8	70.8008	55.3076
												355	61.8799	53.1006		355	75.0732	58.9697
												355.2	62.4902	54.9316		355.2	73.2422	58.3594
												355.4	60.0488	56.7627		355.4	74.4629	54.6973
												355.6	58.8281	53.1006		355.6	71.4111	55.918
												355.8	59.4385	48.8281		355.8	72.0215	56.5283
												356	60.6592	49.4385		356	69.5801	57.749
												356.2	56.9971	48.8281		356.2	72.6318	54.6973
												356.4	61.2695	50.0488		356.4	72.6318	53.4766
												356.6	63.1006	50.0488		356.6	71.4111	56.5283
												356.8	61.8799	48.8281		356.8	72.6318	56.5283
												357	56.9971	50.6592		357	72.0215	55.3076
												357.2	59.4385	51.2695		357.2	71.4111	56.5283
												357.4	62.4902	51.8799		357.4	73.8525	58.3594
												357.6	63.7109	50.6592		357.6	70.1904	58.3594
												357.8	55.7764	49.4385		357.8	70.1904	59.5801
												358	59.4385	49.4385		358	72.6318	58.3594
												358.2	58.8281	51.8799		358.2	72.0215	55.3076
												358.4	56.3867	53.1006		358.4	68.9697	57.1387
												358.6	54.5557	51.2695		358.6	73.2422	57.1387
												358.8	61.2695	48.2178		358.8	72.0215	60.1904
												359	58.8281	50.6592		359	72.0215	56.5283
												359.2	58.8281	50.6592		359.2	72.6318	55.918
												359.4	60.0488	50.0488		359.4	73.2422	54.0869
												359.6	58.8281	48.8281		359.6	74.4629	55.3076
												359.8	60.6592	48.2178		359.8	72.6318	58.3594
												360	60.0488	46.3867		360	70.1904	58.3594
												360.2	61.8799	51.8799		360.2	70.1904	57.749
												360.4	57.6074	50.0488		360.4	73.8525	55.918
												360.6	64.3213	48.2178		360.6	71.4111	57.1387
												360.8	60.6592	53.1006		360.8	73.8525	54.0869
												361	61.2695	46.9971		361	71.4111	54.6973
												361.2	64.3213	47.6074		361.2	69.5801	54.0869
												361.4	62.4902	49.4385		361.4	65.3076	61.4111
												361.6	60.0488	51.8799		361.6	72.6318	59.5801
												361.8	56.3867	51.2695		361.8	70.1904	55.918
												362	58.8281	48.8281		362	71.4111	56.5283
												362.2	55.7764	49.4385		362.2	72.0215	55.3076
												362.4	62.4902	48.8281		362.4	72.0215	56.5283
												362.6	60.6592	49.4385		362.6	69.5801	53.4766
												362.8	62.4902	48.8281		362.8	70.1904	57.749
												363	57.6074	50.0488		363	72.6318	55.918
												363.2	55.166	50.0488		363.2	75.0732	56.5283
												363.4	60.0488	45.166		363.4	68.9697	53.4766
												363.6	55.166	46.9971		363.6	70.1904	55.918
												363.8	60.0488	48.2178		363.8	73.2422	57.1387
												364	61.2695	49.4385		364	72.0215	56.5283
												364.2	58.2178	52.4902		364.2	68.3594	51.6455
												364.4	58.8281	48.8281		364.4	70.8008	55.3076
												364.6	59.4385	48.8281		364.6	71.4111	54.0869
												364.8	55.7764	50.6592		364.8	70.8008	54.6973
												365	55.7764	52.4902		365	71.4111	57.1387
												365.2	60.0488	51.2695		365.2	72.6318	56.5283
												365.4	55.7764	46.9971		365.4	69.5801	59.5801
												365.6	57.6074	46.9971		365.6	68.9697	58.3594
												365.8	61.2695	53.7109		365.8	68.9697	57.1387
												366	58.8281	51.8799		366	65.918	56.5283
												366.2	58.8281	53.1006		366.2	67.749	58.3594
												366.4	54.5557	48.2178		366.4	73.2422	56.5283
												366.6	58.2178	49.4385		366.6	68.3594	58.3594
												366.8	58.8281	50.0488		366.8	70.1904	57.1387
												367	57.6074	47.6074		367	71.4111	54.6973
												367.2	59.4385	50.0488		367.2	65.3076	52.8662
												367.4	58.2178	50.6592		367.4	70.1904	55.3076
												367.6	55.7764	51.8799		367.6	68.9697	53.4766
												367.8	56.3867	48.2178		367.8	68.3594	51.6455
												368	58.8281	51.8799		368	70.1904	54.0869
												368.2	60.0488	47.6074		368.2	70.8008	56.5283
												368.4	58.8281	48.8281		368.4	67.1387	53.4766
												368.6	56.3867	53.7109		368.6	68.9697	54.0869
												368.8	59.4385	46.9971		368.8	68.9697	51.6455
												369	55.166	45.166		369	68.9697	53.4766
												369.2	56.3867	46.3867		369.2	70.1904	56.5283
												369.4	60.0488	46.9971		369.4	65.918	55.918
												369.6	60.6592	45.166		369.6	72.0215	55.918
												369.8	57.6074	49.4385		369.8	72.0215	60.1904
												370	53.9453	44.5557		370	71.4111	55.918
												370.2	58.8281	45.7764		370.2	69.5801	52.8662
[truncated: 2,149 more rows]

## Sheet: Figure 5C
Rest cKO 1M old data														Rest cKO 3M old data																WT 1M old data												WT 3M old data
[truncated: 17 more rows]
[truncated: 4 more columns]

[truncated: 2 more sheets: Figure 5D, Figure 5E]
