# Supplementary material for: Repressor element 1-silencing transcription factor deficiency yields profound hearing loss through Kv7.4 channel upsurge in auditory neurons and hair cells
Source: eLife. 2022 Sep 20;11:e76754. doi: 10.7554/eLife.76754 (PMC9525063; doi:10.7554/eLife.76754)
Supplement: Figure 5—figure supplement 1—source data 1. [file elife-76754-fig5-figsupp1-data1.zip]

Archive with 53 entries (49 files):
- Figure 5 - figure supplement 1 Source data/
- Figure 5 - figure supplement 1 Source data/Figure 5 - figure supplement 1A/
- Figure 5 - figure supplement 1 Source data/Figure 5 - figure supplement 1A/RESTcKO DAPI  Base.tif
- Figure 5 - figure supplement 1 Source data/Figure 5 - figure supplement 1A/RESTcKO DAPI Apex.tif
- Figure 5 - figure supplement 1 Source data/Figure 5 - figure supplement 1A/RESTcKO DAPI Middle.tif
- Figure 5 - figure supplement 1 Source data/Figure 5 - figure supplement 1A/RESTcKO Kv7.2 Apex.tif
- Figure 5 - figure supplement 1 Source data/Figure 5 - figure supplement 1A/RESTcKO Kv7.2 Base.tif
- Figure 5 - figure supplement 1 Source data/Figure 5 - figure supplement 1A/RESTcKO Kv7.2 Middle.tif
- Figure 5 - figure supplement 1 Source data/Figure 5 - figure supplement 1A/RESTcKO Merge Apex.tif
- Figure 5 - figure supplement 1 Source data/Figure 5 - figure supplement 1A/RESTcKO Merge Base.tif
- Figure 5 - figure supplement 1 Source data/Figure 5 - figure supplement 1A/RESTcKO Merge Middle.tif
- Figure 5 - figure supplement 1 Source data/Figure 5 - figure supplement 1A/RESTcKO Tuj1 Apex.tif
- Figure 5 - figure supplement 1 Source data/Figure 5 - figure supplement 1A/RESTcKO Tuj1 Base.tif
- Figure 5 - figure supplement 1 Source data/Figure 5 - figure supplement 1A/RESTcKO Tuj1 Middle.tif
- Figure 5 - figure supplement 1 Source data/Figure 5 - figure supplement 1A/WT DAPI  Apex.tif
- Figure 5 - figure supplement 1 Source data/Figure 5 - figure supplement 1A/WT DAPI  Middle.tif
- Figure 5 - figure supplement 1 Source data/Figure 5 - figure supplement 1A/WT DAPI Base.tif
- Figure 5 - figure supplement 1 Source data/Figure 5 - figure supplement 1A/WT Kv7.2    Middle.tif
- Figure 5 - figure supplement 1 Source data/Figure 5 - figure supplement 1A/WT Kv7.2  Apex.tif
- Figure 5 - figure supplement 1 Source data/Figure 5 - figure supplement 1A/WT Kv7.2  Base.tif
- Figure 5 - figure supplement 1 Source data/Figure 5 - figure supplement 1A/WT Merge  Apex.tif
- Figure 5 - figure supplement 1 Source data/Figure 5 - figure supplement 1A/WT Merge  Middle.tif
- Figure 5 - figure supplement 1 Source data/Figure 5 - figure supplement 1A/WT Merge Base.tif
- Figure 5 - figure supplement 1 Source data/Figure 5 - figure supplement 1A/WT Tuj1    Middle.tif
- Figure 5 - figure supplement 1 Source data/Figure 5 - figure supplement 1A/WT Tuj1  Apex.tif
- Figure 5 - figure supplement 1 Source data/Figure 5 - figure supplement 1A/WT Tuj1 Base.tif
- Figure 5 - figure supplement 1 Source data/Figure 5 - figure supplement 1B D/
- Figure 5 - figure supplement 1 Source data/Figure 5 - figure supplement 1B D/Figure_5_supplement_figure_1_source_data.xlsx
- Figure 5 - figure supplement 1 Source data/Figure 5 - figure supplement 1C/
- Figure 5 - figure supplement 1 Source data/Figure 5 - figure supplement 1C/Rest cKO DAPI Apex.tif
- Figure 5 - figure supplement 1 Source data/Figure 5 - figure supplement 1C/Rest cKO DAPI Base.tif
- Figure 5 - figure supplement 1 Source data/Figure 5 - figure supplement 1C/Rest cKO DAPI Middle.tif
- Figure 5 - figure supplement 1 Source data/Figure 5 - figure supplement 1C/Rest cKO Kv7.3 Apex.tif
- Figure 5 - figure supplement 1 Source data/Figure 5 - figure supplement 1C/Rest cKO Kv7.3 Base.tif
- Figure 5 - figure supplement 1 Source data/Figure 5 - figure supplement 1C/Rest cKO Kv7.3 Middle.tif
- Figure 5 - figure supplement 1 Source data/Figure 5 - figure supplement 1C/Rest cKO Merge Apex.tif
- Figure 5 - figure supplement 1 Source data/Figure 5 - figure supplement 1C/Rest cKO Merge Base.tif
- Figure 5 - figure supplement 1 Source data/Figure 5 - figure supplement 1C/Rest cKO Merge Middle.tif
- Figure 5 - figure supplement 1 Source data/Figure 5 - figure supplement 1C/Rest cKO Tuj1 Apex.tif
- Figure 5 - figure supplement 1 Source data/Figure 5 - figure supplement 1C/Rest cKO Tuj1 Base.tif
- Figure 5 - figure supplement 1 Source data/Figure 5 - figure supplement 1C/Rest cKO Tuj1 Middle.tif
- Figure 5 - figure supplement 1 Source data/Figure 5 - figure supplement 1C/WT DAPI Apex.tif
- Figure 5 - figure supplement 1 Source data/Figure 5 - figure supplement 1C/WT DAPI Base.tif
- Figure 5 - figure supplement 1 Source data/Figure 5 - figure supplement 1C/WT DAPI Middle.tif
- Figure 5 - figure supplement 1 Source data/Figure 5 - figure supplement 1C/WT Kv7.3 Apex.tif
- Figure 5 - figure supplement 1 Source data/Figure 5 - figure supplement 1C/WT Kv7.3 Base.tif
- Figure 5 - figure supplement 1 Source data/Figure 5 - figure supplement 1C/WT Kv7.3 Middle.tif
- Figure 5 - figure supplement 1 Source data/Figure 5 - figure supplement 1C/WT Merge Apex.tif
- Figure 5 - figure supplement 1 Source data/Figure 5 - figure supplement 1C/WT Merge Base.tif
- Figure 5 - figure supplement 1 Source data/Figure 5 - figure supplement 1C/WT Merge Middle.tif
- Figure 5 - figure supplement 1 Source data/Figure 5 - figure supplement 1C/WT Tuj1 Apex.tif
- Figure 5 - figure supplement 1 Source data/Figure 5 - figure supplement 1C/WT Tuj1 Base.tif
- Figure 5 - figure supplement 1 Source data/Figure 5 - figure supplement 1C/WT Tuj1 Middle.tif
