# Supplementary material for: Repressor element 1-silencing transcription factor deficiency yields profound hearing loss through Kv7.4 channel upsurge in auditory neurons and hair cells
Source: eLife. 2022 Sep 20;11:e76754. doi: 10.7554/eLife.76754 (PMC9525063; doi:10.7554/eLife.76754)
Supplement: Figure 5—figure supplement 2—source data 1. [file elife-76754-fig5-figsupp2-data1.zip]

Archive with 6 entries (5 files):
- Figure 5 - figure supplement 2 Source data/Figure_5-figure supplement 2 C- Kv7.4 and Tublin protein expression(original).tif
- Figure 5 - figure supplement 2 Source data/Figure_5-figure supplement 2 C- Kv7.4 and Tublin protein expression.tif
- Figure 5 - figure supplement 2 Source data/Figure_5-figure supplement 2C-REST protein expression(original).tif
- Figure 5 - figure supplement 2 Source data/Figure_5-figure supplement 2C-REST protein expression.tif
- Figure 5 - figure supplement 2 Source data/Figure_5_supplement_figure_2_source_data.xlsx
- Figure 5 - figure supplement 2 Source data/
