# Supplementary material for: Repressor element 1-silencing transcription factor deficiency yields profound hearing loss through Kv7.4 channel upsurge in auditory neurons and hair cells
Source: eLife. 2022 Sep 20;11:e76754. doi: 10.7554/eLife.76754 (PMC9525063; doi:10.7554/eLife.76754)
Supplement: Figure 5—figure supplement 2—source data 1. [file elife-76754-fig5-figsupp2-data1.zip › Figure 5 - figure supplement 2 Source data/Figure_5_supplement_figure_2_source_data.xlsx]

## Sheet: Fig. 5-S Fig. 3 A
	Current values at different voltages(pA)-CHO Kv7.4 GFP																		Current values at different voltages(pA)-CHO Kv7.4 Rest-GFP																		Current values at different voltages(pA)-CHO Kv7.4
Time(ms)	-80mV	-70mV	-60mV	-50mV	-40mV	-30mV	-20mV	-10mV	0mV	10mV	20mV	30mV	40mV					Time(ms)	-80mV	-70mV	-60mV	-50mV	-40mV	-30mV	-20mV	-10mV	0mV	10mV	20mV	30mV	40mV					Time(ms)	-80mV	-70mV	-60mV	-50mV	-40mV	-30mV	-20mV	-10mV	0mV	10mV	20mV	30mV	40mV
0	-21.3623	-23.8037	-29.9072	-26.2451	-29.2969	-30.5176	-40.8936	-42.1143	-56.7627	-53.1006	-47.6074	-63.4766	-62.8662					0	-72.0215	-79.9561	-70.1904	-64.6973	-73.2422	-62.2559	-67.1387	-67.1387	-65.3076	-70.1904	-66.5283	-68.3594	-70.8008					0	-126.949	-125.122	-129.395	-127.563	-121.765	-123.901	-128.174	-125.732	-132.446	-133.362	-119.019	-146.484	-148.621
0.2	-28.0762	-25.6348	-28.0762	-28.6865	-33.5693	-25.0244	-40.8936	-39.6729	-56.1523	-54.9316	-49.4385	-58.5938	-68.9697					0.2	-72.0215	-72.6318	-73.8525	-68.3594	-72.6318	-66.5283	-65.3076	-66.5283	-67.749	-68.3594	-64.0869	-71.4111	-69.5801					0.2	-126.949	-126.648	-127.258	-128.479	-124.207	-125.732	-131.531	-124.512	-131.836	-131.226	-124.817	-150.146	-147.4
0.4	-26.2451	-26.8555	-26.8555	-23.8037	-31.7383	-34.1797	-35.4004	-39.6729	-51.2695	-56.1523	-46.9971	-61.0352	-64.0869					0.4	-69.5801	-73.2422	-70.1904	-69.5801	-72.6318	-67.749	-65.918	-67.749	-63.4766	-70.8008	-69.5801	-65.918	-74.4629					0.4	-133.968	-125.427	-126.343	-123.291	-122.07	-123.901	-131.836	-121.765	-134.888	-134.277	-126.953	-144.653	-151.062
0.6	-19.5312	-21.9727	-31.7383	-18.9209	-29.9072	-26.8555	-39.0625	-43.335	-53.1006	-56.7627	-48.2178	-61.0352	-65.918					0.6	-69.5801	-72.6318	-71.4111	-70.8008	-72.6318	-65.918	-68.9697	-66.5283	-66.5283	-67.749	-68.3594	-69.5801	-67.1387					0.6	-132.137	-124.207	-130.92	-124.512	-124.817	-125.427	-131.226	-120.544	-135.803	-130.615	-125.732	-146.79	-148.926
0.8	-18.9209	-21.3623	-26.8555	-20.752	-26.2451	-21.9727	-37.8418	-38.4521	-60.4248	-54.9316	-53.1006	-60.4248	-67.1387					0.8	-68.9697	-76.2939	-66.5283	-65.918	-70.8008	-67.1387	-65.3076	-65.3076	-62.8662	-69.5801	-67.749	-73.8525	-66.5283					0.8	-128.17	-124.207	-130.31	-126.343	-126.038	-122.07	-131.836	-122.07	-133.972	-127.258	-125.122	-144.348	-150.452
1	-21.3623	-23.1934	-26.8555	-28.0762	-26.8555	-29.2969	-37.2314	-39.6729	-56.1523	-51.2695	-49.4385	-60.4248	-67.1387					1	-65.3076	-76.2939	-67.1387	-68.9697	-70.1904	-65.3076	-65.3076	-68.3594	-68.3594	-67.1387	-72.0215	-70.8008	-66.5283					1	-124.202	-127.869	-132.141	-128.174	-123.596	-123.596	-130.615	-124.512	-128.174	-132.751	-127.563	-141.602	-152.893
1.2	-23.8037	-18.3105	-21.3623	-24.4141	-32.3486	-26.8555	-38.4521	-43.9453	-57.9834	-55.542	-48.8281	-58.5938	-65.918					1.2	-68.9697	-73.8525	-68.3594	-67.749	-67.749	-65.918	-67.1387	-65.918	-68.3594	-66.5283	-68.9697	-65.3076	-70.8008					1.2	-125.728	-125.427	-129.089	-129.395	-123.901	-126.648	-131.531	-124.817	-134.583	-132.751	-122.375	-140.076	-155.64
1.4	-21.3623	-22.583	-26.2451	-28.0762	-28.0762	-23.8037	-42.1143	-36.0107	-62.8662	-56.7627	-51.2695	-63.4766	-57.373					1.4	-68.3594	-75.6836	-70.1904	-64.6973	-73.8525	-67.1387	-65.918	-65.3076	-65.3076	-65.918	-69.5801	-67.1387	-68.9697					1.4	-125.728	-130.31	-135.498	-133.057	-123.291	-123.291	-132.141	-122.375	-129.7	-131.531	-123.901	-142.212	-152.283
1.6	-16.4795	-23.1934	-25.0244	-20.752	-32.3486	-26.8555	-34.1797	-43.335	-59.2041	-53.7109	-49.4385	-62.8662	-61.0352					1.6	-69.5801	-70.8008	-68.3594	-68.3594	-72.6318	-67.1387	-65.3076	-68.9697	-64.6973	-67.1387	-68.3594	-69.5801	-74.4629					1.6	-124.202	-128.784	-133.057	-124.817	-123.901	-120.544	-132.446	-124.512	-134.583	-131.531	-125.427	-140.991	-153.503
1.8	-18.9209	-27.4658	-28.6865	-25.0244	-29.2969	-28.0762	-42.1143	-44.5557	-52.4902	-52.4902	-43.9453	-61.0352	-65.918					1.8	-74.4629	-72.6318	-68.3594	-69.5801	-70.8008	-65.918	-65.918	-65.3076	-67.1387	-67.749	-72.6318	-67.749	-75.6836					1.8	-126.033	-127.258	-130.615	-129.395	-129.395	-121.155	-131.226	-121.765	-137.329	-132.446	-124.207	-140.381	-149.536
2	-23.8037	-28.0762	-29.2969	-18.3105	-28.0762	-30.5176	-41.5039	-39.6729	-56.7627	-54.3213	-42.7246	-62.2559	-62.8662					2	-71.4111	-72.0215	-66.5283	-69.5801	-68.9697	-65.918	-69.5801	-67.749	-67.749	-65.918	-68.3594	-67.749	-67.1387					2	-124.813	-124.817	-131.836	-125.732	-120.239	-119.629	-129.395	-123.901	-134.277	-130.615	-123.291	-142.212	-150.452
2.2	-18.9209	-25.0244	-27.4658	-21.9727	-34.79	-26.8555	-40.2832	-40.2832	-57.9834	-55.542	-48.2178	-59.2041	-62.8662					2.2	-67.749	-72.6318	-67.1387	-68.9697	-69.5801	-67.749	-68.3594	-64.6973	-67.749	-66.5283	-68.9697	-70.1904	-67.749					2.2	-128.78	-132.141	-130.31	-129.7	-127.258	-121.765	-127.869	-125.427	-132.446	-133.057	-122.07	-143.127	-151.367
2.4	-18.3105	-27.4658	-23.1934	-28.0762	-28.0762	-28.6865	-40.8936	-40.8936	-55.542	-54.9316	-45.7764	-58.5938	-58.5938					2.4	-70.1904	-75.6836	-69.5801	-65.3076	-72.0215	-64.6973	-72.6318	-70.8008	-65.3076	-68.3594	-70.8008	-70.8008	-71.4111					2.4	-128.78	-131.226	-133.057	-130.615	-121.155	-120.544	-128.784	-122.681	-135.498	-130.005	-123.901	-140.381	-152.283
2.6	-21.3623	-17.0898	-25.0244	-21.9727	-30.5176	-22.583	-39.0625	-42.1143	-56.1523	-59.2041	-48.2178	-57.9834	-63.4766					2.6	-73.2422	-74.4629	-68.3594	-66.5283	-70.8008	-66.5283	-68.3594	-70.8008	-67.749	-64.0869	-75.0732	-72.0215	-67.749					2.6	-129.695	-129.395	-134.277	-126.953	-119.324	-120.544	-132.141	-122.986	-133.972	-130.005	-122.681	-140.686	-155.64
2.8	-20.752	-21.9727	-28.0762	-22.583	-36.6211	-29.9072	-35.4004	-40.8936	-59.2041	-54.3213	-48.8281	-59.8145	-62.8662					2.8	-70.1904	-76.9043	-72.6318	-67.1387	-71.4111	-64.6973	-64.0869	-68.3594	-67.749	-68.9697	-67.749	-68.3594	-70.1904					2.8	-133.052	-127.869	-130.92	-129.7	-124.207	-118.103	-128.174	-121.155	-135.193	-132.751	-124.207	-142.517	-152.283
3	-18.9209	-18.3105	-26.2451	-23.1934	-25.6348	-28.6865	-36.6211	-42.1143	-53.1006	-56.1523	-53.1006	-60.4248	-64.6973					3	-67.749	-74.4629	-67.1387	-66.5283	-73.2422	-67.749	-70.1904	-69.5801	-64.0869	-66.5283	-68.9697	-68.3594	-68.3594					3	-129.39	-128.784	-128.174	-129.089	-121.765	-122.07	-130.005	-121.765	-133.362	-133.667	-123.596	-134.888	-149.841
3.2	-21.9727	-26.2451	-25.0244	-21.9727	-33.5693	-32.3486	-43.9453	-45.166	-54.9316	-48.8281	-48.8281	-61.6455	-67.749					3.2	-73.2422	-70.8008	-67.749	-66.5283	-70.1904	-65.918	-68.9697	-67.749	-64.0869	-69.5801	-65.918	-69.5801	-75.6836					3.2	-128.78	-129.7	-130.31	-130.31	-119.629	-118.408	-130.005	-123.291	-133.057	-130.615	-122.07	-135.498	-148.926
3.4	-18.9209	-26.8555	-21.3623	-28.0762	-28.0762	-27.4658	-42.7246	-41.5039	-55.542	-56.1523	-44.5557	-58.5938	-64.0869					3.4	-70.8008	-71.4111	-64.6973	-69.5801	-70.8008	-70.8008	-68.9697	-64.0869	-65.918	-61.0352	-69.5801	-68.9697	-75.6836					3.4	-125.423	-132.446	-130.615	-129.089	-117.798	-119.324	-131.226	-116.882	-131.531	-133.667	-123.901	-139.16	-150.757
3.6	-23.8037	-29.2969	-26.2451	-22.583	-29.9072	-23.1934	-41.5039	-40.8936	-60.4248	-59.8145	-40.8936	-61.6455	-62.8662					3.6	-70.1904	-76.9043	-68.3594	-67.749	-73.2422	-65.918	-67.749	-70.1904	-62.8662	-64.0869	-68.9697	-68.9697	-70.8008					3.6	-129.695	-131.226	-132.446	-127.258	-122.07	-123.291	-128.784	-116.882	-133.667	-130.31	-123.291	-139.465	-152.588
3.8	-23.8037	-23.8037	-25.0244	-24.4141	-29.9072	-29.2969	-42.1143	-39.0625	-56.1523	-59.2041	-49.4385	-64.0869	-56.7627					3.8	-68.9697	-71.4111	-64.0869	-66.5283	-70.8008	-66.5283	-67.749	-66.5283	-65.918	-62.8662	-70.8008	-70.1904	-70.8008					3.8	-125.728	-130.615	-131.531	-127.563	-122.986	-119.324	-131.836	-120.85	-132.751	-131.531	-122.07	-146.79	-154.419
4	-18.9209	-20.1416	-31.7383	-21.3623	-29.2969	-25.6348	-39.6729	-46.9971	-54.3213	-48.8281	-50.0488	-65.3076	-63.4766					4	-70.8008	-73.8525	-71.4111	-70.8008	-71.4111	-65.918	-74.4629	-67.749	-62.2559	-65.918	-69.5801	-69.5801	-70.8008					4	-129.39	-131.531	-130.92	-126.953	-122.07	-125.122	-132.446	-122.07	-132.751	-135.803	-121.765	-147.095	-152.588
4.2	-19.5312	-18.9209	-30.5176	-24.4141	-34.79	-27.4658	-39.0625	-44.5557	-57.9834	-51.8799	-47.6074	-64.0869	-63.4766					4.2	-73.2422	-75.6836	-70.8008	-70.8008	-71.4111	-66.5283	-68.3594	-69.5801	-64.6973	-67.1387	-67.749	-66.5283	-70.8008					4.2	-129.085	-130.005	-128.479	-130.31	-122.07	-119.934	-129.395	-122.07	-132.751	-133.362	-123.901	-145.569	-151.672
4.4	-23.8037	-20.752	-25.6348	-21.3623	-33.5693	-25.6348	-42.1143	-45.166	-61.0352	-53.7109	-42.7246	-64.0869	-60.4248					4.4	-67.749	-70.8008	-68.9697	-73.8525	-70.8008	-64.0869	-69.5801	-67.749	-65.918	-69.5801	-69.5801	-68.9697	-68.3594					4.4	-126.033	-129.395	-127.869	-130.615	-116.882	-124.512	-133.057	-121.46	-130.92	-131.836	-125.427	-141.602	-148.926
4.6	-22.583	-23.8037	-28.0762	-25.0244	-30.5176	-28.6865	-41.5039	-38.4521	-59.2041	-56.1523	-45.166	-61.6455	-64.0869					4.6	-68.9697	-68.9697	-66.5283	-64.6973	-73.8525	-67.749	-71.4111	-67.749	-63.4766	-69.5801	-70.1904	-68.9697	-67.1387					4.6	-126.339	-133.667	-128.784	-133.972	-123.291	-123.901	-133.057	-122.986	-130.005	-131.836	-122.986	-142.212	-152.588
4.8	-16.4795	-25.0244	-25.0244	-23.8037	-26.8555	-26.8555	-40.8936	-39.0625	-56.7627	-54.3213	-48.2178	-59.8145	-63.4766					4.8	-70.1904	-72.0215	-70.1904	-63.4766	-72.0215	-64.6973	-67.1387	-65.3076	-65.3076	-68.9697	-71.4111	-68.3594	-71.4111					4.8	-128.475	-133.362	-133.057	-130.615	-118.713	-120.85	-130.615	-125.427	-135.193	-132.446	-123.291	-136.414	-153.809
5	-23.8037	-24.4141	-20.752	-18.3105	-28.6865	-29.9072	-42.1143	-39.6729	-57.373	-58.5938	-48.2178	-65.3076	-64.6973					5	-69.5801	-72.6318	-65.918	-66.5283	-71.4111	-62.8662	-67.749	-68.9697	-61.6455	-68.3594	-69.5801	-66.5283	-71.4111					5	-131.527	-134.888	-129.395	-127.258	-118.713	-116.882	-130.005	-123.901	-132.446	-135.498	-122.375	-143.127	-150.146
5.2	-22.583	-20.752	-26.2451	-23.1934	-29.2969	-37.8418	-42.1143	-43.9453	-57.9834	-53.7109	-51.2695	-61.0352	-61.6455					5.2	-66.5283	-72.6318	-69.5801	-64.6973	-68.9697	-64.6973	-67.749	-67.749	-62.8662	-68.3594	-68.9697	-65.918	-70.1904					5.2	-129.695	-134.888	-133.667	-130.005	-120.239	-123.291	-126.953	-123.291	-133.362	-134.583	-123.901	-144.653	-148.621
5.4	-21.3623	-25.0244	-26.2451	-25.0244	-29.9072	-29.2969	-37.2314	-43.9453	-54.3213	-53.1006	-48.8281	-66.5283	-59.2041					5.4	-72.0215	-73.2422	-67.1387	-69.5801	-74.4629	-63.4766	-68.3594	-64.0869	-62.8662	-66.5283	-70.1904	-70.1904	-69.5801					5.4	-131.832	-128.784	-135.803	-130.31	-122.07	-122.986	-126.038	-124.512	-128.784	-133.667	-127.563	-144.653	-150.757
5.6	-25.0244	-21.9727	-24.4141	-22.583	-32.3486	-34.79	-40.2832	-44.5557	-55.542	-55.542	-48.8281	-61.0352	-63.4766					5.6	-72.0215	-70.8008	-70.8008	-68.3594	-69.5801	-65.3076	-62.8662	-67.749	-60.4248	-65.918	-69.5801	-65.918	-72.6318					5.6	-127.864	-124.512	-137.939	-128.784	-125.427	-122.681	-130.615	-124.207	-128.174	-132.446	-122.07	-142.212	-149.536
5.8	-21.3623	-22.583	-24.4141	-20.1416	-34.79	-25.6348	-40.8936	-41.5039	-56.1523	-54.9316	-50.6592	-60.4248	-66.5283					5.8	-68.3594	-73.2422	-68.3594	-67.1387	-69.5801	-70.1904	-65.3076	-65.918	-68.3594	-66.5283	-68.3594	-67.1387	-69.5801					5.8	-128.17	-131.836	-135.193	-128.174	-121.765	-124.817	-130.31	-126.038	-128.479	-131.531	-125.427	-139.771	-155.334
6	-22.583	-25.0244	-27.4658	-21.9727	-32.3486	-31.7383	-42.1143	-40.8936	-57.373	-55.542	-44.5557	-58.5938	-64.6973					6	-71.4111	-73.2422	-63.4766	-61.0352	-69.5801	-64.0869	-70.1904	-68.3594	-64.0869	-68.3594	-68.9697	-70.8008	-66.5283					6	-127.864	-128.174	-137.329	-130.615	-126.038	-123.901	-130.31	-125.427	-130.005	-137.329	-128.174	-143.738	-143.738
6.2	-19.5312	-28.6865	-24.4141	-26.8555	-28.6865	-36.0107	-45.7764	-42.1143	-56.7627	-51.2695	-46.9971	-57.9834	-64.0869					6.2	-73.8525	-68.9697	-66.5283	-62.8662	-72.6318	-64.0869	-70.1904	-65.918	-63.4766	-65.918	-68.3594	-69.5801	-65.3076					6.2	-130.306	-130.31	-132.751	-131.836	-124.512	-128.479	-133.057	-125.732	-131.531	-136.414	-126.343	-139.465	-147.705
6.4	-21.9727	-23.1934	-25.0244	-21.9727	-26.8555	-33.5693	-44.5557	-39.6729	-54.9316	-54.3213	-46.9971	-62.8662	-60.4248					6.4	-72.6318	-72.6318	-70.1904	-65.918	-71.4111	-68.3594	-67.749	-68.9697	-65.3076	-68.9697	-68.3594	-68.9697	-72.6318					6.4	-127.254	-128.784	-135.193	-126.953	-125.732	-126.038	-130.615	-126.343	-125.427	-134.583	-125.732	-142.212	-150.452
6.6	-21.3623	-18.3105	-29.9072	-26.2451	-26.8555	-25.6348	-37.8418	-43.335	-56.7627	-55.542	-49.4385	-62.8662	-61.0352					6.6	-67.749	-73.2422	-68.9697	-66.5283	-71.4111	-66.5283	-67.1387	-67.1387	-65.3076	-67.749	-67.749	-67.749	-70.8008					6.6	-122.982	-123.291	-134.583	-126.038	-124.207	-123.291	-131.531	-124.817	-130.31	-134.583	-126.648	-143.433	-152.283
6.8	-23.8037	-20.1416	-29.9072	-22.583	-33.5693	-30.5176	-38.4521	-41.5039	-59.2041	-53.1006	-45.7764	-57.9834	-59.8145					6.8	-70.1904	-73.2422	-64.6973	-70.8008	-65.918	-63.4766	-61.0352	-65.918	-63.4766	-66.5283	-64.6973	-70.8008	-68.3594					6.8	-129.085	-127.258	-134.277	-125.732	-127.258	-120.239	-130.005	-128.174	-130.615	-131.226	-123.291	-139.16	-153.503
7	-23.8037	-19.5312	-26.2451	-26.8555	-32.3486	-27.4658	-41.5039	-42.7246	-58.5938	-51.8799	-51.2695	-56.1523	-63.4766					7	-68.9697	-73.2422	-70.1904	-65.3076	-67.1387	-66.5283	-63.4766	-64.6973	-65.918	-65.918	-69.5801	-73.8525	-68.9697					7	-126.033	-126.038	-136.414	-128.174	-126.953	-124.817	-126.953	-128.174	-131.836	-132.751	-125.122	-145.264	-154.419
7.2	-21.3623	-27.4658	-29.2969	-21.3623	-26.2451	-28.0762	-40.8936	-48.8281	-53.7109	-54.9316	-50.6592	-61.6455	-66.5283					7.2	-74.4629	-65.3076	-68.9697	-65.3076	-66.5283	-63.4766	-67.749	-68.3594	-65.918	-69.5801	-67.749	-70.8008	-68.9697					7.2	-123.592	-130.615	-132.446	-125.732	-122.681	-120.85	-131.226	-126.038	-131.226	-132.751	-123.901	-141.602	-153.198
7.4	-20.752	-26.8555	-29.2969	-21.3623	-33.5693	-26.2451	-38.4521	-41.5039	-56.1523	-53.7109	-48.2178	-61.0352	-62.8662					7.4	-72.0215	-71.4111	-70.1904	-65.918	-65.918	-65.918	-70.1904	-69.5801	-64.0869	-60.4248	-67.1387	-68.9697	-68.3594					7.4	-126.949	-127.258	-130.92	-126.648	-124.207	-121.46	-128.174	-126.648	-134.277	-130.615	-124.207	-144.958	-155.64
7.6	-19.5312	-20.752	-27.4658	-22.583	-29.2969	-28.6865	-40.2832	-39.0625	-60.4248	-55.542	-49.4385	-57.9834	-63.4766					7.6	-72.6318	-72.6318	-67.749	-65.918	-70.8008	-69.5801	-68.9697	-70.1904	-65.3076	-64.6973	-68.9697	-62.8662	-72.0215					7.6	-126.644	-129.7	-130.615	-124.512	-121.46	-119.324	-128.784	-124.512	-137.634	-131.226	-124.817	-140.991	-154.114
7.8	-24.4141	-23.1934	-28.0762	-25.0244	-26.8555	-33.5693	-40.8936	-42.1143	-59.8145	-57.9834	-48.8281	-64.0869	-61.0352					7.8	-71.4111	-70.8008	-68.9697	-67.1387	-67.749	-68.3594	-66.5283	-68.3594	-65.3076	-64.6973	-70.8008	-71.4111	-70.1904					7.8	-126.033	-128.174	-134.277	-127.869	-124.207	-119.324	-126.038	-125.732	-137.329	-133.362	-122.986	-141.296	-153.198
8	-19.5312	-23.8037	-26.8555	-28.6865	-30.5176	-29.9072	-36.0107	-46.3867	-56.1523	-55.542	-49.4385	-60.4248	-63.4766					8	-73.2422	-68.3594	-65.918	-67.749	-65.918	-64.6973	-68.9697	-72.0215	-65.3076	-66.5283	-67.749	-69.5801	-69.5801					8	-129.39	-130.005	-134.277	-128.174	-126.648	-120.85	-130.005	-127.258	-133.972	-128.174	-122.681	-140.076	-151.672
8.2	-23.1934	-18.9209	-29.9072	-24.4141	-34.79	-29.9072	-39.6729	-44.5557	-51.8799	-54.3213	-47.6074	-65.918	-58.5938					8.2	-73.8525	-75.0732	-68.3594	-70.1904	-73.8525	-65.918	-65.918	-65.918	-59.8145	-67.1387	-67.1387	-73.8525	-70.1904					8.2	-130.306	-124.817	-133.057	-125.122	-126.648	-117.798	-127.563	-131.531	-136.108	-136.414	-126.648	-139.465	-150.146
8.4	-23.1934	-21.3623	-23.1934	-23.8037	-32.3486	-21.9727	-34.1797	-41.5039	-53.7109	-53.7109	-45.166	-65.918	-60.4248					8.4	-70.8008	-68.3594	-67.749	-68.9697	-71.4111	-67.749	-67.1387	-67.749	-64.0869	-67.749	-67.749	-71.4111	-70.1904					8.4	-124.813	-124.817	-133.362	-125.427	-123.901	-120.544	-131.531	-130.005	-133.972	-134.888	-124.207	-138.245	-151.062
8.6	-22.583	-21.3623	-21.3623	-22.583	-32.959	-26.2451	-38.4521	-40.8936	-56.1523	-54.3213	-43.9453	-59.2041	-62.8662					8.6	-70.1904	-70.8008	-67.1387	-67.749	-70.1904	-65.3076	-64.6973	-67.749	-67.1387	-70.1904	-67.749	-69.5801	-75.0732					8.6	-125.118	-124.817	-130.31	-125.732	-121.155	-122.07	-128.784	-126.953	-133.362	-131.226	-120.544	-143.738	-148.926
8.8	-26.2451	-17.0898	-21.3623	-24.4141	-36.6211	-34.1797	-35.4004	-39.0625	-61.0352	-56.1523	-46.3867	-61.6455	-65.918					8.8	-72.6318	-70.8008	-64.0869	-70.8008	-70.1904	-66.5283	-62.8662	-70.8008	-65.918	-68.9697	-65.3076	-69.5801	-70.8008					8.8	-120.235	-126.038	-136.108	-125.122	-119.934	-120.239	-123.596	-123.291	-133.972	-133.667	-123.291	-140.076	-156.25
9	-16.4795	-23.1934	-28.0762	-21.9727	-29.9072	-32.959	-38.4521	-39.6729	-64.0869	-59.2041	-50.0488	-59.2041	-64.0869					9	-68.3594	-70.8008	-71.4111	-68.3594	-68.9697	-64.0869	-64.6973	-70.1904	-67.1387	-65.3076	-68.3594	-65.3076	-69.5801					9	-125.118	-122.375	-128.784	-123.596	-123.596	-117.188	-126.038	-129.7	-132.141	-134.888	-122.986	-143.433	-152.588
9.2	-20.752	-27.4658	-26.2451	-15.8691	-31.7383	-31.7383	-39.0625	-38.4521	-53.7109	-59.2041	-48.8281	-65.3076	-62.2559					9.2	-72.6318	-72.0215	-70.1904	-65.918	-72.6318	-62.2559	-68.3594	-67.749	-65.3076	-71.4111	-73.2422	-71.4111	-69.5801					9.2	-123.897	-129.395	-128.479	-120.544	-117.798	-115.662	-128.784	-128.784	-133.667	-135.193	-121.765	-139.16	-151.367
9.4	-21.3623	-23.1934	-27.4658	-25.0244	-28.6865	-26.8555	-40.8936	-46.9971	-61.0352	-53.7109	-55.542	-64.6973	-64.0869					9.4	-69.5801	-70.1904	-65.918	-66.5283	-69.5801	-63.4766	-67.749	-70.1904	-61.6455	-69.5801	-65.918	-72.6318	-70.8008					9.4	-127.254	-129.089	-134.277	-125.122	-118.103	-119.324	-126.648	-128.174	-132.751	-133.362	-120.239	-144.043	-152.283
9.6	-23.8037	-26.2451	-26.8555	-29.9072	-29.2969	-33.5693	-34.1797	-38.4521	-57.9834	-54.9316	-51.2695	-64.6973	-63.4766					9.6	-71.4111	-68.9697	-63.4766	-68.3594	-68.9697	-70.8008	-65.3076	-70.8008	-64.0869	-68.3594	-63.4766	-72.6318	-75.0732					9.6	-125.728	-126.648	-132.751	-127.563	-121.155	-125.122	-127.258	-129.089	-136.414	-131.836	-127.563	-143.433	-153.809
9.8	-23.1934	-24.4141	-26.2451	-23.1934	-34.1797	-28.0762	-40.2832	-43.9453	-56.1523	-54.3213	-46.9971	-65.3076	-59.8145					9.8	-68.9697	-72.6318	-67.749	-67.1387	-70.8008	-68.3594	-65.3076	-68.3594	-64.6973	-68.9697	-63.4766	-68.9697	-73.8525					9.8	-125.423	-125.122	-127.869	-123.596	-122.986	-122.07	-130.92	-122.681	-137.329	-132.446	-125.732	-141.296	-150.757
10	-21.3623	-21.3623	-29.2969	-18.9209	-34.1797	-29.2969	-41.5039	-42.1143	-57.9834	-59.8145	-45.7764	-60.4248	-60.4248					10	-65.3076	-68.9697	-64.6973	-70.8008	-69.5801	-64.6973	-67.1387	-70.1904	-62.8662	-70.1904	-68.9697	-68.9697	-72.6318					10	-130.916	-128.479	-130.31	-118.103	-123.291	-123.596	-128.784	-126.343	-139.16	-135.803	-128.479	-143.433	-148.621
10.2	-16.4795	-21.9727	-25.0244	-20.1416	-34.1797	-32.3486	-39.6729	-43.335	-55.542	-53.7109	-48.2178	-56.7627	-65.3076					10.2	-72.0215	-68.9697	-65.3076	-68.9697	-70.8008	-62.8662	-70.8008	-69.5801	-64.0869	-67.749	-70.8008	-69.5801	-72.6318					10.2	-133.052	-123.901	-132.141	-120.239	-121.46	-123.596	-128.479	-125.427	-137.939	-137.024	-125.427	-139.16	-145.569
10.4	-26.2451	-21.9727	-29.9072	-18.3105	-28.0762	-30.5176	-38.4521	-42.1143	-56.7627	-59.8145	-48.8281	-61.0352	-61.0352					10.4	-71.4111	-74.4629	-67.749	-67.749	-67.1387	-59.2041	-65.3076	-72.0215	-62.2559	-68.9697	-70.1904	-69.5801	-71.4111					10.4	-132.137	-125.732	-130.005	-119.934	-119.019	-126.648	-125.732	-126.953	-133.362	-132.751	-127.258	-143.738	-151.062
10.6	-21.9727	-18.3105	-26.8555	-27.4658	-32.3486	-26.2451	-39.6729	-45.166	-57.373	-53.1006	-54.9316	-62.8662	-62.2559					10.6	-70.8008	-73.2422	-65.918	-68.3594	-70.8008	-64.6973	-68.3594	-68.3594	-68.3594	-65.918	-70.1904	-68.9697	-75.0732					10.6	-129.085	-126.343	-133.057	-124.207	-120.85	-127.258	-128.784	-122.07	-132.141	-134.888	-128.479	-146.484	-150.452
10.8	-20.752	-22.583	-25.6348	-23.1934	-34.79	-26.8555	-33.5693	-45.166	-59.2041	-52.4902	-50.0488	-60.4248	-63.4766					10.8	-65.3076	-70.1904	-69.5801	-62.8662	-68.3594	-64.6973	-68.3594	-70.8008	-64.6973	-66.5283	-63.4766	-65.3076	-72.0215					10.8	-123.592	-122.986	-130.92	-122.986	-122.986	-120.239	-125.122	-126.343	-133.972	-132.446	-125.122	-141.602	-143.127
11	-23.8037	-23.1934	-23.8037	-26.2451	-35.4004	-34.1797	-37.8418	-40.2832	-55.542	-53.1006	-51.2695	-59.8145	-64.6973					11	-62.8662	-70.8008	-69.5801	-67.749	-73.8525	-69.5801	-66.5283	-67.1387	-63.4766	-68.9697	-66.5283	-70.1904	-74.4629					11	-124.202	-124.512	-133.667	-122.986	-123.596	-120.239	-124.512	-122.07	-137.329	-133.972	-128.784	-140.076	-147.095
11.2	-18.3105	-28.6865	-28.6865	-21.3623	-28.6865	-30.5176	-39.6729	-46.3867	-56.1523	-62.8662	-42.1143	-57.9834	-66.5283					11.2	-65.3076	-68.9697	-63.4766	-70.1904	-67.1387	-66.5283	-66.5283	-69.5801	-60.4248	-71.4111	-67.749	-70.8008	-75.6836					11.2	-130.916	-122.681	-130.005	-123.901	-119.324	-123.291	-125.732	-125.427	-137.024	-130.005	-129.7	-140.686	-149.231
11.4	-20.1416	-21.9727	-22.583	-20.1416	-29.2969	-32.959	-41.5039	-38.4521	-54.9316	-54.9316	-44.5557	-57.9834	-65.918					11.4	-70.8008	-68.9697	-65.3076	-65.3076	-67.749	-62.2559	-68.3594	-70.1904	-64.0869	-67.749	-65.918	-72.6318	-68.3594					11.4	-130.611	-124.512	-127.869	-125.122	-120.85	-125.122	-132.446	-124.207	-135.498	-130.615	-123.901	-139.771	-146.484
11.6	-21.3623	-23.1934	-25.0244	-22.583	-32.3486	-28.6865	-38.4521	-39.6729	-55.542	-55.542	-44.5557	-62.8662	-64.0869					11.6	-72.6318	-68.3594	-63.4766	-65.3076	-69.5801	-58.5938	-70.1904	-67.749	-64.0869	-70.8008	-65.918	-68.3594	-70.1904					11.6	-134.273	-122.681	-132.141	-128.784	-119.019	-124.512	-127.258	-124.207	-136.719	-133.667	-127.563	-137.634	-147.4
11.8	-21.9727	-23.1934	-23.8037	-25.0244	-34.1797	-29.2969	-34.1797	-41.5039	-60.4248	-53.1006	-45.166	-61.6455	-59.2041					11.8	-72.0215	-72.6318	-67.1387	-70.8008	-69.5801	-62.8662	-68.3594	-70.1904	-65.3076	-72.6318	-72.0215	-71.4111	-70.8008					11.8	-132.137	-124.817	-129.7	-126.343	-121.765	-124.817	-128.174	-123.291	-131.531	-130.005	-130.92	-142.212	-149.841
12	-25.6348	-23.1934	-25.0244	-25.0244	-33.5693	-32.3486	-34.1797	-43.335	-59.2041	-54.9316	-47.6074	-60.4248	-61.0352					12	-66.5283	-68.9697	-68.3594	-71.4111	-75.0732	-68.9697	-64.6973	-68.9697	-63.4766	-67.749	-71.4111	-69.5801	-68.9697					12	-133.052	-126.038	-131.226	-122.375	-119.934	-123.596	-131.836	-130.31	-134.583	-132.446	-125.732	-152.893	-148.926
12.2	-22.583	-20.752	-28.6865	-26.2451	-31.7383	-28.6865	-39.0625	-41.5039	-54.9316	-62.2559	-44.5557	-56.1523	-67.749					12.2	-68.3594	-72.6318	-68.9697	-65.3076	-69.5801	-70.1904	-65.3076	-65.3076	-65.918	-68.9697	-65.3076	-69.5801	-72.6318					12.2	-133.358	-127.563	-132.751	-122.986	-127.563	-121.46	-128.479	-129.395	-133.972	-133.057	-125.732	-147.4	-149.841
12.4	-24.4141	-25.0244	-28.6865	-26.2451	-33.5693	-35.4004	-40.8936	-39.6729	-58.5938	-54.9316	-47.6074	-54.9316	-65.3076					12.4	-67.1387	-68.3594	-65.918	-69.5801	-72.6318	-65.3076	-68.3594	-70.1904	-64.6973	-68.9697	-65.3076	-70.8008	-68.9697					12.4	-133.052	-128.479	-136.108	-122.986	-121.155	-127.869	-126.953	-125.732	-131.836	-130.615	-127.563	-144.653	-149.841
12.6	-26.2451	-21.9727	-26.2451	-25.6348	-36.0107	-33.5693	-40.8936	-39.0625	-53.7109	-58.5938	-48.8281	-57.9834	-70.8008					12.6	-68.3594	-72.0215	-64.6973	-64.6973	-70.8008	-65.918	-66.5283	-66.5283	-64.6973	-70.1904	-64.0869	-72.0215	-70.8008					12.6	-134.273	-125.732	-130.31	-124.512	-119.934	-121.46	-125.732	-124.512	-134.277	-132.751	-130.92	-145.874	-150.452
12.8	-18.3105	-31.7383	-23.8037	-26.8555	-30.5176	-29.9072	-45.166	-43.9453	-51.2695	-56.1523	-46.3867	-54.3213	-62.8662					12.8	-72.0215	-72.6318	-64.6973	-69.5801	-68.9697	-65.3076	-68.9697	-67.1387	-65.3076	-72.0215	-64.6973	-71.4111	-70.8008					12.8	-127.864	-126.343	-130.615	-120.239	-118.103	-121.765	-128.479	-126.343	-135.803	-134.888	-127.258	-143.433	-141.907
13	-21.3623	-22.583	-26.8555	-20.752	-31.7383	-29.2969	-34.79	-42.1143	-58.5938	-56.1523	-45.166	-57.9834	-59.2041					13	-70.1904	-64.6973	-67.749	-70.1904	-68.9697	-61.6455	-66.5283	-68.9697	-61.6455	-70.1904	-71.4111	-66.5283	-70.1904					13	-129.39	-128.479	-135.193	-117.188	-122.681	-124.207	-129.395	-125.427	-137.329	-133.972	-128.784	-139.16	-149.231
13.2	-21.3623	-23.8037	-34.79	-19.5312	-34.79	-32.959	-37.2314	-38.4521	-56.7627	-56.1523	-51.2695	-58.5938	-60.4248					13.2	-65.918	-70.8008	-71.4111	-68.9697	-71.4111	-64.0869	-70.1904	-68.3594	-67.1387	-67.1387	-71.4111	-71.4111	-65.3076					13.2	-127.254	-132.141	-132.141	-116.882	-119.324	-123.596	-130.005	-128.784	-134.277	-133.362	-132.141	-142.822	-152.588
13.4	-22.583	-17.0898	-29.9072	-22.583	-35.4004	-27.4658	-39.0625	-43.9453	-56.1523	-56.7627	-48.2178	-57.9834	-57.9834					13.4	-67.1387	-67.749	-64.6973	-67.749	-70.1904	-63.4766	-68.9697	-67.749	-61.0352	-67.749	-66.5283	-69.5801	-71.4111					13.4	-131.527	-132.446	-130.92	-123.596	-122.375	-124.817	-128.784	-125.427	-132.751	-137.634	-127.258	-141.296	-151.672
13.6	-26.2451	-26.2451	-28.6865	-21.9727	-28.6865	-28.0762	-37.8418	-42.1143	-56.7627	-53.1006	-46.3867	-59.2041	-64.0869					13.6	-68.9697	-71.4111	-66.5283	-65.918	-68.9697	-64.6973	-68.9697	-69.5801	-62.8662	-66.5283	-67.749	-69.5801	-75.0732					13.6	-133.663	-129.089	-133.057	-129.395	-117.188	-122.07	-132.751	-126.953	-134.277	-134.277	-125.122	-136.108	-152.893
13.8	-20.752	-26.2451	-20.752	-25.0244	-34.79	-32.3486	-43.335	-43.9453	-56.7627	-57.373	-45.166	-60.4248	-64.6973					13.8	-68.9697	-73.8525	-68.3594	-68.3594	-68.9697	-70.1904	-67.1387	-68.3594	-64.0869	-68.3594	-66.5283	-68.3594	-70.8008					13.8	-131.527	-129.089	-136.108	-124.512	-115.662	-124.207	-130.005	-129.7	-135.498	-134.277	-123.901	-138.245	-148.926
14	-23.1934	-21.9727	-23.8037	-23.8037	-28.6865	-36.0107	-43.335	-42.1143	-57.373	-55.542	-48.2178	-57.9834	-65.918					14	-64.6973	-73.2422	-68.3594	-68.9697	-72.6318	-64.0869	-66.5283	-66.5283	-64.6973	-70.8008	-63.4766	-70.8008	-75.6836					14	-133.358	-130.31	-135.498	-123.901	-119.629	-120.544	-135.193	-122.986	-132.141	-136.108	-125.427	-136.108	-150.452
14.2	-21.9727	-23.8037	-25.6348	-25.0244	-26.8555	-29.9072	-39.6729	-41.5039	-54.9316	-53.7109	-45.166	-56.1523	-59.8145					14.2	-68.3594	-70.8008	-65.918	-69.5801	-73.2422	-68.9697	-65.3076	-66.5283	-63.4766	-68.3594	-68.3594	-68.9697	-72.0215					14.2	-128.17	-128.479	-131.226	-126.648	-118.408	-124.512	-131.226	-127.869	-135.803	-134.888	-126.038	-137.024	-150.757
14.4	-21.3623	-23.1934	-29.2969	-23.8037	-31.7383	-29.2969	-39.6729	-43.9453	-61.0352	-56.7627	-46.3867	-58.5938	-63.4766					14.4	-68.9697	-75.0732	-64.6973	-72.6318	-71.4111	-68.9697	-64.6973	-65.918	-64.6973	-68.9697	-65.918	-70.8008	-70.8008					14.4	-129.085	-127.869	-129.395	-124.512	-120.85	-123.596	-130.31	-124.207	-133.667	-137.634	-125.122	-135.498	-150.757
14.6	-20.752	-22.583	-31.7383	-24.4141	-35.4004	-26.2451	-35.4004	-43.335	-54.3213	-53.1006	-45.166	-58.5938	-63.4766					14.6	-70.1904	-76.2939	-65.3076	-70.1904	-67.749	-65.3076	-66.5283	-64.6973	-65.3076	-68.3594	-66.5283	-73.2422	-72.0215					14.6	-131.832	-132.141	-128.479	-126.953	-119.934	-120.239	-131.226	-128.174	-132.751	-135.193	-128.784	-139.465	-153.503
14.8	-25.0244	-22.583	-24.4141	-26.8555	-30.5176	-28.0762	-38.4521	-47.6074	-56.1523	-53.1006	-48.2178	-59.8145	-59.8145					14.8	-73.2422	-74.4629	-68.9697	-72.6318	-67.749	-68.9697	-70.8008	-61.6455	-61.0352	-68.9697	-66.5283	-71.4111	-68.3594					14.8	-129.695	-130.615	-133.057	-128.174	-120.85	-119.324	-130.92	-126.953	-136.414	-134.277	-126.953	-145.569	-154.114
15	-25.6348	-24.4141	-23.1934	-25.0244	-30.5176	-29.9072	-39.6729	-42.7246	-56.1523	-56.1523	-46.9971	-64.6973	-58.5938					15	-68.9697	-73.2422	-69.5801	-73.2422	-72.0215	-66.5283	-66.5283	-67.749	-64.6973	-67.749	-66.5283	-68.9697	-71.4111					15	-129.085	-131.531	-132.141	-125.122	-119.324	-122.681	-130.31	-124.512	-138.245	-131.531	-125.427	-141.296	-153.809
15.2	-21.3623	-23.8037	-25.0244	-24.4141	-32.3486	-28.0762	-34.79	-39.6729	-58.5938	-53.1006	-43.9453	-57.9834	-64.0869					15.2	-65.3076	-70.8008	-65.918	-68.3594	-68.9697	-65.918	-67.749	-66.5283	-61.6455	-67.749	-68.9697	-67.1387	-72.0215					15.2	-131.221	-132.751	-131.226	-125.122	-120.85	-120.239	-135.803	-125.732	-138.55	-134.277	-125.122	-140.686	-151.062
15.4	-20.1416	-25.6348	-23.8037	-23.1934	-36.0107	-29.9072	-40.8936	-39.6729	-60.4248	-56.7627	-48.2178	-54.3213	-64.0869					15.4	-70.1904	-75.6836	-64.6973	-64.0869	-71.4111	-64.6973	-67.1387	-68.3594	-61.0352	-65.3076	-64.6973	-72.6318	-72.0215					15.4	-129.085	-131.226	-131.531	-129.089	-115.967	-123.291	-131.836	-130.31	-138.245	-135.803	-126.343	-133.972	-149.231
15.6	-20.752	-29.2969	-30.5176	-25.0244	-30.5176	-29.2969	-40.2832	-34.79	-62.8662	-51.8799	-44.5557	-54.9316	-59.2041					15.6	-71.4111	-72.0215	-61.6455	-71.4111	-69.5801	-67.1387	-68.9697	-65.918	-65.3076	-68.9697	-66.5283	-74.4629	-72.6318					15.6	-131.832	-124.512	-133.362	-124.207	-121.46	-120.85	-133.057	-129.089	-134.277	-134.277	-128.479	-141.907	-145.874
15.8	-18.3105	-26.8555	-24.4141	-25.6348	-31.7383	-26.2451	-40.2832	-43.9453	-58.5938	-48.2178	-46.3867	-57.373	-64.6973					15.8	-71.4111	-69.5801	-66.5283	-68.3594	-73.8525	-65.918	-73.2422	-70.1904	-63.4766	-68.3594	-65.918	-68.3594	-68.9697					15.8	-130.916	-131.226	-133.057	-127.563	-124.207	-121.46	-131.226	-123.901	-135.498	-133.667	-130.005	-141.907	-146.179
16	-21.9727	-25.6348	-26.8555	-20.752	-29.9072	-28.0762	-34.1797	-41.5039	-58.5938	-55.542	-50.0488	-61.6455	-61.6455					16	-64.6973	-67.749	-66.5283	-72.6318	-70.8008	-65.918	-69.5801	-68.3594	-65.3076	-64.6973	-66.5283	-71.4111	-72.6318					16	-131.221	-132.446	-133.362	-131.226	-125.122	-119.019	-130.615	-132.446	-138.855	-133.362	-128.784	-142.517	-145.569
16.2	-23.1934	-20.1416	-29.2969	-22.583	-34.79	-26.2451	-39.6729	-40.2832	-56.1523	-53.1006	-44.5557	-61.0352	-59.8145					16.2	-67.749	-72.6318	-67.749	-70.8008	-65.3076	-63.4766	-70.8008	-68.3594	-63.4766	-64.0869	-64.0869	-70.8008	-67.749					16.2	-131.221	-133.057	-131.836	-123.291	-125.732	-122.986	-128.784	-128.784	-142.517	-135.498	-130.92	-138.855	-143.738
16.4	-16.4795	-25.6348	-26.2451	-20.752	-36.0107	-27.4658	-39.6729	-40.2832	-57.9834	-54.3213	-48.8281	-62.8662	-59.8145					16.4	-70.8008	-70.1904	-68.3594	-65.918	-69.5801	-61.6455	-68.3594	-65.918	-68.3594	-63.4766	-66.5283	-70.1904	-69.5801					16.4	-132.442	-128.784	-133.667	-125.732	-123.596	-121.155	-133.972	-128.174	-139.16	-137.329	-128.174	-140.076	-142.822
16.6	-23.8037	-25.0244	-25.6348	-20.752	-29.2969	-30.5176	-42.1143	-37.2314	-55.542	-54.3213	-51.8799	-59.8145	-61.6455					16.6	-70.8008	-67.749	-67.1387	-64.6973	-71.4111	-64.0869	-68.9697	-65.3076	-61.6455	-66.5283	-65.3076	-69.5801	-72.0215					16.6	-135.189	-130.92	-133.362	-127.869	-122.375	-126.038	-131.836	-128.174	-140.381	-139.465	-126.953	-142.212	-143.127
16.8	-21.9727	-29.2969	-27.4658	-28.0762	-26.2451	-25.0244	-43.335	-37.8418	-63.4766	-53.1006	-48.8281	-59.8145	-59.8145					16.8	-73.2422	-68.9697	-65.918	-65.918	-70.1904	-65.918	-67.1387	-64.6973	-65.3076	-63.4766	-68.3594	-67.749	-65.918					16.8	-136.104	-126.648	-129.395	-130.005	-123.901	-121.46	-132.446	-125.732	-135.193	-134.888	-130.005	-140.686	-145.264
17	-23.1934	-25.6348	-23.8037	-18.9209	-31.7383	-25.0244	-40.2832	-32.3486	-61.0352	-54.3213	-49.4385	-62.2559	-64.0869					17	-67.749	-71.4111	-64.6973	-73.2422	-68.9697	-63.4766	-69.5801	-67.749	-65.3076	-68.3594	-65.3076	-65.918	-71.4111					17	-131.832	-129.7	-131.226	-125.427	-126.343	-119.629	-130.92	-128.784	-135.498	-138.245	-127.563	-141.602	-143.127
17.2	-22.583	-22.583	-29.9072	-20.1416	-28.6865	-29.2969	-35.4004	-37.2314	-57.9834	-56.1523	-46.9971	-60.4248	-64.6973					17.2	-68.3594	-72.0215	-65.3076	-72.6318	-72.6318	-64.0869	-67.749	-70.1904	-61.0352	-68.9697	-65.918	-67.749	-68.9697					17.2	-131.221	-129.395	-135.803	-126.648	-124.817	-120.544	-131.226	-127.563	-136.108	-136.108	-129.395	-144.653	-146.179
17.4	-20.1416	-23.1934	-31.7383	-26.8555	-33.5693	-23.8037	-39.6729	-41.5039	-53.1006	-53.1006	-48.8281	-59.8145	-62.2559					17.4	-69.5801	-69.5801	-65.3076	-70.8008	-75.6836	-67.1387	-67.749	-69.5801	-61.0352	-68.9697	-67.749	-71.4111	-63.4766					17.4	-126.949	-134.583	-129.089	-123.901	-127.563	-119.934	-133.362	-128.784	-136.108	-137.329	-124.512	-140.991	-141.602
17.6	-23.1934	-21.9727	-31.7383	-25.6348	-33.5693	-25.6348	-38.4521	-41.5039	-55.542	-54.9316	-50.0488	-61.6455	-61.6455					17.6	-72.6318	-66.5283	-64.6973	-71.4111	-71.4111	-63.4766	-67.749	-64.6973	-64.0869	-63.4766	-62.8662	-75.0732	-71.4111					17.6	-128.475	-125.427	-130.92	-124.512	-124.817	-119.629	-134.888	-130.005	-136.108	-137.329	-127.563	-143.433	-139.465
17.8	-19.5312	-24.4141	-29.2969	-20.752	-33.5693	-31.7383	-38.4521	-40.2832	-53.1006	-51.8799	-49.4385	-63.4766	-66.5283					17.8	-66.5283	-72.0215	-69.5801	-70.8008	-72.6318	-64.6973	-66.5283	-62.2559	-62.8662	-68.3594	-70.8008	-68.9697	-63.4766					17.8	-130.916	-126.953	-133.362	-123.596	-120.544	-121.46	-130.31	-130.005	-137.329	-136.108	-124.207	-146.484	-141.602
18	-20.752	-27.4658	-25.6348	-23.1934	-33.5693	-28.6865	-39.0625	-37.2314	-55.542	-54.9316	-52.4902	-64.6973	-57.9834					18	-67.1387	-68.9697	-68.9697	-65.918	-70.1904	-67.749	-68.3594	-68.3594	-64.0869	-65.3076	-68.3594	-70.1904	-72.0215					18	-125.118	-130.005	-129.395	-125.732	-122.681	-119.324	-130.31	-126.648	-137.329	-133.362	-126.953	-144.043	-141.907
18.2	-20.752	-21.3623	-30.5176	-26.2451	-29.9072	-30.5176	-39.0625	-37.2314	-64.6973	-56.7627	-41.5039	-58.5938	-60.4248					18.2	-68.9697	-66.5283	-69.5801	-66.5283	-69.5801	-65.918	-61.6455	-68.9697	-67.1387	-62.8662	-64.6973	-71.4111	-70.1904					18.2	-130.306	-131.531	-131.836	-124.512	-125.732	-118.713	-137.329	-127.869	-134.583	-136.414	-124.817	-145.569	-143.127
18.4	-27.4658	-23.1934	-24.4141	-26.8555	-29.2969	-28.0762	-38.4521	-38.4521	-58.5938	-57.373	-47.6074	-61.0352	-61.6455					18.4	-68.3594	-65.918	-64.6973	-64.0869	-73.8525	-64.6973	-70.8008	-71.4111	-64.0869	-70.8008	-69.5801	-63.4766	-65.918					18.4	-128.17	-132.446	-131.226	-124.207	-128.784	-121.155	-138.245	-129.395	-136.414	-135.803	-128.784	-144.958	-147.095
18.6	-24.4141	-24.4141	-25.0244	-25.6348	-30.5176	-24.4141	-37.2314	-39.6729	-55.542	-55.542	-51.2695	-59.2041	-64.0869					18.6	-68.3594	-66.5283	-68.9697	-70.8008	-72.0215	-64.6973	-66.5283	-70.1904	-61.0352	-65.918	-69.5801	-72.6318	-68.3594					18.6	-126.339	-131.531	-129.395	-125.732	-125.732	-121.155	-127.258	-129.7	-134.888	-131.836	-126.953	-145.264	-148.01
18.8	-21.9727	-26.2451	-29.2969	-25.0244	-31.7383	-29.2969	-40.2832	-43.335	-53.1006	-50.6592	-50.6592	-59.2041	-59.2041					18.8	-67.749	-68.9697	-66.5283	-69.5801	-73.8525	-67.749	-63.4766	-68.9697	-65.3076	-64.6973	-64.6973	-74.4629	-72.0215					18.8	-129.695	-131.836	-133.362	-125.427	-122.986	-120.544	-130.615	-130.005	-137.634	-132.141	-125.732	-148.01	-147.095
19	-21.3623	-22.583	-31.7383	-23.8037	-29.9072	-28.0762	-36.6211	-45.7764	-56.1523	-54.3213	-45.7764	-62.8662	-62.8662					19	-67.1387	-65.918	-72.6318	-65.918	-68.9697	-63.4766	-67.749	-68.9697	-64.6973	-66.5283	-65.918	-68.9697	-70.1904					19	-130.001	-130.615	-131.226	-124.512	-121.46	-119.629	-131.531	-129.089	-135.498	-136.108	-126.648	-146.484	-145.264
19.2	-18.3105	-21.3623	-24.4141	-26.2451	-27.4658	-29.9072	-34.79	-33.5693	-57.9834	-60.4248	-45.7764	-59.2041	-61.0352					19.2	-69.5801	-70.8008	-70.1904	-68.9697	-71.4111	-64.0869	-65.3076	-65.3076	-64.0869	-68.3594	-66.5283	-69.5801	-74.4629					19.2	-130.916	-129.7	-130.92	-124.207	-124.207	-122.375	-131.226	-131.531	-132.751	-137.939	-131.836	-141.296	-148.01
19.4	-23.1934	-24.4141	-25.6348	-22.583	-29.9072	-28.6865	-32.959	-40.2832	-62.8662	-53.7109	-41.5039	-60.4248	-61.0352					19.4	-72.6318	-68.9697	-67.749	-68.3594	-73.8525	-62.8662	-68.3594	-63.4766	-63.4766	-65.3076	-69.5801	-70.8008	-64.6973					19.4	-128.78	-133.057	-134.583	-117.188	-121.46	-122.681	-132.751	-131.836	-126.953	-138.245	-131.531	-142.822	-141.907
19.6	-24.4141	-24.4141	-29.9072	-25.6348	-28.6865	-32.3486	-43.9453	-38.4521	-58.5938	-62.8662	-45.166	-51.8799	-60.4248					19.6	-68.9697	-72.0215	-65.918	-69.5801	-70.8008	-62.2559	-70.8008	-65.918	-64.0869	-67.749	-69.5801	-70.8008	-65.3076					19.6	-127.864	-130.31	-131.836	-122.681	-120.85	-120.239	-132.141	-131.531	-132.751	-137.939	-129.089	-144.043	-144.043
19.8	-28.6865	-24.4141	-32.959	-20.752	-28.6865	-28.6865	-39.0625	-46.9971	-56.1523	-53.7109	-55.542	-59.2041	-65.3076					19.8	-73.2422	-66.5283	-61.6455	-71.4111	-72.6318	-66.5283	-72.6318	-70.8008	-61.6455	-64.6973	-70.1904	-70.8008	-67.749					19.8	-136.715	-130.31	-129.7	-122.07	-119.324	-117.493	-137.634	-128.479	-131.226	-135.498	-130.31	-148.926	-150.452
20	-21.9727	-21.3623	-25.6348	-21.3623	-30.5176	-26.8555	-40.8936	-42.1143	-53.1006	-54.9316	-53.7109	-60.4248	-61.0352					20	-65.918	-69.5801	-66.5283	-74.4629	-70.1904	-65.918	-65.918	-72.6318	-66.5283	-64.6973	-69.5801	-70.8008	-72.6318					20	-132.442	-131.836	-129.395	-122.986	-119.324	-124.207	-132.751	-127.869	-135.498	-131.531	-125.122	-148.621	-146.179
20.2	-19.5312	-18.3105	-32.959	-25.0244	-28.0762	-28.6865	-42.7246	-36.0107	-56.1523	-50.0488	-48.2178	-61.6455	-61.6455					20.2	-71.4111	-68.9697	-69.5801	-68.9697	-70.8008	-65.3076	-70.8008	-65.918	-61.6455	-67.1387	-67.1387	-68.9697	-74.4629					20.2	-126.644	-129.089	-130.92	-119.629	-125.427	-121.155	-136.719	-123.596	-134.277	-138.245	-126.343	-144.958	-143.127
20.4	-21.9727	-19.5312	-28.0762	-22.583	-30.5176	-27.4658	-43.335	-43.335	-54.3213	-53.1006	-43.335	-59.2041	-62.8662					20.4	-72.6318	-64.6973	-65.3076	-65.3076	-73.8525	-66.5283	-67.1387	-64.6973	-62.8662	-65.918	-65.918	-74.4629	-71.4111					20.4	-135.189	-133.667	-126.953	-124.512	-121.765	-120.239	-133.362	-129.395	-133.667	-135.498	-126.953	-143.127	-144.043
20.6	-20.752	-25.0244	-25.0244	-23.1934	-26.2451	-26.2451	-45.7764	-37.8418	-60.4248	-59.2041	-45.166	-62.8662	-66.5283					20.6	-68.9697	-64.0869	-61.6455	-66.5283	-73.2422	-64.0869	-67.749	-68.9697	-62.8662	-68.9697	-66.5283	-71.4111	-70.1904					20.6	-132.442	-134.277	-128.174	-124.512	-116.882	-122.07	-134.888	-129.395	-137.024	-135.498	-129.395	-144.348	-146.484
20.8	-25.0244	-23.1934	-25.0244	-18.9209	-30.5176	-26.8555	-45.166	-36.0107	-57.9834	-59.8145	-46.9971	-61.0352	-59.2041					20.8	-70.1904	-70.1904	-62.2559	-68.9697	-75.0732	-61.6455	-70.1904	-69.5801	-67.749	-68.9697	-69.5801	-72.6318	-66.5283					20.8	-131.221	-131.226	-131.531	-122.375	-120.544	-123.901	-132.446	-128.174	-137.329	-138.55	-125.732	-143.738	-151.672
21	-25.0244	-21.9727	-28.0762	-21.3623	-25.6348	-28.6865	-42.7246	-39.6729	-56.7627	-57.9834	-52.4902	-60.4248	-61.0352					21	-72.6318	-66.5283	-67.749	-70.1904	-70.8008	-58.5938	-68.9697	-66.5283	-64.6973	-65.918	-68.9697	-70.1904	-67.749					21	-134.578	-131.531	-130.31	-128.174	-118.103	-120.239	-130.31	-127.869	-135.803	-139.16	-126.343	-142.517	-144.958
21.2	-23.1934	-27.4658	-25.0244	-21.9727	-22.583	-26.8555	-37.2314	-37.8418	-57.9834	-54.9316	-48.2178	-57.373	-66.5283					21.2	-73.8525	-70.8008	-67.1387	-68.3594	-67.1387	-70.8008	-68.3594	-70.8008	-65.918	-65.918	-68.3594	-69.5801	-69.5801					21.2	-133.663	-134.888	-127.563	-123.291	-120.85	-123.596	-132.141	-129.089	-135.193	-134.888	-129.395	-140.381	-142.212
21.4	-23.1934	-21.9727	-29.9072	-27.4658	-29.9072	-28.0762	-33.5693	-38.4521	-58.5938	-54.3213	-47.6074	-61.0352	-64.6973					21.4	-73.2422	-70.8008	-67.1387	-70.1904	-70.1904	-66.5283	-67.1387	-67.749	-65.3076	-66.5283	-64.6973	-68.9697	-68.9697					21.4	-133.663	-128.784	-125.732	-122.681	-120.239	-125.122	-132.751	-127.563	-139.16	-135.803	-126.343	-137.634	-146.79
21.6	-20.752	-24.4141	-25.0244	-20.1416	-30.5176	-29.2969	-34.79	-41.5039	-51.8799	-54.3213	-45.166	-61.6455	-61.0352					21.6	-70.1904	-65.3076	-67.1387	-66.5283	-70.1904	-65.918	-67.1387	-66.5283	-65.918	-67.1387	-65.918	-75.6836	-70.1904					21.6	-126.949	-129.395	-126.343	-126.648	-120.239	-119.019	-135.498	-127.869	-138.245	-132.751	-126.343	-139.465	-145.569
21.8	-21.9727	-23.1934	-28.0762	-24.4141	-32.3486	-30.5176	-37.2314	-42.1143	-57.9834	-53.1006	-52.4902	-64.0869	-62.2559					21.8	-64.6973	-68.9697	-68.9697	-68.9697	-70.1904	-65.3076	-71.4111	-67.749	-65.3076	-62.8662	-65.918	-68.3594	-73.8525					21.8	-129.39	-125.732	-124.207	-124.512	-123.901	-120.239	-130.31	-130.005	-135.193	-135.193	-126.038	-144.653	-145.264
22	-17.0898	-25.0244	-26.8555	-23.1934	-28.6865	-28.0762	-42.1143	-45.7764	-56.7627	-52.4902	-39.0625	-64.6973	-68.3594					22	-70.8008	-70.1904	-65.3076	-67.749	-71.4111	-62.8662	-70.8008	-65.918	-65.918	-64.0869	-66.5283	-67.749	-68.9697					22	-130.306	-125.732	-129.395	-125.122	-121.46	-116.272	-136.414	-125.427	-135.193	-135.803	-123.596	-145.264	-146.484
22.2	-20.1416	-25.0244	-24.4141	-23.1934	-32.959	-29.9072	-37.2314	-36.6211	-56.7627	-53.1006	-45.166	-59.8145	-64.6973					22.2	-73.2422	-70.8008	-67.749	-70.8008	-71.4111	-66.5283	-70.1904	-71.4111	-64.6973	-65.918	-65.3076	-67.749	-70.8008					22.2	-129.085	-130.615	-125.732	-122.986	-126.953	-123.291	-138.55	-127.563	-134.888	-139.771	-127.258	-141.296	-146.179
22.4	-17.0898	-24.4141	-27.4658	-20.752	-27.4658	-25.6348	-36.0107	-37.2314	-56.7627	-57.9834	-42.1143	-55.542	-60.4248					22.4	-68.9697	-65.918	-71.4111	-68.3594	-71.4111	-63.4766	-70.8008	-70.1904	-68.3594	-66.5283	-64.0869	-68.9697	-69.5801					22.4	-128.475	-127.869	-127.869	-122.07	-123.901	-123.901	-133.362	-127.869	-134.277	-138.245	-123.901	-143.738	-148.621
22.6	-27.4658	-18.3105	-26.8555	-23.8037	-34.1797	-21.3623	-31.7383	-39.6729	-59.8145	-56.1523	-49.4385	-61.0352	-62.8662					22.6	-73.2422	-70.8008	-72.6318	-65.918	-65.918	-64.6973	-69.5801	-68.3594	-70.1904	-64.0869	-65.918	-66.5283	-66.5283					22.6	-124.813	-123.901	-122.986	-121.765	-120.85	-125.732	-134.888	-130.615	-133.972	-132.141	-128.174	-142.212	-147.4
22.8	-24.4141	-18.9209	-26.2451	-23.8037	-34.79	-25.6348	-30.5176	-37.8418	-56.1523	-54.3213	-45.7764	-60.4248	-70.1904					22.8	-66.5283	-70.1904	-73.8525	-68.9697	-65.918	-65.3076	-68.3594	-66.5283	-65.3076	-67.749	-70.1904	-68.9697	-72.6318					22.8	-130.916	-129.7	-126.953	-124.207	-117.188	-126.343	-132.751	-126.648	-134.888	-136.414	-125.732	-144.043	-148.01
23	-19.5312	-24.4141	-28.6865	-23.8037	-28.0762	-24.4141	-42.1143	-39.0625	-54.9316	-51.8799	-49.4385	-63.4766	-68.9697					23	-63.4766	-70.1904	-64.0869	-70.1904	-72.0215	-67.1387	-67.749	-72.0215	-64.6973	-64.0869	-68.3594	-70.8008	-70.8008					23	-130.001	-126.343	-127.563	-123.901	-119.629	-122.681	-128.479	-130.005	-133.362	-133.362	-128.479	-143.433	-149.231
23.2	-17.0898	-24.4141	-24.4141	-20.1416	-29.2969	-32.3486	-36.6211	-38.4521	-56.1523	-53.7109	-50.0488	-64.0869	-64.6973					23.2	-73.2422	-64.0869	-68.9697	-69.5801	-72.0215	-64.6973	-68.3594	-70.1904	-63.4766	-60.4248	-68.9697	-68.3594	-69.5801					23.2	-130.611	-126.038	-129.395	-122.986	-120.239	-123.291	-133.057	-130.31	-133.057	-136.719	-127.258	-147.095	-147.4
23.4	-21.3623	-30.5176	-20.752	-19.5312	-30.5176	-33.5693	-39.0625	-36.6211	-56.1523	-49.4385	-43.335	-63.4766	-62.8662					23.4	-68.3594	-68.3594	-69.5801	-70.8008	-70.1904	-64.0869	-67.749	-69.5801	-65.918	-67.1387	-65.918	-70.8008	-72.0215					23.4	-127.864	-123.596	-127.258	-122.375	-119.324	-121.46	-132.751	-127.869	-133.057	-131.226	-130.005	-146.179	-145.569
23.6	-20.1416	-21.3623	-24.4141	-25.0244	-28.6865	-33.5693	-45.166	-38.4521	-57.9834	-57.373	-50.0488	-63.4766	-65.918					23.6	-70.1904	-71.4111	-69.5801	-70.8008	-69.5801	-66.5283	-65.918	-68.3594	-67.1387	-74.4629	-66.5283	-70.8008	-66.5283					23.6	-129.085	-125.732	-126.648	-122.375	-118.103	-122.07	-130.31	-129.7	-130.92	-135.498	-128.174	-140.991	-146.179
23.8	-23.1934	-25.0244	-25.0244	-24.4141	-28.6865	-25.6348	-34.1797	-40.8936	-62.8662	-61.0352	-50.0488	-58.5938	-59.8145					23.8	-73.8525	-72.0215	-64.6973	-67.749	-70.1904	-68.9697	-67.749	-68.3594	-64.6973	-67.749	-67.1387	-67.749	-68.9697					23.8	-128.17	-126.343	-127.869	-125.427	-118.103	-121.155	-135.193	-131.836	-136.719	-133.057	-130.005	-143.127	-150.146
24	-22.583	-22.583	-25.0244	-18.9209	-25.6348	-26.2451	-36.6211	-43.335	-54.9316	-57.9834	-50.6592	-63.4766	-65.918					24	-74.4629	-70.8008	-66.5283	-69.5801	-70.8008	-67.749	-67.749	-70.8008	-64.6973	-68.3594	-66.5283	-70.1904	-70.8008					24	-133.968	-124.207	-131.531	-123.596	-119.629	-121.155	-130.92	-127.869	-131.836	-132.751	-129.7	-140.991	-150.452
24.2	-26.2451	-21.9727	-28.0762	-24.4141	-32.3486	-26.2451	-37.2314	-39.0625	-56.7627	-51.8799	-51.8799	-64.6973	-65.3076					24.2	-73.8525	-68.3594	-72.6318	-66.5283	-73.8525	-62.8662	-67.749	-68.3594	-67.749	-67.749	-70.1904	-65.3076	-73.2422					24.2	-128.17	-125.427	-131.836	-125.122	-116.882	-126.343	-131.836	-132.141	-136.108	-134.277	-133.972	-144.348	-151.672
24.4	-20.1416	-26.8555	-23.8037	-23.1934	-29.2969	-28.6865	-41.5039	-37.8418	-56.7627	-51.2695	-46.9971	-61.6455	-62.8662					24.4	-70.8008	-64.0869	-68.9697	-70.1904	-73.2422	-64.0869	-65.3076	-69.5801	-64.0869	-66.5283	-68.9697	-71.4111	-68.3594					24.4	-125.728	-128.174	-132.141	-125.427	-120.239	-122.681	-129.395	-132.751	-134.583	-134.277	-128.479	-140.991	-148.621
24.6	-26.8555	-26.2451	-20.1416	-25.0244	-34.79	-29.2969	-42.7246	-37.8418	-59.8145	-58.5938	-50.6592	-56.7627	-64.6973					24.6	-70.1904	-68.9697	-67.749	-65.918	-69.5801	-62.2559	-67.749	-67.749	-65.3076	-70.8008	-66.5283	-68.9697	-72.6318					24.6	-127.559	-132.141	-132.751	-124.207	-118.713	-121.46	-130.92	-128.784	-134.583	-137.329	-131.531	-146.179	-151.672
24.8	-20.752	-22.583	-27.4658	-25.6348	-36.0107	-31.7383	-40.8936	-40.8936	-61.0352	-55.542	-48.8281	-62.2559	-65.918					24.8	-68.9697	-65.3076	-67.1387	-67.1387	-68.3594	-64.0869	-70.8008	-65.918	-64.0869	-68.3594	-68.3594	-71.4111	-70.8008					24.8	-126.644	-130.31	-129.089	-123.596	-119.324	-123.291	-125.732	-128.174	-134.888	-133.362	-129.089	-144.958	-150.757
25	-28.0762	-24.4141	-28.0762	-22.583	-26.8555	-30.5176	-42.1143	-42.1143	-54.9316	-57.373	-53.1006	-59.8145	-64.6973					25	-68.9697	-68.3594	-68.3594	-73.2422	-72.0215	-62.8662	-69.5801	-68.9697	-65.918	-66.5283	-71.4111	-65.3076	-70.8008					25	-128.78	-130.005	-132.446	-121.155	-120.85	-122.681	-129.089	-124.512	-136.108	-132.446	-128.479	-144.348	-152.588
25.2	-23.8037	-21.9727	-29.9072	-21.9727	-30.5176	-30.5176	-40.2832	-43.9453	-58.5938	-57.373	-50.0488	-60.4248	-64.0869					25.2	-76.2939	-67.1387	-68.9697	-68.9697	-73.8525	-65.918	-67.749	-67.749	-65.3076	-67.749	-66.5283	-66.5283	-71.4111					25.2	-122.371	-130.92	-130.92	-128.479	-122.07	-124.207	-127.869	-123.901	-133.057	-131.836	-126.343	-143.127	-148.926
25.4	-21.9727	-21.3623	-28.0762	-26.2451	-29.2969	-34.79	-39.0625	-42.1143	-57.373	-53.1006	-46.9971	-62.2559	-62.8662					25.4	-72.6318	-68.9697	-67.1387	-67.1387	-69.5801	-65.3076	-67.749	-74.4629	-62.2559	-68.9697	-66.5283	-67.749	-66.5283					25.4	-125.728	-133.972	-130.005	-126.648	-122.986	-121.765	-130.615	-124.817	-137.939	-132.751	-125.427	-148.926	-149.231
25.6	-23.8037	-20.752	-23.8037	-23.1934	-29.9072	-23.8037	-43.9453	-40.8936	-54.9316	-60.4248	-48.8281	-64.6973	-61.6455					25.6	-69.5801	-69.5801	-64.6973	-64.0869	-68.9697	-62.8662	-66.5283	-71.4111	-64.0869	-71.4111	-66.5283	-67.1387	-70.8008					25.6	-125.423	-131.531	-127.563	-122.07	-122.07	-125.122	-128.174	-130.92	-135.498	-133.362	-128.784	-145.874	-151.062
25.8	-26.2451	-21.9727	-23.8037	-22.583	-35.4004	-29.9072	-40.2832	-38.4521	-56.7627	-56.1523	-51.2695	-57.9834	-65.918					25.8	-66.5283	-71.4111	-67.749	-67.749	-73.8525	-65.3076	-65.918	-70.1904	-64.6973	-64.6973	-68.3594	-68.3594	-67.749					25.8	-125.423	-130.615	-122.681	-127.869	-121.155	-118.103	-131.836	-131.836	-133.057	-134.277	-126.038	-139.771	-148.926
26	-20.752	-23.8037	-27.4658	-23.8037	-30.5176	-29.2969	-43.9453	-42.1143	-56.1523	-53.1006	-46.9971	-55.542	-63.4766					26	-70.1904	-67.1387	-64.6973	-64.0869	-70.1904	-67.749	-70.8008	-65.918	-61.6455	-63.4766	-65.3076	-71.4111	-70.1904					26	-125.118	-130.92	-126.038	-129.7	-123.596	-115.662	-129.7	-130.005	-131.836	-133.362	-133.057	-144.348	-148.01
26.2	-21.9727	-23.1934	-22.583	-25.0244	-30.5176	-34.79	-41.5039	-39.6729	-54.3213	-52.4902	-48.8281	-62.8662	-67.749					26.2	-69.5801	-65.3076	-69.5801	-71.4111	-75.6836	-64.6973	-71.4111	-71.4111	-65.918	-65.918	-70.1904	-70.8008	-68.9697					26.2	-129.695	-129.089	-126.343	-126.038	-126.648	-120.544	-128.784	-129.7	-132.751	-133.362	-126.343	-140.076	-150.452
26.4	-20.1416	-24.4141	-24.4141	-23.8037	-28.0762	-29.9072	-42.1143	-40.8936	-59.2041	-60.4248	-49.4385	-59.2041	-63.4766					26.4	-73.2422	-65.3076	-75.0732	-68.3594	-70.8008	-66.5283	-67.749	-68.3594	-68.3594	-67.749	-65.918	-70.1904	-70.8008					26.4	-128.78	-127.563	-128.784	-127.563	-122.986	-122.986	-129.395	-125.732	-136.719	-133.057	-126.953	-137.024	-151.367
26.6	-23.8037	-23.1934	-25.6348	-25.6348	-34.79	-28.0762	-37.2314	-43.9453	-57.9834	-57.9834	-50.0488	-60.4248	-63.4766					26.6	-69.5801	-67.749	-64.0869	-65.918	-70.1904	-63.4766	-64.6973	-70.1904	-67.749	-70.1904	-65.918	-69.5801	-70.1904					26.6	-128.17	-129.395	791.626	1689.45	2625.12	3615.11	4435.73	5517.58	6389.77	7355.04	8532.41	9215.7	9993.9
26.8	-21.9727	-25.0244	-26.2451	-24.4141	-34.79	-23.1934	-40.2832	-41.5039	-56.7627	-53.1006	-50.6592	-59.8145	-61.6455					26.8	-70.1904	-70.1904	-67.749	-66.5283	-68.9697	-62.8662	-63.4766	-69.5801	-64.6973	-64.6973	-66.5283	-69.5801	-67.749					26.8	-129.39	-128.784	318.909	765.991	1221.31	1680.91	2128.91	2547	2977.29	3402.1	3767.7	4266.66	4733.58
27	-17.0898	-21.9727	-26.2451	-20.752	-34.79	-23.1934	-37.2314	-39.6729	-57.9834	-57.9834	-50.0488	-59.8145	-62.2559					27	-68.9697	-70.8008	-67.1387	-68.9697	-70.1904	-65.918	-65.3076	-67.1387	-64.0869	-65.918	-71.4111	-68.9697	-67.749					27	-126.339	-129.395	22.583	174.866	334.473	491.333	651.245	739.136	870.056	978.088	1033.63	1213.07	1368.1
27.2	-23.1934	-23.8037	-22.583	-25.6348	-35.4004	-30.5176	-43.9453	-39.6729	-54.9316	-58.5938	-50.0488	-59.2041	-62.8662					27.2	-65.3076	-65.918	-68.3594	-63.4766	-71.4111	-61.6455	-67.749	-68.3594	-67.1387	-66.5283	-65.3076	-68.9697	-69.5801					27.2	-127.559	-130.31	-47.3023	32.3486	118.408	212.097	296.021	353.088	414.124	477.6	529.48	614.014	701.904
27.4	-21.3623	-21.9727	-26.2451	-23.1934	-28.0762	-28.6865	-36.6211	-40.8936	-53.7109	-56.7627	-48.2178	-61.6455	-62.8662					27.4	-67.1387	-62.8662	-70.1904	-70.1904	-69.5801	-61.6455	-68.9697	-72.6318	-67.749	-65.918	-68.3594	-68.3594	-71.4111					27.4	-127.559	-129.7	-62.8662	-4.88281	60.1196	140.076	197.449	246.887	299.988	356.14	417.48	478.516	551.453
27.6	-28.0762	-24.4141	-23.8037	-22.583	-26.8555	-28.0762	-41.5039	-40.8936	-60.4248	-58.5938	-46.9971	-60.4248	-65.3076					27.6	-70.8008	-68.3594	-68.3594	-64.6973	-71.4111	-67.749	-70.1904	-70.8008	-62.8662	-68.9697	-65.918	-68.9697	-70.1904					27.6	-124.202	-128.784	-72.937	-10.376	44.8608	117.798	162.964	219.421	267.639	328.979	391.541	444.031	514.221
27.8	-20.752	-21.9727	-29.2969	-25.6348	-26.8555	-23.8037	-36.0107	-43.9453	-58.5938	-56.1523	-48.2178	-60.4248	-61.6455					27.8	-68.9697	-70.1904	-72.0215	-65.3076	-68.9697	-64.6973	-67.749	-71.4111	-64.6973	-67.749	-68.9697	-67.749	-70.1904					27.8	-125.118	-130.005	-74.4629	-17.7002	41.5039	108.032	153.503	209.656	261.841	324.097	387.878	423.889	500.488
28	-21.9727	-23.8037	-28.6865	-22.583	-29.9072	-25.0244	-39.0625	-40.2832	-53.7109	-57.373	-50.6592	-57.373	-61.0352					28	-70.1904	-68.3594	-68.9697	-71.4111	-72.6318	-64.6973	-72.6318	-68.3594	-70.1904	-68.3594	-70.8008	-70.1904	-67.1387					28	-124.507	-127.869	-80.2612	-18.3105	38.4522	103.455	143.738	205.383	260.315	321.96	385.132	417.786	491.638
28.2	-19.5312	-19.5312	-27.4658	-21.3623	-32.3486	-27.4658	-39.6729	-44.5557	-53.7109	-56.1523	-48.8281	-59.8145	-65.3076					28.2	-68.9697	-65.918	-73.8525	-70.8008	-72.6318	-64.0869	-72.6318	-69.5801	-62.8662	-65.918	-65.918	-70.8008	-73.8525					28.2	-125.423	-125.427	-79.6509	-18.6157	33.2642	100.403	143.127	204.773	258.179	319.214	370.789	422.974	488.586
28.4	-18.3105	-21.9727	-28.0762	-26.2451	-33.5693	-29.2969	-40.8936	-40.8936	-54.9316	-53.7109	-42.1143	-61.6455	-68.3594					28.4	-70.8008	-64.6973	-70.1904	-67.749	-72.6318	-64.6973	-69.5801	-71.4111	-65.3076	-67.749	-67.749	-68.9697	-74.4629					28.4	-124.507	-130.31	-81.4819	-16.1743	35.0952	100.403	143.738	200.195	255.127	309.753	370.483	415.039	484.314
28.6	-18.3105	-18.3105	-26.2451	-25.0244	-32.959	-32.3486	-40.2832	-42.1143	-59.2041	-54.3213	-42.1143	-61.0352	-65.918					28.6	-69.5801	-66.5283	-67.749	-70.8008	-73.2422	-67.749	-65.918	-66.5283	-66.5283	-65.918	-67.749	-71.4111	-68.9697					28.6	-125.423	-131.531	-78.125	-19.8364	35.4004	96.1304	139.771	202.637	255.127	310.669	372.925	410.156	490.723
28.8	-16.4795	-24.4141	-26.8555	-25.6348	-34.79	-32.3486	-40.2832	-37.2314	-57.9834	-56.1523	-46.3867	-62.2559	-64.0869					28.8	-66.5283	-70.1904	-66.5283	-68.9697	-69.5801	-62.8662	-73.8525	-68.9697	-68.3594	-64.6973	-69.5801	-68.9697	-70.1904					28.8	-126.644	-126.038	-77.8198	-23.4985	29.9072	94.9097	133.362	204.773	249.329	313.11	368.958	409.241	487.976
29	-21.3623	-23.8037	-25.0244	-17.0898	-32.959	-29.2969	-38.4521	-40.2832	-53.1006	-55.542	-47.6074	-58.5938	-65.918					29	-68.3594	-73.8525	-69.5801	-68.3594	-71.4111	-67.749	-71.4111	-65.3076	-61.6455	-69.5801	-73.8525	-67.749	-68.9697					29	-127.864	-126.038	-78.4302	-22.8882	35.0952	91.2476	133.057	209.351	249.634	310.059	365.601	408.02	490.112
29.2	-22.583	-23.8037	-24.4141	-27.4658	-26.8555	-32.3486	-42.1143	-44.5557	-54.3213	-58.5938	-49.4385	-60.4248	-66.5283					29.2	-68.3594	-71.4111	-68.3594	-71.4111	-70.8008	-68.9697	-73.2422	-67.749	-62.8662	-67.749	-72.0215	-68.9697	-68.3594					29.2	-128.17	-127.563	-76.9043	-25.6348	31.7383	95.52	140.991	212.402	244.446	307.007	370.178	407.104	491.333
29.4	-25.6348	-23.1934	-26.2451	-22.583	-28.0762	-26.8555	-36.6211	-42.1143	-54.9316	-53.1006	-51.2695	-60.4248	-59.8145					29.4	-68.3594	-70.1904	-68.3594	-68.9697	-68.3594	-70.8008	-70.8008	-71.4111	-64.6973	-65.918	-67.749	-68.9697	-74.4629					29.4	-129.39	-124.207	-79.9561	-24.1089	32.0435	92.4683	139.16	205.994	244.751	306.396	379.944	411.987	501.709
29.6	-25.6348	-23.8037	-23.1934	-21.9727	-32.3486	-32.959	-40.8936	-42.7246	-58.5938	-51.8799	-48.2178	-64.0869	-61.6455					29.6	-65.918	-72.6318	-69.5801	-65.918	-72.6318	-67.749	-67.749	-72.0215	-67.1387	-65.3076	-68.3594	-66.5283	-71.4111					29.6	-131.221	-130.92	-79.0405	-24.1089	30.5176	88.8062	143.433	205.688	240.479	304.871	389.099	415.955	512.695
29.8	-18.3105	-23.8037	-31.7383	-28.6865	-34.1797	-27.4658	-39.0625	-40.8936	-53.7109	-48.8281	-47.6074	-63.4766	-59.8145					29.8	-70.8008	-61.6455	-65.918	-70.1904	-72.6318	-58.5938	-70.1904	-70.1904	-63.4766	-68.3594	-68.3594	-66.5283	-67.749					29.8	-126.949	-129.089	-79.3457	-24.7192	33.2642	89.1113	144.043	204.468	251.16	320.74	392.761	422.974	518.188
30	-18.3105	-26.2451	-29.2969	-23.1934	-32.959	-22.583	-34.79	-39.0625	-55.542	-53.7109	-40.8936	-61.6455	-59.8145					30	-68.9697	-70.8008	-68.3594	-66.5283	-74.4629	-67.749	-67.749	-65.3076	-61.0352	-64.6973	-70.1904	-70.8008	-66.5283					30	-128.78	-127.563	-78.4302	-30.8227	28.3814	91.5527	142.822	201.416	250.854	318.604	398.254	429.688	519.409
30.2	-20.752	-23.1934	-26.2451	-23.8037	-38.4521	-25.6348	-39.6729	-40.2832	-53.1006	-59.8145	-49.4385	-61.6455	-61.6455					30.2	-65.3076	-65.3076	-65.918	-68.9697	-70.8008	-68.3594	-70.8008	-67.1387	-65.918	-64.0869	-73.2422	-70.8008	-70.8008					30.2	-125.728	-129.7	-79.6509	-25.9399	30.5176	94.2993	146.79	206.299	246.887	310.059	397.339	434.875	512.39
30.4	-26.8555	-25.0244	-28.0762	-21.9727	-35.4004	-26.8555	-39.6729	-42.1143	-59.2041	-54.9316	-41.5039	-59.2041	-66.5283					30.4	-73.8525	-71.4111	-68.3594	-72.6318	-69.5801	-67.1387	-70.8008	-70.8008	-66.5283	-70.1904	-70.8008	-68.3594	-68.9697					30.4	-124.507	-128.784	-80.5664	-25.0244	30.5176	90.6372	145.264	208.74	253.601	314.636	402.832	441.284	514.832
30.6	-23.8037	-25.6348	-23.1934	-23.8037	-29.9072	-27.4658	-37.2314	-46.3867	-56.1523	-55.542	-46.3867	-64.0869	-60.4248					30.6	-70.8008	-72.0215	-67.749	-69.5801	-68.3594	-70.8008	-67.749	-69.5801	-66.5283	-68.3594	-70.1904	-62.8662	-70.8008					30.6	-126.033	-131.531	-82.0923	-27.4658	30.5176	91.2476	145.264	210.876	261.536	313.11	402.222	440.063	530.396
30.8	-20.1416	-23.8037	-23.8037	-23.1934	-34.1797	-28.6865	-44.5557	-41.5039	-64.0869	-54.9316	-50.0488	-64.0869	-62.8662					30.8	-70.8008	-70.1904	-70.1904	-71.4111	-68.9697	-67.749	-70.8008	-75.0732	-67.749	-69.5801	-68.3594	-66.5283	-70.1904					30.8	-124.202	-131.226	-79.9561	-27.1606	31.4331	89.4165	141.602	213.013	257.568	312.5	404.053	441.895	536.194
31	-20.1416	-18.9209	-25.6348	-25.0244	-28.6865	-27.4658	-40.8936	-38.4521	-51.8799	-51.8799	-50.6592	-65.3076	-66.5283					31	-69.5801	-67.749	-71.4111	-72.0215	-69.5801	-69.5801	-65.918	-66.5283	-67.749	-68.3594	-73.2422	-68.3594	-68.3594					31	-124.507	-126.648	-75.9888	-27.771	32.6538	86.6699	146.179	211.792	256.042	319.519	414.734	444.031	536.499
31.2	-23.1934	-26.8555	-26.2451	-21.9727	-29.2969	-29.2969	-37.2314	-40.8936	-54.9316	-54.3213	-45.166	-62.8662	-66.5283					31.2	-65.918	-70.1904	-67.1387	-69.5801	-69.5801	-64.6973	-68.9697	-71.4111	-68.3594	-66.5283	-65.3076	-72.0215	-67.1387					31.2	-129.695	-132.446	-79.9561	-27.4658	30.2124	86.6699	146.484	210.876	263.062	328.064	419.006	458.069	550.232
31.4	-22.583	-25.0244	-26.8555	-24.4141	-36.0107	-25.6348	-43.9453	-38.4521	-58.5938	-57.9834	-45.7764	-62.2559	-65.3076					31.4	-68.9697	-70.1904	-65.3076	-72.6318	-70.8008	-64.6973	-68.9697	-73.2422	-63.4766	-68.9697	-70.8008	-71.4111	-66.5283					31.4	-125.423	-131.836	-79.0405	-24.1089	32.6538	90.332	141.602	211.487	263.062	330.505	417.786	469.36	557.861
31.6	-19.5312	-25.0244	-26.2451	-23.1934	-34.1797	-25.0244	-41.5039	-43.9453	-60.4248	-56.1523	-43.335	-55.542	-59.8145					31.6	-67.1387	-69.5801	-69.5801	-68.9697	-71.4111	-64.0869	-65.918	-72.6318	-63.4766	-67.1387	-67.749	-67.1387	-65.918					31.6	-124.813	-132.751	-79.6509	-25.6348	31.1279	89.7217	152.283	211.792	262.756	336.609	421.143	471.497	568.848
31.8	-26.2451	-19.5312	-25.6348	-21.3623	-36.6211	-27.4658	-32.959	-43.335	-59.2041	-56.7627	-46.9971	-62.2559	-61.0352					31.8	-71.4111	-67.749	-70.1904	-72.6318	-67.749	-68.3594	-70.1904	-67.749	-62.2559	-67.1387	-68.3594	-70.1904	-70.8008					31.8	-123.897	-130.92	-79.3457	-24.4141	32.6538	91.8579	149.841	213.623	263.367	335.083	435.181	473.633	585.327
32	-23.1934	-21.3623	-26.2451	-26.2451	-32.959	-29.2969	-34.1797	-39.0625	-56.7627	-52.4902	-52.4902	-61.0352	-64.6973					32	-67.749	-68.9697	-72.0215	-73.2422	-73.8525	-68.3594	-68.9697	-69.5801	-65.918	-69.5801	-70.1904	-70.1904	-70.8008					32	-126.644	-125.122	-74.1577	-20.752	36.0107	88.8062	153.198	215.454	265.503	336.304	444.031	482.788	593.567
32.2	-21.9727	-23.8037	-28.0762	-28.6865	-28.6865	-26.2451	-38.4521	-42.1143	-55.542	-51.2695	-48.2178	-61.0352	-68.9697					32.2	-67.749	-70.1904	-73.8525	-71.4111	-73.8525	-66.5283	-70.1904	-70.1904	-65.918	-65.918	-70.1904	-67.1387	-68.3594					32.2	-122.066	-126.648	-75.6836	-21.6675	35.0952	90.0269	147.705	218.506	270.691	340.576	448.303	496.521	600.586
32.4	-21.9727	-21.3623	-28.0762	-26.2451	-28.6865	-28.0762	-45.166	-40.2832	-59.2041	-56.1523	-48.8281	-61.6455	-70.1904					32.4	-65.3076	-64.6973	-67.749	-70.8008	-72.6318	-69.5801	-68.3594	-73.2422	-65.918	-66.5283	-68.9697	-74.4629	-68.3594					32.4	-123.592	-126.343	-73.5474	-22.8882	39.3677	91.2476	151.062	218.811	273.438	338.44	445.557	506.897	613.098
32.6	-19.5312	-24.4141	-24.4141	-24.4141	-31.7383	-26.2451	-40.8936	-39.0625	-58.5938	-54.3213	-48.2178	-56.7627	-69.5801					32.6	-68.9697	-67.749	-64.6973	-73.2422	-76.9043	-70.8008	-70.8008	-68.3594	-62.8662	-66.5283	-69.5801	-68.9697	-72.0215					32.6	-118.099	-129.395	-78.4302	-24.7192	36.9263	88.1958	150.757	222.778	274.963	347.9	442.505	510.254	622.559
32.8	-20.1416	-22.583	-24.4141	-24.4141	-26.8555	-30.5176	-39.6729	-40.2832	-64.0869	-54.9316	-50.0488	-58.5938	-60.4248					32.8	-67.749	-62.8662	-65.918	-70.1904	-71.4111	-62.2559	-69.5801	-65.918	-67.1387	-62.8662	-66.5283	-70.8008	-68.9697					32.8	-124.507	-128.784	-77.5147	-22.583	37.2315	91.2476	152.588	224.304	279.541	349.731	451.66	514.526	634.766
33	-24.4141	-23.1934	-26.8555	-27.4658	-30.5176	-27.4658	-37.2314	-36.0107	-60.4248	-57.373	-45.166	-60.4248	-56.1523					33	-67.749	-67.749	-68.3594	-71.4111	-68.9697	-65.918	-72.6318	-67.749	-64.6973	-68.3594	-68.9697	-72.6318	-63.4766					33	-116.878	-129.395	-78.7353	-26.2451	38.7573	93.0786	146.79	218.506	282.898	355.835	456.848	531.311	647.278
33.2	-23.1934	-26.8555	-27.4658	-23.8037	-32.959	-23.1934	-37.8418	-40.2832	-58.5938	-61.0352	-46.9971	-62.2559	-62.8662					33.2	-68.9697	-68.9697	-73.2422	-67.749	-72.6318	-62.2559	-72.6318	-70.1904	-65.3076	-67.1387	-70.8008	-68.9697	-68.3594					33.2	-120.235	-126.648	-76.2939	-25.6348	40.2832	90.332	151.978	218.811	288.696	359.802	459.9	534.363	660.4
33.4	-22.583	-20.1416	-23.1934	-19.5312	-30.5176	-23.8037	-37.2314	-40.2832	-57.9834	-59.2041	-48.8281	-61.6455	-61.6455					33.4	-73.2422	-70.1904	-68.3594	-67.749	-70.8008	-70.1904	-73.2422	-70.1904	-61.6455	-65.3076	-70.1904	-71.4111	-69.5801					33.4	-123.897	-126.343	-80.5664	-22.8882	38.7573	93.0786	159.607	220.947	290.222	362.549	471.497	550.537	671.387
33.6	-28.0762	-26.8555	-23.8037	-24.4141	-36.0107	-25.6348	-43.335	-39.0625	-54.3213	-59.8145	-53.1006	-63.4766	-67.749					33.6	-67.749	-65.3076	-66.5283	-70.8008	-70.8008	-67.1387	-68.9697	-70.8008	-63.4766	-62.8662	-68.9697	-71.4111	-70.1904					33.6	-126.949	-126.343	-79.3457	-21.3623	36.9263	96.7407	157.166	223.083	291.138	366.516	475.464	556.946	687.256
33.8	-23.8037	-21.3623	-22.583	-29.2969	-36.6211	-23.8037	-44.5557	-45.166	-61.0352	-54.9316	-48.2178	-61.0352	-66.5283					33.8	-70.8008	-68.9697	-67.749	-67.749	-70.1904	-68.3594	-66.5283	-69.5801	-67.1387	-62.2559	-65.3076	-68.9697	-67.1387					33.8	-123.287	-124.512	-82.7026	-21.6675	36.6211	97.0459	159.912	224.304	292.664	370.789	484.924	568.542	701.904
34	-20.1416	-25.0244	-23.8037	-25.0244	-29.9072	-25.6348	-42.1143	-44.5557	-56.1523	-59.2041	-51.2695	-59.8145	-64.6973					34	-70.1904	-61.6455	-66.5283	-66.5283	-67.1387	-65.3076	-68.9697	-67.1387	-63.4766	-64.6973	-71.4111	-74.4629	-71.4111					34	-124.507	-126.343	-79.3457	-20.4468	36.9263	97.6562	162.964	225.83	296.631	377.502	490.112	588.074	710.449
34.2	-19.5312	-27.4658	-26.8555	-23.1934	-33.5693	-32.3486	-41.5039	-40.2832	-53.7109	-53.7109	-50.0488	-62.2559	-65.918					34.2	-67.1387	-65.3076	-68.9697	-72.6318	-67.749	-67.749	-68.3594	-67.749	-62.8662	-65.3076	-68.3594	-70.1904	-65.918					34.2	-123.592	-122.375	-79.6509	-26.8555	36.6211	97.3511	155.945	228.577	299.988	382.385	503.235	599.976	728.455
34.4	-23.1934	-25.0244	-28.6865	-20.1416	-31.7383	-24.4141	-39.0625	-45.7764	-63.4766	-54.3213	-45.7764	-58.5938	-61.0352					34.4	-65.918	-68.9697	-67.1387	-75.6836	-70.1904	-70.8008	-70.8008	-71.4111	-65.3076	-65.918	-66.5283	-72.0215	-68.9697					34.4	-123.287	-125.732	-72.6318	-22.583	35.0952	97.6562	157.776	234.375	306.091	381.165	508.728	603.943	743.408
34.6	-28.6865	-20.1416	-32.3486	-23.1934	-34.79	-25.0244	-36.6211	-41.5039	-60.4248	-53.1006	-52.4902	-65.918	-59.2041					34.6	-68.9697	-69.5801	-71.4111	-64.0869	-70.1904	-67.1387	-68.9697	-70.8008	-66.5283	-62.2559	-68.3594	-69.5801	-67.749					34.6	-124.202	-124.512	-75.3784	-22.2778	37.2315	100.708	158.081	238.647	308.533	389.709	521.545	616.76	755.615
34.8	-17.0898	-21.3623	-25.0244	-24.4141	-36.6211	-30.5176	-38.4521	-37.8418	-55.542	-49.4385	-42.1143	-58.5938	-59.2041					34.8	-68.9697	-69.5801	-64.6973	-68.9697	-71.4111	-69.5801	-68.3594	-68.3594	-68.9697	-68.9697	-68.9697	-70.1904	-67.749					34.8	-121.761	-127.869	-77.2095	-22.2778	37.2315	99.1821	162.354	235.901	311.89	392.151	524.902	625.61	761.414
35	-25.0244	-20.752	-25.6348	-26.8555	-23.8037	-23.8037	-33.5693	-41.5039	-57.9834	-52.4902	-45.7764	-63.4766	-62.2559					35	-75.0732	-67.1387	-63.4766	-65.3076	-71.4111	-65.3076	-68.3594	-68.3594	-64.0869	-65.918	-72.0215	-70.1904	-71.4111					35	-122.371	-127.258	-78.125	-25.0244	38.147	101.318	158.386	236.816	313.721	399.475	527.344	625.305	776.367
35.2	-21.3623	-23.1934	-28.6865	-28.0762	-29.2969	-24.4141	-34.1797	-39.6729	-59.2041	-54.3213	-43.9453	-61.0352	-59.8145					35.2	-68.9697	-68.9697	-69.5801	-64.0869	-72.0215	-67.749	-68.9697	-68.9697	-62.8662	-69.5801	-67.749	-70.1904	-70.8008					35.2	-121.456	-127.563	-78.4302	-25.6348	36.3159	100.098	159.607	244.446	316.467	401.916	534.058	639.038	783.691
35.4	-18.9209	-30.5176	-26.2451	-28.6865	-29.9072	-30.5176	-32.959	-42.1143	-60.4248	-51.8799	-48.8281	-55.542	-66.5283					35.4	-67.749	-65.3076	-67.749	-69.5801	-72.6318	-65.3076	-72.6318	-71.4111	-63.4766	-64.6973	-65.918	-73.2422	-66.5283					35.4	-125.728	-131.531	-80.2612	-24.4141	39.978	99.4873	159.302	249.939	323.486	407.41	534.058	650.33	792.542
35.6	-16.4795	-23.1934	-26.8555	-21.9727	-31.7383	-23.1934	-45.166	-42.1143	-56.7627	-55.542	-50.0488	-59.8145	-61.6455					35.6	-68.9697	-67.1387	-65.918	-68.9697	-68.3594	-65.918	-69.5801	-68.3594	-68.3594	-65.918	-69.5801	-72.0215	-70.1904					35.6	-122.066	-129.089	-79.0405	-23.8037	40.8935	102.844	164.795	250.244	323.181	415.955	541.077	658.264	805.359
35.8	-17.0898	-30.5176	-30.5176	-21.9727	-30.5176	-25.0244	-42.1143	-39.0625	-56.1523	-51.8799	-47.6074	-57.9834	-59.8145					35.8	-65.918	-71.4111	-70.1904	-70.8008	-69.5801	-65.3076	-68.9697	-68.3594	-64.0869	-64.6973	-70.1904	-72.0215	-66.5283					35.8	-127.559	-130.31	-81.4819	-22.8882	44.2505	104.065	165.71	251.465	327.454	421.143	546.265	669.25	814.209
36	-24.4141	-23.1934	-26.2451	-24.4141	-29.2969	-23.1934	-40.8936	-36.0107	-53.1006	-54.3213	-47.6074	-62.8662	-62.2559					36	-69.5801	-67.1387	-68.3594	-68.9697	-68.9697	-65.918	-65.3076	-68.9697	-68.3594	-68.9697	-65.918	-72.6318	-68.9697					36	-128.475	-127.869	-82.0923	-24.7192	40.5884	108.032	166.931	252.991	335.083	431.213	555.725	680.237	835.266
36.2	-15.8691	-20.752	-28.6865	-22.583	-29.2969	-19.5312	-37.2314	-36.6211	-48.8281	-56.1523	-46.9971	-62.8662	-60.4248					36.2	-72.0215	-67.749	-72.6318	-66.5283	-70.8008	-65.918	-68.3594	-71.4111	-61.0352	-62.8662	-70.8008	-70.1904	-64.0869					36.2	-130.001	-127.869	-80.8716	-25.9399	42.1143	108.948	166.016	249.023	332.031	434.875	571.594	693.054	852.356
36.4	-19.5312	-24.4141	-32.3486	-24.4141	-28.0762	-26.8555	-37.2314	-40.2832	-50.6592	-51.8799	-48.2178	-54.3213	-61.6455					36.4	-67.749	-64.6973	-70.1904	-60.4248	-72.0215	-67.749	-67.749	-69.5801	-65.3076	-67.749	-68.9697	-71.4111	-69.5801					36.4	-128.17	-129.7	-83.313	-22.8882	39.0625	108.948	169.373	249.329	328.979	442.81	581.665	698.242	858.154
36.6	-21.9727	-28.0762	-26.2451	-19.5312	-29.2969	-25.0244	-40.2832	-39.0625	-55.542	-52.4902	-49.4385	-58.5938	-62.2559					36.6	-72.0215	-67.1387	-68.3594	-66.5283	-72.6318	-65.3076	-67.749	-69.5801	-64.0869	-68.9697	-68.3594	-75.0732	-68.9697					36.6	-129.695	-127.563	-83.0078	-26.5503	38.7573	109.558	174.255	252.686	337.83	442.81	581.665	707.703	868.53
36.8	-20.752	-27.4658	-23.8037	-17.7002	-36.6211	-26.2451	-45.166	-45.166	-58.5938	-55.542	-50.6592	-54.9316	-64.6973					36.8	-68.9697	-70.1904	-65.918	-73.2422	-72.6318	-65.3076	-72.0215	-65.918	-64.6973	-67.749	-69.5801	-69.5801	-64.0869					36.8	-126.339	-131.226	-83.0078	-24.7192	39.3677	106.506	175.171	258.179	341.797	449.524	589.294	717.163	880.127
37	-25.6348	-23.8037	-27.4658	-24.4141	-28.0762	-30.5176	-42.1143	-38.4521	-57.9834	-55.542	-48.8281	-54.9316	-61.6455					37	-71.4111	-66.5283	-66.5283	-70.1904	-68.9697	-65.3076	-70.1904	-69.5801	-61.0352	-65.918	-71.4111	-68.3594	-67.749					37	-126.339	-131.226	-79.9561	-21.6675	39.6728	112.305	171.204	261.536	348.206	451.355	599.67	729.98	881.348
37.2	-23.1934	-22.583	-25.6348	-18.9209	-26.8555	-25.0244	-35.4004	-33.5693	-50.6592	-50.0488	-46.3867	-56.7627	-66.5283					37.2	-68.9697	-67.1387	-70.8008	-66.5283	-68.9697	-72.6318	-68.9697	-66.5283	-64.6973	-65.3076	-68.3594	-71.4111	-69.5801					37.2	-127.254	-130.005	-81.4819	-25.9399	41.1987	112	175.781	263.367	352.783	460.205	611.572	740.356	891.724
37.4	-18.3105	-20.1416	-26.2451	-25.6348	-32.3486	-29.9072	-42.7246	-40.8936	-48.8281	-57.9834	-44.5557	-64.6973	-61.6455					37.4	-68.9697	-69.5801	-64.6973	-68.3594	-68.3594	-70.8008	-66.5283	-75.0732	-65.918	-66.5283	-68.3594	-73.2422	-65.918					37.4	-127.559	-129.7	-83.0078	-27.1606	39.978	108.948	171.204	261.23	348.511	455.933	617.676	735.474	908.203
37.6	-22.583	-25.6348	-24.4141	-25.6348	-34.1797	-24.4141	-41.5039	-40.2832	-53.1006	-53.1006	-46.9971	-60.4248	-59.8145					37.6	-70.1904	-68.9697	-65.918	-68.3594	-73.2422	-66.5283	-66.5283	-69.5801	-61.6455	-64.6973	-72.6318	-70.8008	-69.5801					37.6	-125.728	-131.836	-82.0923	-25.6348	38.7573	110.168	175.171	265.808	356.14	458.374	617.065	753.479	914.001
37.8	-21.9727	-21.3623	-27.4658	-20.752	-33.5693	-23.8037	-40.2832	-31.7383	-57.373	-56.7627	-49.4385	-62.2559	-64.6973					37.8	-67.749	-73.2422	-73.2422	-67.1387	-73.8525	-62.8662	-69.5801	-71.4111	-60.4248	-68.3594	-70.8008	-74.4629	-71.4111					37.8	-125.118	-130.31	-83.0078	-23.4985	39.978	107.422	181.58	266.418	362.854	467.834	620.117	761.108	920.715
38	-18.9209	-27.4658	-28.0762	-21.9727	-32.959	-26.2451	-42.1143	-39.0625	-59.2041	-54.9316	-50.0488	-61.0352	-61.0352					38	-68.9697	-70.1904	-67.1387	-65.918	-68.3594	-68.9697	-71.4111	-68.3594	-58.5938	-69.5801	-73.8525	-67.749	-72.0215					38	-126.644	-130.92	-77.2095	-25.6348	44.5557	107.727	184.631	261.23	368.652	482.178	631.104	776.978	938.416
38.2	-18.9209	-24.4141	-27.4658	-23.8037	-33.5693	-31.7383	-34.1797	-38.4521	-61.0352	-54.9316	-46.9971	-57.373	-58.5938					38.2	-68.3594	-67.749	-68.9697	-68.3594	-70.8008	-64.6973	-68.3594	-67.749	-61.0352	-68.3594	-69.5801	-66.5283	-70.1904					38.2	-124.507	-128.784	-77.5147	-25.6348	43.9453	105.896	178.528	267.639	374.146	489.807	641.174	782.776	947.266
38.4	-24.4141	-25.0244	-28.0762	-20.752	-28.0762	-25.6348	-40.8936	-41.5039	-59.2041	-57.373	-46.3867	-58.5938	-64.0869					38.4	-69.5801	-67.749	-69.5801	-70.1904	-70.1904	-68.3594	-70.8008	-71.4111	-61.0352	-67.749	-64.0869	-73.2422	-70.1904					38.4	-127.864	-127.258	-77.8198	-22.8882	44.5557	104.98	183.716	274.048	375.977	490.723	651.245	790.1	960.083
38.6	-29.2969	-23.8037	-26.8555	-21.9727	-29.9072	-33.5693	-42.7246	-39.6729	-51.8799	-54.9316	-53.1006	-59.8145	-64.6973					38.6	-73.2422	-68.3594	-68.3594	-72.0215	-70.1904	-68.9697	-68.9697	-70.1904	-62.2559	-70.1904	-70.8008	-72.6318	-70.8008					38.6	-124.507	-124.512	-77.8198	-22.8882	40.8935	107.727	179.749	271.301	381.47	494.69	660.4	802.002	977.173
38.8	-25.0244	-21.9727	-25.0244	-21.3623	-34.1797	-30.5176	-42.1143	-39.0625	-55.542	-48.2178	-53.1006	-60.4248	-63.4766					38.8	-68.9697	-72.0215	-68.3594	-68.9697	-72.0215	-67.749	-69.5801	-69.5801	-64.6973	-68.9697	-70.8008	-70.8008	-70.1904					38.8	-123.287	-128.479	-80.5664	-26.5503	43.9453	112.915	179.138	273.438	379.944	499.878	667.114	817.566	981.75
39	-18.9209	-21.9727	-25.6348	-24.4141	-28.0762	-25.6348	-43.335	-37.2314	-51.8799	-51.8799	-53.1006	-62.8662	-64.6973					39	-65.3076	-67.749	-71.4111	-65.918	-72.0215	-67.749	-72.6318	-70.1904	-63.4766	-65.918	-65.918	-73.8525	-72.0215					39	-125.423	-125.732	-77.2095	-23.4985	44.5557	111.389	186.462	276.184	386.963	502.014	676.27	831.299	981.75
39.2	-20.1416	-28.0762	-32.3486	-23.1934	-29.2969	-33.5693	-39.6729	-41.5039	-56.1523	-53.1006	-48.8281	-64.6973	-64.0869					39.2	-66.5283	-68.3594	-71.4111	-66.5283	-67.749	-66.5283	-68.3594	-68.9697	-60.4248	-68.3594	-64.0869	-74.4629	-67.1387					39.2	-125.118	-122.681	-78.7353	-27.1606	46.3867	111.694	187.378	283.203	391.235	511.78	687.561	832.214	993.652
39.4	-18.9209	-25.6348	-22.583	-23.8037	-28.6865	-31.7383	-41.5039	-42.7246	-59.8145	-56.7627	-45.166	-56.7627	-66.5283					39.4	-70.8008	-68.9697	-68.9697	-68.3594	-67.1387	-64.0869	-67.1387	-67.749	-62.8662	-64.6973	-68.9697	-70.1904	-64.6973					39.4	-123.897	-126.343	-75.0732	-24.4141	43.0298	117.493	189.209	292.664	389.099	513.306	693.97	842.59	1011.96
39.6	-21.9727	-24.4141	-23.1934	-23.1934	-32.3486	-26.8555	-42.1143	-39.6729	-53.7109	-56.1523	-46.3867	-54.9316	-61.6455					39.6	-69.5801	-65.3076	-68.3594	-69.5801	-70.1904	-62.8662	-69.5801	-65.918	-61.6455	-63.4766	-70.8008	-75.6836	-66.5283					39.6	-129.085	-125.427	-77.2095	-21.6675	45.166	122.375	190.43	291.748	390.93	518.188	698.547	848.083	1011.05
39.8	-23.8037	-24.4141	-26.8555	-18.3105	-34.1797	-26.2451	-43.9453	-37.8418	-51.8799	-54.9316	-46.9971	-55.542	-64.0869					39.8	-68.3594	-74.4629	-66.5283	-74.4629	-73.2422	-65.918	-67.749	-65.3076	-67.749	-65.918	-70.8008	-75.0732	-69.5801					39.8	-126.339	-128.784	-74.7681	-22.583	44.2505	119.629	189.209	292.053	403.137	530.701	705.261	863.647	1016.54
40	-20.1416	-23.1934	-25.6348	-20.1416	-31.7383	-28.0762	-40.2832	-38.4521	-59.2041	-48.2178	-49.4385	-59.2041	-64.6973					40	-72.6318	-67.749	-64.6973	-67.1387	-67.1387	-66.5283	-67.749	-70.8008	-67.749	-72.6318	-69.5801	-70.1904	-68.3594					40	-122.982	-126.038	-78.4302	-21.0571	44.2505	119.629	191.65	299.072	398.56	536.804	718.994	873.718	1031.49
40.2	-20.752	-20.1416	-23.8037	-26.2451	-26.2451	-28.6865	-41.5039	-37.2314	-59.2041	-50.6592	-50.0488	-56.7627	-66.5283					40.2	-69.5801	-68.3594	-73.8525	-68.9697	-70.8008	-69.5801	-69.5801	-69.5801	-62.8662	-68.9697	-65.918	-69.5801	-66.5283					40.2	-119.93	-127.258	-81.1768	-20.752	46.3867	118.103	194.092	300.598	401.916	538.635	718.079	885.01	1046.45
40.4	-18.3105	-21.3623	-25.0244	-25.0244	-25.6348	-29.2969	-39.6729	-42.7246	-53.1006	-54.3213	-51.2695	-62.8662	-65.918					40.4	-65.3076	-68.9697	-68.3594	-70.8008	-72.6318	-62.8662	-70.1904	-67.749	-67.1387	-61.6455	-67.1387	-70.1904	-68.9697					40.4	-125.728	-130.92	-77.8198	-20.752	48.2178	123.596	202.026	301.209	408.936	545.959	722.656	897.827	1051.03
40.6	-23.1934	-25.0244	-28.0762	-23.1934	-29.2969	-29.9072	-38.4521	-39.6729	-53.7109	-58.5938	-49.4385	-56.7627	-63.4766					40.6	-69.5801	-69.5801	-70.8008	-65.918	-70.1904	-61.0352	-72.6318	-67.749	-62.8662	-63.4766	-67.1387	-75.6836	-65.3076					40.6	-122.066	-129.395	-84.8389	-22.8882	45.4712	120.239	200.195	304.26	416.565	543.823	729.065	902.1	1065.98
40.8	-23.8037	-24.4141	-24.4141	-23.1934	-34.79	-29.2969	-40.2832	-43.9453	-54.3213	-60.4248	-51.2695	-55.542	-61.0352					40.8	-71.4111	-66.5283	-65.3076	-67.749	-67.749	-62.2559	-71.4111	-65.3076	-61.6455	-68.3594	-72.6318	-73.2422	-67.1387					40.8	-125.423	-132.446	-80.2612	-23.8037	49.7437	128.479	205.688	302.734	422.668	547.485	737	914.001	1085.82
41	-21.9727	-20.1416	-26.2451	-25.0244	-34.79	-26.2451	-39.6729	-36.6211	-56.1523	-53.7109	-43.335	-54.3213	-63.4766					41	-68.3594	-70.1904	-68.9697	-69.5801	-67.749	-63.4766	-70.8008	-66.5283	-67.1387	-67.749	-69.5801	-73.8525	-67.1387					41	-129.085	-127.869	-80.2612	-24.7192	46.6919	126.343	208.74	309.448	424.5	554.199	747.986	924.377	1091.61
41.2	-25.6348	-23.8037	-26.2451	-23.8037	-32.959	-34.1797	-42.7246	-42.1143	-53.7109	-48.8281	-47.6074	-60.4248	-61.6455					41.2	-72.0215	-70.1904	-70.1904	-71.4111	-70.1904	-65.918	-72.6318	-64.6973	-67.749	-68.3594	-73.8525	-68.3594	-73.8525					41.2	-127.864	-130.615	-79.3457	-19.8364	51.2695	125.732	212.097	316.467	430.603	564.27	759.277	933.838	1093.75
41.4	-23.1934	-25.0244	-28.0762	-20.1416	-30.5176	-29.2969	-41.5039	-39.6729	-50.0488	-54.3213	-46.9971	-57.373	-61.6455					41.4	-72.0215	-70.8008	-67.1387	-70.8008	-65.918	-62.8662	-72.6318	-71.4111	-62.8662	-67.749	-71.4111	-70.1904	-70.1904					41.4	-128.78	-130.615	-84.8389	-23.8037	46.3867	120.544	206.909	320.129	428.772	574.341	768.127	934.448	1094.67
41.6	-15.2588	-23.8037	-26.8555	-26.2451	-31.7383	-26.8555	-37.8418	-42.1143	-57.9834	-55.542	-49.4385	-56.7627	-65.3076					41.6	-66.5283	-68.9697	-66.5283	-70.8008	-74.4629	-65.918	-66.5283	-73.2422	-64.0869	-67.749	-64.0869	-72.0215	-66.5283					41.6	-123.897	-131.226	-84.5337	-24.4141	50.0488	119.934	210.571	329.59	435.181	581.055	774.536	947.266	1112.67
41.8	-21.3623	-24.4141	-28.0762	-23.8037	-34.1797	-26.8555	-46.3867	-36.6211	-47.6074	-54.9316	-48.2178	-59.2041	-67.749					41.8	-67.749	-67.749	-65.3076	-70.1904	-68.3594	-65.3076	-70.1904	-67.749	-67.749	-64.0869	-71.4111	-72.6318	-70.1904					41.8	-120.845	-128.479	-81.1768	-20.752	50.9644	124.512	213.928	328.674	448.303	584.106	788.269	957.031	1123.96
42	-17.0898	-20.752	-23.8037	-23.8037	-29.9072	-28.6865	-45.7764	-43.335	-57.373	-51.8799	-51.8799	-54.9316	-65.918					42	-66.5283	-73.8525	-64.0869	-68.3594	-66.5283	-66.5283	-70.8008	-69.5801	-65.3076	-63.4766	-73.2422	-70.8008	-68.3594					42	-122.982	-130.92	-81.1768	-16.1743	51.8799	127.258	216.98	332.031	450.439	594.177	795.898	965.271	1123.05
42.2	-20.752	-28.6865	-21.9727	-25.0244	-28.6865	-28.0762	-37.8418	-39.6729	-56.7627	-57.373	-45.166	-59.2041	-65.3076					42.2	-68.9697	-67.1387	-67.749	-70.8008	-68.3594	-67.749	-65.3076	-70.1904	-64.6973	-65.918	-62.8662	-73.2422	-65.918					42.2	-126.339	-130.005	-79.3457	-18.3105	53.7109	130.31	226.746	334.167	461.426	606.384	805.969	965.576	1129.76
42.4	-20.1416	-21.3623	-26.2451	-13.4277	-34.1797	-31.7383	-36.6211	-42.1143	-53.7109	-61.0352	-45.166	-59.2041	-59.8145					42.4	-68.3594	-64.6973	-68.3594	-64.6973	-71.4111	-64.6973	-67.1387	-71.4111	-66.5283	-70.1904	-68.9697	-74.4629	-66.5283					42.4	-123.592	-129.7	-75.9888	-19.8364	52.1851	127.563	222.778	333.557	462.646	617.981	811.157	975.342	1145.32
42.6	-23.1934	-18.9209	-28.0762	-18.9209	-32.3486	-23.1934	-43.335	-43.335	-59.8145	-55.542	-45.7764	-56.1523	-59.8145					42.6	-72.6318	-67.749	-66.5283	-68.9697	-69.5801	-65.3076	-68.9697	-73.2422	-64.0869	-67.749	-70.8008	-72.6318	-72.0215					42.6	-119.93	-130.005	-75.3784	-16.1743	54.9316	129.089	216.675	335.388	468.75	623.779	817.871	986.023	1160.58
42.8	-26.8555	-25.0244	-28.0762	-18.3105	-30.5176	-24.4141	-42.1143	-39.6729	-56.1523	-53.7109	-48.8281	-57.9834	-58.5938					42.8	-69.5801	-71.4111	-67.749	-70.1904	-71.4111	-68.3594	-68.9697	-71.4111	-64.0869	-65.3076	-70.1904	-68.3594	-72.0215					42.8	-125.118	-132.141	-79.0405	-18.3105	53.4058	131.836	224.304	339.966	477.295	627.747	827.026	996.094	1171.88
43	-14.6484	-25.6348	-28.0762	-21.3623	-32.3486	-30.5176	-43.9453	-42.1143	-52.4902	-51.2695	-48.2178	-56.1523	-59.8145					43	-66.5283	-73.8525	-65.3076	-67.1387	-72.6318	-64.6973	-72.6318	-67.749	-64.6973	-68.3594	-68.9697	-73.2422	-65.918					43	-126.644	-126.038	-83.6182	-15.8691	58.2886	135.193	227.661	344.238	480.347	631.409	829.163	1009.52	1182.25
43.2	-18.9209	-23.1934	-23.1934	-25.6348	-31.7383	-28.0762	-43.335	-36.0107	-57.9834	-56.1523	-48.2178	-57.373	-65.3076					43.2	-70.1904	-68.3594	-65.918	-69.5801	-70.1904	-64.6973	-71.4111	-72.6318	-65.918	-66.5283	-65.918	-70.8008	-69.5801					43.2	-126.339	-129.089	-77.2095	-14.0381	54.3213	130.92	226.44	345.459	484.619	636.597	832.214	1013.18	1193.54
43.4	-18.9209	-25.0244	-23.8037	-25.0244	-35.4004	-29.2969	-38.4521	-41.5039	-57.9834	-53.7109	-49.4385	-54.9316	-62.8662					43.4	-70.8008	-67.749	-68.9697	-68.3594	-68.3594	-62.8662	-69.5801	-73.2422	-59.2041	-66.5283	-69.5801	-72.6318	-67.1387					43.4	-129.085	-126.648	-80.2612	-15.564	52.7954	132.141	228.271	346.68	493.469	639.954	835.876	1023.25	1209.11
43.6	-18.9209	-23.1934	-21.3623	-23.8037	-36.0107	-27.4658	-39.6729	-41.5039	-55.542	-59.2041	-44.5557	-58.5938	-59.2041					43.6	-72.6318	-65.918	-68.9697	-67.1387	-68.3594	-68.9697	-72.6318	-70.1904	-64.6973	-67.749	-64.6973	-71.4111	-68.9697					43.6	-129.695	-129.395	-76.9043	-20.4468	49.7437	135.803	236.511	353.699	498.962	650.94	846.252	1033.94	1224.37
43.8	-17.7002	-23.8037	-24.4141	-23.8037	-36.6211	-32.3486	-42.1143	-42.1143	-55.542	-56.7627	-45.7764	-56.1523	-59.8145					43.8	-68.3594	-69.5801	-66.5283	-63.4766	-75.0732	-65.918	-73.8525	-68.9697	-65.3076	-67.749	-68.9697	-72.6318	-69.5801					43.8	-124.202	-127.869	-79.9561	-18.9209	54.0161	137.939	232.544	356.75	506.287	653.076	854.797	1042.48	1244.2
44	-22.583	-23.8037	-29.2969	-20.752	-29.9072	-26.2451	-38.4521	-37.2314	-55.542	-53.1006	-41.5039	-51.8799	-63.4766					44	-72.6318	-68.9697	-70.8008	-67.749	-72.0215	-65.918	-68.3594	-68.9697	-64.6973	-68.3594	-70.1904	-72.6318	-70.1904					44	-124.202	-129.7	-80.2612	-12.207	51.5747	134.583	235.596	358.582	503.235	664.978	857.544	1050.11	1243.9
44.2	-24.4141	-23.1934	-29.9072	-21.3623	-32.3486	-26.8555	-37.2314	-40.2832	-59.2041	-49.4385	-50.6592	-61.0352	-64.0869					44.2	-70.8008	-68.3594	-67.749	-65.3076	-70.8008	-69.5801	-73.8525	-72.6318	-61.0352	-66.5283	-67.1387	-70.1904	-69.5801					44.2	-120.235	-130.615	-79.9561	-14.0381	53.7109	130.31	232.239	360.107	510.864	674.438	866.089	1059.27	1240.54
44.4	-20.1416	-21.9727	-25.6348	-23.1934	-29.2969	-26.8555	-37.8418	-37.8418	-54.3213	-57.9834	-47.6074	-62.2559	-61.0352					44.4	-67.749	-65.918	-68.3594	-68.9697	-66.5283	-65.918	-71.4111	-72.0215	-60.4248	-65.918	-72.6318	-71.4111	-67.749					44.4	-124.202	-133.972	-74.4629	-20.1416	57.6782	129.089	233.765	357.971	514.526	682.678	866.394	1064.76	1247.25
44.6	-26.8555	-26.8555	-23.8037	-23.1934	-28.6865	-34.1797	-43.9453	-45.7764	-53.7109	-53.7109	-46.9971	-61.0352	-66.5283					44.6	-71.4111	-70.8008	-65.918	-59.2041	-68.9697	-67.749	-73.8525	-73.2422	-59.2041	-66.5283	-68.9697	-70.1904	-69.5801					44.6	-116.268	-134.888	-75.0732	-17.395	54.6265	129.7	235.291	364.99	512.085	690.308	869.141	1067.81	1258.85
44.8	-22.583	-24.4141	-26.8555	-24.4141	-29.2969	-33.5693	-46.3867	-44.5557	-53.7109	-50.0488	-50.0488	-61.0352	-68.3594					44.8	-70.1904	-70.1904	-69.5801	-65.918	-64.6973	-62.8662	-68.3594	-71.4111	-61.0352	-68.9697	-70.8008	-70.1904	-68.3594					44.8	-121.761	-134.583	-74.1577	-17.0898	53.7109	135.498	236.816	364.38	523.376	696.716	877.38	1065.98	1258.85
45	-21.3623	-23.1934	-26.2451	-23.1934	-34.1797	-28.0762	-43.335	-41.5039	-55.542	-51.8799	-47.6074	-54.3213	-67.1387					45	-69.5801	-65.3076	-72.6318	-68.9697	-69.5801	-67.749	-73.8525	-69.5801	-61.0352	-67.1387	-70.1904	-70.8008	-73.8525					45	-122.371	-131.836	-76.9043	-21.6675	54.9316	136.108	240.784	367.126	525.208	704.651	891.113	1079.71	1274.11
45.2	-23.1934	-25.0244	-29.9072	-17.0898	-28.6865	-36.0107	-37.8418	-38.4521	-50.0488	-51.8799	-50.0488	-60.4248	-65.3076					45.2	-73.8525	-66.5283	-66.5283	-67.749	-69.5801	-68.3594	-66.5283	-68.3594	-62.8662	-70.1904	-69.5801	-71.4111	-70.8008					45.2	-124.202	-129.7	-72.6318	-19.5312	53.7109	140.076	238.342	370.789	528.564	701.904	899.353	1086.73	1282.65
45.4	-20.752	-17.0898	-25.0244	-24.4141	-26.8555	-34.1797	-40.8936	-36.0107	-57.9834	-56.7627	-48.8281	-61.6455	-63.4766					45.4	-68.9697	-67.1387	-71.4111	-66.5283	-72.0215	-66.5283	-65.3076	-70.1904	-65.918	-72.0215	-66.5283	-73.2422	-69.5801					45.4	-118.709	-130.92	-75.0732	-15.8691	55.8472	143.738	235.596	370.789	529.785	708.923	888.367	1097.11	1296.69
45.6	-21.3623	-25.0244	-28.6865	-21.9727	-30.5176	-29.2969	-41.5039	-42.7246	-51.2695	-53.1006	-44.5557	-63.4766	-64.6973					45.6	-70.1904	-70.8008	-64.0869	-59.8145	-73.8525	-68.3594	-70.1904	-71.4111	-58.5938	-70.1904	-70.1904	-70.1904	-67.1387					45.6	-122.982	-127.563	-76.5991	-17.7002	56.4575	148.01	239.868	375.671	533.447	713.501	897.522	1109.31	1306.46
45.8	-21.9727	-23.1934	-26.2451	-21.3623	-30.5176	-23.1934	-40.8936	-43.9453	-53.1006	-54.3213	-51.2695	-64.6973	-60.4248					45.8	-70.8008	-65.3076	-69.5801	-62.8662	-62.8662	-67.1387	-70.8008	-70.8008	-59.8145	-64.6973	-70.8008	-65.918	-68.9697					45.8	-123.287	-130.92	-76.9043	-20.1416	57.373	141.296	248.413	383.301	543.213	725.403	901.794	1118.47	1315
46	-22.583	-27.4658	-23.1934	-28.0762	-33.5693	-29.2969	-42.1143	-42.1143	-51.2695	-50.6592	-48.8281	-59.8145	-64.6973					46	-68.9697	-66.5283	-63.4766	-64.6973	-67.1387	-64.6973	-70.1904	-61.6455	-62.8662	-65.3076	-70.8008	-70.1904	-65.3076					46	-119.93	-132.446	-76.5991	-19.8364	53.1006	145.264	244.446	381.165	543.518	734.253	908.203	1129.15	1321.72
46.2	-23.1934	-28.0762	-24.4141	-24.4141	-30.5176	-36.6211	-45.7764	-45.7764	-56.7627	-54.9316	-52.4902	-63.4766	-69.5801					46.2	-71.4111	-69.5801	-69.5801	-64.6973	-70.1904	-67.749	-73.2422	-68.3594	-65.3076	-67.1387	-64.6973	-67.749	-69.5801					46.2	-124.813	-130.31	-76.5991	-19.5312	61.0352	143.433	246.277	388.794	548.706	731.506	917.358	1135.56	1327.82
46.4	-18.9209	-18.9209	-20.1416	-21.3623	-28.6865	-32.3486	-40.8936	-43.335	-50.6592	-56.1523	-48.2178	-64.0869	-61.6455					46.4	-69.5801	-67.749	-65.918	-68.3594	-67.749	-65.918	-68.3594	-67.1387	-61.6455	-68.3594	-67.749	-72.0215	-64.6973					46.4	-122.371	-128.174	-82.7026	-18.6157	55.8472	139.465	245.056	389.709	553.894	746.765	928.955	1141.36	1332.09
46.6	-24.4141	-18.9209	-21.9727	-20.1416	-32.3486	-25.6348	-40.2832	-42.1143	-61.0352	-59.8145	-44.5557	-62.8662	-63.4766					46.6	-67.749	-70.8008	-65.3076	-67.1387	-70.1904	-66.5283	-64.6973	-69.5801	-63.4766	-66.5283	-72.0215	-72.6318	-66.5283					46.6	-124.507	-131.836	-78.7353	-19.2261	59.5093	148.621	249.023	392.151	559.998	751.038	935.059	1145.32	1345.21
46.8	-23.8037	-24.4141	-31.7383	-26.2451	-34.1797	-29.2969	-40.8936	-40.2832	-54.3213	-54.9316	-46.3867	-68.9697	-63.4766					46.8	-64.0869	-71.4111	-64.6973	-65.3076	-72.6318	-66.5283	-64.0869	-67.1387	-65.3076	-65.918	-64.0869	-74.4629	-70.1904					46.8	-120.54	-133.667	-79.6509	-21.6675	58.2886	153.198	254.211	403.137	562.439	760.803	941.162	1154.48	1359.86
47	-19.5312	-19.5312	-24.4141	-23.1934	-31.7383	-28.6865	-40.8936	-37.8418	-53.1006	-55.542	-45.166	-61.6455	-65.3076					47	-67.1387	-66.5283	-68.3594	-63.4766	-72.6318	-62.8662	-69.5801	-64.6973	-64.6973	-65.918	-67.749	-75.0732	-72.6318					47	-118.404	-130.615	-79.6509	-15.8691	61.3403	150.452	252.686	402.527	566.101	766.602	945.435	1158.75	1363.83
47.2	-17.7002	-23.1934	-20.752	-26.2451	-35.4004	-32.3486	-44.5557	-46.3867	-56.1523	-54.9316	-45.7764	-57.9834	-63.4766					47.2	-67.749	-64.6973	-66.5283	-68.3594	-67.749	-68.9697	-70.8008	-63.4766	-65.3076	-66.5283	-68.9697	-71.4111	-72.0215					47.2	-123.287	-129.7	-82.0923	-18.6157	58.5938	148.01	256.348	402.832	573.73	765.991	952.759	1170.35	1372.07
47.4	-18.3105	-18.3105	-22.583	-23.8037	-34.79	-32.3486	-37.8418	-40.8936	-54.3213	-53.1006	-48.2178	-56.7627	-62.8662					47.4	-70.8008	-65.3076	-66.5283	-73.8525	-71.4111	-62.8662	-66.5283	-67.1387	-67.749	-65.918	-70.1904	-70.1904	-68.3594					47.4	-126.644	-129.395	-78.7353	-17.7002	54.0161	144.043	260.315	402.222	581.36	772.095	959.778	1183.17	1382.45
47.6	-23.8037	-28.0762	-23.1934	-24.4141	-27.4658	-25.6348	-35.4004	-40.2832	-57.9834	-55.542	-48.2178	-56.7627	-64.0869					47.6	-67.749	-69.5801	-65.918	-67.1387	-70.8008	-65.3076	-70.8008	-70.1904	-61.6455	-65.918	-72.0215	-69.5801	-72.6318					47.6	-123.897	-128.479	-76.5991	-19.5312	57.373	150.452	257.874	407.715	584.106	776.672	967.407	1191.41	1391.91
47.8	-25.0244	-23.1934	-23.1934	-23.8037	-25.6348	-27.4658	-45.7764	-48.8281	-57.373	-56.1523	-48.2178	-55.542	-64.0869					47.8	-67.749	-64.0869	-67.1387	-64.6973	-70.1904	-66.5283	-67.749	-73.8525	-64.0869	-65.918	-66.5283	-73.8525	-68.9697					47.8	-123.287	-129.089	-81.1768	-22.8882	61.3403	149.231	261.536	409.546	581.665	778.503	961.609	1192.02	1401.37
48	-23.1934	-23.1934	-25.0244	-23.1934	-29.9072	-35.4004	-39.6729	-41.5039	-53.1006	-54.9316	-50.6592	-61.6455	-64.0869					48	-68.9697	-65.3076	-68.9697	-73.8525	-70.1904	-68.3594	-70.8008	-68.3594	-66.5283	-65.918	-67.1387	-73.8525	-67.749					48	-125.728	-130.31	-77.8198	-20.752	63.7817	153.198	263.367	417.175	593.567	789.49	967.712	1203.61	1416.63
48.2	-22.583	-20.1416	-28.6865	-23.1934	-27.4658	-30.5176	-42.1143	-38.4521	-50.6592	-54.3213	-43.9453	-61.6455	-59.2041					48.2	-68.3594	-70.1904	-68.3594	-67.1387	-73.2422	-62.2559	-70.1904	-63.4766	-66.5283	-67.749	-68.3594	-73.8525	-66.5283					48.2	-128.78	-133.057	-75.6836	-20.4468	64.6973	151.672	265.198	415.955	590.82	801.392	976.562	1202.7	1423.95
48.4	-18.9209	-23.8037	-24.4141	-21.9727	-34.79	-31.7383	-39.0625	-36.0107	-54.9316	-51.8799	-47.6074	-63.4766	-62.2559					48.4	-70.1904	-66.5283	-70.8008	-69.5801	-71.4111	-66.5283	-66.5283	-65.3076	-62.8662	-65.918	-70.8008	-71.4111	-72.6318					48.4	-125.118	-130.615	-77.8198	-17.7002	58.2886	153.198	265.808	416.565	595.093	812.073	987.854	1210.33	1430.66
48.6	-18.3105	-25.6348	-25.6348	-20.752	-29.2969	-29.9072	-43.9453	-41.5039	-54.9316	-55.542	-50.6592	-61.6455	-64.0869					48.6	-71.4111	-68.3594	-68.3594	-67.749	-69.5801	-63.4766	-70.8008	-64.0869	-61.0352	-68.9697	-68.3594	-72.6318	-64.6973					48.6	-129.085	-132.751	-73.2422	-14.3433	58.8989	155.945	268.555	421.448	596.313	818.481	997.925	1222.53	1430.97
48.8	-19.5312	-21.3623	-28.0762	-20.752	-32.3486	-26.8555	-41.5039	-43.335	-56.1523	-59.2041	-50.0488	-62.2559	-61.6455					48.8	-70.8008	-70.1904	-65.3076	-68.3594	-70.8008	-61.0352	-69.5801	-66.5283	-59.2041	-67.749	-70.8008	-68.9697	-70.8008					48.8	-125.423	-132.751	-76.2939	-14.6484	62.2559	156.86	268.555	430.298	599.365	813.599	1005.25	1228.03	1434.33
49	-23.1934	-25.6348	-22.583	-29.2969	-31.7383	-25.0244	-44.5557	-44.5557	-59.8145	-54.9316	-43.335	-61.0352	-61.6455					49	-68.3594	-72.6318	-67.749	-69.5801	-71.4111	-62.2559	-73.8525	-65.3076	-63.4766	-67.1387	-70.1904	-65.3076	-70.1904					49	-125.118	-137.024	-77.8198	-18.3105	62.2559	158.997	270.691	432.434	612.183	817.871	1009.83	1232.3	1443.48
49.2	-25.0244	-26.2451	-28.6865	-19.5312	-32.3486	-31.7383	-45.166	-40.8936	-55.542	-59.2041	-52.4902	-60.4248	-65.3076					49.2	-70.1904	-76.9043	-70.1904	-70.8008	-71.4111	-67.749	-70.1904	-65.3076	-67.749	-67.749	-70.1904	-71.4111	-70.8008					49.2	-123.897	-130.92	-75.6836	-17.395	61.3403	158.997	275.879	433.044	616.455	822.449	1013.79	1243.9	1446.53
49.4	-17.7002	-25.6348	-26.8555	-18.9209	-34.1797	-25.6348	-37.2314	-43.335	-54.3213	-54.9316	-51.2695	-61.6455	-64.6973					49.4	-69.5801	-70.1904	-71.4111	-70.8008	-68.3594	-70.1904	-70.8008	-70.8008	-60.4248	-70.8008	-70.1904	-71.4111	-69.5801					49.4	-125.423	-129.089	-75.9888	-17.395	61.6455	159.912	276.794	437.317	616.76	829.773	1009.83	1240.23	1447.45
49.6	-19.5312	-19.5312	-24.4141	-27.4658	-33.5693	-31.7383	-42.7246	-40.8936	-60.4248	-54.3213	-54.3213	-64.0869	-64.6973					49.6	-72.0215	-66.5283	-68.3594	-64.0869	-68.9697	-66.5283	-70.1904	-73.8525	-62.8662	-68.3594	-69.5801	-67.749	-69.5801					49.6	-126.949	-131.226	-74.4629	-13.4277	65.918	164.795	278.931	438.538	622.253	834.961	1018.07	1246.64	1451.42
49.8	-18.3105	-21.9727	-26.2451	-24.4141	-31.7383	-25.0244	-37.8418	-41.5039	-51.8799	-53.7109	-56.7627	-60.4248	-62.8662					49.8	-68.9697	-72.0215	-62.8662	-69.5801	-72.6318	-65.3076	-67.1387	-66.5283	-64.6973	-69.5801	-70.8008	-67.1387	-66.5283					49.8	-125.118	-130.31	-73.5474	-15.564	59.8145	166.931	274.658	435.181	626.221	839.844	1023.25	1248.78	1450.81
50	-18.3105	-19.5312	-21.3623	-23.1934	-34.1797	-31.7383	-39.6729	-41.5039	-57.9834	-59.2041	-50.0488	-59.8145	-63.4766					50	-66.5283	-68.3594	-68.9697	-67.1387	-69.5801	-64.6973	-70.1904	-67.749	-63.4766	-64.6973	-69.5801	-70.8008	-65.918					50	-125.423	-132.141	-77.5147	-10.0708	63.4766	173.645	270.386	440.979	637.512	842.59	1033.02	1259.16	1453.55
50.2	-19.5312	-23.1934	-25.6348	-21.9727	-32.3486	-27.4658	-42.1143	-40.2832	-57.9834	-55.542	-49.4385	-59.8145	-64.0869					50.2	-66.5283	-73.2422	-70.1904	-66.5283	-72.0215	-64.6973	-65.3076	-66.5283	-63.4766	-66.5283	-65.918	-73.2422	-71.4111					50.2	-125.118	-129.395	-78.4302	-14.6484	61.3403	175.171	283.508	443.726	635.681	844.116	1033.33	1264.65	1456.6
50.4	-23.8037	-18.9209	-25.6348	-18.9209	-34.1797	-23.8037	-42.7246	-38.4521	-61.6455	-50.6592	-48.8281	-57.9834	-61.6455					50.4	-68.9697	-70.1904	-65.918	-67.749	-70.1904	-63.4766	-67.749	-71.4111	-62.2559	-66.5283	-66.5283	-66.5283	-70.8008					50.4	-116.573	-131.836	-77.5147	-10.6812	62.561	170.898	288.086	449.219	628.052	847.778	1038.51	1269.53	1468.2
50.6	-25.6348	-21.3623	-25.6348	-21.9727	-34.79	-29.2969	-44.5557	-41.5039	-57.9834	-51.8799	-50.0488	-64.0869	-61.0352					50.6	-70.8008	-72.0215	-72.0215	-68.9697	-69.5801	-66.5283	-67.749	-67.749	-63.4766	-67.749	-67.749	-68.3594	-72.6318					50.6	-114.437	-133.972	-78.4302	-12.5122	63.1714	171.509	288.696	453.186	635.376	845.337	1045.84	1276.55	1478.27
50.8	-22.583	-20.1416	-23.8037	-24.4141	-31.7383	-28.6865	-40.8936	-45.166	-57.373	-51.8799	-52.4902	-60.4248	-61.6455					50.8	-72.6318	-67.1387	-68.3594	-63.4766	-69.5801	-65.918	-65.3076	-65.918	-63.4766	-67.749	-70.1904	-72.0215	-68.3594					50.8	-125.423	-133.057	-78.125	-6.10352	62.8662	174.866	293.579	452.576	639.648	854.187	1044.01	1277.16	1494.45
51	-24.4141	-21.9727	-27.4658	-22.583	-30.5176	-25.0244	-42.1143	-39.6729	-57.373	-53.7109	-51.2695	-56.7627	-68.3594					51	-68.3594	-70.1904	-64.0869	-67.749	-73.2422	-66.5283	-68.9697	-70.1904	-61.6455	-68.3594	-70.8008	-73.2422	-68.3594					51	-120.235	-130.615	-78.4302	-10.376	62.2559	178.833	292.664	463.257	652.161	859.985	1054.99	1282.35	1494.45
51.2	-19.5312	-26.2451	-28.6865	-26.8555	-29.2969	-25.6348	-40.8936	-39.6729	-55.542	-56.7627	-53.7109	-58.5938	-65.3076					51.2	-65.918	-70.8008	-65.3076	-67.749	-70.1904	-65.3076	-68.3594	-68.3594	-60.4248	-65.918	-70.1904	-68.3594	-69.5801					51.2	-122.066	-130.005	-83.9233	-11.5967	67.749	178.833	296.326	460.51	655.518	862.427	1058.04	1286.93	1502.08
51.4	-20.752	-20.752	-26.8555	-26.2451	-29.9072	-32.3486	-40.8936	-37.8418	-55.542	-58.5938	-53.1006	-62.8662	-59.8145					51.4	-66.5283	-72.6318	-68.3594	-68.3594	-66.5283	-68.3594	-67.1387	-68.3594	-67.1387	-66.5283	-65.3076	-72.6318	-72.6318					51.4	-119.014	-127.869	-82.7026	-10.0708	67.4438	180.054	299.072	461.121	653.076	865.479	1068.12	1284.18	1513.06
51.6	-21.9727	-23.1934	-21.9727	-25.0244	-30.5176	-26.2451	-45.7764	-38.4521	-53.7109	-58.5938	-49.4385	-60.4248	-64.6973					51.6	-64.6973	-75.0732	-70.1904	-65.918	-72.6318	-68.3594	-70.8008	-68.3594	-65.3076	-68.9697	-71.4111	-71.4111	-69.5801					51.6	-122.982	-128.784	-80.2612	-11.5967	68.0542	178.223	296.936	464.783	661.316	878.296	1076.97	1287.84	1522.83
51.8	-23.1934	-25.0244	-25.6348	-20.752	-28.0762	-26.8555	-41.5039	-43.9453	-53.1006	-53.1006	-44.5557	-59.8145	-65.918					51.8	-70.1904	-69.5801	-67.749	-68.3594	-70.1904	-65.918	-69.5801	-69.5801	-59.8145	-68.3594	-70.1904	-69.5801	-67.1387					51.8	-124.507	-126.648	-79.3457	-9.46045	71.106	183.411	301.209	463.867	666.809	883.789	1087.04	1308.29	1521.3
52	-21.9727	-23.1934	-26.8555	-21.3623	-26.2451	-25.0244	-40.8936	-37.2314	-56.7627	-51.2695	-47.6074	-63.4766	-60.4248					52	-67.749	-70.8008	-66.5283	-65.918	-68.9697	-61.0352	-68.9697	-67.749	-64.0869	-66.5283	-68.9697	-71.4111	-67.1387					52	-125.118	-128.479	-80.5664	-12.207	67.1387	179.443	305.176	469.971	670.471	886.536	1098.33	1314.7	1523.44
52.2	-25.6348	-24.4141	-23.1934	-28.0762	-32.959	-25.0244	-39.6729	-37.2314	-53.7109	-50.0488	-51.2695	-60.4248	-64.0869					52.2	-73.2422	-71.4111	-66.5283	-70.8008	-68.9697	-62.8662	-68.9697	-69.5801	-65.3076	-63.4766	-71.4111	-70.8008	-66.5283					52.2	-122.982	-126.343	-77.2095	-14.0381	73.2422	183.716	305.176	472.107	671.082	896.606	1101.38	1320.5	1530.46
52.4	-15.2588	-22.583	-28.6865	-23.1934	-29.2969	-32.3486	-39.6729	-40.8936	-53.1006	-48.8281	-56.7627	-64.6973	-68.3594					52.4	-67.749	-67.749	-72.6318	-68.3594	-69.5801	-65.918	-68.9697	-68.9697	-66.5283	-67.1387	-70.1904	-67.1387	-69.5801					52.4	-129.085	-127.563	-74.1577	-14.9536	76.2939	180.054	308.228	472.412	682.678	899.353	1111.15	1316.53	1544.19
52.6	-21.9727	-30.5176	-21.3623	-23.1934	-31.7383	-29.2969	-45.7764	-37.2314	-54.9316	-56.7627	-54.3213	-61.6455	-66.5283					52.6	-66.5283	-69.5801	-62.2559	-62.8662	-67.749	-63.4766	-67.1387	-67.749	-59.2041	-67.1387	-72.0215	-71.4111	-65.918					52.6	-130.001	-130.92	-79.0405	-17.395	77.2095	182.495	313.11	476.074	681.152	898.743	1107.79	1327.82	1550.29
52.8	-23.8037	-19.5312	-19.5312	-26.8555	-29.2969	-31.7383	-39.6729	-39.6729	-56.7627	-54.9316	-50.0488	-62.2559	-63.4766					52.8	-66.5283	-68.3594	-70.1904	-63.4766	-66.5283	-67.1387	-63.4766	-70.8008	-62.8662	-63.4766	-68.9697	-69.5801	-65.918					52.8	-121.151	-132.751	-77.8198	-14.9536	70.4956	183.105	313.721	483.093	686.34	905.151	1111.45	1335.45	1558.23
53	-25.6348	-23.1934	-26.8555	-27.4658	-33.5693	-29.9072	-39.6729	-40.2832	-57.9834	-62.8662	-49.4385	-61.6455	-61.0352					53	-68.3594	-67.749	-70.1904	-67.749	-69.5801	-67.1387	-68.3594	-67.1387	-66.5283	-67.749	-67.1387	-69.5801	-68.3594					53	-124.813	-132.141	-75.9888	-18.0054	72.3267	179.443	319.824	483.398	693.054	902.405	1109.92	1340.94	1568.3
53.2	-19.5312	-16.4795	-32.3486	-24.4141	-32.3486	-26.8555	-37.8418	-42.7246	-51.2695	-57.9834	-43.9453	-62.2559	-61.0352					53.2	-73.2422	-68.9697	-70.1904	-70.8008	-68.9697	-69.5801	-69.5801	-62.8662	-64.6973	-70.8008	-67.749	-69.5801	-72.6318					53.2	-124.202	-131.531	-75.6836	-16.1743	74.1577	184.326	317.383	489.502	699.768	916.443	1118.77	1343.38	1568.3
53.4	-23.8037	-23.8037	-32.3486	-21.9727	-25.6348	-28.0762	-41.5039	-43.9453	-54.3213	-54.9316	-50.6592	-59.2041	-63.4766					53.4	-67.749	-66.5283	-66.5283	-67.1387	-73.2422	-68.9697	-66.5283	-68.3594	-61.6455	-65.3076	-68.9697	-72.0215	-67.749					53.4	-116.268	-127.563	-74.4629	-15.564	75.6836	186.462	321.045	490.417	708.313	915.222	1125.79	1351.62	1567.99
53.6	-20.752	-25.6348	-26.2451	-26.8555	-34.79	-29.2969	-45.7764	-41.5039	-51.8799	-50.6592	-48.8281	-66.5283	-68.3594					53.6	-71.4111	-71.4111	-69.5801	-65.918	-68.3594	-70.1904	-70.1904	-66.5283	-62.8662	-66.5283	-73.2422	-70.1904	-65.918					53.6	-122.066	-127.869	-76.5991	-14.0381	73.5474	186.768	323.486	497.437	711.365	915.833	1138.61	1358.34	1581.42
53.8	-22.583	-20.752	-28.0762	-25.6348	-37.8418	-22.583	-43.335	-40.2832	-57.373	-55.542	-46.9971	-59.8145	-62.8662					53.8	-66.5283	-68.9697	-64.0869	-67.1387	-63.4766	-66.5283	-65.3076	-69.5801	-70.8008	-59.2041	-68.9697	-72.0215	-67.749					53.8	-120.54	-124.512	-74.4629	-12.8174	75.0732	189.819	329.285	500.488	711.365	925.293	1146.24	1362	1585.69
54	-21.9727	-24.4141	-25.6348	-23.8037	-34.1797	-28.6865	-44.5557	-37.2314	-56.1523	-54.3213	-49.4385	-61.0352	-63.4766					54	-71.4111	-67.749	-64.0869	-64.0869	-68.9697	-60.4248	-67.749	-70.1904	-65.3076	-65.918	-68.9697	-68.3594	-67.749					54	-115.657	-127.258	-76.9043	-10.376	76.2939	196.533	336.304	505.676	715.942	925.598	1150.51	1371.46	1594.85
54.2	-18.3105	-24.4141	-25.0244	-28.6865	-32.3486	-28.6865	-39.0625	-43.335	-53.7109	-54.3213	-49.4385	-57.9834	-62.2559					54.2	-70.1904	-70.8008	-69.5801	-68.9697	-71.4111	-61.0352	-67.1387	-68.9697	-63.4766	-64.0869	-64.0869	-71.4111	-67.1387					54.2	-121.761	-129.7	-73.5474	-12.8174	78.4302	193.481	336.609	508.728	720.215	927.124	1150.82	1376.04	1596.07
54.4	-23.1934	-19.5312	-29.2969	-25.6348	-32.3486	-27.4658	-39.6729	-39.6729	-56.7627	-59.2041	-50.6592	-58.5938	-64.0869					54.4	-68.9697	-68.9697	-70.8008	-68.3594	-73.2422	-66.5283	-68.3594	-68.9697	-68.3594	-65.918	-67.749	-72.6318	-72.0215					54.4	-123.287	-128.784	-73.2422	-18.0054	72.0215	189.514	333.252	513.611	722.046	934.753	1157.23	1383.06	1589.05
54.6	-24.4141	-21.3623	-24.4141	-24.4141	-25.0244	-26.8555	-40.2832	-37.2314	-61.0352	-56.1523	-48.2178	-59.8145	-61.0352					54.6	-66.5283	-67.749	-69.5801	-68.3594	-72.0215	-69.5801	-66.5283	-70.8008	-68.3594	-65.918	-72.0215	-71.4111	-70.1904					54.6	-122.371	-131.836	-71.106	-14.0381	70.8008	190.43	335.083	512.695	728.76	937.195	1156.92	1382.45	1593.63
54.8	-23.1934	-21.3623	-26.2451	-25.6348	-29.9072	-28.0762	-37.8418	-39.0625	-55.542	-52.4902	-46.9971	-60.4248	-57.9834					54.8	-72.0215	-70.1904	-71.4111	-63.4766	-72.6318	-68.3594	-68.9697	-67.749	-67.749	-66.5283	-70.1904	-72.6318	-64.0869					54.8	-126.339	-127.563	-76.9043	-12.207	73.8525	191.345	337.524	519.104	734.863	936.89	1162.41	1390.69	1605.53
55	-15.8691	-29.2969	-29.2969	-26.8555	-28.6865	-28.6865	-42.7246	-43.335	-53.7109	-55.542	-48.2178	-62.2559	-63.4766					55	-75.0732	-67.749	-68.3594	-64.6973	-70.1904	-66.5283	-71.4111	-69.5801	-62.2559	-65.918	-72.6318	-72.0215	-67.749					55	-125.423	-130.92	-75.6836	-14.3433	74.7681	189.514	338.44	519.409	734.558	941.772	1162.11	1394.65	1608.89
55.2	-24.4141	-21.9727	-24.4141	-26.8555	-34.1797	-25.6348	-40.8936	-41.5039	-55.542	-54.3213	-53.7109	-56.1523	-56.7627					55.2	-70.8008	-66.5283	-65.3076	-73.8525	-68.3594	-68.9697	-68.9697	-67.749	-62.8662	-64.0869	-70.1904	-70.1904	-68.3594					55.2	-127.559	-128.479	-74.1577	-15.2588	76.9043	194.092	339.966	516.968	736.694	948.181	1167.6	1395.26	1621.4
55.4	-18.9209	-21.3623	-25.0244	-26.8555	-31.7383	-26.8555	-37.2314	-48.8281	-53.7109	-58.5938	-43.9453	-57.9834	-59.2041					55.4	-68.3594	-67.749	-64.6973	-68.3594	-70.1904	-64.6973	-73.2422	-71.4111	-66.5283	-64.0869	-70.1904	-69.5801	-68.9697					55.4	-126.644	-127.563	-74.4629	-12.5122	76.2939	192.871	341.492	519.409	737.61	950.012	1174.62	1399.23	1623.23
55.6	-23.8037	-23.8037	-23.1934	-24.4141	-29.9072	-25.6348	-40.2832	-42.7246	-55.542	-57.9834	-51.2695	-58.5938	-64.6973					55.6	-71.4111	-68.9697	-65.918	-68.9697	-72.6318	-61.6455	-73.2422	-68.9697	-68.3594	-65.3076	-69.5801	-73.2422	-68.9697					55.6	-129.085	-129.089	-75.3784	-16.7847	75.3784	188.599	343.628	524.597	744.934	944.519	1179.2	1401.98	1626.89
55.8	-23.1934	-26.2451	-24.4141	-25.6348	-36.0107	-32.959	-37.2314	-42.1143	-52.4902	-50.6592	-48.2178	-64.0869	-65.918					55.8	-68.3594	-66.5283	-67.749	-66.5283	-73.8525	-65.918	-65.918	-68.9697	-68.3594	-64.0869	-70.8008	-73.2422	-69.5801					55.8	-120.845	-127.869	-74.4629	-11.2915	73.5474	191.345	344.849	522.461	740.967	957.336	1184.08	1405.94	1632.08
56	-19.5312	-19.5312	-28.0762	-23.1934	-34.1797	-28.0762	-37.2314	-36.6211	-59.2041	-53.7109	-43.9453	-67.1387	-61.0352					56	-66.5283	-65.918	-70.8008	-65.918	-79.3457	-68.9697	-69.5801	-67.749	-67.749	-69.5801	-68.3594	-68.3594	-72.0215					56	-117.794	-126.343	-72.6318	-11.9019	79.3457	201.111	344.543	526.733	751.038	964.661	1195.37	1417.85	1632.39
56.2	-21.9727	-17.0898	-28.6865	-26.2451	-29.2969	-26.2451	-37.8418	-36.0107	-54.3213	-50.6592	-43.335	-60.4248	-64.0869					56.2	-68.9697	-63.4766	-65.3076	-67.749	-73.8525	-65.918	-68.9697	-69.5801	-61.6455	-67.749	-68.3594	-68.3594	-69.5801					56.2	-121.151	-127.869	-73.5474	-14.3433	81.1768	199.28	346.985	533.447	753.479	969.543	1202.09	1423.34	1638.79
56.4	-21.3623	-23.8037	-32.3486	-21.9727	-28.0762	-29.9072	-39.6729	-42.1143	-55.542	-56.1523	-46.9971	-62.8662	-67.1387					56.4	-67.1387	-68.3594	-71.4111	-65.3076	-74.4629	-61.0352	-67.749	-67.749	-65.918	-63.4766	-67.749	-65.918	-68.9697					56.4	-121.761	-126.953	-77.5147	-11.9019	79.3457	202.637	345.154	535.278	755.005	978.088	1211.85	1425.48	1647.95
56.6	-20.1416	-28.0762	-28.6865	-24.4141	-35.4004	-26.2451	-39.0625	-43.9453	-56.1523	-56.1523	-51.2695	-57.373	-59.8145					56.6	-65.3076	-68.9697	-65.918	-73.2422	-72.6318	-62.8662	-66.5283	-68.3594	-59.8145	-66.5283	-66.5283	-73.2422	-68.9697					56.6	-121.151	-126.038	-75.9888	-12.207	81.7871	196.228	344.543	537.72	763.55	981.75	1210.63	1429.14	1648.25
56.8	-15.8691	-21.9727	-25.0244	-26.2451	-35.4004	-30.5176	-47.6074	-44.5557	-56.7627	-54.9316	-50.6592	-57.9834	-60.4248					56.8	-72.6318	-68.9697	-65.918	-68.3594	-71.4111	-67.1387	-70.8008	-66.5283	-64.0869	-67.1387	-68.9697	-72.6318	-67.749					56.8	-116.878	-123.291	-75.3784	-12.8174	77.5147	200.195	343.018	542.603	757.446	990.601	1219.48	1429.75	1656.19
57	-22.583	-25.6348	-25.0244	-24.4141	-36.0107	-29.2969	-36.0107	-40.8936	-57.9834	-54.3213	-48.8281	-59.8145	-57.9834					57	-72.6318	-72.6318	-67.749	-70.8008	-67.749	-61.0352	-67.749	-70.1904	-67.1387	-66.5283	-69.5801	-66.5283	-68.3594					57	-119.32	-123.901	-75.3784	-10.376	83.6182	197.754	343.628	545.044	762.939	999.756	1223.45	1441.35	1660.16
57.2	-19.5312	-20.752	-28.6865	-24.4141	-29.2969	-24.4141	-40.8936	-37.8418	-56.7627	-51.8799	-55.542	-58.5938	-60.4248					57.2	-71.4111	-67.749	-66.5283	-65.3076	-71.4111	-65.918	-66.5283	-72.6318	-64.0869	-68.9697	-67.749	-72.6318	-68.9697					57.2	-122.371	-121.46	-72.3267	-10.0708	86.0596	199.28	349.121	550.537	770.569	1001.89	1223.75	1450.5	1664.73
57.4	-21.3623	-24.4141	-23.1934	-22.583	-28.0762	-26.8555	-36.0107	-45.166	-54.3213	-51.8799	-46.9971	-62.8662	-57.373					57.4	-68.9697	-65.918	-65.918	-69.5801	-72.6318	-67.1387	-64.6973	-70.8008	-62.8662	-64.0869	-66.5283	-72.0215	-67.749					57.4	-122.066	-125.427	-76.9043	-9.76563	83.6182	199.89	352.783	550.537	776.672	1008.3	1231.69	1447.14	1664.43
57.6	-27.4658	-25.0244	-27.4658	-26.2451	-26.8555	-27.4658	-40.2832	-34.79	-62.8662	-58.5938	-50.0488	-62.2559	-64.6973					57.6	-70.1904	-67.1387	-67.749	-67.749	-69.5801	-68.3594	-63.4766	-71.4111	-67.749	-64.6973	-71.4111	-72.6318	-72.6318					57.6	-124.813	-122.07	-78.7353	-8.54492	85.4492	200.806	356.14	552.673	781.555	1019.59	1233.83	1446.53	1663.51
57.8	-24.4141	-28.6865	-26.2451	-25.0244	-31.7383	-29.9072	-39.6729	-39.6729	-55.542	-51.2695	-45.166	-59.2041	-64.0869					57.8	-65.918	-68.3594	-70.8008	-68.3594	-70.1904	-64.6973	-67.749	-67.749	-62.8662	-65.918	-69.5801	-73.2422	-70.1904					57.8	-130.611	-126.038	-74.7681	-7.93457	81.4819	205.383	364.99	553.589	782.776	1016.54	1239.62	1446.53	1667.79
58	-20.1416	-21.3623	-30.5176	-20.752	-33.5693	-28.0762	-45.7764	-36.0107	-59.8145	-52.4902	-46.9971	-61.6455	-64.6973					58	-71.4111	-70.8008	-68.3594	-67.749	-70.1904	-66.5283	-68.9697	-67.1387	-59.2041	-68.3594	-73.2422	-68.3594	-73.2422					58	-130.001	-125.732	-74.7681	-7.62939	85.7544	209.961	364.075	558.777	784.302	1016.85	1253.36	1460.88	1675.72
58.2	-21.9727	-20.752	-23.8037	-26.8555	-34.1797	-23.8037	-43.9453	-38.4521	-59.8145	-52.4902	-47.6074	-57.373	-67.749					58.2	-68.9697	-66.5283	-70.8008	-73.2422	-69.5801	-65.918	-65.3076	-68.9697	-62.8662	-66.5283	-64.6973	-69.5801	-70.8008					58.2	-130.916	-124.207	-78.125	-6.71387	85.7544	205.688	361.633	561.523	788.879	1025.09	1252.14	1465.45	1671.75
58.4	-21.3623	-24.4141	-29.2969	-23.8037	-29.9072	-29.9072	-40.2832	-42.7246	-56.1523	-53.7109	-45.7764	-56.1523	-64.0869					58.4	-68.9697	-67.1387	-70.1904	-70.8008	-68.9697	-65.918	-63.4766	-66.5283	-61.0352	-65.918	-68.9697	-68.3594	-69.5801					58.4	-127.864	-128.174	-78.4302	-8.8501	84.2285	208.13	368.958	564.27	787.354	1027.22	1268.01	1466.06	1684.88
58.6	-19.5312	-25.6348	-25.0244	-24.4141	-32.3486	-31.7383	-43.9453	-38.4521	-55.542	-57.9834	-54.3213	-62.8662	-59.2041					58.6	-72.0215	-69.5801	-68.9697	-67.749	-70.1904	-67.1387	-67.749	-67.1387	-61.6455	-61.0352	-66.5283	-70.8008	-69.5801					58.6	-130.306	-124.512	-77.5147	-11.5967	85.7544	199.89	365.601	567.627	791.626	1030.27	1264.34	1465.76	1688.23
58.8	-19.5312	-18.9209	-26.8555	-23.8037	-25.6348	-24.4141	-40.2832	-37.2314	-53.7109	-51.2695	-47.6074	-63.4766	-65.3076					58.8	-71.4111	-67.1387	-68.3594	-64.0869	-68.3594	-67.749	-63.4766	-68.3594	-67.1387	-65.918	-73.2422	-70.8008	-69.5801					58.8	-129.695	-124.817	-80.8716	-7.32422	81.7871	201.111	366.821	569.763	792.542	1039.73	1263.12	1483.46	1692.81
59	-18.9209	-23.8037	-26.8555	-23.8037	-32.959	-25.6348	-42.7246	-39.6729	-52.4902	-55.542	-52.4902	-64.6973	-62.8662					59	-70.1904	-65.918	-70.1904	-65.918	-70.8008	-64.6973	-64.0869	-71.4111	-62.8662	-70.8008	-72.0215	-68.9697	-67.749					59	-127.864	-125.732	-77.2095	-5.49316	85.4492	205.688	366.211	574.341	800.476	1041.26	1265.87	1482.24	1690.67
59.2	-23.8037	-25.0244	-26.2451	-25.6348	-31.7383	-27.4658	-42.7246	-39.0625	-53.1006	-53.7109	-50.6592	-63.4766	-63.4766					59.2	-66.5283	-68.9697	-70.8008	-72.0215	-68.3594	-67.749	-66.5283	-67.749	-61.0352	-67.749	-68.9697	-68.3594	-71.4111					59.2	-131.527	-126.953	-77.2095	-9.76563	87.8906	205.688	370.789	581.055	802.002	1037.6	1273.5	1490.78	1698
59.4	-28.0762	-25.0244	-23.8037	-21.3623	-28.0762	-32.3486	-40.2832	-40.2832	-53.7109	-53.7109	-51.2695	-61.0352	-66.5283					59.4	-68.9697	-67.749	-65.918	-67.1387	-66.5283	-67.749	-68.9697	-66.5283	-61.0352	-65.3076	-68.3594	-72.6318	-67.749					59.4	-134.273	-124.207	-76.2939	-9.76563	85.7544	209.961	373.23	585.327	805.969	1047.97	1276.86	1493.84	1709.29
59.6	-23.1934	-28.0762	-26.2451	-25.6348	-31.7383	-29.9072	-40.8936	-40.2832	-57.373	-55.542	-49.4385	-55.542	-67.749					59.6	-67.749	-68.9697	-67.749	-69.5801	-63.4766	-68.3594	-67.749	-62.8662	-64.6973	-69.5801	-67.749	-67.749	-68.3594					59.6	-136.409	-127.258	-76.9043	-7.01904	83.6182	209.351	371.399	587.463	812.683	1055.3	1281.13	1502.69	1716.31
59.8	-21.9727	-24.4141	-25.6348	-20.752	-32.959	-23.8037	-37.8418	-40.8936	-56.7627	-51.8799	-51.2695	-57.9834	-61.6455					59.8	-71.4111	-67.749	-68.3594	-67.1387	-71.4111	-68.3594	-62.2559	-64.6973	-60.4248	-65.918	-71.4111	-70.8008	-71.4111					59.8	-127.864	-126.648	-76.2939	-9.76563	86.9751	212.708	371.399	587.769	813.904	1056.21	1285.1	1505.43	1727.29
60	-21.3623	-23.8037	-29.9072	-25.6348	-33.5693	-23.8037	-37.8418	-43.335	-55.542	-49.4385	-48.8281	-58.5938	-63.4766					60	-67.749	-67.749	-66.5283	-70.1904	-70.1904	-66.5283	-68.9697	-73.8525	-64.0869	-68.9697	-70.1904	-67.1387	-70.1904					60	-128.475	-125.732	-77.8198	-5.18799	87.2803	213.013	377.502	590.21	824.28	1054.99	1297.61	1511.23	1733.4
60.2	-18.3105	-23.8037	-23.8037	-21.3623	-25.0244	-32.3486	-40.8936	-39.6729	-56.7627	-48.8281	-47.6074	-59.8145	-66.5283					60.2	-75.6836	-70.8008	-68.9697	-69.5801	-72.6318	-67.1387	-65.3076	-67.749	-64.0869	-64.0869	-67.749	-72.0215	-66.5283					60.2	-125.118	-130.31	-79.3457	-3.66211	86.3648	218.506	379.639	586.853	817.261	1057.13	1306.15	1524.35	1733.09
60.4	-26.2451	-23.1934	-23.8037	-23.1934	-28.0762	-26.8555	-37.8418	-40.8936	-56.1523	-57.9834	-53.1006	-60.4248	-67.749					60.4	-72.6318	-62.8662	-70.1904	-63.4766	-67.749	-64.6973	-70.1904	-67.1387	-63.4766	-66.5283	-67.749	-74.4629	-65.918					60.4	-123.592	-128.479	-79.0405	-5.49316	82.0923	219.421	382.385	598.145	820.923	1063.23	1305.85	1532.59	1732.79
60.6	-25.6348	-18.3105	-26.2451	-27.4658	-28.0762	-26.2451	-41.5039	-40.8936	-52.4902	-60.4248	-50.0488	-60.4248	-67.749					60.6	-63.4766	-64.0869	-70.1904	-68.3594	-70.8008	-66.5283	-68.3594	-69.5801	-62.2559	-65.3076	-68.9697	-75.0732	-70.1904					60.6	-126.644	-128.479	-74.7681	-10.0708	86.3648	218.201	387.878	608.521	814.819	1071.47	1310.12	1529.54	1739.5
60.8	-23.8037	-25.6348	-25.0244	-22.583	-35.4004	-29.2969	-42.1143	-36.6211	-51.8799	-61.0352	-53.1006	-59.2041	-65.3076					60.8	-70.1904	-70.8008	-68.9697	-65.918	-72.6318	-68.9697	-71.4111	-65.918	-63.4766	-65.3076	-66.5283	-73.2422	-70.1904					60.8	-129.695	-132.446	-74.7681	-8.54492	84.8389	218.811	383.606	605.469	819.397	1068.73	1314.39	1531.98	1749.57
61	-26.8555	-25.6348	-29.2969	-23.8037	-34.1797	-32.3486	-40.8936	-39.0625	-54.9316	-48.8281	-45.166	-63.4766	-62.8662					61	-67.749	-67.749	-69.5801	-65.918	-70.8008	-67.749	-68.3594	-65.3076	-64.6973	-65.3076	-69.5801	-72.6318	-70.8008					61	-126.949	-126.343	-73.8525	0	86.9751	217.59	387.878	605.774	818.176	1077.88	1317.75	1530.15	1750.18
61.2	-21.9727	-20.752	-29.2969	-21.9727	-37.2314	-34.79	-37.8418	-40.8936	-54.3213	-54.9316	-48.2178	-62.8662	-65.3076					61.2	-68.9697	-64.0869	-70.1904	-71.4111	-69.5801	-67.749	-69.5801	-70.1904	-64.6973	-65.3076	-67.1387	-72.6318	-70.1904					61.2	-126.949	-126.648	-76.2939	-3.05176	80.5664	220.032	393.372	611.267	820.923	1080.32	1320.8	1543.88	1750.49
61.4	-17.7002	-18.3105	-27.4658	-23.1934	-27.4658	-28.0762	-40.8936	-39.6729	-56.1523	-50.0488	-47.6074	-51.8799	-62.2559					61.4	-68.9697	-65.918	-70.1904	-67.749	-70.8008	-67.749	-65.918	-70.8008	-65.918	-67.1387	-73.8525	-73.8525	-70.8008					61.4	-124.202	-123.291	-79.0405	-3.35693	83.6182	216.37	395.813	615.234	826.721	1085.51	1324.46	1552.43	1760.86
61.6	-20.752	-23.8037	-29.2969	-24.4141	-30.5176	-26.8555	-40.2832	-39.6729	-53.7109	-51.2695	-51.8799	-61.6455	-56.7627					61.6	-69.5801	-70.8008	-66.5283	-70.1904	-68.9697	-59.2041	-68.9697	-67.749	-61.0352	-62.8662	-69.5801	-73.8525	-65.918					61.6	-118.099	-126.953	-79.6509	-0.91553	86.6699	219.421	392.761	617.981	834.045	1089.17	1328.74	1555.18	1766.97
61.8	-20.752	-25.6348	-19.5312	-24.4141	-34.79	-28.0762	-44.5557	-40.8936	-51.8799	-57.9834	-53.1006	-62.8662	-65.3076					61.8	-68.9697	-64.6973	-65.3076	-66.5283	-67.749	-65.918	-68.9697	-68.3594	-63.4766	-64.6973	-68.9697	-72.0215	-68.3594					61.8	-119.32	-124.512	-77.5147	-3.35693	86.0596	220.337	398.865	620.422	837.402	1096.5	1328.43	1566.77	1771.55
62	-21.9727	-24.4141	-24.4141	-20.1416	-28.0762	-28.6865	-42.1143	-40.2832	-54.9316	-51.2695	-47.6074	-61.0352	-65.918					62	-66.5283	-66.5283	-68.3594	-65.3076	-70.1904	-68.3594	-68.3594	-68.9697	-65.918	-65.918	-70.1904	-72.6318	-68.9697					62	-120.235	-127.869	-75.9888	-2.74658	86.3648	226.746	400.696	621.643	841.98	1103.21	1323.55	1564.33	1782.84
62.2	-23.1934	-23.8037	-24.4141	-26.2451	-32.959	-32.3486	-37.8418	-40.8936	-52.4902	-57.373	-50.6592	-59.8145	-64.0869					62.2	-68.9697	-68.3594	-71.4111	-67.749	-68.3594	-65.918	-70.8008	-67.749	-60.4248	-70.8008	-68.3594	-73.2422	-68.9697					62.2	-125.423	-122.681	-77.5147	-5.18799	92.4683	227.966	405.884	628.357	847.168	1103.21	1327.82	1568.3	1781.62
62.4	-25.0244	-21.3623	-29.2969	-20.1416	-33.5693	-29.9072	-36.6211	-42.1143	-55.542	-55.542	-53.1006	-58.5938	-63.4766					62.4	-69.5801	-67.1387	-72.0215	-65.3076	-71.4111	-70.1904	-69.5801	-68.9697	-64.6973	-71.4111	-67.1387	-68.9697	-71.4111					62.4	-127.254	-127.258	-78.125	-5.18799	90.332	228.882	406.799	630.798	848.083	1099.24	1332.7	1571.04	1781.31
62.6	-18.9209	-18.9209	-32.3486	-21.3623	-32.3486	-28.6865	-35.4004	-39.6729	-54.9316	-55.542	-48.8281	-59.2041	-59.2041					62.6	-73.8525	-71.4111	-70.8008	-64.0869	-68.3594	-67.749	-72.0215	-67.749	-61.6455	-70.8008	-68.9697	-72.0215	-72.0215					62.6	-129.468	-128.174	-78.125	-4.57764	89.1113	233.154	408.63	637.512	852.966	1106.87	1334.84	1580.51	1790.77
62.8	-22.583	-23.8037	-30.5176	-23.8037	-30.5176	-26.2451	-42.1143	-40.2832	-56.7627	-50.6592	-45.166	-63.4766	-59.2041					62.8	-70.1904	-70.8008	-69.5801	-68.3594	-71.4111	-70.8008	-67.749	-68.9697	-65.918	-65.3076	-69.5801	-72.0215	-68.9697					62.8	-130.105	-132.446	-76.9043	-7.62939	89.4165	230.408	413.208	640.564	858.154	1106.87	1336.36	1584.78	1799.62
63	-17.0898	-26.2451	-26.2451	-28.0762	-30.5176	-23.8037	-45.7764	-34.79	-51.2695	-52.4902	-45.166	-57.373	-63.4766					63	-72.0215	-65.918	-64.0869	-68.9697	-65.918	-62.8662	-71.4111	-66.5283	-64.6973	-65.3076	-70.1904	-68.3594	-66.5283					63	-135.188	-131.836	-76.2939	-4.88281	92.7734	235.596	410.461	642.395	859.07	1113.59	1341.55	1587.83	1799.93
63.2	-18.9209	-29.2969	-23.8037	-23.1934	-29.9072	-25.0244	-42.7246	-40.2832	-56.1523	-51.8799	-50.0488	-60.4248	-65.3076					63.2	-68.9697	-62.8662	-74.4629	-64.0869	-68.9697	-63.4766	-66.5283	-68.9697	-68.3594	-61.6455	-70.8008	-71.4111	-66.5283					63.2	-131.159	-131.836	-74.4629	-3.66211	92.1631	234.375	408.325	641.174	863.342	1117.25	1344.6	1590.27	1808.47
63.4	-21.9727	-26.8555	-25.6348	-25.6348	-29.2969	-26.8555	-39.6729	-43.335	-55.542	-53.7109	-51.2695	-60.4248	-66.5283					63.4	-73.8525	-65.3076	-67.749	-64.6973	-72.0215	-64.6973	-68.9697	-66.5283	-70.1904	-65.3076	-72.6318	-73.8525	-71.4111					63.4	-137.568	-127.869	-75.6836	-9.46045	93.9941	234.07	411.987	641.479	870.056	1121.22	1357.73	1589.97	1810.3
63.6	-23.8037	-25.0244	-30.5176	-19.5312	-31.7383	-30.5176	-38.4521	-40.8936	-53.7109	-51.2695	-50.6592	-62.8662	-64.6973					63.6	-65.3076	-65.918	-67.1387	-69.5801	-70.1904	-67.749	-72.0215	-70.8008	-73.2422	-70.8008	-67.749	-73.2422	-72.6318					63.6	-141.84	-126.953	-74.1577	-6.40869	93.689	233.765	416.565	645.142	870.667	1129.15	1363.53	1594.85	1810.3
63.8	-26.2451	-23.1934	-26.2451	-20.1416	-32.3486	-28.6865	-39.6729	-37.2314	-57.9834	-55.542	-49.4385	-57.9834	-64.0869					63.8	-72.0215	-64.6973	-65.918	-67.749	-75.0732	-64.6973	-68.9697	-75.6836	-70.8008	-71.4111	-73.8525	-73.2422	-72.6318					63.8	-144.587	-129.7	-74.7681	-8.54492	96.7407	233.459	422.668	650.635	872.803	1134.64	1366.88	1605.53	1811.52
64	-23.8037	-20.752	-28.6865	-20.752	-30.5176	-29.9072	-39.6729	-36.0107	-58.5938	-54.3213	-50.0488	-64.0869	-57.373					64	-70.8008	-70.8008	-69.5801	-68.3594	-72.6318	-68.3594	-66.5283	-66.5283	-70.1904	-66.5283	-70.1904	-75.0732	-70.8008					64	-142.451	-134.888	-77.8198	-3.66211	96.7407	237.427	427.856	658.569	871.887	1139.83	1375.12	1608.89	1822.2
64.2	-21.9727	-28.0762	-24.4141	-21.3623	-26.8555	-27.4658	-36.6211	-39.0625	-55.542	-53.1006	-50.6592	-64.6973	-60.4248					64.2	-69.5801	-73.2422	-72.0215	-67.1387	-69.5801	-67.749	-72.0215	-70.1904	-66.5283	-65.918	-68.3594	-73.8525	-68.9697					64.2	-146.723	-130.615	-73.5474	-5.49316	96.7407	234.375	429.993	660.706	875.549	1142.27	1381.53	1609.8	1834.11
64.4	-22.583	-27.4658	-18.9209	-24.4141	-32.959	-29.2969	-44.5557	-43.9453	-51.8799	-57.373	-49.4385	-62.8662	-60.4248					64.4	-74.4629	-66.5283	-66.5283	-68.3594	-66.5283	-63.4766	-68.9697	-68.9697	-64.0869	-65.918	-70.1904	-75.0732	-65.3076					64.4	-146.418	-132.751	-78.4302	-3.05176	94.6045	230.713	432.434	666.199	883.789	1145.02	1386.72	1608.89	1834.41
64.6	-17.7002	-25.0244	-25.6348	-26.2451	-33.5693	-27.4658	-42.1143	-45.7764	-56.7627	-55.542	-52.4902	-58.5938	-61.0352					64.6	-70.8008	-67.749	-69.5801	-68.9697	-67.749	-61.0352	-70.8008	-70.1904	-67.1387	-63.4766	-71.4111	-73.8525	-68.9697					64.6	-146.418	-127.869	-77.2095	-6.40869	95.2148	230.713	434.265	668.64	878.296	1147.46	1387.94	1614.07	1838.99
64.8	-20.1416	-26.8555	-26.2451	-19.5312	-26.2451	-28.6865	-42.7246	-40.8936	-54.3213	-46.9971	-50.6592	-56.1523	-67.1387					64.8	-73.2422	-68.9697	-68.3594	-70.8008	-69.5801	-66.5283	-68.9697	-66.5283	-65.918	-63.4766	-67.749	-72.0215	-66.5283					64.8	-143.671	-126.648	-73.5474	-8.54492	97.6562	234.375	438.538	671.692	890.198	1151.12	1392.82	1614.99	1837.46
65	-25.0244	-17.7002	-29.9072	-19.5312	-32.3486	-31.7383	-44.5557	-41.5039	-57.9834	-51.8799	-47.6074	-60.4248	-64.0869					65	-70.8008	-70.1904	-71.4111	-72.0215	-70.8008	-67.1387	-66.5283	-67.749	-69.5801	-68.3594	-74.4629	-73.2422	-69.5801					65	-148.859	-129.089	-77.2095	-3.66211	94.2993	236.816	438.232	671.387	893.555	1159.67	1391.91	1628.11	1839.6
65.2	-20.752	-22.583	-26.8555	-20.752	-31.7383	-30.5176	-43.335	-38.4521	-54.3213	-54.9316	-49.4385	-61.0352	-59.8145					65.2	-66.5283	-70.8008	-70.8008	-67.749	-70.8008	-67.749	-66.5283	-70.8008	-64.6973	-68.3594	-72.6318	-71.4111	-69.5801					65.2	-145.808	-133.362	-76.2939	-8.23975	94.9097	240.173	440.674	674.438	900.269	1159.06	1388.55	1638.18	1849.67
65.4	-20.752	-22.583	-26.2451	-23.1934	-30.5176	-26.8555	-41.5039	-36.6211	-52.4902	-58.5938	-49.4385	-61.0352	-56.7627					65.4	-69.5801	-68.9697	-68.9697	-65.918	-70.1904	-63.4766	-64.6973	-69.5801	-66.5283	-67.749	-70.1904	-66.5283	-72.0215					65.4	-151.606	-130.615	-77.2095	-8.8501	96.7407	240.784	436.707	673.828	905.151	1163.94	1395.57	1639.4	1856.69
65.6	-17.7002	-18.3105	-22.583	-21.9727	-27.4658	-26.8555	-39.0625	-39.0625	-54.9316	-56.1523	-50.0488	-59.2041	-62.8662					65.6	-71.4111	-68.3594	-68.9697	-68.3594	-66.5283	-64.6973	-68.9697	-65.3076	-61.6455	-70.8008	-71.4111	-70.1904	-69.5801					65.6	-151.606	-132.446	-76.5991	-9.46045	98.2666	238.647	440.979	675.049	905.151	1162.11	1399.54	1641.85	1859.74
65.8	-18.9209	-26.2451	-24.4141	-25.0244	-27.4658	-26.8555	-43.335	-40.8936	-56.7627	-54.3213	-47.6074	-60.4248	-61.6455					65.8	-72.0215	-71.4111	-66.5283	-69.5801	-70.1904	-68.3594	-69.5801	-65.3076	-64.0869	-68.3594	-72.6318	-77.5146	-68.9697					65.8	-150.996	-129.7	-83.313	-8.23975	98.2666	237.732	444.336	676.88	910.034	1158.14	1408.39	1645.51	1862.49
66	-24.4141	-28.0762	-25.0244	-20.752	-29.2969	-27.4658	-42.1143	-48.8281	-54.3213	-49.4385	-52.4902	-59.2041	-62.2559					66	-72.6318	-70.8008	-66.5283	-70.1904	-69.5801	-64.0869	-72.0215	-68.3594	-63.4766	-66.5283	-70.8008	-71.4111	-67.1387					66	-150.69	-131.531	-76.5991	-5.18799	99.7925	235.291	438.538	685.425	918.579	1161.8	1408.39	1647.03	1867.07
66.2	-26.2451	-23.8037	-23.8037	-26.8555	-34.1797	-29.9072	-44.5557	-42.1143	-59.2041	-53.1006	-46.3867	-60.4248	-65.3076					66.2	-68.9697	-68.3594	-68.9697	-70.1904	-68.3594	-62.8662	-72.0215	-68.9697	-66.5283	-62.8662	-69.5801	-75.6836	-70.1904					66.2	-152.827	-130.31	-77.8198	-6.40869	95.8252	239.563	442.505	683.594	924.072	1167.3	1409	1661.07	1877.14
66.4	-25.0244	-25.0244	-26.8555	-27.4658	-34.1797	-28.6865	-39.6729	-42.1143	-60.4248	-54.9316	-53.7109	-59.2041	-68.3594					66.4	-70.1904	-69.5801	-66.5283	-70.8008	-68.9697	-63.4766	-69.5801	-70.1904	-68.9697	-68.9697	-72.6318	-65.3076	-68.3594					66.4	-150.996	-127.869	-80.5664	-3.05176	99.4873	246.277	443.115	680.237	931.702	1166.08	1412.05	1653.44	1888.73
66.6	-22.583	-24.4141	-25.6348	-24.4141	-33.5693	-29.2969	-43.9453	-39.0625	-60.4248	-53.7109	-54.3213	-64.0869	-61.6455					66.6	-68.9697	-68.9697	-68.3594	-70.8008	-70.8008	-64.0869	-66.5283	-72.6318	-69.5801	-65.918	-74.4629	-73.2422	-73.8525					66.6	-144.587	-130.005	-80.8716	-7.32422	100.098	246.277	447.388	679.932	924.988	1176.15	1416.63	1670.23	1884.16
66.8	-25.0244	-20.1416	-26.2451	-23.1934	-32.959	-29.9072	-42.7246	-40.2832	-56.1523	-53.7109	-46.3867	-61.6455	-60.4248					66.8	-64.6973	-66.5283	-70.8008	-70.1904	-75.6836	-62.8662	-70.1904	-73.8525	-67.1387	-68.9697	-73.8525	-75.0732	-70.1904					66.8	-146.113	-129.7	-79.3457	-4.88281	98.2666	252.686	449.219	688.477	923.767	1179.81	1422.12	1670.84	1886.9
67	-20.1416	-24.4141	-23.8037	-21.3623	-30.5176	-27.4658	-44.5557	-37.8418	-51.8799	-59.2041	-50.0488	-64.0869	-62.2559					67	-67.749	-68.3594	-70.1904	-69.5801	-70.1904	-65.3076	-68.9697	-68.9697	-65.3076	-67.749	-70.1904	-73.8525	-68.3594					67	-148.859	-131.836	-80.5664	-2.44141	98.5718	252.991	447.693	688.782	925.293	1184.08	1422.42	1676.94	1890.26
67.2	-18.3105	-24.4141	-28.0762	-24.4141	-30.5176	-30.5176	-41.5039	-42.1143	-54.9316	-51.8799	-49.4385	-65.3076	-64.6973					67.2	-70.1904	-68.9697	-74.4629	-73.2422	-67.1387	-65.918	-68.3594	-66.5283	-62.2559	-67.749	-67.749	-75.6836	-70.1904					67.2	-150.69	-131.836	-80.5664	-3.66211	100.403	250.854	445.862	692.749	931.396	1185.91	1423.95	1678.77	1890.26
67.4	-23.1934	-26.8555	-21.9727	-20.752	-32.959	-26.2451	-39.6729	-43.9453	-54.3213	-51.8799	-48.8281	-56.1523	-64.0869					67.4	-70.1904	-66.5283	-67.1387	-74.4629	-65.3076	-64.0869	-65.918	-69.5801	-64.0869	-65.918	-72.0215	-75.0732	-65.3076					67.4	-149.47	-133.972	-79.6509	-0.30518	101.929	252.991	448.303	698.547	934.753	1183.78	1436.46	1683.35	1899.41
67.6	-23.8037	-21.3623	-27.4658	-23.1934	-30.5176	-29.2969	-40.8936	-42.1143	-51.2695	-53.7109	-48.2178	-61.6455	-68.9697					67.6	-73.8525	-70.8008	-71.4111	-70.1904	-66.5283	-67.749	-70.8008	-68.9697	-66.5283	-67.1387	-70.1904	-70.8008	-68.3594					67.6	-146.723	-130.31	-78.7353	-5.49316	102.539	256.042	450.439	696.411	932.922	1189.27	1435.85	1687.93	1897.58
67.8	-23.1934	-21.3623	-24.4141	-32.3486	-34.79	-28.6865	-40.2832	-43.9453	-55.542	-51.2695	-56.7627	-58.5938	-57.373					67.8	-68.9697	-70.1904	-65.918	-73.2422	-66.5283	-66.5283	-69.5801	-69.5801	-67.1387	-68.3594	-68.9697	-72.6318	-71.4111					67.8	-147.028	-130.92	-76.5991	-7.01904	103.76	258.484	448.608	694.275	937.5	1194.15	1442.26	1692.81	1897.58
68	-21.3623	-23.1934	-23.1934	-23.8037	-30.5176	-27.4658	-40.8936	-40.2832	-59.2041	-50.6592	-49.4385	-60.4248	-65.918					68	-70.1904	-65.3076	-67.749	-66.5283	-68.3594	-64.0869	-64.6973	-70.1904	-67.749	-64.0869	-67.749	-73.2422	-68.9697					68	-147.639	-130.31	-76.2939	-6.71387	107.117	260.315	456.543	700.989	947.266	1197.2	1451.42	1696.17	1900.33
68.2	-17.0898	-22.583	-22.583	-26.2451	-32.959	-25.6348	-38.4521	-34.79	-50.6592	-54.3213	-47.6074	-64.0869	-65.3076					68.2	-70.8008	-65.918	-67.1387	-67.749	-68.9697	-68.3594	-70.8008	-69.5801	-66.5283	-65.918	-70.8008	-74.4629	-68.9697					68.2	-153.132	-129.395	-78.7353	-7.01904	105.896	261.23	462.341	705.872	953.979	1198.12	1452.94	1701.97	1906.43
68.4	-29.2969	-19.5312	-23.1934	-21.3623	-29.2969	-29.2969	-38.4521	-38.4521	-50.6592	-52.4902	-51.2695	-63.4766	-61.6455					68.4	-67.1387	-63.4766	-70.1904	-70.1904	-66.5283	-70.1904	-69.5801	-68.9697	-63.4766	-66.5283	-73.8525	-73.8525	-67.749					68.4	-144.587	-130.92	-79.6509	-6.10352	102.234	266.724	466.309	711.365	961.609	1209.11	1466.06	1706.54	1910.4
68.6	-28.0762	-21.9727	-26.2451	-23.8037	-31.7383	-33.5693	-39.6729	-37.2314	-55.542	-57.9834	-48.2178	-62.2559	-62.8662					68.6	-64.0869	-68.3594	-70.1904	-74.4629	-67.1387	-68.9697	-70.1904	-67.1387	-64.6973	-68.9697	-74.4629	-68.3594	-67.749					68.6	-147.333	-134.888	-79.0405	-7.93457	107.422	276.184	468.14	713.196	961.914	1208.19	1467.9	1716.92	1915.28
68.8	-23.8037	-23.8037	-32.959	-23.1934	-25.6348	-29.2969	-38.4521	-45.7764	-55.542	-53.1006	-53.7109	-62.8662	-62.2559					68.8	-70.1904	-70.1904	-67.749	-72.0215	-68.3594	-65.3076	-70.1904	-66.5283	-64.6973	-64.6973	-69.5801	-70.8008	-72.6318					68.8	-146.723	-133.362	-79.9561	-4.27246	108.948	271.301	474.548	711.365	968.628	1213.38	1466.06	1715.7	1915.28
69	-25.0244	-21.3623	-23.1934	-22.583	-29.2969	-28.0762	-40.8936	-35.4004	-53.7109	-54.9316	-48.2178	-58.5938	-59.8145					69	-67.1387	-71.4111	-68.3594	-68.9697	-68.3594	-68.3594	-71.4111	-71.4111	-64.6973	-66.5283	-65.918	-67.749	-69.5801					69	-147.944	-127.563	-78.7353	-6.40869	104.37	270.996	475.464	717.468	975.952	1218.87	1471.86	1717.22	1922
69.2	-18.9209	-21.3623	-26.8555	-25.0244	-35.4004	-31.7383	-40.8936	-42.7246	-57.9834	-53.1006	-46.3867	-56.7627	-62.2559					69.2	-70.1904	-65.3076	-66.5283	-69.5801	-70.1904	-67.1387	-65.3076	-71.4111	-64.6973	-70.1904	-73.8525	-72.6318	-66.5283					69.2	-147.944	-130.31	-78.7353	-4.57764	105.591	275.269	476.99	721.13	971.375	1229.25	1478.58	1722.72	1931.76
69.4	-15.2588	-26.8555	-21.9727	-21.3623	-32.3486	-26.8555	-39.0625	-36.6211	-53.1006	-53.1006	-46.9971	-59.2041	-60.4248					69.4	-67.749	-69.5801	-68.3594	-68.3594	-67.749	-64.0869	-62.8662	-73.8525	-67.749	-66.5283	-68.9697	-73.2422	-68.3594					69.4	-144.892	-129.395	-75.6836	-7.01904	108.643	269.165	478.516	726.013	971.375	1229.25	1489.26	1736.76	1936.04
69.6	-22.583	-24.4141	-20.752	-27.4658	-30.5176	-26.8555	-40.8936	-39.6729	-54.9316	-51.2695	-51.8799	-59.2041	-64.0869					69.6	-65.918	-64.6973	-71.4111	-70.1904	-68.3594	-64.0869	-68.3594	-68.9697	-63.4766	-70.8008	-74.4629	-72.6318	-66.5283					69.6	-143.977	-130.005	-80.2612	-6.40869	110.168	272.217	485.229	728.455	965.881	1223.75	1488.65	1733.7	1932.37
69.8	-23.8037	-28.6865	-29.2969	-26.2451	-28.6865	-32.3486	-43.9453	-46.3867	-50.6592	-50.6592	-50.0488	-62.8662	-59.8145					69.8	-68.9697	-67.1387	-68.9697	-68.3594	-70.8008	-65.3076	-68.3594	-67.749	-65.3076	-68.3594	-70.8008	-74.4629	-70.1904					69.8	-140.925	-131.836	-82.0923	-8.54492	108.643	273.743	483.398	734.558	980.53	1226.2	1477.05	1737.37	1933.9
70	-23.1934	-25.6348	-24.4141	-25.0244	-31.7383	-28.6865	-36.0107	-42.7246	-59.2041	-51.8799	-44.5557	-61.0352	-61.6455					70	-71.4111	-67.749	-66.5283	-74.4629	-68.9697	-68.3594	-68.3594	-69.5801	-65.918	-64.6973	-74.4629	-72.6318	-71.4111					70	-139.094	-129.7	-77.5147	-7.93457	108.337	276.184	481.262	735.474	977.478	1221.62	1485.6	1737.37	1940.31
70.2	-21.3623	-25.0244	-29.9072	-23.8037	-33.5693	-30.5176	-40.8936	-39.6729	-54.3213	-59.8145	-45.7764	-57.9834	-58.5938					70.2	-70.1904	-72.6318	-66.5283	-73.8525	-66.5283	-75.6836	-70.1904	-70.1904	-66.5283	-71.4111	-73.2422	-68.3594	-71.4111					70.2	-142.756	-133.667	-79.3457	-1.52588	108.948	277.71	483.093	735.779	975.037	1228.64	1494.45	1744.08	1942.75
70.4	-20.1416	-18.9209	-26.8555	-18.3105	-36.6211	-28.6865	-37.2314	-38.4521	-60.4248	-53.1006	-47.6074	-59.2041	-57.9834					70.4	-68.3594	-67.749	-72.0215	-70.1904	-66.5283	-68.3594	-68.9697	-67.749	-64.0869	-66.5283	-73.2422	-68.3594	-68.9697					70.4	-144.892	-130.615	-82.7026	-2.13623	110.779	278.32	484.314	739.136	979.614	1231.99	1490.78	1742.25	1942.14
70.6	-18.9209	-16.4795	-26.2451	-18.3105	-32.3486	-28.0762	-40.2832	-43.9453	-57.373	-49.4385	-48.8281	-64.6973	-61.6455					70.6	-71.4111	-70.8008	-67.749	-70.1904	-66.5283	-64.6973	-70.8008	-68.9697	-70.1904	-66.5283	-68.9697	-72.6318	-64.0869					70.6	-142.756	-129.7	-79.9561	-3.05176	111.084	278.931	487.671	739.136	976.562	1238.1	1503.3	1743.77	1943.05
70.8	-23.8037	-23.1934	-28.6865	-22.583	-30.5176	-27.4658	-41.5039	-39.6729	-57.9834	-46.3867	-46.3867	-56.1523	-57.9834					70.8	-70.1904	-66.5283	-64.6973	-75.0732	-68.3594	-66.5283	-72.0215	-66.5283	-67.749	-64.6973	-75.0732	-72.0215	-71.4111					70.8	-135.432	-127.563	-74.4629	-2.13623	117.188	280.762	487.976	742.798	982.056	1239.32	1508.18	1743.16	1946.72
71	-23.1934	-24.4141	-26.2451	-25.0244	-29.9072	-27.4658	-39.0625	-41.5039	-55.542	-54.9316	-51.2695	-56.7627	-62.8662					71	-70.1904	-65.918	-70.8008	-68.9697	-70.1904	-67.1387	-71.4111	-70.8008	-68.9697	-64.6973	-68.9697	-70.1904	-70.1904					71	-136.652	-135.498	-76.2939	-1.52588	112.305	280.151	492.249	747.07	982.666	1239.62	1522.22	1746.52	1954.35
71.2	-22.583	-25.0244	-23.8037	-20.752	-29.2969	-32.3486	-45.7764	-42.1143	-54.9316	-53.1006	-50.6592	-56.7627	-63.4766					71.2	-70.8008	-69.5801	-67.749	-70.8008	-72.6318	-67.749	-63.4766	-64.0869	-65.918	-63.4766	-69.5801	-72.0215	-69.5801					71.2	-141.535	-135.498	-77.8198	0.30518	113.831	280.762	496.826	752.869	980.835	1244.2	1521.3	1755.68	1964.72
71.4	-23.8037	-25.0244	-28.0762	-24.4141	-34.1797	-27.4658	-38.4521	-40.2832	-54.9316	-57.9834	-49.4385	-54.9316	-57.9834					71.4	-68.9697	-69.5801	-71.4111	-66.5283	-70.1904	-67.1387	-68.3594	-70.1904	-65.918	-62.8662	-67.749	-70.1904	-67.1387					71.4	-146.723	-134.888	-76.5991	4.57764	117.493	283.203	495.605	754.7	983.582	1248.17	1522.83	1761.47	1973.88
71.6	-29.2969	-21.3623	-29.2969	-20.1416	-29.9072	-26.2451	-37.8418	-35.4004	-56.1523	-57.9834	-45.7764	-59.8145	-66.5283					71.6	-65.918	-68.3594	-66.5283	-70.1904	-68.9697	-69.5801	-65.3076	-68.9697	-62.8662	-64.6973	-65.918	-73.2422	-68.9697					71.6	-143.366	-134.583	-75.9888	5.79834	116.882	287.476	495.3	754.395	985.718	1249.39	1523.13	1767.27	1977.84
71.8	-23.8037	-23.8037	-23.8037	-20.752	-28.6865	-29.2969	-43.9453	-42.7246	-56.7627	-55.542	-48.8281	-60.4248	-61.0352					71.8	-64.6973	-67.749	-68.3594	-73.2422	-71.4111	-67.749	-68.3594	-67.749	-70.1904	-72.0215	-67.1387	-71.4111	-64.6973					71.8	-145.808	-132.751	-75.6836	3.05176	119.629	282.288	502.93	748.596	984.497	1261.29	1522.52	1762.39	1981.81
72	-23.1934	-23.8037	-25.6348	-26.8555	-32.3486	-28.0762	-40.8936	-40.8936	-61.6455	-58.5938	-48.2178	-54.3213	-59.8145					72	-65.918	-68.9697	-68.3594	-69.5801	-67.1387	-63.4766	-68.3594	-68.9697	-65.3076	-67.749	-68.3594	-68.3594	-69.5801					72	-147.028	-135.498	-75.9888	-2.44141	117.798	282.898	500.183	751.953	986.328	1271.06	1527.1	1760.25	1985.17
72.2	-18.9209	-20.1416	-32.3486	-29.9072	-30.5176	-34.1797	-37.8418	-39.6729	-55.542	-51.8799	-49.4385	-59.8145	-62.8662					72.2	-70.8008	-66.5283	-69.5801	-73.2422	-72.0215	-65.918	-67.749	-72.6318	-65.3076	-67.749	-70.1904	-73.2422	-70.8008					72.2	-149.47	-130.31	-75.9888	1.83105	116.577	285.339	504.761	749.512	997.62	1271.67	1536.87	1757.2	1989.44
72.4	-21.3623	-24.4141	-23.1934	-28.0762	-32.959	-29.9072	-49.4385	-39.6729	-54.3213	-50.6592	-50.0488	-57.373	-60.4248					72.4	-68.3594	-70.1904	-66.5283	-67.749	-70.1904	-69.5801	-66.5283	-72.6318	-65.3076	-61.6455	-71.4111	-67.749	-64.6973					72.4	-147.028	-134.888	-74.7681	1.2207	117.493	284.119	498.047	751.343	999.756	1276.86	1540.22	1758.73	1990.97
72.6	-23.1934	-24.4141	-26.2451	-24.4141	-31.7383	-27.4658	-43.9453	-41.5039	-58.5938	-57.9834	-49.4385	-60.4248	-62.8662					72.6	-70.1904	-70.1904	-71.4111	-67.749	-70.8008	-68.3594	-72.6318	-68.3594	-67.1387	-64.0869	-70.8008	-72.6318	-67.1387					72.6	-147.028	-130.615	-79.9561	0.61035	123.291	284.424	501.099	759.277	1010.44	1277.47	1536.25	1768.8	1988.83
72.8	-26.2451	-29.2969	-20.1416	-20.1416	-33.5693	-28.6865	-40.8936	-41.5039	-59.2041	-54.3213	-50.0488	-62.8662	-68.3594					72.8	-67.749	-64.6973	-71.4111	-70.8008	-67.1387	-71.4111	-68.9697	-68.3594	-68.9697	-64.6973	-71.4111	-75.6836	-68.9697					72.8	-143.977	-133.972	-78.7353	-4.27246	123.291	286.255	505.066	762.329	1015.62	1285.1	1532.9	1767.58	1991.27
73	-28.6865	-23.1934	-25.6348	-32.3486	-34.79	-33.5693	-39.6729	-39.0625	-54.9316	-54.3213	-50.0488	-58.5938	-67.749					73	-67.749	-67.749	-71.4111	-70.1904	-74.4629	-69.5801	-64.0869	-70.8008	-65.3076	-70.8008	-68.9697	-74.4629	-70.1904					73	-136.958	-127.869	-80.5664	3.05176	114.746	290.222	506.287	759.277	1017.76	1290.59	1532.9	1773.38	1998.9
73.2	-23.8037	-18.9209	-28.0762	-20.1416	-36.0107	-33.5693	-39.0625	-40.8936	-57.9834	-55.542	-43.335	-61.0352	-61.6455					73.2	-72.6318	-67.1387	-67.749	-72.6318	-71.4111	-68.9697	-65.918	-65.918	-65.3076	-71.4111	-70.1904	-76.9043	-68.3594					73.2	-141.84	-126.038	-75.9888	0.30518	116.272	289.307	514.221	765.381	1024.78	1291.2	1539.31	1776.12	1991.58
73.4	-15.8691	-23.8037	-30.5176	-18.9209	-34.79	-34.1797	-41.5039	-43.335	-57.9834	-53.7109	-44.5557	-58.5938	-56.1523					73.4	-70.1904	-68.9697	-63.4766	-67.749	-70.1904	-65.918	-70.1904	-67.749	-65.918	-65.3076	-70.1904	-76.2939	-66.5283					73.4	-148.554	-129.089	-78.7353	0.30518	114.441	290.527	518.188	770.569	1027.53	1288.45	1540.53	1773.68	1996.77
73.6	-19.5312	-20.752	-23.1934	-22.583	-29.2969	-23.8037	-39.0625	-39.0625	-57.373	-54.9316	-52.4902	-67.749	-61.6455					73.6	-64.6973	-65.3076	-69.5801	-64.6973	-70.8008	-65.918	-66.5283	-66.5283	-60.4248	-69.5801	-70.1904	-76.2939	-64.6973					73.6	-144.587	-128.174	-81.4819	1.52588	119.629	291.138	518.188	782.471	1024.48	1293.03	1545.41	1777.34	2001.65
73.8	-20.752	-23.1934	-19.5312	-21.3623	-35.4004	-25.0244	-40.2832	-39.0625	-56.7627	-48.2178	-54.9316	-61.0352	-67.749					73.8	-70.8008	-65.3076	-62.8662	-65.3076	-68.3594	-68.3594	-67.1387	-68.9697	-61.6455	-68.9697	-70.1904	-76.2939	-67.1387					73.8	-139.704	-130.005	-74.1577	-3.35693	119.019	292.969	512.695	772.4	1025.09	1293.03	1547.55	1785.89	2009.28
74	-25.0244	-28.6865	-25.0244	-29.2969	-31.7383	-26.8555	-38.4521	-40.8936	-53.7109	-54.9316	-49.4385	-56.1523	-60.4248					74	-70.8008	-70.8008	-68.3594	-68.9697	-71.4111	-65.3076	-65.918	-68.9697	-65.3076	-73.2422	-70.8008	-72.0215	-64.6973					74	-143.366	-128.784	-75.6836	-0.91553	119.629	291.443	518.799	776.367	1026.92	1303.41	1560.97	1791.69	2009.58
74.2	-17.0898	-23.1934	-24.4141	-24.4141	-31.7383	-34.79	-42.1143	-46.9971	-57.373	-54.9316	-46.3867	-61.0352	-61.0352					74.2	-68.9697	-68.9697	-67.749	-73.8525	-70.1904	-65.918	-69.5801	-69.5801	-65.3076	-72.6318	-70.8008	-70.8008	-68.3594					74.2	-141.23	-128.174	-75.6836	-3.35693	121.46	294.495	523.682	780.64	1032.41	1302.19	1558.53	1794.74	2016.3
74.4	-20.752	-20.1416	-26.8555	-18.3105	-32.3486	-36.6211	-39.0625	-40.2832	-53.7109	-50.6592	-53.1006	-61.0352	-67.749					74.4	-69.5801	-68.3594	-70.8008	-67.749	-70.1904	-68.3594	-66.5283	-64.0869	-68.9697	-68.3594	-67.749	-72.6318	-67.749					74.4	-145.197	-127.563	-74.4629	-3.35693	124.512	295.715	526.733	783.997	1037.9	1304.02	1563.72	1801.76	2025.45
74.6	-21.3623	-21.3623	-26.2451	-23.1934	-29.2969	-31.7383	-42.1143	-39.0625	-54.3213	-54.3213	-48.2178	-57.9834	-63.4766					74.6	-70.8008	-65.3076	-70.8008	-68.9697	-70.8008	-69.5801	-65.3076	-74.4629	-67.749	-71.4111	-70.8008	-71.4111	-73.2422					74.6	-148.859	-124.817	-80.8716	-1.52588	122.375	290.833	526.733	793.762	1038.51	1310.42	1567.08	1809.69	2024.84
74.8	-21.3623	-23.1934	-25.6348	-23.8037	-30.5176	-28.6865	-38.4521	-38.4521	-56.1523	-56.7627	-48.8281	-61.6455	-64.0869					74.8	-67.749	-67.749	-64.0869	-68.9697	-68.9697	-62.8662	-64.0869	-67.1387	-65.918	-71.4111	-70.8008	-73.8525	-64.6973					74.8	-149.775	-127.869	-78.4302	-2.13623	125.122	289.001	520.02	792.847	1046.14	1318.36	1577.45	1815.8	2027.28
75	-24.4141	-25.6348	-23.1934	-28.6865	-31.7383	-24.4141	-34.1797	-40.8936	-52.4902	-51.2695	-51.8799	-60.4248	-61.0352					75	-73.2422	-72.0215	-68.3594	-70.1904	-67.749	-65.918	-68.3594	-65.3076	-61.0352	-66.5283	-73.2422	-73.2422	-69.5801					75	-147.333	-120.239	-74.7681	7.01904	124.512	292.664	517.883	795.288	1052.86	1321.41	1578.67	1821.59	2029.42
75.2	-20.752	-26.8555	-26.8555	-25.0244	-26.2451	-26.8555	-41.5039	-45.166	-49.4385	-49.4385	-51.8799	-59.8145	-61.6455					75.2	-63.4766	-67.749	-64.6973	-66.5283	-70.1904	-67.1387	-66.5283	-69.5801	-62.2559	-68.3594	-72.6318	-71.4111	-67.1387					75.2	-146.113	-127.258	-78.4302	6.10352	130.615	290.222	525.208	802.917	1051.33	1329.04	1582.34	1834.41	2037.96
75.4	-23.1934	-25.6348	-24.4141	-23.8037	-25.6348	-29.9072	-39.6729	-40.2832	-56.7627	-60.4248	-46.3867	-56.7627	-59.8145					75.4	-70.8008	-71.4111	-68.3594	-70.8008	-69.5801	-67.749	-65.3076	-67.749	-62.8662	-70.1904	-70.1904	-72.0215	-70.8008					75.4	-147.639	-126.648	-76.9043	4.57764	125.122	291.443	529.48	798.645	1054.69	1330.87	1582.95	1832.58	2035.52
75.6	-24.4141	-23.8037	-23.1934	-26.2451	-28.6865	-28.6865	-39.6729	-44.5557	-54.9316	-51.8799	-49.4385	-59.2041	-63.4766					75.6	-67.749	-65.918	-67.749	-70.1904	-77.5146	-66.5283	-66.5283	-68.9697	-69.5801	-68.9697	-73.2422	-71.4111	-68.3594					75.6	-147.944	-130.31	-80.8716	2.44141	125.427	294.495	529.48	800.476	1062.62	1337.89	1588.13	1833.19	2044.98
75.8	-22.583	-25.6348	-26.2451	-24.4141	-36.6211	-29.9072	-36.6211	-38.4521	-51.8799	-57.9834	-50.6592	-61.6455	-61.6455					75.8	-65.918	-69.5801	-66.5283	-67.749	-70.8008	-65.3076	-70.8008	-68.3594	-68.9697	-69.5801	-67.1387	-71.4111	-66.5283					75.8	-147.028	-123.596	-76.2939	3.96729	128.479	292.664	534.668	801.392	1067.5	1340.94	1591.8	1836.24	2048.34
76	-21.3623	-23.1934	-23.1934	-23.8037	-34.79	-29.9072	-34.79	-38.4521	-51.8799	-54.9316	-54.9316	-62.8662	-64.0869					76	-68.3594	-66.5283	-70.8008	-68.3594	-74.4629	-64.0869	-67.1387	-70.8008	-65.3076	-73.8525	-70.8008	-71.4111	-73.2422					76	-143.366	-126.343	-78.125	-0.61035	126.648	297.241	531.616	798.645	1066.28	1337.28	1596.37	1835.02	2049.87
76.2	-20.752	-16.4795	-34.1797	-20.1416	-26.2451	-25.0244	-38.4521	-38.4521	-52.4902	-56.7627	-51.8799	-65.918	-66.5283					76.2	-65.3076	-65.918	-68.9697	-69.5801	-73.8525	-68.9697	-71.4111	-71.4111	-62.8662	-70.8008	-68.3594	-74.4629	-70.8008					76.2	-141.23	-128.479	-77.5147	1.52588	127.563	296.936	534.973	800.171	1066.59	1342.77	1596.07	1841.43	2053.22
76.4	-26.2451	-23.1934	-28.6865	-20.752	-33.5693	-26.8555	-40.8936	-40.8936	-51.2695	-56.1523	-51.8799	-61.6455	-63.4766					76.4	-70.1904	-73.2422	-66.5283	-71.4111	-68.3594	-65.918	-66.5283	-68.3594	-67.1387	-67.1387	-71.4111	-72.6318	-68.3594					76.4	-146.723	-126.953	-74.1577	0.61035	130.615	297.241	540.161	800.781	1071.17	1343.38	1598.82	1853.33	2054.75
76.6	-26.2451	-23.8037	-20.752	-21.3623	-30.5176	-29.2969	-40.8936	-40.8936	-54.3213	-50.0488	-50.0488	-56.1523	-63.4766					76.6	-71.4111	-70.8008	-68.9697	-68.9697	-73.8525	-67.749	-69.5801	-64.0869	-65.918	-69.5801	-75.0732	-73.2422	-64.0869					76.6	-145.502	-123.291	-77.2095	3.35693	127.869	300.293	537.415	802.002	1074.22	1352.84	1597.9	1855.77	2055.36
76.8	-21.9727	-21.3623	-26.8555	-20.752	-34.1797	-25.6348	-39.6729	-38.4521	-56.1523	-51.2695	-54.3213	-60.4248	-64.0869					76.8	-73.8525	-65.918	-69.5801	-67.1387	-73.8525	-66.5283	-65.918	-66.5283	-64.0869	-72.0215	-71.4111	-71.4111	-65.3076					76.8	-147.944	-126.038	-80.2612	2.44141	129.089	304.565	542.603	800.781	1080.93	1357.12	1597.29	1860.96	2057.5
77	-21.3623	-21.3623	-30.5176	-20.752	-36.0107	-31.7383	-42.1143	-42.1143	-56.7627	-51.8799	-51.8799	-56.1523	-57.9834					77	-72.0215	-70.1904	-67.749	-67.749	-70.1904	-70.1904	-63.4766	-73.8525	-64.6973	-72.0215	-75.0732	-72.6318	-68.3594					77	-145.197	-125.732	-79.6509	-0.30518	126.953	303.65	546.57	809.021	1077.27	1361.69	1609.19	1865.23	2063.29
77.2	-21.3623	-18.9209	-24.4141	-25.6348	-33.5693	-26.2451	-32.959	-36.6211	-54.3213	-54.9316	-54.3213	-58.5938	-64.0869					77.2	-70.8008	-64.6973	-67.1387	-67.1387	-65.3076	-67.749	-65.918	-72.6318	-65.3076	-73.8525	-73.8525	-68.9697	-64.0869					77.2	-143.977	-125.427	-74.4629	2.44141	126.953	303.04	549.011	810.242	1076.05	1357.12	1609.19	1869.2	2063.29
77.4	-22.583	-24.4141	-29.2969	-21.9727	-29.9072	-30.5176	-37.2314	-36.6211	-50.6592	-55.542	-47.6074	-59.2041	-59.8145					77.4	-72.6318	-69.5801	-69.5801	-64.6973	-70.1904	-66.5283	-70.1904	-72.6318	-65.918	-67.749	-70.8008	-75.0732	-68.3594					77.4	-147.333	-127.563	-70.8008	3.66211	127.563	302.124	549.927	814.819	1082.15	1367.19	1610.11	1877.14	2074.28
77.6	-23.8037	-21.9727	-24.4141	-20.1416	-25.0244	-28.0762	-36.0107	-36.6211	-51.8799	-54.9316	-53.1006	-54.9316	-63.4766					77.6	-72.0215	-66.5283	-65.3076	-65.918	-69.5801	-66.5283	-68.9697	-67.1387	-63.4766	-67.1387	-73.2422	-74.4629	-67.749					77.6	-146.418	-124.207	-71.106	4.88281	123.596	301.514	554.199	821.228	1091.31	1365.05	1613.46	1878.97	2077.94
77.8	-23.8037	-24.4141	-27.4658	-26.8555	-28.0762	-29.2969	-39.6729	-36.6211	-55.542	-53.7109	-52.4902	-56.7627	-57.373					77.8	-73.8525	-70.8008	-65.918	-69.5801	-72.6318	-65.918	-64.6973	-67.749	-63.4766	-68.3594	-73.2422	-68.3594	-67.749					77.8	-145.808	-124.817	-71.4111	4.27246	126.343	303.65	551.453	823.669	1098.33	1369.93	1614.07	1881.71	2080.08
78	-20.752	-23.8037	-23.8037	-21.9727	-28.0762	-28.0762	-39.0625	-42.7246	-57.9834	-55.542	-48.8281	-61.0352	-61.0352					78	-67.749	-68.3594	-67.1387	-68.9697	-69.5801	-69.5801	-72.6318	-68.3594	-63.4766	-66.5283	-76.2939	-72.0215	-64.6973					78	-148.859	-126.648	-72.6318	1.52588	127.869	309.143	546.875	821.533	1103.82	1379.09	1621.4	1886.29	2092.59
78.2	-21.3623	-25.6348	-28.6865	-25.0244	-32.3486	-29.2969	-38.4521	-42.7246	-61.0352	-53.1006	-48.2178	-63.4766	-58.5938					78.2	-70.1904	-69.5801	-68.9697	-68.9697	-75.0732	-66.5283	-67.1387	-70.8008	-64.0869	-66.5283	-69.5801	-68.3594	-67.749					78.2	-147.639	-125.732	-71.4111	0.30518	130.005	307.312	552.673	827.942	1100.16	1383.97	1624.15	1883.85	2096.25
78.4	-23.8037	-20.1416	-25.6348	-23.1934	-34.1797	-29.2969	-37.2314	-39.6729	-51.2695	-57.9834	-48.8281	-58.5938	-65.3076					78.4	-70.1904	-67.1387	-72.6318	-68.9697	-68.3594	-69.5801	-67.749	-71.4111	-67.749	-66.5283	-68.3594	-68.9697	-65.3076					78.4	-145.808	-121.155	-70.1904	6.10352	128.174	307.617	551.147	834.656	1097.11	1386.72	1628.11	1885.68	2095.34
78.6	-17.7002	-23.1934	-26.8555	-25.0244	-31.7383	-27.4658	-37.2314	-38.4521	-54.3213	-54.3213	-50.6592	-54.3213	-61.6455					78.6	-71.4111	-70.1904	-70.1904	-70.1904	-67.749	-67.749	-64.0869	-69.5801	-67.749	-64.6973	-70.8008	-71.4111	-68.9697					78.6	-150.08	-129.089	-72.3267	3.96729	127.563	306.702	554.199	840.454	1100.16	1383.36	1635.13	1891.17	2108.15
78.8	-23.8037	-23.8037	-27.4658	-23.1934	-33.5693	-32.3486	-35.4004	-35.4004	-55.542	-54.3213	-51.8799	-60.4248	-55.542					78.8	-69.5801	-68.3594	-68.3594	-67.749	-68.9697	-62.8662	-64.6973	-68.9697	-66.5283	-68.9697	-75.0732	-68.3594	-70.1904					78.8	-146.723	-126.343	-71.7163	8.8501	129.7	307.617	556.335	839.539	1107.79	1388.24	1638.49	1901.25	2111.82
79	-25.6348	-26.2451	-25.0244	-25.0244	-32.959	-25.6348	-39.6729	-37.2314	-55.542	-55.542	-46.3867	-64.0869	-65.3076					79	-64.0869	-66.5283	-69.5801	-68.9697	-69.5801	-70.1904	-69.5801	-70.8008	-61.0352	-68.9697	-72.6318	-72.6318	-68.3594					79	-146.418	-127.258	-73.2422	8.23975	127.869	310.669	564.575	841.675	1109.92	1393.74	1649.78	1916.81	2109.68
79.2	-21.3623	-23.1934	-28.0762	-23.8037	-33.5693	-26.2451	-38.4521	-39.6729	-56.1523	-54.3213	-47.6074	-66.5283	-63.4766					79.2	-67.749	-68.9697	-67.749	-67.749	-68.9697	-68.3594	-67.1387	-70.1904	-60.4248	-67.749	-68.9697	-68.9697	-65.918					79.2	-144.587	-122.681	-71.4111	9.76563	129.7	312.5	563.965	840.454	1103.21	1396.18	1654.36	1922.91	2111.51
79.4	-22.583	-21.3623	-25.6348	-25.0244	-26.8555	-29.9072	-39.6729	-39.0625	-57.373	-52.4902	-51.2695	-60.4248	-58.5938					79.4	-70.8008	-69.5801	-68.3594	-67.749	-71.4111	-68.3594	-67.749	-68.9697	-67.749	-66.5283	-72.6318	-67.749	-69.5801					79.4	-145.808	-124.207	-70.4956	5.49316	133.057	310.974	571.594	841.675	1108.4	1398.93	1654.05	1931.46	2104.8
79.6	-25.0244	-25.0244	-26.2451	-21.3623	-34.1797	-33.5693	-37.2314	-47.6074	-57.9834	-56.7627	-45.7764	-58.5938	-65.918					79.6	-71.4111	-68.9697	-71.4111	-65.3076	-70.1904	-68.3594	-69.5801	-69.5801	-67.1387	-67.1387	-73.8525	-66.5283	-68.3594					79.6	-143.977	-122.986	-73.2422	7.62939	131.836	316.467	568.237	846.863	1113.28	1407.78	1661.38	1940	2111.82
79.8	-17.0898	-24.4141	-25.0244	-25.0244	-32.959	-26.2451	-39.0625	-44.5557	-57.9834	-57.9834	-46.3867	-58.5938	-61.6455					79.8	-76.9043	-70.1904	-70.8008	-64.0869	-70.8008	-68.3594	-68.9697	-70.8008	-65.918	-65.918	-70.8008	-72.6318	-64.6973					79.8	-145.502	-125.122	-72.6318	7.32422	132.446	318.909	564.88	846.252	1121.52	1407.78	1669.31	1942.14	2122.5
80	-21.3623	-26.8555	-28.0762	-23.8037	-29.2969	-28.6865	-38.4521	-39.0625	-54.3213	-54.9316	-54.9316	-59.8145	-63.4766					80	-70.1904	-69.5801	-70.1904	-67.749	-72.0215	-67.749	-67.749	-69.5801	-65.3076	-65.3076	-70.8008	-70.8008	-64.6973					80	-146.418	-125.427	-73.5474	10.9863	135.803	321.655	573.425	848.083	1122.74	1411.13	1659.85	1945.8	2127.99
80.2	-20.1416	-23.1934	-29.2969	-28.6865	-28.0762	-29.2969	-36.6211	-34.1797	-54.9316	-53.1006	-50.0488	-61.6455	-61.0352					80.2	-70.8008	-63.4766	-67.1387	-68.9697	-69.5801	-67.1387	-65.3076	-72.0215	-61.6455	-63.4766	-77.5146	-65.918	-66.5283					80.2	-145.197	-128.784	-71.4111	7.32422	132.446	322.266	576.782	844.116	1125.49	1419.37	1657.1	1946.41	2132.26
80.4	-23.8037	-26.2451	-25.0244	-24.4141	-28.6865	-26.8555	-38.4521	-35.4004	-48.2178	-57.373	-51.2695	-56.7627	-69.5801					80.4	-68.3594	-68.3594	-66.5283	-65.3076	-70.8008	-67.749	-65.918	-68.9697	-68.3594	-64.6973	-72.0215	-72.6318	-67.749					80.4	-143.061	-129.395	-72.0215	5.79834	132.141	322.876	582.886	862.122	1132.2	1423.34	1661.99	1951.9	2128.6
80.6	-30.5176	-20.1416	-25.0244	-19.5312	-25.0244	-29.9072	-40.2832	-43.335	-56.7627	-57.9834	-48.2178	-64.6973	-59.8145					80.6	-68.3594	-68.3594	-70.1904	-66.5283	-71.4111	-69.5801	-68.9697	-64.6973	-65.918	-68.9697	-69.5801	-76.2939	-69.5801					80.6	-145.808	-130.005	-74.1577	1.83105	133.057	320.435	583.191	862.732	1133.73	1420.9	1669.62	1947.94	2131.04
80.8	-24.4141	-23.8037	-21.3623	-25.0244	-31.7383	-34.79	-42.1143	-38.4521	-58.5938	-57.9834	-46.3867	-59.8145	-67.1387					80.8	-73.8525	-71.4111	-72.6318	-65.3076	-67.749	-70.1904	-63.4766	-66.5283	-61.0352	-67.1387	-72.6318	-72.6318	-70.1904					80.8	-148.859	-130.005	-73.2422	8.8501	134.277	328.064	581.36	857.544	1138.31	1423.65	1675.72	1948.55	2132.87
81	-20.1416	-25.6348	-24.4141	-19.5312	-29.9072	-26.8555	-37.8418	-34.1797	-62.2559	-53.1006	-51.2695	-62.8662	-70.8008					81	-66.5283	-70.8008	-70.1904	-70.8008	-69.5801	-66.5283	-69.5801	-68.9697	-63.4766	-63.4766	-69.5801	-68.3594	-68.3594					81	-141.84	-130.005	-76.2939	6.40869	133.667	329.59	588.379	861.816	1142.58	1419.98	1677.55	1950.99	2140.5
81.2	-15.2588	-23.8037	-26.8555	-25.0244	-29.9072	-29.2969	-39.6729	-39.6729	-57.9834	-51.2695	-48.8281	-59.2041	-67.749					81.2	-64.6973	-73.8525	-68.3594	-67.1387	-72.0215	-65.918	-70.8008	-70.1904	-65.918	-66.5283	-71.4111	-71.4111	-65.918					81.2	-142.756	-125.732	-71.106	11.2915	134.888	326.233	586.548	858.459	1152.34	1418.76	1680.3	1972.05	2144.17
81.4	-23.8037	-24.4141	-25.0244	-21.3623	-30.5176	-30.5176	-40.8936	-40.8936	-56.1523	-50.0488	-53.7109	-63.4766	-61.6455					81.4	-65.918	-65.918	-68.3594	-68.9697	-72.0215	-63.4766	-68.3594	-67.1387	-64.6973	-68.3594	-75.6836	-70.1904	-63.4766					81.4	-146.723	-124.207	-73.8525	5.18799	135.498	331.421	592.651	860.901	1152.04	1425.48	1677.55	1971.13	2152.4
81.6	-27.4658	-23.8037	-27.4658	-28.0762	-29.2969	-28.6865	-34.79	-45.166	-57.373	-53.7109	-49.4385	-62.2559	-64.0869					81.6	-67.749	-67.1387	-65.3076	-65.3076	-65.918	-70.8008	-70.1904	-72.0215	-59.8145	-67.749	-77.5146	-71.4111	-71.4111					81.6	-146.418	-125.122	-70.8008	7.93457	137.939	330.811	589.6	864.258	1148.07	1423.95	1683.04	1974.18	2158.51
81.8	-21.3623	-26.2451	-26.2451	-26.8555	-29.9072	-27.4658	-40.8936	-40.8936	-54.3213	-56.1523	-53.1006	-61.6455	-63.4766					81.8	-68.9697	-65.3076	-68.3594	-70.1904	-71.4111	-70.8008	-68.9697	-68.9697	-63.4766	-63.4766	-73.8525	-73.8525	-69.5801					81.8	-147.639	-126.038	-71.4111	10.376	138.245	329.285	590.82	867.004	1151.12	1431.88	1685.49	1968.08	2155.46
82	-24.4141	-25.0244	-21.3623	-21.9727	-29.9072	-28.0762	-40.8936	-40.8936	-54.3213	-53.7109	-51.2695	-61.0352	-64.0869					82	-70.1904	-70.8008	-72.6318	-68.9697	-67.749	-68.9697	-65.3076	-72.6318	-64.6973	-62.8662	-71.4111	-73.8525	-69.5801					82	-150.69	-126.343	-74.7681	7.01904	133.362	332.336	586.243	866.089	1157.84	1441.35	1697.39	1961.67	2159.12
82.2	-21.9727	-20.752	-23.8037	-18.9209	-31.7383	-28.6865	-42.7246	-32.3486	-54.3213	-55.542	-46.3867	-60.4248	-68.3594					82.2	-70.1904	-66.5283	-70.1904	-63.4766	-70.1904	-66.5283	-67.749	-67.749	-65.918	-64.6973	-68.9697	-70.8008	-70.1904					82.2	-147.944	-128.174	-74.1577	8.8501	129.089	335.388	586.548	872.192	1152.34	1446.23	1699.22	1975.1	2171.33
82.4	-24.4141	-18.3105	-27.4658	-23.1934	-28.0762	-28.6865	-37.8418	-39.0625	-56.1523	-51.8799	-46.3867	-58.5938	-62.8662					82.4	-69.5801	-68.9697	-67.749	-67.1387	-70.1904	-66.5283	-68.9697	-67.749	-65.3076	-66.5283	-70.8008	-65.3076	-70.8008					82.4	-147.028	-128.479	-71.106	9.15527	132.446	333.252	592.957	876.16	1148.38	1445.01	1695.86	1965.64	2173.16
82.6	-20.1416	-21.3623	-27.4658	-23.1934	-29.9072	-31.7383	-38.4521	-39.6729	-48.8281	-53.1006	-48.8281	-56.1523	-61.6455					82.6	-68.3594	-68.3594	-65.3076	-64.0869	-68.9697	-67.749	-71.4111	-69.5801	-66.5283	-68.3594	-70.8008	-70.1904	-69.5801					82.6	-147.639	-127.869	-72.937	11.2915	136.414	332.031	589.905	877.38	1154.17	1448.67	1698.91	1970.21	2171.33
82.8	-17.0898	-27.4658	-25.0244	-25.0244	-35.4004	-31.7383	-36.6211	-37.8418	-57.9834	-50.6592	-48.8281	-59.8145	-64.6973					82.8	-70.1904	-72.6318	-68.9697	-66.5283	-65.918	-67.1387	-69.5801	-67.749	-65.3076	-65.3076	-71.4111	-71.4111	-70.1904					82.8	-147.333	-129.089	-77.5147	10.0708	133.057	329.895	587.769	881.348	1160.58	1452.94	1702.58	1973.27	2176.51
83	-24.4141	-21.3623	-25.0244	-20.1416	-28.6865	-29.2969	-39.6729	-38.4521	-53.7109	-53.7109	-44.5557	-59.2041	-61.0352					83	-69.5801	-70.1904	-69.5801	-66.5283	-69.5801	-62.2559	-70.8008	-67.749	-64.0869	-62.2559	-71.4111	-72.6318	-67.749					83	-145.197	-128.479	-71.106	10.9863	135.498	330.2	590.515	884.399	1168.52	1453.25	1694.34	1973.57	2184.75
83.2	-24.4141	-25.0244	-23.1934	-22.583	-30.5176	-26.2451	-42.1143	-39.6729	-55.542	-53.7109	-48.2178	-60.4248	-61.0352					83.2	-68.3594	-66.5283	-68.9697	-71.4111	-70.1904	-65.3076	-65.3076	-71.4111	-61.6455	-65.3076	-68.3594	-70.1904	-67.1387					83.2	-142.451	-130.92	-75.9888	10.376	137.634	336.914	592.346	886.841	1169.43	1446.53	1696.17	1982.73	2189.33
83.4	-25.6348	-28.6865	-28.0762	-26.2451	-26.8555	-29.2969	-42.1143	-42.1143	-53.7109	-53.7109	-46.3867	-64.6973	-64.6973					83.4	-68.9697	-69.5801	-65.918	-67.1387	-72.6318	-72.6318	-65.3076	-72.6318	-65.918	-68.9697	-73.2422	-68.3594	-71.4111					83.4	-145.502	-127.563	-77.8198	10.376	141.296	334.167	596.008	885.62	1177.06	1447.14	1705.93	1989.75	2193.6
83.6	-23.1934	-27.4658	-24.4141	-26.2451	-28.6865	-28.0762	-38.4521	-41.5039	-54.9316	-56.1523	-50.0488	-58.5938	-66.5283					83.6	-72.0215	-68.9697	-67.749	-65.3076	-72.6318	-70.8008	-72.0215	-68.9697	-67.1387	-64.6973	-70.8008	-68.9697	-68.3594					83.6	-146.723	-131.226	-77.8198	12.8174	142.212	333.252	598.145	885.925	1173.71	1448.67	1709.59	1984.56	2192.08
83.8	-21.3623	-18.9209	-26.8555	-23.1934	-31.7383	-33.5693	-39.6729	-37.2314	-57.9834	-54.9316	-50.0488	-61.0352	-60.4248					83.8	-68.9697	-67.1387	-73.2422	-66.5283	-72.6318	-68.3594	-68.9697	-64.6973	-63.4766	-71.4111	-67.749	-73.8525	-68.9697					83.8	-144.282	-126.953	-76.9043	14.3433	143.433	331.726	599.06	891.724	1175.84	1459.35	1709.29	1973.88	2190.86
84	-20.1416	-21.3623	-30.5176	-25.0244	-32.3486	-34.79	-40.2832	-34.1797	-59.2041	-54.9316	-48.8281	-62.2559	-61.6455					84	-70.1904	-69.5801	-69.5801	-69.5801	-66.5283	-69.5801	-68.9697	-64.6973	-62.8662	-70.1904	-70.1904	-68.9697	-67.1387					84	-144.282	-129.7	-77.5147	16.1743	147.705	336.914	600.586	894.775	1176.15	1462.71	1715.39	1989.14	2195.74
84.2	-28.0762	-25.6348	-26.8555	-20.752	-33.5693	-28.0762	-45.7764	-40.2832	-54.3213	-53.1006	-48.8281	-61.0352	-57.373					84.2	-65.918	-65.918	-70.8008	-69.5801	-65.3076	-64.0869	-67.1387	-68.9697	-64.6973	-65.3076	-73.8525	-69.5801	-69.5801					84.2	-143.977	-123.596	-71.4111	12.8174	143.127	340.271	602.722	898.743	1179.81	1475.83	1709.9	1994.63	2189.94
84.4	-26.2451	-20.752	-29.2969	-26.8555	-30.5176	-27.4658	-41.5039	-37.2314	-51.8799	-56.7627	-52.4902	-62.2559	-67.749					84.4	-67.1387	-67.749	-67.749	-68.9697	-67.749	-67.749	-69.5801	-67.1387	-65.3076	-64.0869	-69.5801	-68.9697	-67.749					84.4	-143.977	-126.953	-77.8198	15.564	147.095	339.661	604.858	904.846	1175.84	1475.22	1716.31	1994.63	2200.62
84.6	-29.2969	-26.8555	-25.6348	-23.1934	-23.8037	-30.5176	-41.5039	-42.1143	-54.9316	-54.3213	-54.3213	-62.8662	-65.918					84.6	-72.6318	-68.9697	-70.8008	-69.5801	-70.1904	-66.5283	-70.1904	-66.5283	-62.8662	-68.3594	-72.6318	-70.8008	-70.1904					84.6	-143.671	-127.563	-77.8198	14.0381	150.452	346.069	606.384	905.457	1176.45	1478.88	1722.11	1998.29	2207.03
84.8	-21.3623	-22.583	-28.0762	-21.3623	-29.2969	-29.2969	-46.9971	-40.8936	-50.0488	-54.9316	-49.4385	-61.0352	-64.6973					84.8	-72.6318	-65.918	-68.3594	-64.6973	-70.8008	-68.3594	-64.0869	-68.9697	-64.0869	-64.6973	-71.4111	-67.749	-69.5801					84.8	-140.009	-125.732	-74.1577	19.8364	147.4	343.018	605.774	906.067	1184.08	1482.24	1730.96	2002.87	2210.39
85	-18.3105	-21.3623	-26.2451	-25.6348	-32.3486	-31.7383	-44.5557	-36.6211	-56.1523	-56.1523	-51.2695	-62.2559	-64.0869					85	-72.0215	-72.0215	-74.4629	-65.3076	-68.3594	-65.3076	-67.749	-71.4111	-65.918	-65.3076	-68.9697	-70.1904	-74.4629					85	-143.671	-131.836	-76.2939	14.0381	148.01	347.29	609.131	909.729	1188.66	1491.39	1733.7	2003.48	2208.86
85.2	-22.583	-20.752	-25.6348	-19.5312	-30.5176	-26.8555	-42.1143	-43.335	-56.1523	-57.373	-53.7109	-60.4248	-65.3076					85.2	-69.5801	-68.3594	-68.3594	-65.918	-65.3076	-65.3076	-69.5801	-73.2422	-61.0352	-66.5283	-71.4111	-73.2422	-67.1387					85.2	-147.028	-128.479	-75.6836	13.7329	148.926	347.595	612.488	909.424	1193.85	1491.09	1741.33	2007.45	2208.56
85.4	-21.3623	-20.1416	-25.6348	-23.8037	-29.2969	-32.3486	-40.8936	-43.9453	-53.7109	-51.8799	-49.4385	-64.6973	-64.6973					85.4	-67.749	-66.5283	-66.5283	-65.918	-70.8008	-68.9697	-71.4111	-71.4111	-64.6973	-68.3594	-73.2422	-74.4629	-70.8008					85.4	-144.282	-128.174	-73.8525	15.2588	150.146	343.018	610.352	907.593	1195.37	1494.45	1746.52	2012.63	2210.69
85.6	-25.6348	-21.9727	-21.9727	-20.752	-36.0107	-26.8555	-41.5039	-53.1006	-54.9316	-56.7627	-46.3867	-64.6973	-63.4766					85.6	-74.4629	-67.749	-71.4111	-65.3076	-65.918	-64.0869	-72.0215	-68.9697	-59.8145	-68.9697	-68.3594	-73.8525	-72.6318					85.6	-143.366	-130.005	-77.8198	11.9019	147.705	348.206	609.741	914.001	1202.7	1501.46	1750.49	2010.5	2208.86
85.8	-23.1934	-23.1934	-21.3623	-25.0244	-31.7383	-30.5176	-42.1143	-40.8936	-57.9834	-53.7109	-47.6074	-62.2559	-60.4248					85.8	-70.1904	-70.8008	-71.4111	-68.9697	-67.1387	-64.0869	-72.0215	-67.749	-61.0352	-67.1387	-68.3594	-70.8008	-67.749					85.8	-140.314	-131.226	-79.3457	12.207	148.01	343.018	612.488	916.138	1199.34	1505.43	1746.83	2005.62	2212.22
86	-22.583	-25.0244	-25.6348	-23.8037	-26.8555	-26.8555	-47.6074	-39.6729	-55.542	-53.7109	-50.0488	-65.3076	-60.4248					86	-70.8008	-67.749	-65.918	-68.9697	-70.8008	-64.0869	-71.4111	-68.3594	-68.3594	-61.6455	-71.4111	-71.4111	-70.8008					86	-141.84	-128.784	-75.0732	12.5122	145.874	343.018	616.15	918.579	1203.61	1507.26	1747.44	2018.13	2215.88
86.2	-23.8037	-22.583	-21.9727	-20.752	-33.5693	-27.4658	-40.8936	-39.6729	-57.373	-57.9834	-48.2178	-61.0352	-67.749					86.2	-71.4111	-69.5801	-76.2939	-68.9697	-62.8662	-65.3076	-66.5283	-62.2559	-64.0869	-67.749	-69.5801	-68.9697	-68.9697					86.2	-143.977	-132.141	-76.2939	19.5312	145.874	346.68	617.371	919.189	1210.02	1502.69	1755.68	2025.15	2215.27
86.4	-20.752	-23.1934	-25.0244	-25.6348	-30.5176	-29.2969	-43.335	-39.6729	-59.8145	-54.9316	-48.2178	-65.3076	-62.8662					86.4	-64.6973	-70.1904	-72.0215	-66.5283	-68.3594	-65.3076	-70.8008	-69.5801	-65.918	-65.3076	-67.749	-67.749	-70.1904					86.4	-143.977	-126.038	-76.2939	15.564	145.264	348.206	618.286	921.631	1212.16	1508.18	1766.05	2026.98	2211
86.6	-21.3623	-16.4795	-26.2451	-23.8037	-34.79	-31.7383	-40.2832	-37.2314	-51.8799	-56.1523	-48.8281	-65.918	-62.8662					86.6	-71.4111	-68.9697	-70.8008	-72.6318	-70.8008	-68.9697	-68.9697	-71.4111	-65.3076	-64.0869	-68.3594	-76.2939	-70.1904					86.6	-143.366	-129.395	-74.7681	15.564	147.705	348.816	620.117	923.767	1211.85	1515.81	1772.46	2031.86	2218.93
86.8	-21.9727	-23.8037	-26.2451	-25.6348	-36.6211	-29.9072	-39.0625	-40.2832	-54.9316	-54.3213	-45.7764	-65.918	-64.6973					86.8	-73.2422	-64.6973	-70.1904	-70.8008	-68.3594	-67.749	-72.6318	-69.5801	-65.3076	-65.3076	-73.2422	-74.4629	-68.3594					86.8	-143.977	-124.207	-75.3784	16.7847	149.536	346.985	620.422	924.988	1219.18	1510.93	1773.07	2026.67	2221.68
87	-21.9727	-25.0244	-26.8555	-21.9727	-25.0244	-25.0244	-38.4521	-42.1143	-57.373	-54.3213	-50.6592	-64.6973	-61.0352					87	-68.9697	-71.4111	-69.5801	-67.749	-68.9697	-66.5283	-73.2422	-71.4111	-62.2559	-71.4111	-70.8008	-73.8525	-69.5801					87	-144.282	-126.648	-79.6509	18.9209	148.926	352.478	614.624	930.176	1218.26	1516.11	1771.85	2025.45	2225.65
87.2	-17.7002	-16.4795	-24.4141	-18.9209	-23.8037	-29.9072	-42.7246	-39.0625	-55.542	-57.9834	-50.6592	-60.4248	-64.0869					87.2	-73.2422	-70.8008	-73.8525	-73.2422	-71.4111	-67.1387	-63.4766	-64.0869	-60.4248	-66.5283	-67.749	-73.2422	-71.4111					87.2	-142.756	-127.563	-79.0405	21.3623	155.334	350.647	619.202	935.364	1220.09	1525.27	1770.94	2035.22	2225.95
87.4	-21.3623	-26.2451	-21.3623	-25.6348	-28.0762	-25.0244	-42.7246	-44.5557	-59.2041	-59.2041	-48.8281	-58.5938	-59.2041					87.4	-72.6318	-69.5801	-68.9697	-67.749	-67.1387	-68.3594	-67.1387	-65.918	-64.6973	-62.8662	-70.1904	-65.3076	-71.4111					87.4	-148.859	-129.089	-79.3457	15.564	153.198	350.647	621.338	935.974	1221.01	1527.4	1767.27	2036.44	2230.22
87.6	-23.1934	-23.1934	-26.8555	-26.2451	-29.9072	-29.2969	-40.2832	-38.4521	-53.7109	-57.9834	-45.166	-59.8145	-66.5283					87.6	-67.749	-70.8008	-68.3594	-70.1904	-64.0869	-65.3076	-64.0869	-65.918	-67.749	-72.0215	-72.0215	-71.4111	-66.5283					87.6	-143.366	-124.512	-80.5664	15.2588	149.841	350.647	623.169	933.533	1224.37	1528.93	1770.02	2037.35	2245.18
87.8	-23.1934	-21.9727	-27.4658	-24.4141	-32.3486	-26.8555	-40.8936	-36.0107	-50.0488	-54.9316	-49.4385	-56.1523	-61.0352					87.8	-70.8008	-64.6973	-70.1904	-70.1904	-68.3594	-66.5283	-67.749	-75.0732	-65.3076	-65.918	-70.1904	-75.6836	-65.918					87.8	-144.282	-130.005	-81.1768	12.5122	151.978	353.699	626.526	935.974	1224.06	1534.12	1772.16	2031.86	2248.54
88	-25.6348	-17.0898	-25.6348	-25.0244	-32.3486	-25.6348	-39.6729	-39.0625	-51.2695	-55.542	-51.2695	-56.7627	-64.6973					88	-69.5801	-67.1387	-68.9697	-70.1904	-70.8008	-65.3076	-68.9697	-70.8008	-67.1387	-67.749	-70.1904	-72.6318	-68.3594					88	-140.925	-126.038	-77.8198	15.2588	150.757	354.919	624.39	935.059	1224.67	1536.56	1773.99	2034	2254.33
88.2	-21.9727	-21.3623	-25.0244	-18.3105	-28.6865	-26.8555	-45.166	-42.1143	-53.1006	-56.1523	-48.2178	-61.6455	-62.8662					88.2	-70.1904	-70.8008	-69.5801	-70.8008	-66.5283	-65.918	-72.6318	-68.9697	-70.1904	-65.3076	-68.9697	-77.5146	-65.3076					88.2	-148.859	-130.31	-75.0732	13.4277	154.419	354.919	627.136	935.059	1230.77	1541.75	1781.31	2035.22	2262.27
88.4	-21.3623	-21.9727	-25.0244	-24.4141	-35.4004	-28.6865	-45.166	-39.6729	-60.4248	-54.9316	-50.6592	-64.0869	-59.8145					88.4	-70.8008	-65.3076	-71.4111	-68.9697	-67.1387	-69.5801	-69.5801	-65.918	-69.5801	-65.3076	-70.1904	-68.9697	-70.1904					88.4	-145.808	-130.31	-74.4629	14.3433	153.809	357.971	627.136	938.416	1234.74	1553.04	1793.82	2035.22	2261.96
88.6	-28.0762	-22.583	-23.8037	-23.8037	-34.79	-28.0762	-39.0625	-40.8936	-57.373	-56.1523	-46.9971	-65.918	-62.8662					88.6	-70.1904	-65.918	-66.5283	-70.1904	-68.3594	-68.3594	-72.6318	-65.3076	-62.2559	-64.0869	-69.5801	-73.2422	-70.8008					88.6	-147.944	-130.005	-77.2095	14.3433	155.64	359.497	628.052	941.162	1244.51	1550.6	1799.01	2043.46	2269.59
88.8	-23.1934	-23.1934	-25.6348	-25.0244	-33.5693	-29.2969	-36.6211	-42.1143	-60.4248	-55.542	-48.2178	-64.0869	-63.4766					88.8	-70.1904	-68.9697	-67.1387	-72.0215	-66.5283	-67.1387	-68.9697	-68.3594	-63.4766	-67.749	-64.6973	-73.2422	-66.5283					88.8	-147.028	-133.667	-79.9561	16.7847	152.283	362.549	626.526	944.214	1239.01	1557.31	1799.01	2039.79	2281.49
89	-18.9209	-18.9209	-26.2451	-21.3623	-29.2969	-30.5176	-39.6729	-40.8936	-53.1006	-56.1523	-46.9971	-60.4248	-59.8145					89	-66.5283	-69.5801	-69.5801	-70.8008	-67.749	-65.3076	-68.9697	-65.918	-65.3076	-68.3594	-70.8008	-72.6318	-64.0869					89	-149.165	-130.92	-77.2095	16.7847	150.146	365.906	627.441	946.35	1240.84	1561.58	1804.5	2042.85	2278.75
89.2	-22.583	-18.9209	-23.8037	-25.0244	-29.9072	-26.8555	-40.8936	-40.2832	-51.8799	-59.2041	-43.9453	-59.8145	-59.2041					89.2	-69.5801	-72.6318	-70.1904	-67.749	-72.6318	-67.749	-65.918	-70.8008	-67.1387	-64.6973	-69.5801	-74.4629	-64.6973					89.2	-149.165	-132.446	-75.6836	18.9209	148.01	368.042	632.324	952.148	1250	1559.75	1812.13	2047.73	2278.14
89.4	-23.1934	-20.752	-21.9727	-24.4141	-30.5176	-29.9072	-40.2832	-41.5039	-50.6592	-52.4902	-47.6074	-58.5938	-59.2041					89.4	-68.3594	-69.5801	-68.3594	-71.4111	-72.6318	-70.1904	-64.6973	-66.5283	-67.1387	-65.918	-69.5801	-69.5801	-61.6455					89.4	-146.723	-129.089	-73.5474	13.7329	149.536	363.77	634.46	948.792	1251.83	1562.5	1814.88	2041.32	2284.55
89.6	-25.6348	-24.4141	-30.5176	-28.0762	-29.9072	-29.2969	-39.0625	-45.166	-59.8145	-54.9316	-56.1523	-61.6455	-60.4248					89.6	-68.9697	-67.1387	-73.2422	-67.749	-69.5801	-65.918	-73.8525	-73.2422	-66.5283	-64.0869	-72.0215	-73.8525	-67.1387					89.6	-142.756	-130.92	-73.5474	13.7329	148.621	361.328	633.545	954.59	1253.66	1566.77	1820.37	2047.73	2275.09
89.8	-21.9727	-24.4141	-26.8555	-23.8037	-29.2969	-32.3486	-42.7246	-37.2314	-55.542	-54.9316	-53.7109	-62.8662	-57.9834					89.8	-68.9697	-67.749	-75.0732	-72.0215	-69.5801	-67.1387	-67.749	-70.1904	-61.6455	-67.749	-70.8008	-72.0215	-72.0215					89.8	-140.314	-128.479	-75.9888	15.2588	146.484	362.854	640.259	956.726	1256.41	1570.13	1815.19	2063.9	2289.73
90	-20.752	-26.8555	-27.4658	-23.1934	-30.5176	-28.6865	-40.8936	-41.5039	-54.3213	-61.0352	-50.6592	-62.2559	-62.8662					90	-72.6318	-68.9697	-73.2422	-73.2422	-68.9697	-66.5283	-64.6973	-66.5283	-63.4766	-61.6455	-70.1904	-73.8525	-68.9697					90	-141.23	-132.446	-75.0732	13.4277	146.79	366.516	639.343	962.83	1263.43	1575.01	1821.29	2064.21	2287.29
90.2	-21.3623	-20.752	-28.0762	-25.0244	-29.9072	-28.0762	-42.7246	-40.2832	-62.2559	-60.4248	-42.1143	-60.4248	-63.4766					90.2	-73.2422	-75.0732	-75.0732	-70.1904	-68.9697	-69.5801	-64.6973	-63.4766	-65.3076	-68.9697	-64.6973	-70.8008	-68.3594					90.2	-143.061	-132.446	-79.6509	17.7002	141.907	364.075	641.174	962.83	1268.31	1577.15	1820.68	2066.96	2296.14
90.4	-20.1416	-20.1416	-24.4141	-23.8037	-32.959	-26.2451	-39.6729	-38.4521	-49.4385	-54.3213	-48.2178	-61.6455	-61.0352					90.4	-67.749	-71.4111	-69.5801	-67.749	-71.4111	-62.8662	-70.8008	-68.3594	-65.918	-67.749	-71.4111	-67.749	-67.749					90.4	-147.028	-131.531	-78.7353	20.752	148.926	369.568	647.278	967.102	1271.97	1572.88	1820.98	2068.48	2290.65
90.6	-21.3623	-22.583	-24.4141	-20.1416	-29.2969	-28.0762	-43.9453	-36.6211	-54.9316	-55.542	-50.6592	-59.8145	-62.8662					90.6	-68.3594	-70.1904	-72.6318	-69.5801	-66.5283	-62.8662	-68.9697	-68.3594	-67.1387	-66.5283	-70.8008	-69.5801	-67.749					90.6	-139.094	-130.92	-79.9561	14.9536	144.043	373.23	646.667	965.271	1268.62	1573.18	1827.39	2070.01	2300.72
90.8	-20.752	-21.3623	-27.4658	-23.1934	-33.5693	-25.0244	-39.6729	-40.8936	-54.3213	-57.9834	-56.1523	-64.0869	-57.9834					90.8	-67.749	-62.8662	-73.2422	-68.3594	-70.1904	-67.749	-68.9697	-65.3076	-64.0869	-66.5283	-69.5801	-73.2422	-67.749					90.8	-139.399	-133.057	-79.0405	19.2261	149.231	376.587	647.888	962.83	1267.7	1583.86	1827.7	2077.94	2305.91
91	-24.4141	-26.8555	-25.0244	-24.4141	-29.9072	-27.4658	-44.5557	-39.0625	-56.1523	-58.5938	-51.2695	-53.7109	-61.6455					91	-68.3594	-65.3076	-71.4111	-67.1387	-68.9697	-67.749	-66.5283	-65.3076	-63.4766	-65.918	-70.8008	-71.4111	-68.3594					91	-137.263	-133.057	-76.2939	17.7002	148.621	372.62	653.381	973.206	1271.36	1580.2	1825.26	2075.5	2304.99
91.2	-22.583	-21.3623	-25.0244	-25.6348	-29.2969	-26.2451	-39.6729	-40.2832	-56.1523	-57.9834	-49.4385	-57.9834	-59.2041					91.2	-70.1904	-67.749	-75.6836	-65.918	-67.749	-68.9697	-65.918	-69.5801	-65.3076	-67.1387	-67.1387	-68.9697	-70.8008					91.2	-140.009	-131.836	-74.4629	17.395	146.484	368.347	653.687	969.543	1270.75	1585.39	1827.7	2078.86	2304.99
91.4	-21.9727	-24.4141	-27.4658	-25.6348	-29.9072	-28.6865	-40.2832	-40.2832	-61.0352	-60.4248	-54.3213	-57.9834	-56.1523					91.4	-69.5801	-70.8008	-70.8008	-70.1904	-68.3594	-68.9697	-68.9697	-65.3076	-67.1387	-69.5801	-67.749	-73.2422	-73.8525					91.4	-141.84	-131.836	-75.6836	19.2261	148.01	368.347	645.752	967.712	1276.55	1582.34	1834.11	2084.66	2308.65
91.6	-16.4795	-24.4141	-24.4141	-23.1934	-31.7383	-26.2451	-43.9453	-43.335	-54.9316	-60.4248	-45.166	-65.918	-59.8145					91.6	-70.1904	-68.3594	-73.8525	-67.749	-72.0215	-70.8008	-70.1904	-73.8525	-66.5283	-68.9697	-66.5283	-70.8008	-67.749					91.6	-140.925	-127.869	-72.6318	19.5312	153.809	375.366	650.33	968.933	1282.65	1589.66	1843.87	2076.72	2319.95
91.8	-23.8037	-21.3623	-26.2451	-18.9209	-38.4521	-37.2314	-45.7764	-38.4521	-59.8145	-59.2041	-46.3867	-61.0352	-64.0869					91.8	-72.0215	-68.9697	-71.4111	-72.0215	-69.5801	-62.8662	-70.8008	-73.2422	-66.5283	-67.749	-67.1387	-75.6836	-65.3076					91.8	-146.113	-130.92	-73.8525	21.0571	156.555	377.197	649.719	968.018	1274.41	1589.36	1849.37	2085.27	2322.69
92	-19.5312	-24.4141	-25.0244	-19.5312	-36.6211	-26.8555	-38.4521	-36.6211	-54.3213	-61.6455	-46.9971	-61.0352	-61.6455					92	-70.1904	-65.3076	-73.2422	-68.3594	-65.918	-63.4766	-63.4766	-71.4111	-66.5283	-71.4111	-67.1387	-73.2422	-70.1904					92	-141.23	-129.395	-74.4629	20.752	155.945	373.23	658.875	966.492	1279.6	1589.66	1852.42	2094.73	2316.28
92.2	-24.4141	-16.4795	-29.9072	-24.4141	-26.2451	-29.2969	-39.0625	-40.8936	-53.7109	-55.542	-46.9971	-67.749	-58.5938					92.2	-69.5801	-67.749	-70.8008	-65.3076	-68.9697	-64.6973	-68.9697	-66.5283	-65.3076	-65.918	-72.6318	-73.8525	-69.5801					92.2	-142.451	-129.089	-75.6836	18.9209	158.997	372.314	660.706	975.037	1288.15	1593.63	1847.53	2090.15	2318.42
92.4	-23.1934	-19.5312	-25.0244	-24.4141	-28.0762	-25.0244	-42.7246	-37.2314	-56.7627	-58.5938	-49.4385	-60.4248	-64.6973					92.4	-73.2422	-65.3076	-73.8525	-65.3076	-69.5801	-67.749	-65.918	-65.918	-66.5283	-66.5283	-70.8008	-69.5801	-68.9697					92.4	-144.892	-134.583	-68.0542	18.6157	162.048	375.977	657.349	976.257	1289.37	1590.27	1848.75	2090.45	2329.71
92.6	-28.0762	-26.2451	-26.8555	-28.6865	-33.5693	-24.4141	-40.8936	-36.0107	-57.9834	-59.2041	-50.6592	-60.4248	-62.8662					92.6	-74.4629	-65.918	-76.2939	-68.3594	-68.3594	-67.1387	-67.1387	-68.3594	-68.9697	-64.6973	-68.3594	-74.4629	-70.8008					92.6	-143.366	-130.615	-70.1904	23.4985	160.828	380.859	658.569	971.68	1286.93	1589.66	1847.23	2106.32	2330.93
92.8	-28.0762	-18.9209	-25.0244	-24.4141	-32.959	-28.0762	-43.335	-43.9453	-60.4248	-59.8145	-48.8281	-57.373	-64.0869					92.8	-70.8008	-68.3594	-69.5801	-71.4111	-69.5801	-69.5801	-68.9697	-69.5801	-63.4766	-68.3594	-66.5283	-74.4629	-68.9697					92.8	-143.671	-129.089	-70.4956	21.6675	158.997	381.47	661.011	973.511	1289.98	1592.71	1840.21	2101.75	2335.51
93	-23.8037	-20.752	-23.1934	-20.752	-34.79	-28.6865	-39.6729	-44.5557	-58.5938	-59.8145	-53.1006	-56.7627	-63.4766					93	-69.5801	-68.9697	-70.1904	-68.9697	-74.4629	-68.9697	-70.1904	-72.0215	-65.918	-68.3594	-68.9697	-70.8008	-65.918					93	-140.925	-131.531	-70.8008	19.2261	159.607	385.742	663.757	980.225	1286.93	1596.98	1843.26	2099.61	2341.31
93.2	-15.8691	-23.8037	-28.0762	-23.1934	-27.4658	-30.5176	-40.8936	-34.79	-58.5938	-59.8145	-45.7764	-63.4766	-66.5283					93.2	-75.0732	-65.918	-73.8525	-69.5801	-69.5801	-67.1387	-64.6973	-68.3594	-64.6973	-74.4629	-65.3076	-71.4111	-68.9697					93.2	-143.977	-129.7	-73.5474	20.752	157.471	389.099	666.199	984.192	1289.37	1593.63	1853.64	2102.66	2336.12
93.4	-21.9727	-22.583	-28.0762	-21.9727	-30.5176	-32.959	-39.0625	-39.6729	-55.542	-54.9316	-48.8281	-60.4248	-60.4248					93.4	-67.749	-67.1387	-69.5801	-64.0869	-70.8008	-66.5283	-68.9697	-66.5283	-64.0869	-70.1904	-65.3076	-73.2422	-70.8008					93.4	-144.892	-130.005	-72.3267	20.752	160.522	387.878	669.861	994.263	1290.28	1600.34	1858.52	2106.32	2348.33
93.6	-23.1934	-22.583	-29.2969	-20.1416	-32.3486	-31.7383	-39.0625	-37.8418	-57.9834	-55.542	-53.1006	-62.8662	-58.5938					93.6	-65.3076	-65.3076	-72.6318	-65.918	-68.3594	-61.6455	-70.1904	-64.0869	-64.0869	-67.1387	-68.3594	-67.749	-66.5283					93.6	-141.535	-128.174	-72.937	22.2778	157.776	385.132	668.64	989.38	1289.06	1606.14	1850.59	2109.99	2346.8
93.8	-21.3623	-25.0244	-26.8555	-20.752	-32.959	-24.4141	-43.9453	-37.8418	-54.9316	-57.9834	-55.542	-56.7627	-61.6455					93.8	-70.8008	-69.5801	-70.8008	-68.3594	-70.1904	-61.0352	-64.0869	-70.1904	-65.918	-67.749	-68.3594	-74.4629	-68.9697					93.8	-136.347	-129.7	-75.0732	21.6675	166.626	389.099	667.419	994.263	1290.59	1603.39	1852.11	2119.75	2352.91
94	-21.9727	-24.4141	-25.0244	-26.8555	-27.4658	-24.4141	-38.4521	-39.0625	-54.9316	-59.2041	-46.3867	-59.2041	-61.0352					94	-73.2422	-64.6973	-72.6318	-64.0869	-69.5801	-67.749	-65.3076	-65.3076	-64.0869	-66.5283	-70.8008	-72.6318	-70.1904					94	-136.347	-133.667	-74.1577	18.9209	166.931	390.015	668.945	990.295	1300.05	1605.83	1856.99	2126.77	2363.59
94.2	-15.8691	-25.0244	-28.6865	-24.4141	-27.4658	-27.4658	-38.4521	-41.5039	-54.9316	-56.1523	-44.5557	-53.7109	-65.3076					94.2	-70.8008	-65.3076	-72.0215	-68.9697	-75.0732	-68.3594	-72.0215	-67.749	-65.3076	-66.5283	-68.9697	-72.6318	-73.8525					94.2	-138.483	-130.005	-75.0732	18.9209	163.879	386.963	671.082	989.99	1309.51	1609.5	1867.68	2128.3	2356.26
94.4	-22.583	-17.0898	-23.1934	-23.8037	-28.0762	-34.79	-39.6729	-32.959	-54.9316	-59.8145	-44.5557	-61.6455	-61.6455					94.4	-68.3594	-65.3076	-70.8008	-67.1387	-70.8008	-67.1387	-67.749	-64.6973	-66.5283	-70.8008	-66.5283	-73.2422	-73.2422					94.4	-147.639	-131.226	-76.9043	18.9209	163.269	392.456	667.419	988.159	1313.17	1601.87	1874.08	2125.55	2362.37
94.6	-23.8037	-16.4795	-23.8037	-26.2451	-33.5693	-26.2451	-42.1143	-38.4521	-56.1523	-62.8662	-50.6592	-63.4766	-60.4248					94.6	-65.918	-64.0869	-72.6318	-68.9697	-65.3076	-65.3076	-72.0215	-68.3594	-66.5283	-71.4111	-65.3076	-73.8525	-69.5801					94.6	-139.094	-126.038	-73.2422	19.5312	168.152	394.897	661.316	992.126	1317.44	1604.61	1871.95	2136.23	2373.35
94.8	-22.583	-18.9209	-30.5176	-21.9727	-31.7383	-29.2969	-34.79	-44.5557	-61.0352	-56.1523	-50.6592	-62.8662	-57.9834					94.8	-68.3594	-67.749	-74.4629	-73.2422	-67.749	-63.4766	-70.1904	-66.5283	-64.6973	-73.2422	-67.1387	-69.5801	-70.1904					94.8	-143.977	-129.7	-69.2749	18.6157	169.373	397.949	657.043	991.821	1311.95	1612.85	1877.75	2131.04	2377.32
95	-21.9727	-24.4141	-28.6865	-24.4141	-34.79	-26.8555	-40.2832	-43.335	-56.7627	-51.2695	-45.7764	-65.3076	-59.8145					95	-68.3594	-64.0869	-71.4111	-70.1904	-65.918	-65.918	-64.0869	-68.3594	-59.8145	-70.1904	-71.4111	-71.4111	-67.1387					95	-144.892	-126.343	-71.106	18.3105	169.067	396.423	660.4	990.601	1305.85	1617.74	1871.64	2127.08	2373.35
95.2	-21.9727	-23.1934	-26.2451	-21.3623	-32.3486	-28.6865	-40.2832	-37.2314	-55.542	-57.9834	-46.3867	-61.6455	-59.8145					95.2	-70.8008	-69.5801	-71.4111	-72.0215	-73.8525	-71.4111	-70.1904	-69.5801	-63.4766	-67.1387	-71.4111	-70.8008	-73.2422					95.2	-147.028	-129.395	-74.7681	19.2261	167.542	400.696	662.537	998.84	1314.39	1615.3	1889.65	2127.69	2376.1
95.4	-20.752	-23.8037	-24.4141	-19.5312	-20.752	-33.5693	-40.2832	-34.79	-54.3213	-56.1523	-50.6592	-59.2041	-57.373					95.4	-70.1904	-68.9697	-72.6318	-67.1387	-67.749	-66.5283	-65.918	-64.0869	-63.4766	-67.1387	-65.918	-70.1904	-68.9697					95.4	-147.639	-128.479	-72.6318	19.5312	168.457	403.137	667.419	1000.37	1322.02	1618.35	1894.53	2127.08	2379.15
95.6	-20.752	-26.2451	-24.4141	-20.1416	-30.5176	-22.583	-37.8418	-39.6729	-54.3213	-59.8145	-46.3867	-57.373	-58.5938					95.6	-71.4111	-67.749	-70.1904	-64.6973	-71.4111	-64.0869	-64.0869	-69.5801	-66.5283	-72.0215	-73.2422	-69.5801	-73.2422					95.6	-147.639	-124.512	-67.749	21.9727	170.288	405.884	667.725	1008	1327.21	1623.23	1889.65	2138.67	2385.25
95.8	-23.8037	-25.0244	-23.8037	-25.0244	-33.5693	-23.8037	-39.0625	-36.6211	-54.3213	-57.373	-49.4385	-60.4248	-65.918					95.8	-70.8008	-67.1387	-69.5801	-67.1387	-71.4111	-64.6973	-66.5283	-65.3076	-68.3594	-68.9697	-73.2422	-69.5801	-65.918					95.8	-143.061	-131.226	-68.0542	22.583	165.1	409.241	664.978	1015.01	1322.33	1632.39	1888.73	2134.4	2393.19
96	-21.9727	-23.1934	-26.2451	-24.4141	-28.0762	-28.0762	-40.2832	-43.335	-58.5938	-57.9834	-48.2178	-59.8145	-63.4766					96	-70.8008	-64.6973	-70.1904	-70.1904	-71.4111	-70.1904	-70.1904	-65.3076	-68.9697	-70.1904	-71.4111	-71.4111	-70.8008					96	-139.704	-126.343	-71.4111	21.0571	171.814	409.546	667.419	1015.01	1325.38	1639.71	1888.73	2137.76	2398.38
96.2	-26.2451	-19.5312	-30.5176	-24.4141	-31.7383	-28.0762	-34.79	-43.9453	-51.8799	-53.1006	-47.6074	-64.0869	-59.2041					96.2	-68.3594	-70.1904	-71.4111	-72.6318	-69.5801	-65.918	-70.1904	-70.1904	-64.0869	-69.5801	-69.5801	-68.9697	-70.8008					96.2	-145.502	-129.7	-69.5801	17.0898	168.152	405.884	667.419	1012.88	1325.99	1636.66	1897.89	2141.42	2408.45
96.4	-20.752	-26.2451	-26.8555	-22.583	-26.2451	-28.0762	-43.335	-36.0107	-54.9316	-53.7109	-50.0488	-64.6973	-59.8145					96.4	-68.3594	-67.1387	-74.4629	-70.8008	-68.3594	-68.3594	-67.749	-65.918	-61.0352	-70.8008	-68.9697	-69.5801	-67.749					96.4	-143.977	-126.953	-67.1387	21.9727	165.405	405.273	669.861	1010.44	1331.48	1644.29	1899.72	2139.28	2416.08
96.6	-24.4141	-26.8555	-33.5693	-27.4658	-26.2451	-28.6865	-39.0625	-37.2314	-57.373	-51.8799	-48.2178	-61.0352	-61.6455					96.6	-66.5283	-68.9697	-73.2422	-68.3594	-68.3594	-70.8008	-66.5283	-67.749	-62.8662	-69.5801	-65.918	-75.0732	-72.6318					96.6	-144.892	-128.479	-69.5801	20.4468	166.016	407.104	670.471	1013.49	1339.42	1642.15	1898.8	2143.55	2410.28
96.8	-18.3105	-22.583	-25.6348	-24.4141	-36.0107	-23.1934	-40.8936	-39.0625	-54.3213	-56.1523	-45.7764	-61.0352	-62.2559					96.8	-70.8008	-68.9697	-68.9697	-65.3076	-71.4111	-66.5283	-68.3594	-66.5283	-65.3076	-67.1387	-70.8008	-68.9697	-67.1387					96.8	-142.756	-130.31	-70.1904	16.1743	171.204	410.461	677.795	1011.66	1347.35	1645.2	1907.35	2142.64	2416.99
97	-25.0244	-26.2451	-26.8555	-23.1934	-26.2451	-26.8555	-39.0625	-36.6211	-56.1523	-55.542	-48.8281	-53.1006	-62.8662					97	-65.918	-72.6318	-72.6318	-66.5283	-70.1904	-68.3594	-64.6973	-69.5801	-64.6973	-67.749	-69.5801	-73.8525	-67.1387					97	-142.146	-126.343	-68.0542	18.9209	167.847	409.546	682.983	1015.32	1343.99	1655.27	1902.16	2149.96	2421.26
97.2	-25.6348	-21.9727	-29.9072	-25.6348	-34.1797	-32.959	-38.4521	-39.6729	-54.3213	-58.5938	-46.3867	-61.0352	-62.8662					97.2	-72.6318	-64.6973	-73.8525	-72.6318	-70.8008	-65.3076	-67.1387	-66.5283	-63.4766	-70.1904	-70.1904	-73.2422	-70.1904					97.2	-144.892	-130.31	-67.4438	16.1743	166.626	407.715	683.899	1018.68	1340.33	1663.82	1900.33	2148.13	2422.49
97.4	-23.8037	-17.0898	-31.7383	-20.1416	-32.959	-24.4141	-42.7246	-42.1143	-53.7109	-57.9834	-50.6592	-61.6455	-59.8145					97.4	-70.1904	-68.3594	-68.9697	-66.5283	-70.8008	-66.5283	-70.1904	-70.1904	-64.6973	-67.749	-72.0215	-70.8008	-72.6318					97.4	-143.671	-130.005	-71.4111	20.1416	166.321	410.461	684.204	1018.98	1340.94	1653.75	1907.35	2153.63	2426.76
97.6	-23.8037	-25.0244	-28.0762	-25.0244	-36.6211	-25.6348	-38.4521	-35.4004	-56.7627	-54.3213	-56.1523	-57.373	-59.2041					97.6	-68.3594	-65.918	-70.8008	-67.749	-71.4111	-68.9697	-65.3076	-70.8008	-65.3076	-68.9697	-71.4111	-72.6318	-65.918					97.6	-148.554	-130.005	-72.6318	19.8364	162.659	418.091	681.763	1024.78	1344.3	1653.44	1910.1	2160.95	2425.54
97.8	-17.0898	-28.0762	-24.4141	-25.0244	-25.6348	-28.6865	-39.6729	-44.5557	-54.9316	-55.542	-53.1006	-65.918	-59.2041					97.8	-71.4111	-67.749	-69.5801	-67.749	-72.6318	-68.3594	-67.1387	-68.3594	-65.918	-68.3594	-68.9697	-76.2939	-64.0869					97.8	-150.08	-130.615	-72.937	19.2261	163.269	416.87	681.152	1022.34	1348.27	1659.55	1912.54	2166.75	2430.42
98	-21.9727	-25.0244	-28.0762	-22.583	-29.2969	-31.7383	-42.7246	-35.4004	-59.2041	-51.8799	-48.8281	-57.9834	-61.0352					98	-71.4111	-65.918	-69.5801	-67.749	-70.1904	-67.1387	-65.918	-66.5283	-61.6455	-67.749	-67.749	-73.8525	-70.8008					98	-145.502	-126.343	-70.1904	20.1416	167.847	418.396	676.575	1017.15	1347.35	1656.19	1913.76	2158.81	2432.86
98.2	-15.8691	-25.6348	-29.2969	-21.9727	-26.8555	-28.0762	-40.2832	-34.79	-51.8799	-57.373	-44.5557	-59.2041	-60.4248					98.2	-73.8525	-69.5801	-73.2422	-67.749	-72.0215	-67.1387	-66.5283	-70.8008	-60.4248	-67.749	-72.6318	-71.4111	-67.749					98.2	-143.366	-130.005	-74.1577	20.752	174.255	419.006	680.847	1017.46	1351.62	1659.55	1919.56	2167.66	2441.71
98.4	-20.1416	-22.583	-24.4141	-21.3623	-29.9072	-28.0762	-39.6729	-34.79	-53.1006	-54.9316	-47.6074	-59.2041	-63.4766					98.4	-65.3076	-65.918	-72.6318	-68.9697	-70.1904	-69.5801	-65.3076	-61.6455	-65.3076	-68.3594	-70.1904	-72.0215	-70.8008					98.4	-144.892	-130.92	-71.4111	21.9727	170.593	421.753	689.697	1016.54	1350.4	1660.16	1923.83	2167.36	2446.29
98.6	-24.4141	-23.8037	-23.1934	-22.583	-28.6865	-28.0762	-35.4004	-39.0625	-53.1006	-60.4248	-44.5557	-55.542	-58.5938					98.6	-72.6318	-73.8525	-73.2422	-63.4766	-72.6318	-66.5283	-68.9697	-66.5283	-64.0869	-68.9697	-67.749	-77.5146	-66.5283					98.6	-146.113	-131.226	-73.5474	19.8364	173.34	416.87	691.528	1013.79	1352.23	1662.6	1930.24	2169.19	2427.98
98.8	-22.583	-20.752	-29.2969	-21.9727	-28.6865	-28.0762	-43.9453	-37.2314	-50.6592	-53.7109	-46.9971	-59.2041	-63.4766					98.8	-70.8008	-68.3594	-70.1904	-69.5801	-72.6318	-67.749	-65.3076	-72.6318	-64.0869	-64.0869	-72.0215	-75.6836	-70.1904					98.8	-143.671	-130.615	-68.6646	19.5312	176.392	422.974	697.632	1022.95	1351.93	1670.53	1939.39	2170.1	2424.93
99	-21.9727	-18.3105	-24.4141	-18.3105	-30.5176	-30.5176	-40.2832	-40.8936	-59.8145	-51.8799	-51.2695	-63.4766	-57.9834					99	-68.9697	-69.5801	-73.8525	-75.0732	-68.9697	-70.1904	-68.9697	-68.9697	-62.2559	-68.3594	-73.2422	-73.2422	-69.5801					99	-143.977	-130.31	-72.3267	17.0898	175.476	420.837	698.242	1018.68	1356.2	1665.95	1935.12	2170.72	2427.37
99.2	-25.6348	-23.1934	-29.9072	-27.4658	-29.9072	-25.6348	-34.1797	-46.3867	-53.7109	-54.3213	-50.0488	-58.5938	-62.8662					99.2	-67.749	-69.5801	-73.8525	-71.4111	-68.3594	-67.749	-71.4111	-68.3594	-64.6973	-70.1904	-68.9697	-68.3594	-68.3594					99.2	-147.333	-133.667	-68.3594	16.1743	172.729	417.48	700.684	1022.34	1362.61	1666.87	1942.75	2173.77	2433.78
99.4	-21.3623	-25.6348	-25.6348	-23.8037	-27.4658	-30.5176	-39.0625	-36.0107	-56.7627	-60.4248	-50.6592	-67.749	-62.2559					99.4	-70.1904	-68.3594	-68.3594	-66.5283	-70.8008	-67.749	-70.8008	-70.1904	-67.1387	-65.3076	-73.2422	-74.4629	-70.8008					99.4	-145.502	-129.7	-73.5474	17.395	172.119	419.312	697.632	1023.56	1365.36	1672.06	1948.55	2177.73	2430.42
99.6	-18.9209	-20.1416	-23.8037	-27.4658	-26.8555	-29.9072	-39.6729	-37.8418	-51.2695	-57.9834	-45.166	-59.8145	-67.1387					99.6	-69.5801	-67.749	-70.8008	-68.3594	-74.4629	-62.2559	-67.749	-67.749	-62.8662	-66.5283	-67.749	-70.8008	-68.9697					99.6	-143.366	-128.174	-68.9697	18.9209	172.729	416.87	692.139	1022.64	1365.05	1671.45	1948.85	2185.67	2429.2
99.8	-20.752	-21.9727	-27.4658	-19.5312	-34.1797	-28.6865	-36.6211	-39.6729	-50.0488	-53.7109	-50.0488	-56.7627	-65.3076					99.8	-68.3594	-67.749	-70.1904	-70.1904	-70.8008	-65.918	-69.5801	-64.0869	-65.918	-67.1387	-66.5283	-71.4111	-68.3594					99.8	-141.535	-132.141	-70.4956	19.2261	174.866	423.279	694.885	1022.34	1362.92	1678.16	1951.6	2189.03	2442.02
100	-25.0244	-25.0244	-23.1934	-21.3623	-33.5693	-26.8555	-38.4521	-39.6729	-53.7109	-50.0488	-51.8799	-57.9834	-63.4766					100	-70.8008	-70.8008	-69.5801	-68.9697	-70.8008	-70.1904	-66.5283	-65.918	-66.5283	-68.3594	-72.6318	-74.4629	-71.4111					100	-146.418	-131.531	-72.937	22.8882	173.645	421.448	701.294	1033.02	1366.58	1687.62	1951.6	2189.94	2452.39
100.2	-23.1934	-21.3623	-26.2451	-21.3623	-32.3486	-27.4658	-40.2832	-39.6729	-50.6592	-53.1006	-48.8281	-60.4248	-64.6973					100.2	-70.1904	-64.6973	-68.9697	-67.1387	-72.0215	-66.5283	-69.5801	-65.3076	-64.6973	-71.4111	-72.0215	-70.8008	-70.1904					100.2	-141.535	-130.31	-64.6973	23.1934	172.424	419.006	700.989	1041.26	1369.32	1691.89	1952.82	2190.25	2448.43
100.4	-23.8037	-25.0244	-26.2451	-24.4141	-25.0244	-32.3486	-40.8936	-42.1143	-53.1006	-53.7109	-51.2695	-59.2041	-65.918					100.4	-68.3594	-62.8662	-68.3594	-73.8525	-71.4111	-76.2939	-67.749	-65.918	-67.749	-67.749	-69.5801	-70.1904	-72.0215					100.4	-145.197	-129.7	-69.8852	21.3623	174.255	424.194	703.735	1035.46	1375.12	1693.12	1957.7	2204.9	2448.12
100.6	-18.3105	-23.1934	-30.5176	-25.0244	-30.5176	-25.6348	-37.2314	-42.7246	-54.3213	-56.1523	-48.2178	-65.918	-60.4248					100.6	-68.3594	-69.5801	-67.749	-70.1904	-71.4111	-68.9697	-70.1904	-65.918	-65.918	-69.5801	-67.749	-73.2422	-70.8008					100.6	-140.314	-129.089	-72.3267	21.3623	175.171	423.889	704.956	1036.07	1376.65	1693.12	1958.92	2205.81	2453.31
100.8	-19.5312	-25.6348	-25.6348	-24.4141	-32.3486	-23.1934	-41.5039	-37.8418	-56.1523	-59.2041	-44.5557	-61.6455	-62.2559					100.8	-73.8525	-67.1387	-73.2422	-66.5283	-73.2422	-65.3076	-67.749	-65.918	-68.3594	-68.9697	-70.8008	-67.749	-67.1387					100.8	-148.554	-131.226	-70.4956	25.9399	177.307	429.077	703.43	1036.38	1373.9	1697.08	1957.7	2208.56	2454.83
101	-17.7002	-25.6348	-27.4658	-19.5312	-29.9072	-30.5176	-42.1143	-37.2314	-51.8799	-55.542	-40.8936	-61.6455	-65.3076					101	-70.8008	-72.0215	-70.1904	-68.3594	-70.8008	-68.9697	-73.2422	-65.3076	-65.3076	-72.0215	-66.5283	-71.4111	-67.749					101	-149.165	-132.751	-70.4956	18.3105	173.645	426.636	698.547	1036.68	1372.07	1698.91	1959.23	2210.39	2460.94
101.2	-24.4141	-24.4141	-26.8555	-25.0244	-28.0762	-29.2969	-38.4521	-36.0107	-48.8281	-51.2695	-45.7764	-61.6455	-64.0869					101.2	-68.9697	-66.5283	-68.3594	-70.8008	-70.8008	-65.3076	-69.5801	-66.5283	-62.8662	-68.3594	-67.749	-71.4111	-70.1904					101.2	-150.385	-133.057	-73.8525	23.4985	177.612	426.025	702.515	1040.04	1364.44	1701.66	1966.86	2213.44	2459.72
101.4	-28.0762	-23.1934	-29.9072	-21.3623	-26.2451	-28.6865	-40.2832	-42.1143	-53.7109	-51.2695	-46.3867	-64.6973	-64.6973					101.4	-67.1387	-66.5283	-71.4111	-67.1387	-66.5283	-70.8008	-71.4111	-66.5283	-65.3076	-68.9697	-70.8008	-73.8525	-66.5283					101.4	-147.028	-127.869	-71.7163	22.2778	175.171	425.72	701.294	1043.7	1367.19	1710.82	1969.91	2215.88	2460.63
101.6	-20.752	-23.1934	-26.2451	-21.9727	-28.0762	-25.6348	-38.4521	-43.335	-55.542	-50.6592	-45.7764	-59.8145	-59.2041					101.6	-67.1387	-66.5283	-72.0215	-65.3076	-67.1387	-68.3594	-68.3594	-65.3076	-67.1387	-70.1904	-68.9697	-73.8525	-72.6318					101.6	-148.859	-132.751	-75.0732	23.1934	172.729	428.772	707.703	1048.89	1371.77	1709.29	1966.86	2221.98	2457.28
101.8	-24.4141	-21.3623	-21.9727	-29.2969	-30.5176	-27.4658	-45.166	-40.8936	-59.8145	-60.4248	-51.8799	-56.7627	-62.8662					101.8	-68.3594	-66.5283	-71.4111	-68.3594	-70.1904	-68.3594	-71.4111	-68.9697	-64.0869	-70.8008	-65.3076	-73.2422	-75.0732					101.8	-149.47	-133.362	-73.2422	29.9072	172.424	436.401	703.125	1047.67	1369.32	1705.63	1971.74	2234.19	2464.9
102	-24.4141	-26.2451	-23.8037	-25.0244	-29.2969	-29.2969	-39.0625	-36.6211	-51.2695	-53.1006	-48.2178	-56.1523	-61.6455					102	-77.5146	-72.0215	-74.4629	-70.8008	-69.5801	-70.8008	-68.3594	-68.3594	-63.4766	-68.3594	-70.1904	-74.4629	-72.6318					102	-148.554	-134.888	-76.2939	27.1606	176.697	435.791	707.397	1047.67	1369.32	1708.68	1968.08	2234.19	2475.89
102.2	-24.4141	-26.2451	-20.752	-21.9727	-29.9072	-28.0762	-36.6211	-40.8936	-58.5938	-51.8799	-50.0488	-57.9834	-65.3076					102.2	-68.9697	-70.1904	-71.4111	-70.1904	-70.1904	-68.9697	-68.9697	-68.3594	-66.5283	-66.5283	-71.4111	-73.2422	-69.5801					102.2	-147.333	-136.719	-73.5474	21.9727	176.392	433.044	710.449	1055.3	1372.38	1709.29	1970.21	2234.19	2478.94
102.4	-15.2588	-23.8037	-28.6865	-23.1934	-30.5176	-32.3486	-41.5039	-43.9453	-55.542	-58.5938	-43.9453	-62.8662	-61.0352					102.4	-76.9043	-69.5801	-70.1904	-67.1387	-70.8008	-70.1904	-68.9697	-67.1387	-67.749	-68.3594	-67.749	-69.5801	-72.0215					102.4	-143.061	-134.277	-70.1904	22.2778	179.138	428.467	711.365	1055.91	1379.09	1714.48	1973.27	2235.11	2486.88
102.6	-25.0244	-17.0898	-21.9727	-19.5312	-30.5176	-29.2969	-36.6211	-40.2832	-49.4385	-58.5938	-45.166	-61.6455	-63.4766					102.6	-70.1904	-68.9697	-72.6318	-69.5801	-70.1904	-69.5801	-68.3594	-66.5283	-64.0869	-67.1387	-70.1904	-74.4629	-67.1387					102.6	-143.366	-136.719	-68.3594	22.2778	178.528	435.486	707.703	1058.04	1383.97	1710.51	1974.79	2241.52	2492.98
102.8	-17.7002	-20.752	-26.8555	-25.6348	-33.5693	-26.8555	-40.2832	-41.5039	-52.4902	-54.3213	-50.6592	-67.749	-61.6455					102.8	-69.5801	-66.5283	-70.8008	-73.8525	-67.749	-64.0869	-70.1904	-70.1904	-62.8662	-71.4111	-71.4111	-71.4111	-72.6318					102.8	-145.808	-136.719	-68.0542	22.2778	178.833	439.148	713.501	1058.65	1383.36	1717.22	1971.44	2244.57	2500.31
103	-20.752	-21.9727	-26.2451	-23.1934	-27.4658	-30.5176	-46.3867	-40.2832	-56.7627	-53.7109	-50.6592	-61.6455	-54.3213					103	-67.749	-67.1387	-72.6318	-70.8008	-72.6318	-69.5801	-68.9697	-67.749	-64.0869	-66.5283	-72.6318	-74.4629	-71.4111					103	-148.249	-138.55	-68.6646	23.1934	177.307	446.167	717.468	1067.81	1389.47	1721.8	1968.69	2244.57	2498.78
103.2	-25.6348	-23.1934	-28.6865	-20.752	-27.4658	-24.4141	-40.8936	-37.8418	-52.4902	-56.1523	-46.9971	-60.4248	-58.5938					103.2	-71.4111	-67.749	-73.2422	-65.3076	-74.4629	-69.5801	-68.3594	-63.4766	-65.3076	-68.3594	-69.5801	-74.4629	-70.1904					103.2	-149.165	-136.108	-70.1904	21.6675	177.917	444.031	713.196	1068.12	1385.5	1720.58	1976.62	2245.48	2503.05
103.4	-25.0244	-26.2451	-21.3623	-22.583	-29.2969	-26.8555	-39.6729	-40.2832	-53.1006	-54.9316	-49.4385	-61.6455	-59.2041					103.4	-70.1904	-69.5801	-73.8525	-68.3594	-70.1904	-71.4111	-67.749	-71.4111	-65.918	-65.918	-71.4111	-76.9043	-71.4111					103.4	-143.061	-135.498	-69.5801	22.8882	174.561	442.505	716.858	1073	1391.3	1722.41	1979.98	2254.03	2507.32
103.6	-18.3105	-16.4795	-18.9209	-21.3623	-28.0762	-24.4141	-36.6211	-40.2832	-56.1523	-58.5938	-48.2178	-59.2041	-64.0869					103.6	-71.4111	-70.8008	-74.4629	-65.918	-68.9697	-66.5283	-69.5801	-67.749	-64.0869	-68.3594	-66.5283	-70.8008	-68.9697					103.6	-143.061	-136.414	-68.9697	23.4985	177.917	441.284	715.637	1072.08	1397.09	1723.02	1981.81	2273.25	2513.73
103.8	-14.0381	-18.3105	-24.4141	-28.6865	-29.9072	-29.2969	-36.0107	-40.8936	-54.3213	-55.542	-49.4385	-60.4248	-62.2559					103.8	-70.1904	-68.9697	-68.9697	-68.9697	-70.8008	-65.3076	-70.8008	-64.6973	-66.5283	-67.1387	-67.1387	-73.8525	-70.1904					103.8	-139.399	-133.057	-67.1387	26.5503	175.476	441.284	714.722	1069.03	1408.39	1733.09	1986.69	2272.03	2512.82
104	-27.4658	-15.2588	-26.2451	-20.752	-33.5693	-30.5176	-41.5039	-44.5557	-51.8799	-53.1006	-44.5557	-61.0352	-57.373					104	-68.3594	-68.3594	-65.918	-71.4111	-70.1904	-66.5283	-70.8008	-68.3594	-64.0869	-70.1904	-67.1387	-76.2939	-66.5283					104	-139.399	-128.174	-68.3594	31.4331	178.833	439.148	717.468	1073.91	1413.57	1742.25	1987	2269.9	2514.04
104.2	-20.752	-22.583	-29.2969	-16.4795	-29.9072	-30.5176	-47.6074	-40.8936	-56.7627	-48.8281	-43.9453	-63.4766	-63.4766					104.2	-72.0215	-65.918	-70.1904	-69.5801	-73.2422	-64.0869	-71.4111	-67.749	-61.6455	-70.8008	-68.9697	-72.6318	-70.1904					104.2	-140.314	-132.141	-72.0215	25.3296	178.528	438.232	720.52	1081.24	1411.13	1736.45	1988.22	2274.17	2525.94
104.4	-21.9727	-25.6348	-23.1934	-23.8037	-28.6865	-25.6348	-40.2832	-39.6729	-56.1523	-53.7109	-48.2178	-62.2559	-62.8662					104.4	-71.4111	-65.918	-70.8008	-68.3594	-71.4111	-70.1904	-71.4111	-69.5801	-65.3076	-67.749	-69.5801	-76.9043	-68.9697					104.4	-135.432	-133.667	-71.7163	26.2451	184.021	443.726	722.656	1080.63	1415.71	1731.26	1996.46	2262.27	2525.02
104.6	-18.3105	-23.8037	-26.8555	-19.5312	-34.1797	-25.6348	-32.3486	-41.5039	-58.5938	-57.9834	-48.8281	-64.0869	-64.6973					104.6	-68.9697	-67.749	-70.8008	-70.1904	-73.8525	-66.5283	-68.9697	-65.918	-62.8662	-67.1387	-67.749	-73.8525	-67.749					104.6	-140.62	-133.057	-70.8008	25.9399	185.852	448.608	718.994	1083.68	1415.1	1735.53	1999.21	2266.24	2518.62
104.8	-19.5312	-21.9727	-21.3623	-20.1416	-34.79	-28.0762	-41.5039	-37.8418	-55.542	-54.9316	-50.6592	-62.2559	-64.6973					104.8	-67.749	-64.6973	-73.2422	-64.0869	-72.0215	-67.749	-70.1904	-71.4111	-64.0869	-67.749	-68.9697	-70.8008	-67.749					104.8	-144.282	-130.92	-69.5801	30.5176	181.58	449.219	722.961	1091.31	1411.13	1747.13	1999.21	2274.48	2532.65
105	-19.5312	-18.9209	-25.6348	-26.8555	-32.959	-28.6865	-39.6729	-43.335	-53.7109	-52.4902	-51.2695	-58.5938	-61.6455					105	-75.6836	-68.9697	-70.8008	-68.9697	-73.8525	-69.5801	-68.3594	-66.5283	-66.5283	-65.918	-70.1904	-72.6318	-68.3594					105	-143.366	-129.7	-74.4629	30.5176	186.768	450.134	729.37	1088.87	1411.74	1744.08	2005.62	2271.12	2536.01
105.2	-20.752	-20.1416	-25.6348	-21.9727	-29.9072	-29.9072	-40.2832	-43.9453	-53.7109	-55.542	-45.7764	-60.4248	-63.4766					105.2	-74.4629	-66.5283	-67.749	-68.3594	-69.5801	-69.5801	-64.0869	-70.1904	-63.4766	-67.1387	-67.749	-70.8008	-72.0215					105.2	-141.535	-132.751	-72.0215	29.2969	185.547	450.745	732.422	1096.8	1412.35	1747.44	2004.09	2280.58	2554.02
105.4	-21.9727	-25.0244	-26.2451	-19.5312	-28.6865	-27.4658	-41.5039	-38.4521	-55.542	-51.8799	-44.5557	-64.0869	-67.1387					105.4	-71.4111	-69.5801	-65.918	-65.918	-72.6318	-67.749	-74.4629	-66.5283	-70.8008	-68.9697	-70.1904	-69.5801	-71.4111					105.4	-141.23	-133.057	-69.8852	29.602	187.988	451.66	739.136	1099.24	1416.63	1751.4	2010.5	2276.61	2554.02
105.6	-21.9727	-23.8037	-21.3623	-25.0244	-32.3486	-32.959	-43.9453	-44.5557	-56.1523	-57.9834	-50.6592	-67.1387	-63.4766					105.6	-70.1904	-70.8008	-69.5801	-71.4111	-68.9697	-67.749	-70.8008	-70.1904	-62.8662	-69.5801	-70.8008	-70.1904	-68.3594					105.6	-140.314	-129.7	-71.4111	25.9399	184.021	449.524	738.525	1094.97	1412.66	1758.12	2008.97	2273.56	2549.44
105.8	-22.583	-16.4795	-23.1934	-22.583	-25.6348	-29.2969	-40.8936	-43.335	-57.373	-56.1523	-48.8281	-65.918	-61.6455					105.8	-68.3594	-71.4111	-72.6318	-64.0869	-72.0215	-65.918	-70.8008	-70.1904	-65.3076	-68.3594	-67.749	-74.4629	-68.3594					105.8	-143.061	-137.634	-70.4956	26.2451	184.021	446.167	739.441	1098.33	1414.49	1763	2012.02	2279.66	2540.89
106	-17.0898	-25.0244	-26.2451	-21.3623	-29.9072	-29.2969	-37.8418	-36.0107	-54.3213	-51.8799	-45.7764	-64.6973	-65.3076					106	-69.5801	-72.0215	-67.749	-69.5801	-68.9697	-65.918	-68.3594	-67.749	-65.918	-65.3076	-67.1387	-72.6318	-69.5801					106	-139.399	-132.446	-72.0215	26.2451	187.073	450.439	742.798	1098.94	1413.57	1762.08	2017.82	2285.16	2544.56
106.2	-24.4141	-25.6348	-21.3623	-22.583	-29.9072	-27.4658	-46.9971	-31.7383	-54.3213	-54.9316	-48.2178	-63.4766	-61.0352					106.2	-69.5801	-68.9697	-73.2422	-68.9697	-70.8008	-67.749	-71.4111	-65.3076	-64.6973	-67.1387	-68.9697	-69.5801	-69.5801					106.2	-140.009	-129.395	-73.2422	27.4658	185.242	451.355	742.493	1100.77	1416.63	1765.44	2023.93	2289.73	2548.22
106.4	-24.4141	-26.2451	-27.4658	-20.752	-32.959	-21.9727	-39.0625	-35.4004	-49.4385	-51.8799	-48.8281	-58.5938	-64.6973					106.4	-70.8008	-64.6973	-66.5283	-68.9697	-72.6318	-64.0869	-68.3594	-68.3594	-64.6973	-64.0869	-68.9697	-72.0215	-65.918					106.4	-138.178	-132.446	-72.3267	33.8745	183.411	450.745	747.375	1105.65	1422.73	1767.58	2033.69	2298.89	2558.59
106.6	-23.1934	-21.3623	-20.1416	-20.752	-31.7383	-28.6865	-42.7246	-39.0625	-59.2041	-54.9316	-43.9453	-63.4766	-61.0352					106.6	-72.6318	-65.918	-68.3594	-69.5801	-67.749	-62.8662	-70.8008	-70.1904	-65.918	-68.3594	-68.9697	-75.6836	-69.5801					106.6	-142.451	-129.395	-77.5147	27.4658	188.293	451.66	744.934	1111.15	1423.65	1771.24	2044.37	2305.3	2551.27
106.8	-19.5312	-23.1934	-23.8037	-23.1934	-28.6865	-34.1797	-35.4004	-42.7246	-59.8145	-51.2695	-50.0488	-68.3594	-65.918					106.8	-67.749	-72.0215	-71.4111	-71.4111	-67.749	-68.3594	-68.3594	-67.1387	-64.0869	-67.749	-72.6318	-75.0732	-71.4111					106.8	-145.197	-133.667	-72.6318	27.4658	188.904	447.998	752.258	1116.33	1434.94	1774.6	2044.68	2317.2	2547.61
107	-19.5312	-17.7002	-26.2451	-26.2451	-26.8555	-36.6211	-38.4521	-44.5557	-56.1523	-59.8145	-43.9453	-64.0869	-59.2041					107	-72.6318	-68.3594	-64.6973	-70.1904	-69.5801	-70.8008	-68.3594	-66.5283	-64.6973	-72.6318	-74.4629	-73.2422	-68.3594					107	-145.197	-134.888	-75.9888	29.602	187.988	449.524	746.46	1107.18	1434.33	1774.29	2040.71	2303.77	2552.8
107.2	-25.0244	-25.0244	-26.8555	-21.9727	-28.0762	-26.8555	-42.1143	-39.6729	-57.9834	-49.4385	-51.8799	-68.9697	-62.8662					107.2	-73.2422	-66.5283	-67.749	-68.9697	-70.1904	-66.5283	-65.918	-67.749	-61.6455	-70.8008	-68.9697	-71.4111	-68.3594					107.2	-142.756	-131.531	-75.9888	30.8227	193.787	457.459	751.953	1112.06	1438.9	1777.95	2040.71	2298.28	2557.07
107.4	-17.0898	-22.583	-26.2451	-21.9727	-32.3486	-28.0762	-39.0625	-42.1143	-54.3213	-52.4902	-49.4385	-68.3594	-65.3076					107.4	-72.6318	-67.749	-65.918	-71.4111	-69.5801	-67.749	-68.9697	-65.918	-63.4766	-68.9697	-65.918	-70.8008	-70.8008					107.4	-140.925	-135.803	-75.6836	24.7192	193.481	457.153	754.7	1109.92	1436.46	1789.25	2048.34	2301.64	2567.44
107.6	-24.4141	-19.5312	-26.2451	-23.1934	-36.0107	-25.0244	-41.5039	-40.2832	-53.1006	-56.1523	-50.6592	-60.4248	-63.4766					107.6	-74.4629	-68.9697	-69.5801	-68.3594	-69.5801	-66.5283	-65.918	-66.5283	-65.3076	-65.918	-66.5283	-73.8525	-73.2422					107.6	-144.892	-135.193	-72.6318	25.3296	189.209	453.491	758.667	1112.67	1433.11	1791.38	2056.58	2298.28	2560.73
107.8	-23.1934	-26.2451	-25.6348	-25.6348	-34.79	-34.79	-43.9453	-42.7246	-53.7109	-60.4248	-48.8281	-60.4248	-57.9834					107.8	-69.5801	-66.5283	-66.5283	-66.5283	-71.4111	-69.5801	-65.918	-66.5283	-66.5283	-70.8008	-69.5801	-73.2422	-68.9697					107.8	-139.704	-129.7	-72.937	26.5503	192.261	456.238	757.141	1111.76	1436.46	1790.16	2051.7	2309.27	2555.85
108	-23.1934	-21.3623	-21.9727	-20.1416	-32.3486	-28.0762	-39.0625	-42.7246	-56.1523	-54.9316	-45.7764	-61.6455	-61.6455					108	-69.5801	-65.918	-65.918	-70.1904	-72.0215	-68.3594	-68.9697	-65.918	-64.0869	-66.5283	-67.749	-73.8525	-67.749					108	-137.263	-126.953	-71.7163	27.1606	189.819	460.51	755.005	1111.15	1434.33	1792.6	2063.9	2315.67	2563.78
108.2	-21.9727	-22.583	-20.752	-22.583	-27.4658	-29.9072	-41.5039	-44.5557	-55.542	-55.542	-48.2178	-61.6455	-58.5938					108.2	-69.5801	-65.918	-67.1387	-72.0215	-70.1904	-67.1387	-68.9697	-71.4111	-64.6973	-70.1904	-65.3076	-75.0732	-72.6318					108.2	-138.789	-130.005	-74.7681	26.8555	185.547	459.595	756.531	1109.62	1444.09	1786.19	2058.72	2316.89	2565
108.4	-20.752	-28.0762	-25.0244	-25.6348	-29.9072	-29.9072	-39.0625	-42.1143	-56.1523	-55.542	-48.2178	-65.3076	-63.4766					108.4	-71.4111	-65.918	-66.5283	-73.2422	-72.0215	-65.3076	-70.8008	-68.3594	-68.9697	-64.0869	-68.9697	-73.8525	-70.1904					108.4	-143.061	-134.888	-72.0215	25.6348	189.209	465.698	760.193	1113.28	1450.81	1789.86	2060.55	2330.32	2565.61
108.6	-21.3623	-24.4141	-22.583	-21.9727	-26.2451	-24.4141	-37.8418	-40.2832	-56.1523	-55.542	-50.0488	-65.918	-56.1523					108.6	-69.5801	-65.918	-69.5801	-70.8008	-70.8008	-63.4766	-73.8525	-64.6973	-65.3076	-64.6973	-74.4629	-74.4629	-70.8008					108.6	-137.873	-135.803	-71.106	30.5176	187.988	465.698	755.31	1120.91	1448.97	1788.64	2067.57	2320.86	2560.12
108.8	-21.3623	-25.6348	-23.1934	-20.1416	-26.8555	-30.5176	-41.5039	-40.8936	-51.2695	-58.5938	-45.166	-67.749	-56.7627					108.8	-66.5283	-67.749	-67.1387	-65.3076	-67.1387	-62.8662	-72.0215	-67.1387	-66.5283	-68.9697	-71.4111	-69.5801	-68.3594					108.8	-136.958	-133.667	-74.4629	27.771	186.768	464.172	759.583	1123.05	1447.14	1788.02	2068.18	2313.54	2560.12
109	-18.9209	-24.4141	-26.8555	-23.1934	-32.3486	-28.6865	-41.5039	-41.5039	-53.7109	-55.542	-49.4385	-59.2041	-63.4766					109	-72.0215	-68.9697	-68.3594	-73.8525	-70.8008	-68.9697	-72.6318	-68.9697	-67.749	-64.6973	-68.9697	-70.1904	-68.3594					109	-143.977	-131.226	-74.7681	29.2969	187.683	468.14	760.193	1120.91	1448.36	1786.5	2070.92	2317.5	2569.58
109.2	-26.2451	-23.1934	-23.1934	-22.583	-29.9072	-27.4658	-40.8936	-37.2314	-54.9316	-54.9316	-45.7764	-57.9834	-62.8662					109.2	-67.749	-68.3594	-73.2422	-72.6318	-68.9697	-68.3594	-68.9697	-67.749	-65.918	-68.9697	-67.1387	-68.9697	-70.8008					109.2	-144.282	-131.531	-75.3784	28.9917	187.988	467.529	758.362	1118.47	1447.45	1794.13	2070.01	2335.82	2575.07
109.4	-23.8037	-23.1934	-23.1934	-20.752	-34.79	-30.5176	-38.4521	-42.1143	-57.373	-56.7627	-47.6074	-54.3213	-59.8145					109.4	-70.1904	-67.1387	-65.918	-68.9697	-70.8008	-68.3594	-70.8008	-64.6973	-64.6973	-66.5283	-68.3594	-71.4111	-71.4111					109.4	-139.399	-133.057	-75.9888	29.2969	189.819	470.886	758.057	1124.57	1447.45	1790.16	2068.48	2325.74	2580.57
109.6	-26.8555	-25.6348	-26.8555	-20.1416	-28.6865	-29.2969	-38.4521	-45.166	-56.1523	-56.1523	-51.2695	-65.918	-61.6455					109.6	-67.1387	-68.3594	-65.918	-68.3594	-72.6318	-68.9697	-69.5801	-67.749	-65.3076	-72.0215	-72.6318	-72.6318	-68.9697					109.6	-142.756	-133.667	-72.0215	28.9917	191.956	471.802	762.024	1128.85	1446.23	1798.1	2069.4	2328.19	2578.74
109.8	-16.4795	-25.0244	-27.4658	-21.9727	-31.7383	-32.3486	-36.6211	-38.4521	-56.1523	-53.1006	-48.8281	-62.2559	-59.8145					109.8	-70.1904	-68.9697	-70.8008	-71.4111	-71.4111	-70.1904	-72.0215	-70.1904	-64.6973	-70.1904	-70.8008	-75.0732	-71.4111					109.8	-144.892	-133.972	-78.4302	25.9399	195.312	468.14	766.602	1130.37	1450.2	1805.42	2073.36	2328.49	2573.24
110	-18.3105	-23.1934	-24.4141	-25.6348	-32.959	-30.5176	-39.6729	-39.6729	-58.5938	-55.542	-48.8281	-61.6455	-56.7627					110	-65.918	-65.918	-68.9697	-71.4111	-70.1904	-66.5283	-71.4111	-70.1904	-59.2041	-70.1904	-67.749	-73.8525	-68.9697					110	-147.333	-129.7	-76.9043	32.3486	196.228	463.562	765.686	1126.4	1453.86	1810.61	2070.31	2328.8	2579.96
110.2	-21.3623	-26.8555	-21.9727	-22.583	-29.9072	-23.1934	-36.0107	-40.8936	-57.9834	-61.0352	-43.9453	-61.6455	-67.1387					110.2	-70.8008	-67.749	-69.5801	-67.749	-68.9697	-62.8662	-70.1904	-65.3076	-64.0869	-65.3076	-64.6973	-70.8008	-65.3076					110.2	-147.944	-129.089	-79.0405	25.0244	197.144	471.802	759.888	1129.46	1450.81	1811.22	2076.72	2343.75	2584.84
110.4	-24.4141	-21.3623	-21.3623	-23.8037	-29.2969	-27.4658	-39.6729	-45.166	-53.1006	-54.3213	-46.3867	-56.7627	-64.6973					110.4	-75.6836	-70.1904	-73.8525	-68.3594	-73.2422	-65.3076	-66.5283	-67.749	-64.0869	-66.5283	-65.3076	-74.4629	-66.5283					110.4	-149.165	-133.362	-75.0732	27.771	197.144	468.445	761.414	1126.71	1450.2	1812.13	2076.11	2337.65	2590.03
110.6	-21.9727	-23.8037	-25.6348	-26.2451	-29.9072	-24.4141	-36.0107	-42.7246	-48.2178	-51.2695	-45.7764	-57.373	-63.4766					110.6	-70.8008	-64.6973	-67.1387	-70.1904	-69.5801	-68.9697	-69.5801	-66.5283	-65.3076	-66.5283	-64.0869	-71.4111	-70.1904					110.6	-148.249	-132.141	-74.1577	25.0244	198.669	469.971	766.907	1132.51	1450.2	1812.44	2072.75	2344.06	2592.77
110.8	-26.8555	-20.752	-25.6348	-19.5312	-29.9072	-26.2451	-35.4004	-39.0625	-59.2041	-51.8799	-50.0488	-61.0352	-61.0352					110.8	-71.4111	-63.4766	-67.1387	-68.3594	-68.3594	-70.8008	-72.6318	-67.1387	-62.8662	-70.1904	-70.8008	-70.1904	-71.4111					110.8	-146.723	-126.343	-76.2939	23.4985	198.975	474.243	771.79	1136.17	1453.55	1816.1	2076.72	2351.38	2600.1
111	-20.1416	-21.9727	-23.1934	-23.1934	-31.7383	-25.0244	-38.4521	-37.8418	-57.9834	-50.6592	-50.6592	-59.8145	-62.8662					111	-66.5283	-72.6318	-66.5283	-68.9697	-72.0215	-70.1904	-70.1904	-68.9697	-67.749	-68.3594	-68.9697	-72.0215	-73.2422					111	-147.028	-128.479	-75.9888	23.4985	196.838	471.802	774.231	1130.98	1467.29	1816.71	2074.89	2347.72	2601.62
111.2	-21.3623	-22.583	-26.2451	-22.583	-32.3486	-28.0762	-44.5557	-40.8936	-51.8799	-53.7109	-50.6592	-61.6455	-63.4766					111.2	-67.749	-65.918	-73.8525	-71.4111	-69.5801	-69.5801	-72.0215	-70.1904	-65.3076	-68.9697	-69.5801	-72.6318	-67.1387					111.2	-145.197	-129.395	-77.2095	28.6865	203.552	476.99	771.179	1129.76	1463.01	1826.78	2078.25	2348.02	2604.98
111.4	-13.4277	-26.2451	-26.2451	-27.4658	-32.959	-28.6865	-40.8936	-40.8936	-54.9316	-59.8145	-42.1143	-62.2559	-62.8662					111.4	-71.4111	-65.918	-69.5801	-68.9697	-70.8008	-66.5283	-70.1904	-67.749	-65.3076	-65.3076	-67.1387	-73.2422	-65.918					111.4	-143.977	-131.836	-75.0732	26.8555	205.078	474.548	773.926	1130.98	1468.51	1829.53	2079.47	2355.96	2601.62
111.6	-24.4141	-25.0244	-28.0762	-26.2451	-30.5176	-26.2451	-39.0625	-40.2832	-53.7109	-56.7627	-45.166	-61.0352	-59.2041					111.6	-70.8008	-69.5801	-68.3594	-67.749	-74.4629	-64.0869	-72.6318	-65.918	-63.4766	-62.8662	-66.5283	-71.4111	-63.4766					111.6	-147.028	-129.7	-75.9888	28.9917	205.994	475.769	773.01	1133.42	1470.03	1832.89	2086.49	2363.28	2605.9
111.8	-20.1416	-24.4141	-21.9727	-26.2451	-29.9072	-25.6348	-42.1143	-42.1143	-53.7109	-48.2178	-50.6592	-63.4766	-62.8662					111.8	-68.9697	-67.749	-66.5283	-66.5283	-72.6318	-64.6973	-72.6318	-67.749	-65.918	-69.5801	-68.9697	-70.8008	-68.9697					111.8	-148.554	-130.615	-69.5801	26.5503	201.721	480.041	776.367	1135.25	1469.12	1832.89	2088.93	2359.01	2609.56
112	-25.6348	-20.752	-24.4141	-24.4141	-28.6865	-28.0762	-44.5557	-41.5039	-55.542	-58.5938	-46.9971	-65.3076	-59.8145					112	-72.0215	-65.3076	-67.749	-66.5283	-70.1904	-70.1904	-70.8008	-65.918	-62.2559	-71.4111	-64.6973	-73.2422	-66.5283					112	-145.808	-131.226	-73.5474	27.771	199.585	477.295	782.471	1130.37	1468.81	1837.77	2079.77	2364.81	2604.37
112.2	-21.3623	-20.752	-28.0762	-26.2451	-28.0762	-30.5176	-42.7246	-41.5039	-54.9316	-56.1523	-46.9971	-58.5938	-56.7627					112.2	-67.1387	-66.5283	-76.2939	-73.2422	-68.9697	-67.749	-73.2422	-67.1387	-59.2041	-70.1904	-64.6973	-67.749	-64.6973					112.2	-144.892	-131.226	-73.8525	27.771	199.585	475.464	779.114	1133.42	1471.25	1839.9	2086.18	2367.55	2601.93
112.4	-24.4141	-19.5312	-26.8555	-23.8037	-34.79	-28.6865	-43.9453	-42.1143	-54.3213	-56.7627	-46.3867	-62.8662	-61.0352					112.4	-66.5283	-64.6973	-71.4111	-68.9697	-72.0215	-61.6455	-68.3594	-67.749	-65.918	-67.1387	-67.749	-74.4629	-72.0215					112.4	-148.554	-133.057	-75.9888	28.9917	199.585	478.821	781.555	1135.25	1473.08	1834.11	2076.42	2380.07	2599.18
112.6	-23.8037	-26.8555	-23.1934	-22.583	-29.9072	-25.6348	-40.2832	-34.79	-55.542	-57.373	-44.5557	-57.9834	-64.0869					112.6	-65.918	-70.1904	-67.749	-67.749	-70.8008	-64.0869	-68.9697	-68.9697	-66.5283	-62.2559	-68.3594	-72.6318	-69.5801					112.6	-148.249	-131.531	-69.8852	28.6865	202.942	480.957	778.809	1141.05	1478.58	1835.33	2085.88	2382.51	2598.57
112.8	-19.5312	-27.4658	-20.752	-19.5312	-28.6865	-27.4658	-36.6211	-39.6729	-60.4248	-59.2041	-54.3213	-61.6455	-61.0352					112.8	-70.1904	-72.6318	-65.918	-68.3594	-72.0215	-63.4766	-69.5801	-65.918	-63.4766	-65.3076	-66.5283	-72.0215	-68.3594					112.8	-145.197	-127.258	-72.6318	28.6865	204.468	479.126	780.334	1144.71	1473.69	1829.53	2087.1	2383.42	2614.44
113	-23.8037	-20.1416	-25.6348	-25.0244	-31.7383	-26.8555	-32.3486	-41.5039	-57.373	-56.1523	-48.2178	-62.8662	-62.2559					113	-65.918	-66.5283	-64.0869	-72.0215	-70.1904	-67.749	-67.1387	-65.3076	-65.3076	-67.749	-69.5801	-74.4629	-68.9697					113	-149.775	-130.005	-74.7681	27.1606	206.604	482.178	786.133	1145.63	1473.39	1827.09	2092.29	2383.73	2613.53
113.2	-20.752	-18.9209	-25.6348	-20.752	-32.959	-31.7383	-43.335	-43.335	-55.542	-63.4766	-46.3867	-63.4766	-64.0869					113.2	-75.0732	-67.749	-73.8525	-69.5801	-68.3594	-61.6455	-66.5283	-66.5283	-62.8662	-68.9697	-65.3076	-73.8525	-71.4111					113.2	-143.366	-134.583	-71.106	26.8555	207.214	485.535	785.828	1148.38	1476.14	1828.31	2088.01	2384.03	2617.19
113.4	-22.583	-17.0898	-28.6865	-26.2451	-29.9072	-30.5176	-38.4521	-37.2314	-54.3213	-53.7109	-48.2178	-59.2041	-64.0869					113.4	-69.5801	-65.918	-70.1904	-68.9697	-67.1387	-66.5283	-70.8008	-67.1387	-62.2559	-70.8008	-61.6455	-74.4629	-70.8008					113.4	-143.061	-133.362	-75.3784	29.602	205.688	485.535	786.743	1147.16	1484.99	1837.16	2091.98	2381.9	2630
113.6	-26.8555	-26.2451	-29.2969	-23.1934	-30.5176	-33.5693	-43.335	-40.2832	-59.2041	-53.7109	-49.4385	-59.2041	-58.5938					113.6	-68.3594	-67.1387	-70.1904	-66.5283	-69.5801	-66.5283	-70.8008	-67.749	-65.918	-70.1904	-66.5283	-75.6836	-69.5801					113.6	-145.808	-133.972	-72.0215	29.2969	206.299	481.567	787.048	1153.56	1489.87	1836.24	2098.39	2384.64	2631.23
113.8	-26.8555	-23.1934	-31.7383	-25.6348	-28.6865	-26.8555	-36.0107	-40.2832	-53.7109	-55.542	-43.9453	-55.542	-59.2041					113.8	-63.4766	-63.4766	-67.749	-65.918	-74.4629	-70.1904	-71.4111	-67.1387	-64.6973	-64.6973	-67.749	-73.2422	-67.749					113.8	-141.535	-133.972	-73.5474	32.3486	205.688	482.483	784.912	1155.09	1491.7	1842.04	2096.86	2392.58	2626.95
114	-18.9209	-23.8037	-27.4658	-23.8037	-29.9072	-28.6865	-39.0625	-39.0625	-59.2041	-56.1523	-50.6592	-59.2041	-57.373					114	-67.1387	-68.3594	-73.8525	-68.9697	-75.6836	-67.749	-70.8008	-67.1387	-65.3076	-67.749	-68.3594	-76.2939	-65.3076					114	-145.502	-132.446	-73.8525	28.6865	205.688	480.347	786.133	1164.55	1497.19	1846.31	2093.2	2396.85	2630.92
114.2	-18.3105	-20.752	-20.752	-25.6348	-26.8555	-25.6348	-34.79	-43.335	-54.3213	-54.9316	-48.2178	-62.8662	-61.0352					114.2	-65.918	-68.3594	-68.3594	-66.5283	-72.0215	-62.2559	-68.3594	-62.2559	-64.0869	-63.4766	-65.3076	-72.0215	-64.6973					114.2	-145.808	-132.751	-75.3784	31.7383	203.247	481.873	789.795	1162.41	1493.53	1847.23	2093.51	2402.04	2641.91
114.4	-21.9727	-23.1934	-25.0244	-26.2451	-31.7383	-28.6865	-38.4521	-46.3867	-51.8799	-57.9834	-48.8281	-64.6973	-61.0352					114.4	-72.6318	-67.749	-72.6318	-64.6973	-69.5801	-64.0869	-65.918	-62.8662	-61.0352	-64.6973	-67.749	-74.4629	-68.9697					114.4	-143.977	-130.615	-72.937	28.3814	202.332	481.262	792.847	1161.8	1493.53	1852.42	2099.91	2402.95	2643.43
114.6	-22.583	-20.752	-29.9072	-27.4658	-29.2969	-28.6865	-34.79	-42.7246	-56.1523	-56.7627	-47.6074	-60.4248	-58.5938					114.6	-66.5283	-70.1904	-68.9697	-68.3594	-70.1904	-65.918	-65.918	-70.1904	-65.3076	-65.918	-67.749	-74.4629	-70.1904					114.6	-149.165	-133.972	-75.6836	36.3159	201.721	486.45	796.814	1159.97	1493.53	1853.33	2099.3	2403.56	2648.01
114.8	-23.8037	-23.8037	-23.8037	-19.5312	-32.3486	-29.9072	-41.5039	-39.6729	-53.1006	-54.3213	-53.1006	-58.5938	-64.6973					114.8	-70.8008	-68.3594	-64.6973	-72.6318	-71.4111	-65.3076	-70.1904	-68.3594	-65.918	-65.918	-67.1387	-72.6318	-68.3594					114.8	-141.535	-134.583	-70.4956	33.2642	203.552	489.807	796.814	1162.72	1493.53	1859.13	2108.76	2401.43	2651.98
115	-24.4141	-26.2451	-28.6865	-20.752	-30.5176	-28.0762	-36.0107	-38.4521	-51.8799	-56.7627	-46.9971	-61.6455	-61.6455					115	-70.1904	-68.3594	-67.749	-69.5801	-68.9697	-66.5283	-72.6318	-65.3076	-64.0869	-62.2559	-65.918	-72.0215	-65.3076					115	-143.061	-133.362	-70.8008	31.1279	202.332	492.554	799.561	1172.79	1490.17	1864.62	2102.36	2405.7	2654.11
115.2	-22.583	-21.3623	-27.4658	-21.9727	-26.8555	-26.8555	-36.0107	-38.4521	-57.9834	-56.7627	-47.6074	-62.8662	-58.5938					115.2	-67.749	-65.3076	-70.1904	-67.749	-70.1904	-62.8662	-69.5801	-67.1387	-64.0869	-74.4629	-62.8662	-74.4629	-65.3076					115.2	-144.282	-128.784	-69.5801	37.5366	202.637	488.586	800.476	1172.49	1489.87	1862.49	2106.63	2403.26	2659
115.4	-23.8037	-26.2451	-25.0244	-28.0762	-29.9072	-28.6865	-39.0625	-36.6211	-55.542	-52.4902	-46.3867	-59.8145	-57.9834					115.4	-68.3594	-70.1904	-71.4111	-68.3594	-74.4629	-69.5801	-68.3594	-69.5801	-62.8662	-68.9697	-65.918	-75.6836	-66.5283					115.4	-141.535	-128.784	-74.7681	31.4331	206.604	489.502	799.561	1174.32	1493.84	1857.3	2118.23	2403.56	2657.78
115.6	-24.4141	-22.583	-23.1934	-25.6348	-37.2314	-28.6865	-36.6211	-39.0625	-56.1523	-54.9316	-46.9971	-55.542	-60.4248					115.6	-67.749	-65.3076	-73.2422	-65.3076	-73.2422	-68.9697	-64.6973	-67.1387	-64.6973	-64.0869	-64.0869	-73.8525	-66.5283					115.6	-142.756	-127.258	-75.0732	33.8745	206.909	494.08	797.424	1175.84	1497.5	1856.99	2120.67	2406.31	2650.45
115.8	-21.3623	-25.6348	-24.4141	-23.1934	-36.6211	-28.6865	-39.0625	-39.0625	-51.2695	-56.1523	-46.3867	-59.2041	-63.4766					115.8	-65.3076	-67.1387	-68.3594	-72.6318	-68.3594	-68.9697	-68.9697	-65.918	-64.0869	-68.9697	-69.5801	-73.8525	-68.9697					115.8	-144.587	-133.972	-75.0732	33.2642	206.299	497.131	801.086	1177.37	1510.01	1867.68	2125.85	2407.84	2643.74
116	-20.752	-21.3623	-26.8555	-23.1934	-34.79	-27.4658	-43.9453	-40.2832	-52.4902	-57.373	-45.166	-57.9834	-64.6973					116	-71.4111	-70.8008	-68.9697	-68.9697	-73.2422	-65.3076	-68.3594	-67.749	-66.5283	-64.6973	-68.9697	-71.4111	-72.6318					116	-149.775	-134.888	-69.5801	32.959	207.825	490.723	805.664	1183.47	1515.2	1866.15	2131.65	2405.7	2648.62
116.2	-20.752	-21.9727	-26.2451	-26.2451	-30.5176	-27.4658	-39.6729	-41.5039	-53.1006	-54.3213	-50.0488	-57.373	-65.3076					116.2	-71.4111	-67.749	-69.5801	-68.9697	-68.3594	-64.6973	-72.0215	-71.4111	-67.749	-67.1387	-66.5283	-76.2939	-73.2422					116.2	-146.418	-130.615	-72.3267	33.5693	208.435	491.333	803.833	1187.13	1517.33	1864.93	2134.09	2411.5	2660.52
116.4	-17.0898	-23.1934	-26.2451	-26.8555	-29.2969	-30.5176	-39.0625	-41.5039	-59.2041	-56.1523	-48.2178	-62.2559	-60.4248					116.4	-68.3594	-67.1387	-65.3076	-66.5283	-70.1904	-68.3594	-67.749	-73.8525	-63.4766	-62.8662	-68.3594	-70.8008	-68.9697					116.4	-149.165	-126.648	-78.7353	31.7383	207.214	488.892	803.528	1185.61	1516.11	1867.98	2125.55	2414.86	2662.96
116.6	-28.0762	-24.4141	-28.0762	-22.583	-25.6348	-34.1797	-37.2314	-34.79	-51.8799	-56.1523	-46.9971	-67.749	-59.2041					116.6	-70.8008	-67.749	-67.749	-65.918	-70.1904	-66.5283	-65.918	-64.6973	-62.8662	-67.749	-68.3594	-78.7354	-68.9697					116.6	-145.808	-125.122	-76.9043	34.79	205.383	487.976	802.917	1179.81	1514.28	1867.68	2134.7	2420.65	2661.74
116.8	-21.3623	-25.6348	-29.9072	-23.8037	-31.7383	-27.4658	-36.0107	-36.0107	-51.8799	-54.9316	-46.9971	-64.6973	-57.373					116.8	-67.1387	-68.3594	-68.9697	-66.5283	-76.2939	-62.8662	-64.6973	-64.0869	-59.2041	-68.3594	-69.5801	-73.2422	-67.1387					116.8	-143.061	-127.869	-74.4629	35.0952	203.552	484.619	804.749	1187.13	1514.89	1866.15	2136.23	2429.81	2668.15
117	-20.1416	-24.4141	-24.4141	-20.1416	-33.5693	-31.7383	-37.2314	-36.6211	-51.2695	-57.9834	-53.1006	-59.8145	-59.2041					117	-67.749	-70.8008	-66.5283	-72.6318	-72.6318	-66.5283	-63.4766	-65.918	-63.4766	-65.918	-69.5801	-71.4111	-72.6318					117	-143.671	-129.7	-75.9888	32.3486	204.163	490.417	801.697	1189.58	1514.89	1870.73	2131.65	2430.73	2675.48
117.2	-17.7002	-22.583	-21.3623	-23.1934	-32.959	-28.6865	-36.0107	-39.6729	-52.4902	-52.4902	-49.4385	-56.1523	-58.5938					117.2	-65.918	-65.3076	-67.749	-68.3594	-70.8008	-67.1387	-66.5283	-64.6973	-66.5283	-69.5801	-66.5283	-73.8525	-73.2422					117.2	-146.418	-132.446	-69.5801	29.2969	201.416	488.586	803.833	1189.27	1517.03	1864.62	2138.37	2431.95	2678.53
117.4	-25.6348	-21.9727	-20.752	-25.6348	-27.4658	-23.8037	-39.6729	-43.335	-51.2695	-60.4248	-45.7764	-63.4766	-64.6973					117.4	-70.8008	-70.1904	-68.9697	-67.1387	-70.1904	-67.1387	-70.8008	-67.749	-66.5283	-72.6318	-68.9697	-73.8525	-70.8008					117.4	-142.146	-129.7	-73.8525	30.2124	204.468	490.417	807.495	1194.46	1518.86	1867.07	2142.64	2426.15	2676.39
117.6	-20.1416	-19.5312	-25.6348	-21.9727	-32.959	-26.2451	-34.79	-38.4521	-53.7109	-51.2695	-51.2695	-63.4766	-62.2559					117.6	-70.1904	-65.918	-70.8008	-67.1387	-70.1904	-67.1387	-64.0869	-67.1387	-66.5283	-66.5283	-68.9697	-79.3457	-71.4111					117.6	-140.925	-131.531	-68.0542	32.6538	206.299	492.554	803.223	1190.49	1524.66	1867.37	2142.94	2428.89	2678.53
117.8	-23.1934	-25.0244	-23.1934	-21.3623	-28.6865	-26.2451	-36.0107	-43.9453	-61.6455	-53.1006	-50.6592	-57.373	-60.4248					117.8	-64.0869	-72.0215	-68.3594	-69.5801	-71.4111	-68.9697	-67.749	-68.9697	-64.6973	-65.3076	-72.0215	-72.0215	-68.3594					117.8	-143.061	-130.92	-68.3594	37.5366	213.013	496.521	805.664	1191.71	1535.64	1869.81	2144.17	2427.37	2680.05
118	-21.3623	-18.9209	-24.4141	-28.6865	-26.8555	-29.9072	-37.2314	-38.4521	-57.9834	-54.3213	-49.4385	-61.6455	-61.0352					118	-72.0215	-68.9697	-72.6318	-68.9697	-70.8008	-64.6973	-67.749	-68.9697	-62.8662	-65.918	-74.4629	-68.3594	-73.2422					118	-138.483	-123.901	-64.6973	34.1797	211.182	498.657	806.885	1191.1	1528.32	1867.68	2140.2	2427.67	2679.44
118.2	-18.3105	-20.752	-26.8555	-20.1416	-34.1797	-25.6348	-39.0625	-42.1143	-53.7109	-59.2041	-45.7764	-67.749	-59.8145					118.2	-68.3594	-67.749	-69.5801	-61.6455	-69.5801	-67.749	-69.5801	-66.5283	-64.0869	-65.3076	-70.1904	-74.4629	-68.9697					118.2	-142.451	-127.563	-65.918	32.6538	202.942	502.014	812.683	1191.41	1531.37	1867.98	2134.7	2436.52	2672.73
118.4	-17.0898	-23.1934	-23.8037	-18.9209	-26.2451	-31.7383	-34.1797	-34.79	-54.3213	-54.9316	-42.1143	-58.5938	-63.4766					118.4	-68.9697	-67.1387	-67.749	-68.3594	-69.5801	-64.6973	-64.6973	-69.5801	-60.4248	-66.5283	-68.3594	-74.4629	-71.4111					118.4	-138.789	-129.7	-67.1387	27.771	205.688	505.981	810.547	1198.73	1536.56	1870.12	2140.5	2438.05	2676.09
118.6	-24.4141	-23.1934	-28.6865	-20.752	-30.5176	-25.6348	-37.8418	-39.0625	-59.2041	-54.3213	-46.9971	-58.5938	-63.4766					118.6	-69.5801	-71.4111	-71.4111	-69.5801	-74.4629	-65.3076	-62.2559	-68.9697	-64.6973	-67.1387	-68.9697	-73.8525	-67.749					118.6	-140.314	-128.174	-69.2749	35.7056	210.571	507.507	812.073	1205.14	1537.48	1872.25	2142.33	2438.66	2686.46
118.8	-27.4658	-24.4141	-29.9072	-18.3105	-34.1797	-28.0762	-40.8936	-45.166	-56.7627	-55.542	-46.3867	-61.0352	-61.6455					118.8	-67.1387	-67.1387	-65.918	-67.749	-70.8008	-64.6973	-67.1387	-68.3594	-65.3076	-63.4766	-72.6318	-71.4111	-73.8525					118.8	-139.094	-130.615	-65.0024	33.8745	205.078	505.371	811.768	1214.6	1539.31	1879.88	2135.62	2444.46	2690.12
119	-22.583	-18.9209	-26.2451	-23.8037	-32.3486	-28.0762	-42.7246	-40.8936	-56.1523	-53.1006	-44.5557	-61.0352	-60.4248					119	-68.3594	-67.1387	-69.5801	-66.5283	-68.9697	-65.918	-62.8662	-68.9697	-68.9697	-65.3076	-71.4111	-73.8525	-71.4111					119	-146.418	-130.005	-64.3921	35.0952	205.994	504.456	819.092	1210.63	1544.49	1881.41	2145.08	2449.34	2693.48
119.2	-24.4141	-23.8037	-21.9727	-24.4141	-26.2451	-29.9072	-38.4521	-45.166	-58.5938	-56.7627	-53.1006	-54.9316	-56.1523					119.2	-65.918	-65.3076	-69.5801	-68.3594	-66.5283	-69.5801	-65.918	-68.3594	-68.3594	-73.2422	-71.4111	-73.8525	-72.0215					119.2	-145.502	-130.92	-67.1387	33.2642	204.773	503.54	817.261	1214.29	1545.72	1889.34	2149.05	2450.56	2692.87
119.4	-20.752	-20.752	-24.4141	-26.2451	-30.5176	-24.4141	-37.2314	-41.5039	-53.1006	-56.1523	-47.6074	-61.6455	-64.0869					119.4	-70.1904	-67.749	-65.918	-68.3594	-72.0215	-65.3076	-70.8008	-73.2422	-64.0869	-70.8008	-72.6318	-72.6318	-70.1904					119.4	-145.197	-127.869	-64.6973	36.3159	204.468	502.93	817.566	1212.46	1542.97	1892.7	2144.47	2445.07	2697.14
119.6	-23.8037	-15.8691	-20.1416	-25.0244	-30.5176	-29.2969	-33.5693	-42.7246	-53.1006	-61.0352	-43.9453	-61.0352	-63.4766					119.6	-73.8525	-68.9697	-65.3076	-66.5283	-73.2422	-65.918	-69.5801	-67.749	-66.5283	-72.0215	-68.3594	-75.0732	-67.749					119.6	-146.723	-130.92	-65.918	36.0107	202.026	507.812	821.838	1215.21	1531.98	1891.48	2142.94	2446.29	2700.5
119.8	-23.1934	-23.8037	-23.1934	-25.0244	-26.8555	-23.1934	-39.0625	-38.4521	-54.3213	-51.8799	-45.166	-60.4248	-63.4766					119.8	-73.2422	-67.749	-70.8008	-69.5801	-70.1904	-65.3076	-67.1387	-66.5283	-65.918	-70.1904	-65.918	-72.0215	-68.9697					119.8	-144.587	-125.427	-62.8662	32.6538	205.688	501.404	822.754	1218.26	1538.39	1900.02	2142.64	2453.31	2697.14
120	-23.8037	-24.4141	-23.8037	-21.3623	-25.6348	-32.3486	-39.6729	-44.5557	-57.373	-53.1006	-49.4385	-56.1523	-62.2559					120	-70.8008	-69.5801	-68.9697	-68.3594	-68.9697	-70.1904	-70.1904	-63.4766	-67.1387	-70.1904	-70.8008	-74.4629	-70.1904					120	-142.756	-130.92	-64.0869	32.3486	204.773	501.709	831.604	1219.79	1535.34	1898.19	2145.69	2452.09	2706.3
120.2	-22.583	-18.9209	-26.2451	-20.752	-32.3486	-29.9072	-36.0107	-41.5039	-54.3213	-53.1006	-47.6074	-57.9834	-57.9834					120.2	-67.749	-66.5283	-72.6318	-70.8008	-68.9697	-66.5283	-71.4111	-70.8008	-64.6973	-70.1904	-65.918	-73.8525	-72.6318					120.2	-145.197	-131.531	-66.8335	28.3814	205.994	500.183	834.045	1223.45	1532.9	1898.8	2154.85	2454.83	2722.17
120.4	-19.5312	-25.6348	-24.4141	-23.8037	-33.5693	-29.2969	-43.335	-46.3867	-53.1006	-54.3213	-51.2695	-51.8799	-60.4248					120.4	-66.5283	-66.5283	-73.2422	-71.4111	-66.5283	-62.8662	-72.6318	-68.3594	-65.3076	-66.5283	-72.6318	-74.4629	-71.4111					120.4	-142.451	-126.648	-67.749	33.5693	209.045	506.897	833.13	1222.53	1533.2	1895.45	2157.59	2452.7	2717.9
120.6	-18.3105	-21.3623	-20.1416	-24.4141	-28.0762	-28.0762	-38.4521	-42.1143	-58.5938	-56.1523	-48.2178	-62.8662	-62.8662					120.6	-69.5801	-64.6973	-70.8008	-72.0215	-73.2422	-62.2559	-64.0869	-63.4766	-66.5283	-64.6973	-69.5801	-73.8525	-70.1904					120.6	-142.756	-128.174	-69.2749	33.2642	209.961	508.118	833.13	1223.75	1530.46	1901.55	2162.48	2462.77	2711.18
120.8	-17.7002	-21.9727	-22.583	-26.8555	-26.2451	-32.3486	-35.4004	-39.0625	-51.8799	-59.8145	-48.8281	-64.0869	-58.5938					120.8	-68.3594	-68.9697	-65.918	-70.1904	-75.0732	-62.2559	-65.3076	-66.5283	-65.918	-67.1387	-70.8008	-72.6318	-65.3076					120.8	-143.366	-125.732	-67.4438	28.9917	206.604	505.676	831.909	1223.14	1529.24	1899.11	2164.31	2464.6	2704.47
121	-18.9209	-24.4141	-26.2451	-23.8037	-31.7383	-25.0244	-32.3486	-40.2832	-53.1006	-54.9316	-48.2178	-64.0869	-56.1523					121	-71.4111	-68.9697	-65.3076	-71.4111	-65.3076	-65.918	-70.8008	-68.3594	-63.4766	-66.5283	-70.8008	-69.5801	-68.9697					121	-145.808	-130.615	-65.6128	30.8227	208.435	502.319	836.792	1229.55	1534.42	1901.55	2164.92	2469.18	2709.66
121.2	-20.752	-19.5312	-20.752	-20.752	-26.8555	-33.5693	-39.0625	-40.8936	-51.2695	-53.1006	-43.335	-59.8145	-61.6455					121.2	-70.8008	-69.5801	-65.918	-72.6318	-68.3594	-65.918	-70.1904	-67.749	-65.918	-65.918	-68.3594	-73.2422	-69.5801					121.2	-142.756	-127.869	-68.6646	32.0435	212.097	506.592	841.37	1229.25	1545.41	1907.04	2173.46	2479.55	2717.59
121.4	-23.1934	-18.9209	-28.0762	-19.5312	-29.9072	-31.7383	-35.4004	-43.9453	-51.2695	-57.373	-45.7764	-61.0352	-72.6318					121.4	-72.0215	-67.1387	-67.749	-67.749	-69.5801	-67.749	-68.3594	-67.1387	-66.5283	-68.9697	-64.6973	-73.2422	-71.4111					121.4	-145.808	-128.174	-69.5801	30.2124	209.656	504.761	836.792	1232.6	1543.88	1912.54	2178.65	2478.94	2720.34
121.6	-23.8037	-25.6348	-26.2451	-20.752	-30.5176	-31.7383	-41.5039	-39.0625	-51.2695	-59.2041	-48.8281	-57.9834	-65.3076					121.6	-66.5283	-66.5283	-68.9697	-67.749	-72.0215	-66.5283	-65.918	-71.4111	-63.4766	-70.1904	-71.4111	-74.4629	-70.8008					121.6	-139.399	-126.343	-67.749	35.7056	213.623	509.033	835.876	1236.57	1544.8	1908.57	2169.8	2477.72	2719.73
121.8	-21.9727	-24.4141	-24.4141	-22.583	-32.959	-34.1797	-38.4521	-42.7246	-59.8145	-59.2041	-48.8281	-59.2041	-61.0352					121.8	-64.0869	-71.4111	-70.8008	-68.9697	-70.8008	-65.3076	-68.9697	-67.749	-66.5283	-68.3594	-70.8008	-76.2939	-70.8008					121.8	-140.62	-130.005	-71.7163	32.959	211.487	511.78	838.318	1234.44	1546.94	1912.84	2166.75	2481.99	2719.73
122	-21.9727	-23.1934	-25.0244	-24.4141	-26.8555	-30.5176	-37.2314	-36.0107	-50.6592	-58.5938	-46.3867	-65.3076	-61.0352					122	-67.749	-74.4629	-67.1387	-73.2422	-68.9697	-61.6455	-68.3594	-67.1387	-64.0869	-67.749	-67.1387	-76.2939	-71.4111					122	-140.62	-125.732	-70.8008	31.1279	208.435	515.137	842.896	1235.96	1550.29	1912.23	2173.46	2485.05	2726.14
122.2	-17.0898	-25.0244	-26.8555	-27.4658	-28.6865	-29.9072	-37.2314	-45.166	-57.373	-53.1006	-50.0488	-61.0352	-65.3076					122.2	-68.9697	-61.6455	-68.9697	-65.918	-72.0215	-63.4766	-66.5283	-70.1904	-64.0869	-68.3594	-68.9697	-70.1904	-76.9043					122.2	-139.704	-124.817	-67.1387	30.8227	207.52	510.559	843.201	1242.37	1559.45	1909.79	2177.43	2487.49	2729.19
122.4	-20.1416	-23.1934	-20.752	-23.8037	-31.7383	-27.4658	-36.0107	-43.335	-53.1006	-58.5938	-46.3867	-62.2559	-70.8008					122.4	-68.9697	-67.749	-65.918	-74.4629	-69.5801	-63.4766	-66.5283	-65.918	-64.6973	-65.918	-70.8008	-71.4111	-70.8008					122.4	-140.925	-125.122	-64.0869	28.3814	213.013	514.221	844.727	1240.23	1554.87	1916.2	2182.62	2488.71	2726.75
122.6	-21.9727	-20.752	-24.4141	-21.3623	-36.0107	-28.0762	-32.3486	-36.6211	-54.3213	-55.542	-47.6074	-56.1523	-66.5283					122.6	-65.3076	-70.8008	-66.5283	-67.749	-68.3594	-64.0869	-67.749	-63.4766	-63.4766	-68.3594	-69.5801	-72.6318	-70.8008					122.6	-136.958	-127.258	-64.0869	31.7383	213.928	513.306	848.083	1241.76	1558.84	1921.08	2183.84	2491.76	2731.63
122.8	-28.0762	-18.9209	-25.6348	-21.3623	-29.9072	-32.3486	-40.2832	-42.1143	-54.9316	-56.1523	-48.2178	-59.8145	-62.2559					122.8	-67.749	-67.749	-70.1904	-73.8525	-70.1904	-65.918	-68.3594	-68.9697	-65.3076	-72.0215	-70.1904	-73.2422	-70.8008					122.8	-137.873	-130.615	-69.2749	32.0435	215.454	508.118	845.947	1241.46	1561.58	1922.61	2185.97	2494.51	2737.43
123	-25.6348	-25.0244	-30.5176	-18.9209	-32.959	-31.7383	-41.5039	-41.5039	-55.542	-50.0488	-45.166	-59.8145	-62.8662					123	-71.4111	-68.3594	-73.8525	-67.1387	-68.3594	-67.1387	-65.918	-64.6973	-63.4766	-70.1904	-68.9697	-72.0215	-71.4111					123	-139.094	-132.751	-68.3594	30.2124	218.201	509.949	842.896	1248.78	1564.94	1919.25	2183.23	2503.05	2743.84
123.2	-21.3623	-24.4141	-24.4141	-23.8037	-31.7383	-26.2451	-41.5039	-33.5693	-53.7109	-54.3213	-48.2178	-56.1523	-64.0869					123.2	-68.9697	-69.5801	-68.9697	-70.8008	-72.0215	-64.0869	-70.1904	-67.1387	-66.5283	-65.918	-72.0215	-68.9697	-71.4111					123.2	-140.62	-126.953	-65.918	36.9263	218.201	513.306	844.727	1251.22	1559.75	1922	2190.86	2500.92	2750.24
123.4	-16.4795	-26.8555	-21.9727	-19.5312	-28.6865	-28.6865	-35.4004	-39.0625	-56.7627	-60.4248	-52.4902	-58.5938	-57.373					123.4	-67.749	-73.2422	-70.1904	-70.1904	-67.749	-65.3076	-67.749	-68.3594	-65.918	-67.1387	-68.3594	-67.749	-67.749					123.4	-138.483	-125.732	-67.4438	37.8418	218.201	517.578	849.304	1249.39	1561.28	1915.59	2193.6	2501.83	2746.28
123.6	-21.3623	-21.9727	-21.9727	-25.6348	-34.79	-29.2969	-38.4521	-39.6729	-54.3213	-54.3213	-49.4385	-59.2041	-67.749					123.6	-69.5801	-70.8008	-65.3076	-61.0352	-68.9697	-68.3594	-67.749	-61.6455	-65.918	-65.918	-67.1387	-72.6318	-70.1904					123.6	-139.704	-126.648	-67.749	40.5884	222.473	515.442	848.999	1244.51	1564.33	1923.22	2188.42	2509.16	2750.24
123.8	-20.752	-20.1416	-26.8555	-21.3623	-36.0107	-28.0762	-36.6211	-40.2832	-54.9316	-53.1006	-45.166	-63.4766	-64.6973					123.8	-68.9697	-70.8008	-70.1904	-70.1904	-65.918	-65.918	-67.749	-64.0869	-73.2422	-64.6973	-67.749	-69.5801	-64.6973					123.8	-143.061	-126.343	-68.3594	39.6728	216.064	518.494	853.577	1248.17	1575.01	1924.44	2189.33	2505.49	2747.5
124	-21.3623	-18.9209	-29.2969	-20.1416	-32.3486	-26.2451	-42.1143	-45.166	-55.542	-52.4902	-51.8799	-56.7627	-61.6455					124	-71.4111	-71.4111	-68.9697	-70.1904	-67.749	-67.749	-62.2559	-68.3594	-68.9697	-70.8008	-68.9697	-71.4111	-68.9697					124	-142.146	-129.7	-71.106	35.0952	218.506	518.494	845.337	1253.36	1582.03	1924.13	2198.79	2508.24	2757.57
124.2	-24.4141	-21.3623	-28.0762	-23.1934	-26.8555	-29.9072	-35.4004	-39.6729	-53.1006	-52.4902	-45.166	-58.5938	-63.4766					124.2	-69.5801	-71.4111	-68.3594	-66.5283	-75.6836	-68.9697	-63.4766	-68.3594	-71.4111	-68.3594	-69.5801	-70.8008	-72.6318					124.2	-136.347	-129.089	-67.4438	32.959	216.98	524.597	846.863	1248.47	1584.78	1926.88	2196.04	2516.17	2763.67
124.4	-23.1934	-25.0244	-26.2451	-20.1416	-29.9072	-35.4004	-36.6211	-42.7246	-57.373	-59.2041	-45.166	-64.0869	-60.4248					124.4	-66.5283	-67.1387	-66.5283	-66.5283	-73.8525	-64.0869	-63.4766	-69.5801	-68.3594	-67.749	-67.749	-70.8008	-68.9697					124.4	-137.263	-124.817	-67.4438	41.5039	219.727	518.799	846.558	1251.22	1586.91	1926.88	2194.52	2520.45	2765.2
124.6	-23.1934	-26.8555	-21.3623	-21.3623	-30.5176	-28.0762	-36.0107	-42.1143	-56.7627	-54.3213	-40.8936	-64.6973	-60.4248					124.6	-68.9697	-71.4111	-73.2422	-64.6973	-70.1904	-61.6455	-67.749	-65.3076	-64.6973	-71.4111	-65.918	-71.4111	-72.0215					124.6	-133.601	-129.395	-67.749	37.5366	218.201	518.188	845.947	1246.64	1585.39	1930.85	2194.82	2518.92	2767.94
124.8	-18.9209	-18.3105	-19.5312	-15.2588	-28.0762	-21.9727	-38.4521	-32.959	-55.542	-56.1523	-47.6074	-64.0869	-61.0352					124.8	-73.8525	-68.3594	-68.9697	-65.918	-70.1904	-68.3594	-69.5801	-68.9697	-67.749	-66.5283	-66.5283	-75.6836	-67.749					124.8	-137.873	-130.005	-68.3594	37.5366	221.252	519.104	848.999	1246.34	1595.76	1941.22	2200.62	2514.34	2768.25
125	-21.3623	-20.1416	-19.5312	-21.9727	-33.5693	-31.7383	-42.1143	-44.5557	-55.542	-54.3213	-50.0488	-62.8662	-60.4248					125	-68.9697	-69.5801	-69.5801	-64.0869	-69.5801	-65.918	-66.5283	-70.8008	-64.0869	-65.3076	-72.0215	-72.6318	-74.4629					125	-140.314	-126.343	-65.0024	34.4849	224.609	528.259	852.356	1250	1595.46	1940.61	2204.9	2517.4	2771.61
125.2	-23.1934	-20.752	-25.0244	-20.1416	-34.79	-29.2969	-37.2314	-45.7764	-56.1523	-54.9316	-46.9971	-57.373	-64.6973					125.2	-66.5283	-71.4111	-69.5801	-65.3076	-68.9697	-63.4766	-69.5801	-66.5283	-69.5801	-64.0869	-75.6836	-72.0215	-72.0215					125.2	-140.62	-127.563	-68.6646	32.959	223.389	529.175	846.252	1250.31	1592.71	1949.16	2209.17	2525.63	2773.74
125.4	-20.752	-18.3105	-26.2451	-23.8037	-35.4004	-25.0244	-38.4521	-45.166	-51.2695	-57.9834	-45.7764	-56.7627	-65.3076					125.4	-68.9697	-67.1387	-64.6973	-70.1904	-68.3594	-67.1387	-72.0215	-65.918	-71.4111	-66.5283	-68.9697	-73.8525	-73.8525					125.4	-140.62	-128.479	-70.8008	34.79	220.642	525.818	846.558	1250	1586.3	1949.16	2221.37	2525.63	2771.91
125.6	-23.8037	-21.3623	-23.8037	-23.1934	-28.0762	-31.7383	-37.2314	-45.7764	-54.3213	-59.8145	-48.8281	-59.2041	-64.0869					125.6	-70.1904	-71.4111	-68.9697	-66.5283	-66.5283	-65.3076	-68.9697	-68.9697	-73.2422	-70.1904	-70.8008	-75.6836	-75.0732					125.6	-135.737	-127.563	-70.8008	33.2642	223.999	526.428	849.304	1253.66	1590.88	1943.36	2225.65	2527.47	2770.08
125.8	-24.4141	-19.5312	-21.9727	-23.1934	-25.6348	-29.2969	-38.4521	-39.6729	-53.1006	-53.7109	-49.4385	-61.0352	-61.6455					125.8	-70.8008	-70.8008	-67.749	-67.749	-70.1904	-67.749	-73.2422	-67.749	-71.4111	-69.5801	-70.1904	-74.4629	-70.8008					125.8	-136.652	-126.038	-71.4111	29.9072	226.135	527.954	852.966	1260.68	1589.66	1948.85	2236.94	2533.26	2771
126	-22.583	-25.0244	-21.3623	-18.9209	-27.4658	-30.5176	-42.1143	-39.6729	-57.373	-54.3213	-48.2178	-68.3594	-55.542					126	-68.3594	-70.8008	-71.4111	-68.9697	-72.6318	-65.3076	-71.4111	-68.3594	-70.8008	-70.1904	-68.9697	-74.4629	-72.6318					126	-134.516	-123.291	-67.749	32.6538	225.83	527.649	853.271	1264.34	1589.97	1957.7	2230.53	2531.74	2772.52
126.2	-21.3623	-27.4658	-26.2451	-20.1416	-28.0762	-29.2969	-39.0625	-43.335	-54.9316	-53.7109	-45.166	-61.0352	-63.4766					126.2	-66.5283	-68.9697	-70.1904	-66.5283	-70.8008	-65.918	-64.0869	-69.5801	-65.918	-68.9697	-68.9697	-68.9697	-70.1904					126.2	-136.958	-124.207	-68.6646	33.5693	223.083	529.48	852.966	1268.62	1597.9	1956.79	2230.83	2529.6	2772.83
126.4	-21.9727	-21.3623	-23.8037	-21.9727	-34.79	-26.2451	-38.4521	-40.2832	-51.2695	-59.8145	-48.2178	-58.5938	-61.0352					126.4	-68.9697	-66.5283	-70.1904	-69.5801	-71.4111	-70.8008	-68.3594	-67.749	-70.1904	-63.4766	-70.8008	-70.8008	-73.2422					126.4	-136.042	-122.07	-66.5283	32.3486	218.201	525.818	861.206	1274.11	1598.51	1958.31	2237.24	2528.99	2777.1
126.6	-26.2451	-20.1416	-22.583	-25.0244	-34.1797	-25.6348	-37.2314	-45.7764	-53.1006	-53.7109	-49.4385	-58.5938	-61.6455					126.6	-68.9697	-65.3076	-67.1387	-71.4111	-65.3076	-64.6973	-70.1904	-68.3594	-70.8008	-65.3076	-73.2422	-77.5146	-69.5801					126.6	-140.925	-122.986	-69.5801	32.6538	218.811	529.785	863.953	1272.89	1596.68	1961.06	2237.85	2524.11	2771
126.8	-24.4141	-18.9209	-22.583	-24.4141	-32.3486	-28.6865	-38.4521	-43.9453	-59.2041	-54.3213	-44.5557	-59.8145	-60.4248					126.8	-70.8008	-68.9697	-69.5801	-69.5801	-70.1904	-65.918	-65.3076	-68.9697	-75.6836	-65.918	-70.8008	-73.8525	-70.1904					126.8	-141.23	-128.174	-66.8335	31.7383	218.811	532.837	861.206	1269.53	1596.68	1963.2	2248.54	2531.43	2778.93
127	-24.4141	-22.583	-28.0762	-23.1934	-24.4141	-32.959	-36.6211	-42.1143	-60.4248	-56.7627	-46.3867	-61.6455	-61.6455					127	-66.5283	-66.5283	-70.1904	-66.5283	-70.1904	-65.3076	-66.5283	-68.3594	-74.4629	-66.5283	-72.0215	-78.7354	-68.9697					127	-142.756	-126.953	-67.1387	33.2642	221.558	527.649	859.07	1267.4	1599.12	1960.75	2251.89	2532.96	2780.46
127.2	-23.8037	-28.6865	-23.1934	-23.8037	-28.6865	-28.6865	-39.6729	-43.9453	-54.9316	-57.373	-45.7764	-63.4766	-59.8145					127.2	-66.5283	-67.1387	-73.2422	-64.6973	-68.9697	-68.9697	-65.918	-68.9697	-73.8525	-68.9697	-70.8008	-72.6318	-70.1904					127.2	-139.399	-128.479	-67.749	35.7056	216.37	528.87	861.816	1266.78	1598.82	1961.67	2240.6	2533.87	2782.9
127.4	-21.3623	-19.5312	-21.9727	-26.2451	-30.5176	-28.6865	-36.6211	-40.8936	-51.2695	-58.5938	-48.8281	-66.5283	-64.6973					127.4	-65.918	-68.3594	-72.6318	-66.5283	-67.1387	-69.5801	-65.918	-65.918	-71.4111	-66.5283	-69.5801	-69.5801	-67.749					127.4	-139.704	-125.732	-72.3267	34.4849	217.59	533.142	858.459	1267.7	1590.27	1968.69	2233.28	2531.74	2796.94
127.6	-23.1934	-19.5312	-26.2451	-20.752	-34.1797	-29.2969	-43.335	-40.8936	-51.2695	-58.5938	-48.2178	-58.5938	-59.2041					127.6	-64.6973	-72.0215	-65.918	-70.1904	-69.5801	-64.0869	-65.3076	-66.5283	-70.8008	-69.5801	-68.9697	-74.4629	-68.3594					127.6	-142.451	-130.31	-69.2749	31.4331	220.032	529.175	862.122	1274.41	1595.15	1961.67	2233.89	2541.2	2786.25
127.8	-21.9727	-24.4141	-24.4141	-22.583	-34.1797	-28.6865	-37.8418	-45.166	-49.4385	-57.9834	-44.5557	-65.918	-65.918					127.8	-68.3594	-70.8008	-70.1904	-67.749	-69.5801	-64.6973	-67.1387	-66.5283	-75.6836	-67.749	-68.3594	-70.1904	-67.749					127.8	-137.263	-126.648	-70.1904	34.4849	219.421	537.109	866.089	1268.62	1591.8	1958.92	2240.91	2545.78	2787.78
128	-23.1934	-21.9727	-24.4141	-22.583	-32.959	-26.2451	-40.8936	-45.7764	-54.9316	-53.1006	-47.6074	-62.2559	-65.918					128	-65.918	-71.4111	-73.8525	-74.4629	-67.749	-68.9697	-57.9834	-68.3594	-72.0215	-67.749	-70.8008	-73.8525	-75.6836					128	-143.366	-125.732	-69.5801	33.2642	217.896	536.499	867.615	1275.02	1585.69	1959.84	2250.98	2548.52	2793.58
128.2	-21.3623	-20.752	-21.3623	-21.3623	-26.2451	-27.4658	-35.4004	-38.4521	-57.9834	-56.7627	-50.0488	-54.3213	-59.8145					128.2	-72.6318	-70.1904	-73.2422	-67.749	-68.3594	-67.749	-68.3594	-72.6318	-73.8525	-68.3594	-66.5283	-76.9043	-68.9697					128.2	-138.178	-129.395	-68.0542	31.4331	218.811	537.415	868.835	1272.28	1595.15	1968.38	2251.89	2548.52	2803.96
128.4	-21.9727	-21.9727	-23.8037	-23.1934	-32.3486	-28.0762	-38.4521	-42.7246	-55.542	-57.9834	-45.7764	-62.2559	-65.918					128.4	-67.1387	-66.5283	-70.8008	-68.3594	-70.1904	-67.1387	-69.5801	-70.8008	-73.2422	-68.3594	-66.5283	-73.8525	-70.1904					128.4	-141.535	-126.343	-72.0215	30.5176	218.201	536.804	872.803	1275.94	1592.41	1971.13	2258.3	2546.39	2799.07
128.6	-25.0244	-21.3623	-28.6865	-18.9209	-36.0107	-28.0762	-39.6729	-40.8936	-56.7627	-61.0352	-48.2178	-61.6455	-64.6973					128.6	-68.3594	-70.1904	-68.9697	-68.3594	-67.1387	-72.6318	-66.5283	-69.5801	-74.4629	-66.5283	-70.1904	-73.8525	-68.9697					128.6	-140.314	-127.869	-70.8008	29.602	219.421	532.227	876.465	1282.35	1591.8	1967.77	2258	2554.63	2793.58
128.8	-18.3105	-24.4141	-27.4658	-24.4141	-31.7383	-29.9072	-42.7246	-40.8936	-56.1523	-53.1006	-51.2695	-61.6455	-61.0352					128.8	-70.8008	-73.2422	-71.4111	-68.9697	-69.5801	-62.8662	-65.3076	-65.918	-70.1904	-62.8662	-71.4111	-69.5801	-70.8008					128.8	-137.568	-128.479	-72.3267	28.6865	225.22	535.889	880.432	1283.57	1600.65	1981.81	2268.68	2552.49	2795.41
129	-21.3623	-25.0244	-27.4658	-26.2451	-32.3486	-28.0762	-39.6729	-36.0107	-56.7627	-56.1523	-50.6592	-62.8662	-62.8662					129	-66.5283	-76.9043	-69.5801	-73.2422	-71.4111	-62.2559	-64.6973	-69.5801	-64.0869	-65.3076	-74.4629	-73.2422	-64.6973					129	-135.737	-128.174	-69.8852	25.3296	222.473	538.33	879.822	1281.13	1600.95	1987	2268.68	2551.88	2800.6
129.2	-20.752	-20.1416	-27.4658	-25.6348	-35.4004	-29.2969	-35.4004	-41.5039	-54.3213	-53.7109	-46.3867	-61.0352	-61.6455					129.2	-66.5283	-70.1904	-70.1904	-69.5801	-68.9697	-67.749	-65.918	-68.9697	-66.5283	-66.5283	-68.3594	-73.2422	-67.749					129.2	-140.62	-131.531	-69.5801	32.3486	218.201	531.616	877.38	1280.52	1600.95	1982.73	2268.37	2558.59	2804.26
129.4	-25.0244	-25.0244	-23.8037	-23.1934	-36.6211	-26.2451	-36.0107	-42.7246	-59.2041	-53.1006	-55.542	-58.5938	-62.2559					129.4	-69.5801	-70.8008	-72.6318	-67.749	-72.6318	-67.749	-65.918	-69.5801	-67.1387	-63.4766	-68.3594	-72.6318	-70.8008					129.4	-144.892	-131.226	-68.6646	30.2124	223.694	531.311	881.653	1282.35	1606.14	1976.01	2272.03	2557.37	2809.75
129.6	-22.583	-19.5312	-26.2451	-20.1416	-34.79	-24.4141	-43.9453	-43.9453	-54.9316	-59.8145	-53.1006	-59.2041	-64.0869					129.6	-70.1904	-65.918	-68.9697	-68.9697	-71.4111	-67.749	-68.9697	-68.9697	-70.1904	-66.5283	-68.9697	-73.2422	-70.8008					129.6	-142.146	-130.005	-66.8335	31.4331	224.609	533.752	881.348	1285.1	1608.89	1978.76	2274.78	2558.29	2817.08
129.8	-19.5312	-25.6348	-25.6348	-20.752	-31.7383	-29.2969	-42.7246	-38.4521	-53.1006	-61.0352	-50.6592	-59.8145	-59.2041					129.8	-64.6973	-66.5283	-68.9697	-68.3594	-70.8008	-65.3076	-67.1387	-73.2422	-65.3076	-65.3076	-70.1904	-73.2422	-70.1904					129.8	-141.535	-130.31	-65.0024	38.147	226.746	534.973	885.62	1283.26	1612.55	1976.01	2274.48	2564.39	2807.92
130	-15.8691	-21.3623	-27.4658	-17.0898	-30.5176	-29.2969	-36.6211	-42.1143	-55.542	-60.4248	-50.6592	-64.0869	-64.0869					130	-66.5283	-68.9697	-72.0215	-70.8008	-68.3594	-63.4766	-65.3076	-72.6318	-64.6973	-70.1904	-70.8008	-71.4111	-66.5283					130	-140.62	-128.479	-68.3594	33.5693	225.22	539.246	880.127	1286.32	1616.21	1971.13	2272.34	2563.48	2813.42
130.2	-19.5312	-20.752	-25.6348	-25.0244	-35.4004	-29.2969	-43.335	-44.5557	-54.9316	-56.7627	-45.7764	-59.2041	-64.0869					130.2	-71.4111	-71.4111	-65.3076	-72.6318	-70.1904	-64.0869	-67.1387	-67.749	-68.3594	-70.1904	-68.3594	-67.749	-66.5283					130.2	-137.263	-126.343	-66.8335	36.9263	231.628	541.382	879.517	1288.76	1618.35	1981.81	2271.42	2580.26	2817.69
130.4	-23.1934	-26.2451	-25.6348	-24.4141	-35.4004	-26.2451	-38.4521	-40.2832	-51.8799	-51.2695	-47.6074	-57.373	-61.0352					130.4	-70.1904	-74.4629	-70.1904	-72.0215	-70.8008	-68.9697	-64.0869	-66.5283	-63.4766	-66.5283	-65.3076	-72.6318	-65.3076					130.4	-140.314	-127.869	-68.3594	37.5366	229.492	541.382	878.906	1289.37	1625.67	1981.2	2272.03	2577.51	2820.13
130.6	-20.752	-22.583	-23.1934	-23.8037	-39.6729	-29.9072	-37.2314	-37.8418	-57.373	-51.8799	-48.2178	-60.4248	-58.5938					130.6	-70.1904	-65.3076	-70.8008	-70.1904	-66.5283	-65.918	-70.8008	-65.3076	-69.5801	-65.3076	-70.8008	-70.1904	-69.5801					130.6	-141.84	-129.089	-71.106	35.0952	227.966	543.213	882.568	1293.95	1622.01	1983.95	2274.17	2576.6	2827.45
130.8	-21.9727	-23.1934	-26.2451	-20.752	-34.1797	-28.6865	-40.8936	-44.5557	-55.542	-50.6592	-45.166	-59.8145	-62.8662					130.8	-72.6318	-64.6973	-72.6318	-68.9697	-73.8525	-67.749	-68.3594	-66.5283	-67.1387	-64.0869	-67.749	-69.5801	-72.6318					130.8	-142.146	-127.869	-70.8008	37.2315	228.271	542.603	882.874	1293.33	1622.62	1994.93	2267.76	2571.41	2832.34
131	-19.5312	-23.8037	-29.2969	-19.5312	-36.0107	-28.0762	-43.335	-40.2832	-54.3213	-55.542	-53.1006	-61.0352	-61.6455					131	-68.9697	-68.3594	-71.4111	-72.0215	-70.1904	-64.0869	-62.8662	-70.8008	-67.749	-68.3594	-72.0215	-72.0215	-73.2422					131	-138.483	-127.563	-71.4111	33.8745	228.577	547.18	882.263	1291.5	1621.09	1990.66	2274.48	2576.29	2832.03
131.2	-17.7002	-23.8037	-26.8555	-17.0898	-32.3486	-34.1797	-38.4521	-37.2314	-54.3213	-55.542	-50.6592	-58.5938	-66.5283					131.2	-62.8662	-71.4111	-71.4111	-70.1904	-68.3594	-66.5283	-65.918	-68.9697	-61.6455	-68.3594	-71.4111	-70.1904	-70.8008					131.2	-140.314	-123.291	-72.6318	36.9263	228.882	549.316	883.484	1295.17	1624.76	1995.54	2277.53	2577.51	2835.39
131.4	-23.1934	-23.8037	-25.6348	-26.2451	-33.5693	-25.0244	-37.2314	-36.6211	-54.9316	-58.5938	-50.6592	-59.8145	-62.8662					131.4	-68.3594	-68.3594	-72.6318	-68.3594	-72.0215	-66.5283	-65.3076	-67.749	-64.6973	-68.3594	-72.0215	-74.4629	-67.749					131.4	-141.535	-128.174	-70.1904	37.2315	227.966	547.485	887.146	1295.47	1622.01	1992.19	2279.66	2584.84	2831.42
131.6	-20.752	-22.583	-25.6348	-28.0762	-31.7383	-25.0244	-35.4004	-43.335	-53.7109	-58.5938	-45.166	-59.8145	-61.0352					131.6	-73.8525	-65.918	-66.5283	-67.749	-71.4111	-65.918	-65.3076	-67.749	-69.5801	-65.918	-67.749	-70.1904	-71.4111					131.6	-136.958	-127.258	-66.5283	38.147	224.609	545.044	885.925	1300.05	1629.03	1983.95	2275.09	2585.45	2838.44
131.8	-24.4141	-20.1416	-28.6865	-27.4658	-34.79	-25.0244	-31.7383	-43.335	-46.9971	-55.542	-46.9971	-63.4766	-59.2041					131.8	-70.8008	-70.1904	-68.3594	-66.5283	-69.5801	-70.1904	-66.5283	-69.5801	-67.1387	-68.3594	-75.0732	-70.1904	-70.1904					131.8	-141.23	-126.953	-66.8335	39.3677	233.459	548.706	887.146	1303.71	1622.92	1984.86	2289.43	2583.31	2838.44
132	-22.583	-18.3105	-28.6865	-23.1934	-29.2969	-29.2969	-38.4521	-46.3867	-53.1006	-59.8145	-46.3867	-58.5938	-65.3076					132	-65.918	-70.8008	-72.0215	-66.5283	-65.3076	-67.749	-67.749	-68.9697	-65.3076	-69.5801	-71.4111	-73.2422	-72.0215					132	-138.178	-129.089	-68.9697	39.978	225.525	543.823	891.418	1305.24	1626.89	1992.8	2290.95	2585.14	2828.06
132.2	-25.6348	-25.6348	-21.9727	-18.9209	-34.1797	-34.79	-37.2314	-37.2314	-51.8799	-53.7109	-48.2178	-61.6455	-64.6973					132.2	-68.9697	-68.3594	-72.6318	-67.1387	-74.4629	-68.9697	-67.1387	-69.5801	-64.0869	-67.749	-71.4111	-69.5801	-70.1904					132.2	-138.483	-128.784	-63.4766	39.6728	228.577	541.382	892.639	1305.54	1628.11	1996.77	2294.31	2592.16	2838.75
132.4	-23.8037	-21.9727	-25.6348	-21.3623	-36.0107	-29.2969	-42.1143	-42.1143	-56.1523	-57.373	-45.7764	-60.4248	-62.2559					132.4	-64.0869	-68.9697	-67.749	-67.749	-70.1904	-68.3594	-65.3076	-66.5283	-64.6973	-68.9697	-67.749	-73.8525	-71.4111					132.4	-138.789	-129.395	-65.3076	44.5557	223.999	546.875	892.334	1307.07	1636.35	1993.1	2297.97	2592.16	2846.98
132.6	-21.3623	-26.8555	-28.0762	-21.9727	-38.4521	-29.2969	-37.8418	-41.5039	-53.7109	-58.5938	-50.6592	-61.6455	-61.0352					132.6	-72.0215	-67.749	-73.8525	-68.3594	-70.1904	-65.3076	-63.4766	-67.749	-69.5801	-65.918	-65.918	-68.9697	-67.749					132.6	-142.756	-130.31	-67.4438	39.978	225.83	548.096	892.029	1306.76	1633.91	2005.31	2302.55	2588.2	2843.32
132.8	-18.9209	-23.1934	-25.0244	-23.8037	-32.959	-26.8555	-39.6729	-43.335	-53.1006	-52.4902	-53.7109	-59.2041	-60.4248					132.8	-68.9697	-68.9697	-68.9697	-72.6318	-69.5801	-65.3076	-68.3594	-67.1387	-68.9697	-63.4766	-70.8008	-70.1904	-68.9697					132.8	-143.366	-129.089	-71.4111	41.5039	228.271	541.687	890.198	1303.71	1630.55	1997.38	2299.5	2599.79	2840.58
133	-23.8037	-23.8037	-23.1934	-21.3623	-33.5693	-25.0244	-37.8418	-44.5557	-51.2695	-52.4902	-51.8799	-59.8145	-61.6455					133	-70.1904	-64.0869	-64.0869	-65.918	-70.8008	-63.4766	-61.6455	-70.8008	-68.3594	-64.0869	-70.1904	-71.4111	-67.749					133	-145.808	-128.784	-68.9697	37.2315	230.408	547.18	888.672	1307.68	1638.49	1998.29	2304.69	2604.98	2845.76
133.2	-23.1934	-19.5312	-23.1934	-21.3623	-28.6865	-29.2969	-38.4521	-41.5039	-46.9971	-57.373	-50.0488	-58.5938	-66.5283					133.2	-68.9697	-69.5801	-68.3594	-70.1904	-72.6318	-65.918	-64.0869	-70.1904	-67.1387	-65.3076	-68.3594	-73.2422	-67.749					133.2	-141.84	-131.226	-67.749	36.9263	229.797	552.673	890.808	1314.7	1638.49	2007.75	2303.16	2602.54	2850.04
133.4	-22.583	-21.3623	-23.1934	-21.3623	-37.8418	-33.5693	-44.5557	-39.6729	-54.9316	-60.4248	-45.166	-61.0352	-66.5283					133.4	-72.6318	-70.1904	-67.749	-68.9697	-68.9697	-71.4111	-62.8662	-68.3594	-65.3076	-70.1904	-67.749	-72.6318	-68.9697					133.4	-144.587	-133.667	-65.0024	32.959	227.356	552.063	896.606	1314.09	1648.86	2006.53	2297.36	2596.13	2855.83
133.6	-21.3623	-21.3623	-25.0244	-20.1416	-31.7383	-30.5176	-39.6729	-42.7246	-54.9316	-53.7109	-49.4385	-62.8662	-65.3076					133.6	-68.3594	-67.749	-67.749	-63.4766	-70.1904	-70.8008	-69.5801	-70.8008	-71.4111	-69.5801	-68.9697	-76.2939	-72.0215					133.6	-139.704	-131.226	-69.2749	36.3159	234.07	549.316	902.405	1320.19	1644.9	2011.72	2301.94	2592.47	2858.28
133.8	-19.5312	-23.1934	-24.4141	-21.3623	-31.7383	-25.0244	-42.1143	-37.2314	-53.1006	-53.1006	-48.2178	-61.0352	-65.918					133.8	-67.1387	-70.1904	-71.4111	-67.749	-72.6318	-65.918	-71.4111	-69.5801	-67.749	-65.3076	-68.9697	-73.2422	-68.9697					133.8	-142.451	-126.038	-69.5801	36.9263	238.953	547.18	907.593	1321.41	1641.85	2017.52	2299.5	2596.13	2850.65
134	-20.752	-26.2451	-23.1934	-19.5312	-33.5693	-31.7383	-40.8936	-34.79	-56.1523	-53.7109	-48.2178	-61.0352	-60.4248					134	-68.3594	-68.3594	-70.1904	-69.5801	-75.0732	-64.6973	-65.918	-68.3594	-65.918	-68.3594	-67.749	-76.2939	-70.8008					134	-147.333	-127.869	-70.1904	33.8745	235.596	550.232	906.067	1315.31	1643.07	2016.91	2304.08	2607.73	2864.99
134.2	-19.5312	-21.9727	-18.9209	-21.3623	-26.8555	-25.6348	-37.2314	-39.6729	-57.9834	-56.1523	-45.166	-57.9834	-61.6455					134.2	-66.5283	-69.5801	-70.8008	-70.8008	-65.3076	-65.3076	-65.3076	-65.918	-68.9697	-65.3076	-71.4111	-70.8008	-67.749					134.2	-144.587	-128.784	-71.106	38.4522	236.206	554.504	901.794	1319.27	1645.51	2025.45	2297.67	2613.53	2862.85
134.4	-21.9727	-18.3105	-21.3623	-24.4141	-29.2969	-29.9072	-35.4004	-48.2178	-46.3867	-59.8145	-45.7764	-61.0352	-59.2041					134.4	-67.749	-69.5801	-67.1387	-66.5283	-69.5801	-62.2559	-63.4766	-71.4111	-61.6455	-65.3076	-67.749	-71.4111	-72.0215					134.4	-144.587	-128.479	-67.749	40.5884	238.953	556.03	910.339	1316.83	1649.17	2028.81	2303.16	2614.75	2861.94
134.6	-23.8037	-23.1934	-25.6348	-25.6348	-31.7383	-24.4141	-38.4521	-45.166	-54.3213	-56.7627	-47.6074	-59.2041	-64.0869					134.6	-69.5801	-72.0215	-65.3076	-71.4111	-71.4111	-64.0869	-66.5283	-64.6973	-66.5283	-68.3594	-66.5283	-73.8525	-71.4111					134.6	-144.587	-121.765	-64.6973	37.2315	240.784	549.316	904.236	1316.83	1658.63	2032.47	2304.38	2619.63	2857.67
134.8	-21.9727	-21.9727	-30.5176	-24.4141	-29.2969	-26.8555	-36.0107	-42.7246	-53.7109	-53.1006	-48.8281	-54.3213	-57.9834					134.8	-65.918	-67.1387	-67.749	-67.749	-71.4111	-68.9697	-71.4111	-70.8008	-71.4111	-69.5801	-70.8008	-72.6318	-68.3594					134.8	-146.113	-128.174	-71.106	34.1797	238.647	544.434	906.372	1320.8	1663.82	2033.69	2294.62	2612	2850.65
135	-21.9727	-23.8037	-28.0762	-25.6348	-29.2969	-29.9072	-40.8936	-40.8936	-54.9316	-52.4902	-48.8281	-62.8662	-59.8145					135	-65.3076	-67.1387	-68.3594	-65.3076	-75.6836	-68.3594	-67.749	-72.0215	-68.9697	-66.5283	-73.8525	-72.0215	-67.749					135	-144.587	-124.207	-71.106	36.9263	239.258	549.011	904.846	1318.05	1660.77	2033.39	2301.33	2615.97	2850.34
135.2	-21.9727	-17.0898	-29.2969	-25.0244	-34.1797	-26.8555	-42.1143	-39.6729	-60.4248	-56.1523	-48.2178	-64.6973	-64.6973					135.2	-70.1904	-69.5801	-65.3076	-69.5801	-71.4111	-67.749	-65.918	-67.1387	-61.6455	-66.5283	-67.749	-72.0215	-72.6318					135.2	-146.418	-127.869	-68.9697	37.5366	237.122	549.622	903.931	1328.12	1656.49	2026.67	2304.08	2607.73	2859.8
135.4	-24.4141	-21.3623	-28.0762	-21.3623	-26.2451	-26.2451	-45.166	-40.2832	-55.542	-56.1523	-44.5557	-65.918	-63.4766					135.4	-70.1904	-67.749	-70.1904	-68.3594	-68.9697	-67.1387	-60.4248	-70.1904	-65.3076	-65.918	-70.8008	-73.8525	-68.3594					135.4	-144.282	-124.207	-68.0542	39.0625	234.985	551.147	903.625	1329.96	1660.46	2030.33	2305.91	2609.56	2860.41
135.6	-18.9209	-28.0762	-25.0244	-24.4141	-30.5176	-31.7383	-42.1143	-41.5039	-54.3213	-51.8799	-49.4385	-65.3076	-60.4248					135.6	-70.1904	-68.9697	-66.5283	-68.3594	-70.8008	-66.5283	-67.749	-68.3594	-65.918	-64.0869	-72.6318	-70.8008	-70.8008					135.6	-144.892	-125.732	-69.2749	40.8935	237.122	551.147	907.288	1324.46	1660.77	2027.28	2307.43	2624.21	2865.6
135.8	-20.752	-24.4141	-25.6348	-27.4658	-34.79	-27.4658	-37.2314	-43.335	-53.1006	-51.2695	-45.7764	-59.8145	-60.4248					135.8	-69.5801	-70.1904	-70.8008	-73.8525	-69.5801	-65.918	-66.5283	-67.749	-67.1387	-62.8662	-68.3594	-72.6318	-70.8008					135.8	-147.028	-125.732	-70.8008	36.9263	235.596	551.758	911.255	1329.04	1655.88	2034.3	2317.2	2630.92	2872.62
136	-23.8037	-18.9209	-23.8037	-27.4658	-34.1797	-23.1934	-34.79	-42.1143	-59.8145	-51.8799	-48.2178	-53.7109	-68.3594					136	-67.1387	-67.749	-66.5283	-70.1904	-65.918	-65.3076	-66.5283	-68.3594	-72.6318	-67.749	-68.3594	-69.5801	-67.749					136	-144.282	-126.343	-69.2749	38.7573	234.68	548.706	907.593	1327.21	1661.07	2034.61	2321.78	2629.39	2881.77
136.2	-21.3623	-25.6348	-29.2969	-24.4141	-33.5693	-28.6865	-39.0625	-39.6729	-59.2041	-52.4902	-51.2695	-61.0352	-67.749					136.2	-70.1904	-68.3594	-70.1904	-68.3594	-70.8008	-65.918	-67.1387	-68.3594	-68.9697	-65.918	-73.8525	-76.9043	-67.749					136.2	-145.808	-132.141	-71.7163	40.8935	240.173	554.199	905.457	1333.62	1665.95	2031.56	2321.47	2634.28	2894.59
136.4	-20.1416	-21.9727	-28.6865	-21.3623	-23.8037	-25.6348	-39.0625	-38.4521	-51.8799	-57.373	-49.4385	-61.6455	-66.5283					136.4	-70.1904	-64.6973	-65.3076	-65.918	-74.4629	-70.1904	-68.3594	-72.6318	-66.5283	-68.3594	-67.1387	-72.6318	-67.1387					136.4	-142.756	-130.615	-67.749	38.7573	241.089	552.979	914.612	1335.45	1673.28	2033.08	2322.08	2630.62	2891.85
136.6	-25.0244	-25.6348	-29.9072	-26.2451	-28.6865	-26.8555	-40.8936	-46.3867	-59.2041	-58.5938	-48.2178	-61.0352	-64.0869					136.6	-69.5801	-70.8008	-70.8008	-66.5283	-66.5283	-68.3594	-64.0869	-68.3594	-67.1387	-70.8008	-71.4111	-75.6836	-69.5801					136.6	-143.061	-130.31	-65.6128	43.9453	238.037	553.894	917.969	1338.81	1669.62	2038.57	2319.95	2634.89	2883
136.8	-19.5312	-27.4658	-30.5176	-23.8037	-29.2969	-31.7383	-39.6729	-35.4004	-53.7109	-54.3213	-45.7764	-59.2041	-61.0352					136.8	-68.9697	-72.0215	-69.5801	-69.5801	-70.8008	-68.9697	-62.8662	-65.918	-65.918	-64.6973	-68.9697	-67.749	-70.8008					136.8	-142.756	-127.258	-72.0215	38.4522	241.089	548.401	919.189	1342.16	1671.14	2042.54	2319.34	2625.73	2876.59
137	-19.5312	-23.1934	-22.583	-21.9727	-39.0625	-31.7383	-43.9453	-38.4521	-51.8799	-54.9316	-45.7764	-61.6455	-65.3076					137	-70.8008	-68.9697	-67.749	-67.1387	-74.4629	-63.4766	-66.5283	-70.8008	-64.0869	-70.1904	-66.5283	-72.0215	-66.5283					137	-147.944	-129.089	-74.4629	40.2832	243.225	550.842	925.903	1343.08	1677.55	2047.12	2323	2640.69	2878.72
137.2	-19.5312	-21.9727	-23.8037	-25.6348	-29.2969	-31.7383	-36.0107	-39.6729	-56.7627	-48.2178	-49.4385	-57.373	-62.2559					137.2	-69.5801	-65.3076	-70.8008	-70.1904	-70.1904	-69.5801	-69.5801	-68.9697	-65.918	-68.3594	-70.1904	-72.0215	-65.918					137.2	-147.944	-126.953	-68.6646	36.6211	238.953	547.791	921.936	1342.47	1681.21	2052.92	2327.27	2644.65	2876.89
137.4	-21.3623	-21.3623	-23.8037	-22.583	-34.1797	-28.6865	-36.6211	-41.5039	-57.9834	-54.3213	-48.2178	-63.4766	-67.749					137.4	-69.5801	-69.5801	-65.3076	-68.3594	-70.1904	-70.8008	-66.5283	-68.9697	-67.749	-65.918	-68.3594	-70.1904	-72.0215					137.4	-149.165	-123.291	-65.3076	36.6211	241.394	546.265	923.157	1342.16	1679.08	2055.36	2331.85	2643.13	2877.2
137.6	-23.1934	-20.1416	-27.4658	-18.9209	-25.6348	-21.9727	-39.6729	-39.6729	-62.8662	-53.7109	-48.2178	-60.4248	-64.6973					137.6	-70.1904	-71.4111	-64.6973	-68.3594	-73.8525	-67.749	-69.5801	-68.9697	-67.1387	-64.0869	-70.1904	-75.6836	-69.5801					137.6	-149.165	-126.343	-67.4438	34.79	243.835	549.622	925.293	1346.44	1673.58	2056.27	2337.65	2637.63	2879.94
137.8	-20.1416	-23.8037	-23.8037	-20.1416	-29.9072	-26.8555	-36.6211	-42.1143	-56.1523	-56.7627	-46.3867	-61.6455	-63.4766					137.8	-67.1387	-71.4111	-70.8008	-69.5801	-73.2422	-67.749	-63.4766	-71.4111	-67.749	-65.918	-70.8008	-71.4111	-62.8662					137.8	-146.418	-127.258	-67.1387	36.0107	244.446	551.453	920.715	1343.99	1674.8	2058.11	2332.46	2640.08	2877.2
138	-18.9209	-22.583	-22.583	-23.1934	-27.4658	-27.4658	-43.335	-37.2314	-54.3213	-54.3213	-48.2178	-62.2559	-64.0869					138	-67.749	-72.0215	-68.3594	-67.749	-70.1904	-65.3076	-67.749	-68.3594	-68.9697	-70.8008	-68.9697	-73.2422	-64.6973					138	-149.165	-126.648	-66.5283	34.1797	241.089	549.622	922.852	1342.47	1672.06	2057.8	2341.31	2654.42	2891.54
138.2	-23.1934	-21.3623	-24.4141	-26.8555	-28.6865	-29.9072	-36.0107	-36.6211	-54.9316	-48.8281	-50.6592	-60.4248	-59.2041					138.2	-67.749	-70.8008	-73.2422	-70.8008	-68.9697	-62.2559	-61.0352	-65.918	-64.0869	-67.749	-73.8525	-66.5283	-69.5801					138.2	-146.113	-124.512	-69.5801	36.3159	241.699	557.251	921.631	1338.2	1671.45	2067.57	2348.94	2660.83	2902.22
138.4	-20.1416	-24.4141	-18.9209	-20.752	-32.3486	-32.3486	-40.8936	-42.1143	-55.542	-55.542	-41.5039	-61.0352	-65.918					138.4	-69.5801	-65.918	-65.918	-68.9697	-72.6318	-64.6973	-65.3076	-72.6318	-63.4766	-65.918	-70.8008	-71.4111	-68.3594					138.4	-149.165	-126.953	-66.5283	39.0625	245.361	561.218	925.903	1350.71	1676.33	2061.16	2339.78	2662.96	2905.27
138.6	-21.3623	-20.1416	-25.0244	-23.1934	-30.5176	-26.8555	-39.6729	-46.9971	-53.1006	-52.4902	-47.6074	-63.4766	-64.0869					138.6	-70.1904	-73.2422	-70.1904	-68.3594	-70.8008	-64.6973	-63.4766	-73.8525	-68.3594	-64.6973	-68.3594	-74.4629	-69.5801					138.6	-143.061	-126.648	-67.4438	42.1143	243.835	557.556	928.65	1351.32	1679.38	2072.75	2339.17	2663.57	2905.27
138.8	-20.752	-26.2451	-28.0762	-23.8037	-33.5693	-28.6865	-37.8418	-41.5039	-60.4248	-50.0488	-46.9971	-58.5938	-62.2559					138.8	-69.5801	-70.8008	-68.3594	-70.8008	-71.4111	-69.5801	-70.1904	-70.8008	-61.0352	-66.5283	-69.5801	-75.0732	-72.6318					138.8	-140.925	-124.817	-68.3594	40.8935	242.004	560.608	929.871	1348.88	1678.47	2069.4	2348.33	2660.52	2910.16
139	-28.6865	-24.4141	-23.1934	-23.1934	-31.7383	-32.3486	-40.8936	-41.5039	-61.0352	-50.6592	-52.4902	-57.9834	-67.749					139	-70.1904	-71.4111	-65.3076	-69.5801	-67.1387	-64.6973	-69.5801	-70.8008	-63.4766	-63.4766	-70.1904	-69.5801	-70.8008					139	-137.263	-129.089	-66.2231	39.0625	239.563	563.66	930.481	1351.62	1676.03	2072.75	2350.77	2662.96	2908.02
139.2	-24.4141	-23.1934	-26.8555	-21.9727	-25.6348	-34.1797	-38.4521	-39.6729	-53.7109	-56.1523	-53.1006	-56.7627	-60.4248					139.2	-65.918	-67.749	-72.0215	-65.3076	-65.3076	-64.6973	-65.918	-70.1904	-64.0869	-67.749	-65.918	-68.3594	-65.918					139.2	-141.535	-126.953	-66.2231	44.2505	239.258	564.575	930.786	1353.76	1678.47	2076.42	2349.85	2665.1	2914.43
139.4	-18.9209	-24.4141	-29.9072	-23.1934	-26.8555	-28.0762	-43.9453	-45.166	-50.0488	-53.7109	-46.3867	-59.8145	-64.6973					139.4	-67.1387	-70.8008	-73.8525	-73.2422	-69.5801	-61.6455	-61.6455	-69.5801	-60.4248	-68.9697	-70.8008	-70.8008	-65.3076					139.4	-143.977	-128.174	-66.5283	42.1143	245.056	565.796	932.007	1355.29	1685.79	2079.47	2355.65	2664.18	2910.77
139.6	-18.9209	-20.1416	-28.6865	-29.9072	-28.0762	-30.5176	-39.6729	-32.959	-48.8281	-57.9834	-46.9971	-59.8145	-67.749					139.6	-69.5801	-66.5283	-69.5801	-65.918	-70.8008	-64.6973	-65.918	-67.749	-65.918	-65.918	-74.4629	-71.4111	-68.3594					139.6	-146.113	-127.258	-64.6973	46.9971	245.972	571.289	928.955	1366.58	1687.01	2077.64	2353.52	2661.44	2914.12
139.8	-20.752	-21.9727	-29.9072	-23.1934	-33.5693	-32.3486	-43.335	-43.335	-53.1006	-51.2695	-50.0488	-60.4248	-58.5938					139.8	-74.4629	-70.8008	-65.3076	-68.3594	-68.9697	-65.918	-67.1387	-68.3594	-63.4766	-66.5283	-68.3594	-73.2422	-68.9697					139.8	-140.62	-127.563	-65.3076	53.1006	245.972	566.101	930.481	1361.39	1685.79	2070.31	2353.21	2663.27	2916.26
140	-21.9727	-23.1934	-25.0244	-26.2451	-33.5693	-31.7383	-36.6211	-41.5039	-53.7109	-52.4902	-45.166	-56.7627	-64.0869					140	-70.8008	-68.3594	-72.0215	-68.9697	-72.6318	-70.8008	-67.1387	-65.3076	-66.5283	-66.5283	-70.1904	-67.749	-72.6318					140	-137.568	-129.395	-63.7817	49.7437	250.244	567.017	938.416	1360.78	1694.34	2072.14	2354.74	2669.37	2912.29
140.2	-20.752	-18.9209	-21.9727	-21.3623	-30.5176	-28.6865	-39.0625	-41.5039	-53.1006	-51.8799	-45.7764	-61.0352	-65.918					140.2	-70.8008	-62.8662	-70.8008	-68.3594	-72.0215	-68.3594	-67.749	-70.8008	-64.0869	-64.6973	-67.749	-72.0215	-71.4111					140.2	-139.704	-132.446	-66.5283	44.5557	243.225	570.374	936.279	1363.22	1697.39	2070.01	2355.65	2678.22	2910.46
140.4	-23.1934	-20.1416	-28.0762	-20.1416	-33.5693	-32.959	-37.2314	-36.6211	-53.7109	-53.1006	-51.8799	-60.4248	-61.6455					140.4	-64.0869	-68.9697	-73.2422	-69.5801	-65.3076	-68.3594	-64.6973	-74.4629	-66.5283	-67.1387	-69.5801	-69.5801	-72.0215					140.4	-138.483	-135.498	-72.0215	45.166	244.141	572.51	934.448	1368.41	1698.3	2081.3	2349.55	2687.38	2917.48
140.6	-18.3105	-22.583	-18.3105	-19.5312	-28.6865	-26.2451	-42.7246	-41.5039	-56.1523	-58.5938	-49.4385	-61.0352	-61.0352					140.6	-70.1904	-71.4111	-68.3594	-64.6973	-71.4111	-63.4766	-67.1387	-71.4111	-67.749	-64.6973	-70.8008	-75.0732	-70.8008					140.6	-137.873	-133.972	-71.4111	48.523	246.277	570.068	928.345	1369.93	1705.02	2077.03	2355.35	2682.19	2916.56
140.8	-20.752	-20.752	-25.6348	-21.9727	-34.1797	-32.3486	-40.8936	-40.2832	-51.2695	-54.3213	-46.9971	-62.8662	-57.373					140.8	-69.5801	-73.2422	-69.5801	-66.5283	-70.8008	-60.4248	-66.5283	-68.9697	-67.1387	-67.1387	-73.8525	-75.0732	-68.9697					140.8	-137.873	-129.089	-68.6646	50.354	243.225	570.984	927.734	1368.41	1699.83	2081.3	2353.21	2677.61	2915.95
141	-24.4141	-24.4141	-23.8037	-21.3623	-29.2969	-32.3486	-40.8936	-41.5039	-50.6592	-54.3213	-49.4385	-58.5938	-62.2559					141	-72.6318	-68.3594	-67.749	-69.5801	-69.5801	-65.3076	-68.3594	-69.5801	-65.3076	-61.6455	-72.6318	-71.4111	-67.1387					141	-136.652	-129.089	-68.0542	46.6919	242.31	575.562	930.176	1362.3	1699.83	2082.82	2351.07	2682.8	2919.92
141.2	-20.752	-20.752	-21.3623	-23.8037	-30.5176	-32.959	-38.4521	-42.1143	-50.6592	-50.0488	-51.2695	-62.8662	-65.918					141.2	-75.0732	-65.918	-72.0215	-66.5283	-70.8008	-68.9697	-73.2422	-72.0215	-63.4766	-69.5801	-70.8008	-65.918	-72.6318					141.2	-136.347	-132.751	-70.1904	48.2178	242.31	578.613	930.786	1367.49	1704.71	2081.3	2354.74	2686.16	2930.6
141.4	-23.1934	-20.1416	-29.9072	-23.8037	-32.959	-29.2969	-40.2832	-37.2314	-51.2695	-50.0488	-49.4385	-63.4766	-62.2559					141.4	-72.6318	-66.5283	-68.9697	-71.4111	-68.9697	-67.749	-69.5801	-68.9697	-68.9697	-70.1904	-69.5801	-68.9697	-73.8525					141.4	-136.958	-128.784	-69.5801	46.3867	239.868	576.782	924.683	1371.77	1707.15	2087.1	2371.52	2681.58	2930.3
141.6	-28.0762	-21.3623	-25.0244	-21.3623	-29.2969	-31.7383	-39.6729	-45.166	-59.2041	-54.9316	-45.7764	-60.4248	-62.8662					141.6	-67.749	-65.918	-70.1904	-68.9697	-66.5283	-68.9697	-67.1387	-69.5801	-56.7627	-70.1904	-73.2422	-70.1904	-68.3594					141.6	-136.042	-131.836	-68.3594	46.9971	242.92	578.613	928.65	1367.8	1709.9	2088.32	2374.57	2680.36	2930.91
141.8	-25.0244	-25.6348	-25.0244	-19.5312	-30.5176	-32.959	-41.5039	-38.4521	-54.9316	-49.4385	-41.5039	-64.0869	-61.0352					141.8	-67.749	-70.1904	-71.4111	-68.3594	-70.8008	-66.5283	-63.4766	-68.9697	-64.6973	-62.8662	-65.3076	-76.2939	-70.1904					141.8	-136.652	-136.719	-68.0542	45.166	240.173	578.308	932.007	1364.75	1710.51	2089.84	2375.49	2687.68	2928.77
142	-23.1934	-22.583	-29.2969	-23.1934	-28.0762	-29.9072	-39.6729	-42.7246	-57.9834	-53.1006	-49.4385	-60.4248	-60.4248					142	-71.4111	-68.9697	-68.3594	-70.1904	-73.8525	-66.5283	-66.5283	-69.5801	-64.6973	-65.918	-68.9697	-68.3594	-68.3594					142	-140.925	-135.498	-67.1387	46.6919	243.835	579.529	932.617	1372.38	1709.29	2091.98	2375.79	2686.16	2935.49
142.2	-18.9209	-25.6348	-25.6348	-26.8555	-28.0762	-24.4141	-37.8418	-37.8418	-55.542	-56.1523	-49.4385	-63.4766	-64.0869					142.2	-72.0215	-68.3594	-68.9697	-67.1387	-73.2422	-68.9697	-66.5283	-70.8008	-63.4766	-61.0352	-69.5801	-69.5801	-70.8008					142.2	-143.671	-137.329	-70.4956	43.9453	246.582	578.003	939.331	1375.12	1709.29	2091.98	2375.49	2684.02	2937.93
142.4	-21.3623	-23.1934	-20.752	-25.6348	-26.2451	-28.6865	-39.0625	-45.7764	-48.2178	-56.7627	-49.4385	-60.4248	-67.749					142.4	-68.3594	-68.3594	-61.0352	-70.1904	-72.0215	-66.5283	-67.1387	-70.8008	-70.8008	-67.1387	-73.2422	-64.0869	-69.5801					142.4	-142.756	-135.193	-69.5801	44.5557	243.835	575.562	939.026	1371.46	1714.48	2091.98	2380.68	2684.02	2937.62
142.6	-22.583	-20.752	-21.9727	-21.9727	-32.3486	-28.0762	-43.9453	-45.166	-54.3213	-55.542	-50.6592	-65.3076	-68.9697					142.6	-75.0732	-74.4629	-64.6973	-64.0869	-71.4111	-63.4766	-68.9697	-71.4111	-63.4766	-68.9697	-70.8008	-71.4111	-72.0215					142.6	-140.925	-130.92	-71.106	43.9453	244.141	576.477	936.89	1375.12	1718.75	2092.29	2382.51	2687.07	2934.57
142.8	-21.9727	-23.8037	-28.0762	-25.6348	-31.7383	-26.8555	-39.0625	-43.335	-53.7109	-50.0488	-48.2178	-59.2041	-65.918					142.8	-66.5283	-67.1387	-68.9697	-69.5801	-68.3594	-68.9697	-69.5801	-69.5801	-67.1387	-68.3594	-71.4111	-72.6318	-73.2422					142.8	-142.146	-128.174	-68.6646	44.8608	243.53	585.632	941.772	1379.09	1716.61	2088.62	2375.18	2687.07	2945.25
143	-24.4141	-20.752	-26.2451	-18.3105	-34.79	-37.2314	-43.335	-38.4521	-56.7627	-46.9971	-50.0488	-59.8145	-59.8145					143	-68.3594	-64.6973	-72.6318	-71.4111	-74.4629	-69.5801	-65.3076	-71.4111	-67.1387	-64.6973	-70.8008	-68.9697	-75.0732					143	-143.366	-130.005	-65.6128	45.166	246.277	584.106	942.078	1383.06	1716.31	2083.74	2378.54	2691.65	2951.66
143.2	-16.4795	-26.2451	-24.4141	-21.3623	-34.79	-33.5693	-41.5039	-42.7246	-56.1523	-56.7627	-48.8281	-62.2559	-61.0352					143.2	-64.6973	-69.5801	-68.3594	-70.1904	-76.9043	-63.4766	-68.9697	-68.9697	-67.1387	-64.6973	-69.5801	-70.1904	-72.0215					143.2	-141.84	-134.583	-71.7163	46.3867	241.699	586.548	935.974	1380	1723.94	2087.71	2388.31	2687.07	2954.1
143.4	-18.9209	-26.8555	-25.0244	-20.752	-27.4658	-28.6865	-35.4004	-37.8418	-51.8799	-51.8799	-45.166	-64.0869	-66.5283					143.4	-65.3076	-72.0215	-67.749	-67.1387	-73.2422	-64.0869	-64.6973	-71.4111	-66.5283	-65.918	-69.5801	-73.2422	-67.749					143.4	-142.756	-131.531	-70.4956	44.5557	240.479	583.496	941.467	1380	1723.02	2089.84	2398.68	2687.68	2966
143.6	-20.752	-18.3105	-21.3623	-16.4795	-29.2969	-27.4658	-37.8418	-40.2832	-58.5938	-52.4902	-45.166	-62.8662	-67.1387					143.6	-69.5801	-67.749	-70.1904	-67.749	-70.1904	-66.5283	-64.6973	-71.4111	-68.3594	-65.918	-70.8008	-70.1904	-68.3594					143.6	-145.502	-131.836	-71.106	47.3023	241.394	583.496	942.688	1376.95	1717.22	2097.47	2397.77	2690.73	2975.16
143.8	-20.1416	-17.0898	-21.9727	-23.1934	-36.6211	-30.5176	-37.8418	-43.9453	-54.9316	-56.7627	-49.4385	-61.6455	-67.749					143.8	-69.5801	-66.5283	-65.918	-67.1387	-66.5283	-67.749	-69.5801	-70.1904	-67.749	-68.3594	-71.4111	-75.0732	-73.2422					143.8	-144.587	-131.226	-68.3594	48.2178	244.751	583.191	945.129	1377.56	1721.5	2100.52	2394.1	2696.53	2971.5
144	-21.9727	-21.3623	-25.6348	-27.4658	-31.7383	-23.8037	-45.7764	-41.5039	-55.542	-48.8281	-50.0488	-62.8662	-66.5283					144	-74.4629	-68.3594	-70.1904	-69.5801	-71.4111	-64.6973	-65.3076	-65.3076	-67.749	-68.3594	-67.1387	-70.1904	-70.1904					144	-147.333	-131.531	-70.4956	49.7437	246.277	586.853	943.909	1378.17	1715.09	2099	2399.29	2704.47	2972.72
144.2	-23.8037	-25.0244	-29.9072	-26.8555	-32.3486	-28.0762	-41.5039	-39.6729	-50.6592	-50.6592	-49.4385	-58.5938	-62.8662					144.2	-74.4629	-70.8008	-73.8525	-67.1387	-72.6318	-69.5801	-68.9697	-70.1904	-65.918	-66.5283	-67.749	-69.5801	-73.8525					144.2	-144.282	-129.395	-71.4111	46.0815	249.634	587.769	941.467	1378.48	1713.56	2103.58	2397.46	2713.32	2975.77
144.4	-21.3623	-24.4141	-28.6865	-23.1934	-30.5176	-30.5176	-39.6729	-39.6729	-56.7627	-53.1006	-47.6074	-56.7627	-66.5283					144.4	-68.3594	-66.5283	-67.749	-68.9697	-72.6318	-67.749	-64.0869	-66.5283	-65.3076	-67.749	-67.749	-70.1904	-72.6318					144.4	-143.671	-133.362	-68.6646	48.523	249.939	588.989	947.876	1375.73	1709.9	2102.97	2398.07	2705.38	2980.65
144.6	-23.1934	-28.6865	-25.6348	-21.3623	-32.3486	-26.2451	-39.6729	-43.335	-58.5938	-55.542	-48.2178	-58.5938	-72.6318					144.6	-70.1904	-70.8008	-72.6318	-65.918	-69.5801	-70.1904	-65.3076	-66.5283	-65.918	-65.918	-72.6318	-73.2422	-67.749					144.6	-146.418	-130.92	-68.3594	51.2695	253.906	590.21	948.792	1379.09	1716.92	2107.54	2392.27	2710.88	2973.63
144.8	-17.0898	-23.1934	-26.2451	-26.2451	-34.79	-32.3486	-46.3867	-37.2314	-55.542	-53.1006	-49.4385	-62.2559	-64.6973					144.8	-72.6318	-69.5801	-73.2422	-67.749	-70.1904	-65.3076	-70.1904	-70.1904	-65.3076	-69.5801	-68.3594	-70.1904	-66.5283					144.8	-140.314	-135.498	-65.3076	47.6074	252.075	588.684	944.519	1383.06	1720.89	2100.52	2391.36	2714.54	2967.83
145	-24.4141	-21.3623	-24.4141	-23.8037	-29.9072	-28.6865	-37.8418	-43.335	-54.9316	-51.2695	-45.166	-68.9697	-65.3076					145	-75.0732	-67.1387	-70.8008	-68.9697	-71.4111	-67.749	-66.5283	-71.4111	-61.6455	-65.3076	-70.8008	-72.6318	-68.3594					145	-148.249	-135.803	-66.5283	45.4712	255.127	591.431	939.026	1386.72	1723.02	2106.02	2404.48	2712.1	2963.56
145.2	-29.2969	-19.5312	-26.8555	-19.5312	-31.7383	-31.7383	-39.6729	-47.6074	-51.8799	-53.1006	-43.335	-61.6455	-65.3076					145.2	-68.3594	-70.1904	-67.749	-68.9697	-68.9697	-68.9697	-70.1904	-72.6318	-65.918	-66.5283	-69.5801	-70.1904	-72.0215					145.2	-147.028	-137.024	-66.5283	44.8608	253.601	591.125	943.298	1391.6	1723.94	2113.95	2416.69	2707.82	2967.22
145.4	-22.583	-21.3623	-24.4141	-20.1416	-32.3486	-29.9072	-41.5039	-46.3867	-53.7109	-56.1523	-49.4385	-64.0869	-64.6973					145.4	-66.5283	-72.0215	-66.5283	-67.749	-68.3594	-66.5283	-67.749	-71.4111	-68.9697	-62.2559	-66.5283	-65.3076	-70.8008					145.4	-145.197	-136.108	-68.6646	46.9971	252.991	592.651	946.96	1392.82	1719.97	2114.56	2411.5	2707.52	2972.41
145.6	-25.0244	-21.3623	-23.1934	-25.0244	-36.0107	-31.7383	-43.335	-42.1143	-59.2041	-54.3213	-46.3867	-59.2041	-70.1904					145.6	-68.9697	-70.8008	-69.5801	-66.5283	-69.5801	-68.9697	-65.918	-67.749	-67.1387	-67.749	-72.0215	-73.8525	-73.8525					145.6	-146.418	-135.498	-62.8662	46.0815	249.939	584.717	948.181	1390.08	1721.5	2113.34	2410.28	2715.15	2978.82
145.8	-23.8037	-21.9727	-23.8037	-21.9727	-25.6348	-31.7383	-40.2832	-41.5039	-54.9316	-56.1523	-44.5557	-61.0352	-67.1387					145.8	-68.9697	-68.3594	-68.3594	-61.0352	-70.8008	-69.5801	-72.6318	-71.4111	-62.8662	-70.8008	-67.749	-68.9697	-72.6318					145.8	-143.977	-134.583	-67.1387	46.6919	254.517	588.684	951.843	1396.18	1719.36	2111.21	2411.5	2718.2	2993.47
146	-21.3623	-25.0244	-29.2969	-21.9727	-29.2969	-28.0762	-43.9453	-39.0625	-55.542	-49.4385	-46.3867	-61.6455	-68.9697					146	-67.749	-70.8008	-73.8525	-72.6318	-70.1904	-68.9697	-68.9697	-67.749	-67.749	-63.4766	-69.5801	-67.749	-71.4111					146	-142.756	-133.972	-66.2231	46.9971	253.296	587.769	946.655	1394.65	1729.13	2111.51	2419.43	2728.88	2990.42
146.2	-16.4795	-25.6348	-23.8037	-23.1934	-28.6865	-26.8555	-42.1143	-40.8936	-56.7627	-53.7109	-49.4385	-60.4248	-59.8145					146.2	-68.9697	-65.3076	-68.9697	-68.3594	-69.5801	-64.0869	-72.6318	-68.3594	-65.918	-69.5801	-67.1387	-68.9697	-68.3594					146.2	-140.62	-129.089	-66.8335	50.354	251.465	585.632	948.181	1394.35	1734.92	2106.32	2414.25	2726.75	2975.46
146.4	-23.1934	-21.9727	-25.0244	-23.1934	-29.9072	-28.6865	-40.2832	-45.166	-51.8799	-56.7627	-50.6592	-64.6973	-68.9697					146.4	-69.5801	-68.3594	-70.8008	-70.8008	-68.9697	-66.5283	-73.2422	-65.918	-64.6973	-62.2559	-66.5283	-67.749	-64.6973					146.4	-142.146	-130.005	-70.8008	50.6592	255.432	583.496	949.402	1392.82	1738.28	2106.93	2406.62	2730.41	2987.37
146.6	-26.2451	-18.3105	-22.583	-25.0244	-32.959	-31.7383	-36.0107	-42.7246	-59.2041	-52.4902	-53.1006	-60.4248	-67.749					146.6	-68.3594	-67.749	-67.749	-66.5283	-66.5283	-65.918	-72.6318	-73.2422	-68.3594	-68.9697	-67.1387	-72.6318	-67.749					146.6	-142.756	-131.836	-69.8852	52.4902	257.568	588.379	950.623	1389.77	1737.67	2110.9	2414.25	2734.68	2991.03
146.8	-25.0244	-26.2451	-26.8555	-26.8555	-29.9072	-28.0762	-39.6729	-41.5039	-56.7627	-50.0488	-52.4902	-58.5938	-65.3076					146.8	-64.6973	-66.5283	-60.4248	-65.918	-68.9697	-64.6973	-71.4111	-68.9697	-70.8008	-67.749	-73.2422	-72.6318	-72.6318					146.8	-147.028	-131.226	-70.1904	49.1333	252.075	593.262	951.538	1390.99	1738.59	2115.48	2420.04	2726.44	2993.77
147	-24.4141	-21.3623	-23.8037	-23.8037	-29.9072	-33.5693	-39.0625	-43.9453	-57.373	-55.542	-50.0488	-65.3076	-63.4766					147	-65.918	-70.8008	-68.3594	-65.3076	-68.9697	-67.1387	-70.8008	-68.3594	-67.749	-67.749	-68.3594	-76.2939	-67.749					147	-143.977	-132.751	-65.918	49.7437	254.517	593.567	952.148	1390.38	1731.87	2115.17	2419.13	2723.69	2989.2
147.2	-23.8037	-23.8037	-26.2451	-23.1934	-29.9072	-25.6348	-39.0625	-41.5039	-56.7627	-50.0488	-46.9971	-58.5938	-66.5283					147.2	-69.5801	-70.1904	-70.8008	-69.5801	-69.5801	-68.3594	-67.1387	-66.5283	-63.4766	-65.3076	-68.3594	-70.8008	-71.4111					147.2	-139.094	-131.226	-69.8852	50.354	258.179	592.346	953.674	1392.21	1727.29	2124.33	2421.26	2731.32	2991.94
147.4	-20.752	-25.0244	-21.3623	-24.4141	-33.5693	-29.9072	-37.2314	-40.2832	-54.3213	-51.8799	-45.7764	-61.0352	-61.0352					147.4	-68.3594	-66.5283	-64.0869	-69.5801	-75.0732	-63.4766	-68.9697	-65.918	-67.749	-70.8008	-68.3594	-68.9697	-71.4111					147.4	-140.62	-133.057	-72.6318	48.2178	252.686	592.041	963.44	1395.87	1738.89	2123.11	2416.99	2732.85	3001.4
147.6	-25.0244	-26.8555	-23.8037	-25.0244	-36.0107	-26.8555	-39.0625	-43.335	-54.3213	-53.7109	-46.9971	-65.3076	-62.8662					147.6	-69.5801	-72.6318	-67.749	-69.5801	-72.6318	-67.749	-68.3594	-62.8662	-65.3076	-64.0869	-68.9697	-70.1904	-67.1387					147.6	-144.282	-136.108	-69.2749	49.7437	252.075	590.515	961.304	1401.98	1743.47	2133.18	2421.26	2738.95	3005.07
147.8	-24.4141	-23.1934	-27.4658	-20.752	-34.1797	-26.2451	-37.2314	-40.2832	-49.4385	-54.3213	-50.6592	-59.2041	-59.8145					147.8	-66.5283	-70.1904	-65.3076	-69.5801	-66.5283	-68.3594	-70.8008	-65.3076	-65.3076	-64.6973	-65.918	-71.4111	-72.6318					147.8	-140.314	-135.498	-68.6646	50.9644	253.601	591.125	965.576	1413.57	1744.38	2135.31	2416.69	2743.84	3003.23
148	-26.8555	-19.5312	-23.1934	-25.0244	-34.1797	-30.5176	-42.1143	-42.1143	-53.7109	-54.9316	-50.0488	-62.8662	-68.9697					148	-67.749	-68.3594	-65.918	-68.9697	-69.5801	-67.1387	-67.749	-67.749	-65.3076	-69.5801	-68.3594	-71.4111	-67.1387					148	-137.568	-134.277	-69.5801	47.3023	256.348	592.041	963.44	1407.78	1742.55	2130.43	2416.99	2742.92	3012.7
148.2	-26.2451	-25.0244	-24.4141	-19.5312	-31.7383	-32.3486	-38.4521	-42.7246	-58.5938	-53.7109	-46.9971	-61.0352	-61.6455					148.2	-70.8008	-68.3594	-71.4111	-68.3594	-72.6318	-68.3594	-69.5801	-70.1904	-69.5801	-65.918	-70.1904	-71.4111	-69.5801					148.2	-135.432	-134.583	-68.6646	48.523	260.01	596.924	966.492	1404.72	1748.35	2133.79	2429.5	2749.33	3009.34
148.4	-18.3105	-25.0244	-29.2969	-25.0244	-35.4004	-26.8555	-40.2832	-43.9453	-54.9316	-53.7109	-47.6074	-61.6455	-62.2559					148.4	-72.6318	-68.9697	-65.3076	-64.6973	-66.5283	-68.3594	-76.2939	-68.9697	-68.3594	-65.918	-65.918	-69.5801	-67.1387					148.4	-140.925	-134.277	-68.0542	47.6074	259.094	591.125	970.154	1411.44	1747.13	2136.84	2426.76	2748.72	3018.49
148.6	-15.8691	-24.4141	-23.1934	-25.6348	-34.79	-29.9072	-40.2832	-43.335	-55.542	-52.4902	-54.3213	-61.0352	-60.4248					148.6	-65.3076	-66.5283	-68.9697	-65.918	-67.1387	-67.749	-70.8008	-72.6318	-66.5283	-67.749	-70.1904	-75.0732	-68.9697					148.6	-139.399	-128.479	-69.5801	50.0488	256.348	593.872	971.375	1407.47	1739.81	2143.55	2435.91	2747.19	3012.08
148.8	-19.5312	-22.583	-26.8555	-23.8037	-33.5693	-29.2969	-40.2832	-37.8418	-56.7627	-51.8799	-51.2695	-67.749	-65.3076					148.8	-67.1387	-70.1904	-62.8662	-68.9697	-72.0215	-64.0869	-68.9697	-68.9697	-65.918	-68.3594	-70.8008	-71.4111	-67.749					148.8	-144.587	-130.92	-68.0542	50.9644	259.399	595.093	973.206	1407.47	1743.47	2148.13	2430.42	2752.38	3012.7
149	-21.3623	-26.2451	-23.8037	-24.4141	-31.7383	-25.6348	-40.8936	-43.335	-51.2695	-50.6592	-51.8799	-69.5801	-59.2041					149	-70.8008	-70.8008	-67.749	-74.4629	-72.0215	-67.749	-68.9697	-70.1904	-62.8662	-70.8008	-74.4629	-73.2422	-66.5283					149	-145.808	-133.057	-72.6318	49.7437	264.282	597.229	974.121	1409.91	1741.64	2142.03	2433.47	2753.3	3014.83
149.2	-25.0244	-20.752	-21.3623	-29.2969	-35.4004	-34.79	-38.4521	-45.7764	-51.8799	-53.7109	-46.3867	-65.918	-64.6973					149.2	-72.0215	-73.2422	-65.3076	-72.6318	-72.6318	-65.3076	-70.1904	-62.2559	-62.8662	-70.8008	-70.8008	-69.5801	-70.1904					149.2	-150.08	-135.498	-68.3594	50.0488	259.399	593.872	973.511	1402.89	1746.52	2139.89	2431.03	2745.06	3010.25
149.4	-26.8555	-22.583	-20.752	-24.4141	-32.959	-36.6211	-41.5039	-38.4521	-56.1523	-51.8799	-46.3867	-61.0352	-62.2559					149.4	-68.3594	-66.5283	-66.5283	-75.0732	-70.1904	-67.1387	-62.8662	-70.1904	-68.3594	-66.5283	-68.9697	-74.4629	-72.6318					149.4	-142.146	-137.939	-71.4111	45.166	262.146	598.145	971.069	1407.78	1738.59	2146.61	2428.89	2752.69	3016.36
149.6	-26.8555	-26.8555	-23.8037	-25.0244	-32.959	-28.0762	-38.4521	-38.4521	-60.4248	-50.6592	-54.9316	-60.4248	-64.0869					149.6	-70.8008	-66.5283	-67.749	-70.8008	-75.6836	-67.749	-65.3076	-74.4629	-67.1387	-68.3594	-68.3594	-70.1904	-70.8008					149.6	-142.451	-135.498	-69.5801	54.9316	261.536	600.586	965.271	1406.56	1739.2	2144.47	2431.64	2764.89	3016.36
149.8	-20.752	-21.9727	-24.4141	-23.1934	-35.4004	-26.2451	-40.8936	-43.335	-56.1523	-53.1006	-51.8799	-61.6455	-61.0352					149.8	-70.8008	-65.918	-65.918	-70.8008	-76.2939	-69.5801	-64.0869	-72.6318	-65.3076	-64.0869	-67.749	-72.0215	-64.6973					149.8	-140.009	-133.362	-65.3076	51.5747	261.536	596.619	970.154	1408.39	1750.79	2146.91	2437.13	2759.4	3022.46
150	-21.9727	-22.583	-26.2451	-20.752	-31.7383	-32.3486	-41.5039	-43.9453	-56.7627	-59.2041	-53.1006	-61.6455	-67.749					150	-67.749	-70.8008	-69.5801	-69.5801	-71.4111	-59.8145	-64.6973	-68.9697	-65.3076	-70.1904	-73.2422	-67.1387	-64.0869					150	-140.925	-133.057	-67.749	53.1006	267.029	596.619	968.323	1413.27	1746.83	2145.69	2444.46	2760.93	3022.46
150.2	-20.752	-25.6348	-25.0244	-18.9209	-32.959	-32.3486	-37.2314	-40.2832	-56.1523	-51.8799	-43.335	-63.4766	-58.5938					150.2	-71.4111	-70.8008	-70.1904	-69.5801	-75.0732	-64.0869	-65.3076	-65.918	-60.4248	-67.749	-71.4111	-70.8008	-66.5283					150.2	-138.178	-133.362	-67.1387	47.3023	261.536	598.145	976.868	1415.1	1750.18	2147.22	2442.63	2766.11	3021.24
150.4	-23.8037	-21.9727	-26.2451	-21.9727	-29.9072	-26.2451	-34.1797	-40.8936	-51.2695	-50.6592	-39.0625	-57.373	-61.6455					150.4	-70.1904	-68.9697	-68.3594	-71.4111	-72.6318	-69.5801	-67.749	-65.918	-62.2559	-63.4766	-68.3594	-68.3594	-68.3594					150.4	-141.535	-134.888	-66.2231	51.5747	261.536	601.501	985.107	1415.1	1758.73	2147.22	2444.15	2764.59	3030.4
150.6	-25.6348	-24.4141	-23.1934	-28.6865	-29.9072	-25.0244	-41.5039	-46.3867	-54.3213	-50.6592	-46.9971	-60.4248	-58.5938					150.6	-75.6836	-70.8008	-67.749	-69.5801	-72.6318	-70.1904	-66.5283	-66.5283	-61.0352	-65.918	-68.9697	-68.9697	-69.5801					150.6	-146.418	-134.277	-64.0869	48.2178	257.874	606.689	982.971	1409.91	1757.2	2151.49	2449.04	2770.39	3031.62
150.8	-19.5312	-21.3623	-25.6348	-23.8037	-36.6211	-26.2451	-40.8936	-48.2178	-53.1006	-51.2695	-50.6592	-58.5938	-65.3076					150.8	-67.1387	-66.5283	-68.3594	-70.1904	-71.4111	-70.1904	-68.3594	-70.8008	-65.918	-65.918	-67.749	-65.918	-65.918					150.8	-140.314	-135.193	-66.8335	50.9644	258.179	611.877	982.361	1410.83	1754.76	2148.13	2442.32	2774.96	3030.7
151	-23.1934	-21.3623	-25.0244	-21.9727	-36.0107	-31.7383	-43.9453	-42.1143	-58.5938	-53.1006	-54.3213	-60.4248	-68.9697					151	-65.3076	-64.0869	-72.6318	-70.1904	-72.6318	-66.5283	-71.4111	-68.9697	-60.4248	-68.9697	-68.3594	-75.0732	-64.0869					151	-139.704	-137.329	-65.0024	51.2695	259.094	605.164	989.685	1418.46	1754.46	2148.13	2446.29	2774.35	3036.19
151.2	-15.2588	-20.752	-21.3623	-17.7002	-28.6865	-32.3486	-43.9453	-41.5039	-54.9316	-58.5938	-55.542	-61.0352	-66.5283					151.2	-67.1387	-67.1387	-70.1904	-65.918	-71.4111	-63.4766	-67.1387	-71.4111	-63.4766	-68.3594	-70.8008	-71.4111	-67.1387					151.2	-145.502	-132.446	-66.5283	48.2178	260.925	603.027	987.549	1417.54	1754.15	2142.33	2456.36	2767.33	3037.11
151.4	-22.583	-23.1934	-25.0244	-16.4795	-34.1797	-28.0762	-32.3486	-36.6211	-56.1523	-54.3213	-51.2695	-65.918	-66.5283					151.4	-70.1904	-68.9697	-69.5801	-70.8008	-72.0215	-65.3076	-65.918	-70.1904	-62.2559	-65.3076	-68.3594	-73.2422	-68.9697					151.4	-143.977	-131.531	-65.918	51.2695	258.179	606.079	990.601	1422.42	1753.23	2141.72	2460.63	2770.39	3034.97
151.6	-18.9209	-18.9209	-27.4658	-26.2451	-36.0107	-26.2451	-34.1797	-40.2832	-54.3213	-56.7627	-54.9316	-57.373	-65.3076					151.6	-69.5801	-74.4629	-68.3594	-69.5801	-68.9697	-67.749	-70.1904	-66.5283	-61.6455	-65.918	-72.0215	-72.0215	-67.749					151.6	-143.061	-133.667	-61.3403	48.2178	258.179	613.098	989.99	1422.73	1757.51	2148.13	2453.61	2779.24	3038.94
151.8	-27.4658	-18.9209	-23.8037	-24.4141	-33.5693	-30.5176	-36.0107	-42.7246	-54.3213	-51.2695	-49.4385	-59.8145	-59.2041					151.8	-70.1904	-68.9697	-70.8008	-66.5283	-72.6318	-64.6973	-70.8008	-68.3594	-65.3076	-65.3076	-73.2422	-73.2422	-70.8008					151.8	-144.892	-134.583	-66.8335	50.9644	260.62	612.488	986.938	1418.46	1761.47	2143.86	2452.09	2776.18	3042.6
152	-21.9727	-20.1416	-27.4658	-29.9072	-25.6348	-33.5693	-45.7764	-40.8936	-56.1523	-50.6592	-48.2178	-60.4248	-60.4248					152	-71.4111	-67.1387	-68.9697	-67.749	-67.1387	-66.5283	-65.918	-70.1904	-59.8145	-66.5283	-66.5283	-73.8525	-65.3076					152	-147.333	-131.836	-66.5283	51.5747	257.874	613.098	989.99	1425.78	1761.78	2140.81	2448.12	2775.57	3053.28
152.2	-25.0244	-23.1934	-25.0244	-26.2451	-32.3486	-30.5176	-45.166	-45.7764	-56.7627	-52.4902	-46.3867	-59.2041	-62.2559					152.2	-73.2422	-70.8008	-70.1904	-70.8008	-67.1387	-68.3594	-69.5801	-64.6973	-60.4248	-67.749	-68.9697	-69.5801	-65.3076					152.2	-143.977	-133.057	-59.2041	52.1851	259.399	614.319	990.906	1422.73	1759.95	2139.59	2452.7	2774.05	3048.71
152.4	-25.0244	-31.7383	-21.9727	-21.3623	-28.6865	-34.79	-39.6729	-41.5039	-57.373	-53.7109	-49.4385	-53.1006	-64.6973					152.4	-68.9697	-67.749	-73.8525	-70.1904	-71.4111	-65.3076	-65.3076	-65.918	-66.5283	-66.5283	-68.3594	-70.8008	-69.5801					152.4	-145.502	-136.108	-61.3403	50.9644	267.639	610.352	990.295	1422.42	1764.22	2134.4	2460.02	2782.59	3055.73
152.6	-20.1416	-23.8037	-25.6348	-20.752	-37.2314	-24.4141	-40.8936	-40.2832	-56.7627	-51.2695	-50.0488	-64.0869	-59.8145					152.6	-71.4111	-68.9697	-68.3594	-66.5283	-70.1904	-63.4766	-67.1387	-68.3594	-70.1904	-70.1904	-70.8008	-68.9697	-67.1387					152.6	-146.723	-133.057	-67.1387	47.3023	263.977	615.54	987.854	1421.51	1775.82	2140.81	2458.19	2785.95	3058.78
152.8	-20.752	-26.2451	-24.4141	-26.8555	-31.7383	-24.4141	-34.79	-39.6729	-61.6455	-51.2695	-51.2695	-59.8145	-61.6455					152.8	-65.918	-66.5283	-68.3594	-70.1904	-71.4111	-70.1904	-67.749	-67.1387	-61.0352	-64.6973	-71.4111	-68.3594	-65.3076					152.8	-146.723	-133.972	-64.6973	52.7954	264.893	611.572	987.244	1421.51	1773.07	2143.55	2454.53	2778.63	3063.66
153	-21.9727	-23.1934	-28.0762	-25.0244	-35.4004	-29.9072	-37.2314	-42.1143	-58.5938	-54.3213	-48.8281	-63.4766	-69.5801					153	-68.3594	-68.3594	-65.3076	-71.4111	-69.5801	-62.8662	-71.4111	-69.5801	-64.6973	-64.0869	-68.9697	-70.1904	-64.0869					153	-147.639	-134.583	-64.0869	50.0488	266.418	609.436	986.023	1430.36	1774.9	2142.64	2456.05	2782.59	3067.93
153.2	-23.1934	-20.752	-22.583	-23.8037	-32.959	-36.0107	-40.8936	-39.6729	-53.7109	-53.7109	-47.6074	-65.3076	-68.9697					153.2	-70.1904	-70.1904	-68.9697	-72.6318	-69.5801	-64.6973	-68.3594	-73.2422	-63.4766	-63.4766	-70.1904	-65.3076	-68.3594					153.2	-145.502	-137.939	-67.4438	51.2695	267.334	615.54	983.887	1430.36	1776.43	2141.42	2453.92	2789.61	3075.26
153.4	-21.9727	-24.4141	-20.752	-23.1934	-32.959	-34.79	-38.4521	-43.9453	-53.7109	-52.4902	-45.166	-61.6455	-67.1387					153.4	-71.4111	-65.918	-66.5283	-68.3594	-70.1904	-70.1904	-68.3594	-67.1387	-67.1387	-70.1904	-73.8525	-70.8008	-67.749					153.4	-144.587	-141.602	-65.918	50.354	260.315	614.624	985.718	1432.8	1779.17	2151.18	2449.65	2798.16	3064.88
153.6	-18.9209	-23.1934	-25.0244	-29.9072	-32.959	-31.7383	-43.335	-46.3867	-58.5938	-51.2695	-51.2695	-58.5938	-62.2559					153.6	-68.3594	-64.6973	-65.3076	-61.6455	-70.8008	-63.4766	-67.1387	-68.9697	-68.3594	-65.918	-66.5283	-68.3594	-67.1387					153.6	-137.873	-138.55	-62.8662	52.1851	258.789	614.319	986.328	1427	1781.31	2156.07	2448.12	2808.23	3065.19
153.8	-19.5312	-20.1416	-23.8037	-32.3486	-35.4004	-26.2451	-37.8418	-40.8936	-53.7109	-51.2695	-50.0488	-60.4248	-61.6455					153.8	-64.0869	-67.749	-68.9697	-64.6973	-70.8008	-63.4766	-62.2559	-69.5801	-67.749	-66.5283	-71.4111	-65.3076	-67.749					153.8	-138.483	-137.634	-68.3594	49.1333	260.315	618.591	986.633	1424.87	1784.36	2150.57	2453.61	2793.88	3072.2
154	-22.583	-25.0244	-26.2451	-20.752	-34.1797	-29.2969	-37.2314	-41.5039	-50.6592	-56.7627	-51.8799	-68.3594	-63.4766					154	-68.9697	-68.3594	-74.4629	-66.5283	-71.4111	-65.918	-65.918	-68.3594	-62.8662	-61.0352	-69.5801	-69.5801	-67.749					154	-137.873	-138.245	-69.2749	48.8281	258.484	614.319	984.802	1430.97	1785.58	2150.88	2459.72	2792.66	3067.32
154.2	-17.7002	-23.8037	-21.3623	-21.3623	-29.2969	-26.2451	-37.2314	-40.2832	-53.7109	-56.1523	-50.0488	-65.3076	-56.7627					154.2	-66.5283	-67.749	-75.6836	-68.9697	-66.5283	-64.6973	-68.3594	-68.9697	-64.0869	-65.3076	-69.5801	-69.5801	-64.6973					154.2	-139.399	-135.193	-65.6128	48.8281	260.925	620.422	988.464	1428.22	1786.8	2150.88	2463.68	2812.5	3074.04
154.4	-23.8037	-23.8037	-28.0762	-21.3623	-28.0762	-23.8037	-45.166	-43.9453	-57.9834	-50.6592	-53.7109	-63.4766	-63.4766					154.4	-69.5801	-71.4111	-70.1904	-69.5801	-66.5283	-66.5283	-64.6973	-70.8008	-65.3076	-60.4248	-73.2422	-72.0215	-68.3594					154.4	-139.704	-135.193	-67.4438	45.7764	264.282	622.864	997.62	1434.02	1791.99	2161.87	2472.84	2808.53	3067.63
154.6	-21.9727	-14.6484	-25.0244	-23.1934	-32.959	-27.4658	-39.0625	-47.6074	-49.4385	-56.7627	-48.8281	-64.0869	-61.6455					154.6	-72.6318	-69.5801	-66.5283	-69.5801	-68.9697	-70.8008	-68.9697	-70.1904	-64.6973	-64.0869	-71.4111	-72.6318	-66.5283					154.6	-136.958	-137.634	-67.4438	47.3023	263.672	620.422	999.146	1437.38	1789.55	2166.75	2480.16	2801.51	3067.93
154.8	-17.7002	-21.9727	-21.3623	-28.6865	-29.2969	-34.1797	-39.0625	-45.7764	-57.9834	-53.7109	-51.2695	-59.8145	-62.2559					154.8	-72.6318	-75.6836	-72.0215	-68.3594	-70.8008	-68.9697	-69.5801	-68.3594	-70.1904	-65.918	-72.6318	-72.0215	-67.1387					154.8	-137.263	-133.362	-67.1387	46.9971	265.503	623.779	1003.11	1441.65	1797.18	2165.83	2471.62	2807.31	3074.65
155	-25.6348	-24.4141	-26.2451	-25.0244	-32.959	-29.2969	-40.2832	-42.7246	-58.5938	-52.4902	-48.2178	-60.4248	-62.8662					155	-67.1387	-69.5801	-69.5801	-66.5283	-73.2422	-65.3076	-66.5283	-71.4111	-66.5283	-65.918	-72.6318	-68.9697	-64.6973					155	-138.178	-135.803	-68.3594	42.1143	263.062	625.916	998.23	1444.7	1797.18	2165.83	2476.2	2808.53	3074.04
155.2	-21.3623	-26.2451	-26.8555	-18.9209	-34.1797	-29.9072	-41.5039	-37.2314	-54.3213	-51.2695	-48.2178	-57.9834	-65.918					155.2	-68.9697	-66.5283	-75.0732	-68.3594	-73.2422	-67.749	-64.0869	-70.1904	-67.1387	-65.918	-70.8008	-67.749	-66.5283					155.2	-141.535	-137.634	-73.2422	46.3867	268.25	621.948	1000.98	1449.58	1797.18	2167.36	2477.72	2807.01	3071.29
155.4	-21.3623	-30.5176	-26.8555	-26.2451	-29.9072	-27.4658	-40.8936	-39.0625	-56.7627	-60.4248	-50.6592	-66.5283	-61.0352					155.4	-66.5283	-74.4629	-71.4111	-71.4111	-76.2939	-65.3076	-70.8008	-68.3594	-61.6455	-67.749	-72.6318	-71.4111	-67.749					155.4	-140.925	-137.939	-71.7163	46.0815	271.912	626.526	1000.06	1450.81	1793.21	2167.97	2478.64	2811.58	3079.22
155.6	-20.752	-26.2451	-21.9727	-25.0244	-29.2969	-28.0762	-40.2832	-37.2314	-51.8799	-56.1523	-52.4902	-65.3076	-57.9834					155.6	-67.749	-65.3076	-68.9697	-71.4111	-76.2939	-65.3076	-70.8008	-69.5801	-62.2559	-63.4766	-68.3594	-70.1904	-70.1904					155.6	-140.009	-138.55	-71.4111	44.5557	269.165	625.61	1001.89	1448.36	1795.65	2170.1	2478.94	2817.99	3079.83
155.8	-23.8037	-21.3623	-25.0244	-23.8037	-34.79	-23.8037	-34.79	-39.6729	-54.9316	-55.542	-48.2178	-62.8662	-57.9834					155.8	-72.6318	-68.3594	-74.4629	-68.9697	-72.6318	-65.3076	-73.2422	-66.5283	-65.3076	-64.0869	-66.5283	-73.2422	-68.9697					155.8	-137.568	-137.329	-68.9697	46.9971	268.555	621.643	996.704	1450.2	1798.71	2165.53	2481.08	2812.19	3076.78
156	-21.3623	-21.3623	-23.1934	-25.6348	-33.5693	-28.0762	-36.6211	-45.7764	-58.5938	-54.9316	-51.2695	-65.3076	-65.918					156	-68.9697	-69.5801	-72.0215	-66.5283	-72.6318	-63.4766	-68.3594	-71.4111	-68.9697	-65.918	-69.5801	-67.749	-68.9697					156	-142.146	-130.615	-68.0542	45.4712	267.029	628.052	996.094	1450.5	1794.13	2169.19	2476.2	2816.77	3073.73
156.2	-19.5312	-25.6348	-25.0244	-26.8555	-34.1797	-28.0762	-41.5039	-40.8936	-54.3213	-55.542	-50.0488	-54.9316	-61.6455					156.2	-66.5283	-70.1904	-71.4111	-66.5283	-72.0215	-67.1387	-68.3594	-68.9697	-67.1387	-65.3076	-71.4111	-68.3594	-69.5801					156.2	-143.366	-133.057	-63.1714	44.8608	267.334	625.916	994.873	1448.97	1796.88	2168.58	2482.91	2816.77	3084.72
156.4	-22.583	-25.6348	-24.4141	-20.752	-37.8418	-29.9072	-34.1797	-40.8936	-51.2695	-57.9834	-53.7109	-61.0352	-62.8662					156.4	-65.918	-64.0869	-73.8525	-67.749	-73.8525	-68.9697	-65.918	-69.5801	-64.0869	-68.9697	-67.1387	-68.9697	-68.9697					156.4	-143.977	-137.024	-65.918	52.1851	269.775	625	996.704	1453.25	1793.82	2171.33	2488.71	2812.5	3084.41
156.6	-20.1416	-26.8555	-33.5693	-22.583	-24.4141	-28.6865	-41.5039	-35.4004	-54.9316	-55.542	-48.2178	-59.8145	-61.6455					156.6	-72.6318	-69.5801	-73.8525	-70.8008	-72.0215	-68.3594	-69.5801	-72.0215	-63.4766	-64.6973	-71.4111	-69.5801	-67.749					156.6	-140.62	-136.108	-71.4111	47.3023	274.658	626.526	999.146	1451.42	1803.28	2167.05	2491.15	2816.16	3099.98
156.8	-25.0244	-23.8037	-21.3623	-26.8555	-29.2969	-28.0762	-40.8936	-43.335	-62.2559	-56.7627	-43.9453	-63.4766	-64.0869					156.8	-67.1387	-64.6973	-69.5801	-71.4111	-70.8008	-68.9697	-71.4111	-68.3594	-64.0869	-69.5801	-69.5801	-69.5801	-67.749					156.8	-140.314	-135.803	-65.3076	53.4058	275.269	626.221	1007.08	1444.7	1807.56	2167.97	2480.16	2812.19	3096.31
157	-22.583	-26.2451	-25.6348	-26.2451	-33.5693	-30.5176	-37.2314	-40.2832	-52.4902	-57.373	-48.8281	-64.6973	-61.0352					157	-70.1904	-66.5283	-70.1904	-67.749	-75.0732	-67.749	-76.2939	-65.3076	-66.5283	-68.9697	-68.9697	-68.9697	-67.1387					157	-142.146	-140.076	-69.8852	48.8281	276.184	620.728	1003.42	1454.77	1803.89	2165.53	2483.22	2814.33	3095.09
157.2	-23.1934	-23.8037	-21.9727	-24.4141	-35.4004	-32.3486	-35.4004	-38.4521	-56.7627	-57.373	-48.8281	-59.2041	-64.0869					157.2	-66.5283	-66.5283	-68.9697	-65.918	-67.749	-67.749	-67.749	-72.0215	-65.3076	-66.5283	-70.1904	-70.8008	-68.3594					157.2	-139.399	-137.939	-70.4956	50.354	275.879	622.559	1001.28	1452.33	1801.15	2167.36	2487.79	2811.58	3104.86
157.4	-20.752	-25.6348	-23.1934	-17.7002	-32.3486	-28.6865	-41.5039	-40.8936	-56.7627	-57.373	-50.6592	-59.8145	-61.6455					157.4	-70.1904	-67.749	-72.0215	-67.1387	-71.4111	-69.5801	-68.9697	-71.4111	-64.0869	-68.9697	-66.5283	-68.9697	-68.9697					157.4	-137.873	-133.972	-72.6318	47.9126	274.048	619.507	1005.55	1459.66	1807.25	2169.49	2486.27	2808.84	3103.33
157.6	-22.583	-25.6348	-27.4658	-27.4658	-33.5693	-26.2451	-43.9453	-39.0625	-63.4766	-56.1523	-45.166	-54.9316	-58.5938					157.6	-72.6318	-73.2422	-70.1904	-73.2422	-72.6318	-67.749	-67.749	-72.6318	-69.5801	-64.0869	-70.1904	-71.4111	-65.918					157.6	-141.535	-138.245	-71.106	49.1333	285.034	621.643	1005.25	1458.44	1801.76	2170.1	2490.54	2813.11	3098.75
157.8	-20.752	-22.583	-26.8555	-21.3623	-29.2969	-28.0762	-38.4521	-42.7246	-53.7109	-54.3213	-48.8281	-56.1523	-61.6455					157.8	-70.1904	-66.5283	-68.3594	-70.1904	-72.0215	-69.5801	-70.1904	-70.8008	-67.1387	-62.8662	-72.6318	-70.8008	-68.9697					157.8	-143.977	-134.888	-69.5801	47.9126	282.593	625	1001.59	1459.96	1804.81	2171.33	2493.9	2814.33	3106.38
158	-23.1934	-28.0762	-23.1934	-23.8037	-28.6865	-26.8555	-39.6729	-39.6729	-57.373	-57.373	-56.7627	-54.3213	-66.5283					158	-66.5283	-68.9697	-65.3076	-68.3594	-67.1387	-62.8662	-72.0215	-62.8662	-64.6973	-66.5283	-68.3594	-67.1387	-68.3594					158	-140.62	-140.991	-70.8008	51.8799	279.541	625.61	1005.55	1460.27	1805.11	2176.51	2491.76	2815.25	3111.57
158.2	-20.752	-22.583	-26.2451	-25.0244	-26.2451	-31.7383	-38.4521	-39.6729	-57.9834	-57.373	-46.9971	-61.6455	-60.4248					158.2	-70.8008	-66.5283	-72.6318	-73.8525	-65.918	-69.5801	-67.1387	-67.749	-64.0869	-68.9697	-70.8008	-71.4111	-68.3594					158.2	-142.146	-140.381	-72.3267	52.1851	280.762	626.526	1003.42	1460.57	1807.56	2182.92	2486.88	2819.52	3113.4
158.4	-17.7002	-25.0244	-23.1934	-23.8037	-28.6865	-28.6865	-35.4004	-39.0625	-53.7109	-51.8799	-42.1143	-57.9834	-60.4248					158.4	-67.749	-65.3076	-67.749	-70.1904	-65.918	-67.1387	-67.1387	-66.5283	-59.8145	-70.8008	-69.5801	-67.749	-64.6973					158.4	-143.061	-135.498	-71.4111	46.3867	279.236	625.916	1008	1450.81	1812.74	2186.28	2495.12	2820.43	3119.2
158.6	-27.4658	-22.583	-28.0762	-25.6348	-33.5693	-27.4658	-41.5039	-38.4521	-58.5938	-52.4902	-50.6592	-62.2559	-65.918					158.6	-70.8008	-71.4111	-72.6318	-69.5801	-68.9697	-64.0869	-68.3594	-66.5283	-64.0869	-67.749	-70.1904	-70.8008	-66.5283					158.6	-136.958	-133.362	-69.8852	48.523	282.898	624.39	1014.71	1450.2	1818.54	2182.92	2497.56	2824.71	3122.25
158.8	-23.1934	-18.9209	-24.4141	-25.6348	-28.0762	-28.0762	-40.2832	-46.9971	-60.4248	-55.542	-51.8799	-61.6455	-65.918					158.8	-72.0215	-65.918	-71.4111	-68.3594	-72.6318	-66.5283	-70.8008	-67.749	-66.5283	-72.6318	-73.8525	-72.6318	-66.5283					158.8	-138.483	-130.31	-69.2749	50.0488	281.067	627.136	1018.37	1456.6	1822.81	2175.6	2494.51	2820.43	3120.73
159	-25.6348	-23.1934	-23.8037	-25.0244	-35.4004	-30.5176	-41.5039	-42.7246	-53.1006	-57.9834	-50.6592	-56.7627	-62.8662					159	-69.5801	-68.3594	-68.3594	-67.749	-68.3594	-68.9697	-67.749	-69.5801	-67.749	-66.5283	-68.9697	-73.8525	-66.5283					159	-140.925	-129.089	-71.4111	51.5747	284.424	632.019	1011.96	1453.55	1821.9	2178.65	2501.22	2830.51	3129.58
159.2	-20.752	-24.4141	-28.6865	-22.583	-29.9072	-26.8555	-43.335	-39.0625	-51.2695	-61.0352	-53.7109	-58.5938	-66.5283					159.2	-72.6318	-72.0215	-68.3594	-66.5283	-68.3594	-65.918	-65.3076	-65.918	-62.8662	-62.8662	-71.4111	-71.4111	-64.6973					159.2	-140.925	-129.7	-71.4111	46.6919	279.846	631.104	1015.93	1455.69	1818.24	2181.4	2504.27	2831.42	3133.24
159.4	-18.3105	-28.0762	-24.4141	-21.3623	-34.79	-28.6865	-42.1143	-39.6729	-54.9316	-61.0352	-46.3867	-57.9834	-61.6455					159.4	-68.3594	-70.1904	-69.5801	-69.5801	-72.0215	-63.4766	-64.6973	-66.5283	-59.8145	-64.0869	-70.8008	-68.9697	-65.3076					159.4	-140.62	-134.583	-69.5801	50.354	281.677	635.986	1019.59	1457.82	1813.96	2187.81	2504.27	2831.73	3127.44
159.6	-26.8555	-28.0762	-23.8037	-21.9727	-29.2969	-30.5176	-40.8936	-39.6729	-57.373	-56.1523	-50.0488	-56.1523	-60.4248					159.6	-72.6318	-72.0215	-66.5283	-67.749	-69.5801	-66.5283	-70.1904	-67.749	-65.3076	-65.3076	-68.9697	-72.6318	-69.5801					159.6	-143.366	-127.869	-68.0542	49.7437	281.372	640.564	1018.68	1461.49	1812.74	2198.79	2503.05	2840.58	3131.41
159.8	-21.9727	-26.8555	-24.4141	-29.2969	-30.5176	-25.0244	-42.1143	-42.1143	-51.8799	-54.9316	-51.2695	-57.373	-61.6455					159.8	-74.4629	-64.0869	-68.9697	-67.1387	-73.2422	-68.3594	-66.5283	-70.8008	-64.0869	-64.0869	-73.2422	-71.4111	-66.5283					159.8	-143.671	-132.751	-63.7817	48.2178	279.846	640.564	1016.85	1466.37	1808.78	2207.64	2507.93	2841.8	3134.46
160	-25.6348	-20.752	-19.5312	-25.0244	-21.9727	-26.8555	-39.6729	-42.1143	-48.2178	-49.4385	-51.8799	-59.8145	-62.8662					160	-70.1904	-67.749	-73.2422	-70.8008	-66.5283	-70.8008	-67.749	-69.5801	-64.0869	-64.6973	-67.1387	-73.2422	-65.3076					160	-142.451	-129.089	-71.7163	51.2695	276.184	638.733	1014.71	1462.71	1808.78	2197.57	2502.75	2839.97	3135.38
160.2	-14.0381	-19.5312	-20.752	-26.8555	-34.1797	-29.9072	-39.6729	-36.0107	-56.7627	-51.8799	-51.8799	-57.9834	-60.4248					160.2	-70.8008	-64.6973	-73.2422	-73.2422	-70.1904	-67.749	-63.4766	-65.3076	-64.6973	-64.0869	-65.3076	-72.6318	-70.8008					160.2	-144.282	-133.057	-69.2749	50.9644	278.015	638.123	1015.93	1463.01	1817.63	2196.66	2495.42	2850.95	3144.23
160.4	-20.1416	-26.2451	-26.8555	-24.4141	-36.0107	-29.9072	-41.5039	-38.4521	-55.542	-54.3213	-53.7109	-65.3076	-60.4248					160.4	-71.4111	-70.1904	-71.4111	-65.3076	-72.6318	-67.1387	-68.9697	-65.3076	-66.5283	-69.5801	-70.8008	-70.8008	-70.1904					160.4	-148.249	-131.836	-71.4111	52.1851	278.625	631.409	1019.9	1468.2	1819.15	2200.01	2501.53	2857.97	3139.34
160.6	-23.1934	-24.4141	-26.2451	-19.5312	-34.1797	-23.8037	-42.1143	-46.9971	-52.4902	-59.2041	-51.2695	-61.0352	-61.0352					160.6	-68.9697	-71.4111	-68.9697	-65.918	-69.5801	-64.0869	-72.6318	-75.6836	-65.918	-65.918	-70.8008	-75.0732	-65.918					160.6	-147.333	-130.92	-72.0215	52.7954	278.931	633.24	1022.34	1470.64	1823.73	2192.38	2503.66	2856.75	3141.78
160.8	-20.1416	-25.6348	-22.583	-21.3623	-28.0762	-28.6865	-45.7764	-45.7764	-53.1006	-58.5938	-49.4385	-61.0352	-59.8145					160.8	-75.6836	-70.8008	-70.1904	-65.3076	-70.1904	-70.1904	-68.3594	-68.9697	-66.5283	-65.918	-70.8008	-69.5801	-66.5283					160.8	-148.859	-131.226	-74.4629	54.0161	282.288	633.545	1021.42	1467.9	1823.73	2193.6	2505.8	2860.11	3135.68
161	-25.6348	-24.4141	-25.0244	-26.8555	-30.5176	-26.8555	-40.8936	-44.5557	-48.2178	-56.7627	-48.8281	-60.4248	-59.8145					161	-69.5801	-72.6318	-67.749	-65.3076	-68.3594	-72.6318	-70.1904	-68.9697	-65.3076	-65.918	-70.1904	-73.2422	-68.9697					161	-145.502	-129.089	-64.0869	54.3213	284.119	634.155	1030.88	1468.2	1826.48	2192.08	2507.02	2864.99	3139.95
161.2	-24.4141	-22.583	-28.6865	-30.5176	-32.3486	-35.4004	-37.8418	-45.7764	-50.0488	-51.8799	-43.335	-57.9834	-58.5938					161.2	-70.1904	-67.1387	-68.3594	-71.4111	-67.749	-72.6318	-67.1387	-68.3594	-67.1387	-66.5283	-70.1904	-71.4111	-70.1904					161.2	-144.587	-131.836	-69.2749	54.6265	281.067	634.46	1024.48	1476.44	1826.17	2194.82	2517.09	2867.43	3151.86
161.4	-25.0244	-26.2451	-26.8555	-24.4141	-25.6348	-32.3486	-36.6211	-42.1143	-56.7627	-50.0488	-45.7764	-61.6455	-64.6973					161.4	-65.3076	-64.6973	-68.3594	-64.0869	-71.4111	-73.2422	-69.5801	-68.3594	-68.9697	-66.5283	-71.4111	-70.1904	-66.5283					161.4	-153.437	-131.836	-65.6128	57.0679	281.067	630.798	1024.48	1471.86	1830.75	2193.6	2519.23	2863.46	3152.16
161.6	-21.9727	-21.9727	-23.8037	-20.1416	-30.5176	-28.0762	-37.8418	-39.0625	-60.4248	-54.9316	-47.6074	-60.4248	-67.1387					161.6	-67.749	-65.918	-73.8525	-70.1904	-73.8525	-69.5801	-72.6318	-67.749	-65.3076	-72.6318	-71.4111	-73.8525	-66.5283					161.6	-149.775	-131.836	-68.0542	56.4575	287.17	631.104	1025.7	1476.75	1825.87	2199.1	2522.89	2857.36	3154.6
161.8	-22.583	-25.0244	-21.3623	-20.1416	-36.6211	-25.6348	-46.9971	-46.3867	-57.9834	-53.1006	-49.4385	-65.3076	-65.3076					161.8	-69.5801	-68.9697	-72.0215	-66.5283	-75.0732	-68.3594	-70.8008	-67.1387	-66.5283	-65.3076	-73.8525	-70.8008	-68.9697					161.8	-153.132	-130.615	-68.6646	58.2886	280.762	634.155	1026.61	1476.44	1821.29	2197.57	2529.3	2858.58	3149.41
162	-19.5312	-25.6348	-22.583	-20.752	-30.5176	-31.7383	-41.5039	-39.6729	-56.1523	-52.4902	-54.3213	-61.0352	-62.2559					162	-68.9697	-67.1387	-68.3594	-65.3076	-72.6318	-64.0869	-67.1387	-67.1387	-68.3594	-68.9697	-66.5283	-70.1904	-64.6973					162	-148.554	-136.108	-67.749	57.373	281.677	636.902	1025.09	1476.44	1828.31	2197.27	2519.84	2859.5	3144.23
162.2	-21.9727	-23.1934	-24.4141	-25.6348	-32.3486	-21.3623	-43.335	-39.6729	-54.3213	-56.1523	-47.6074	-64.0869	-61.6455					162.2	-67.749	-67.749	-64.0869	-69.5801	-68.9697	-69.5801	-70.8008	-72.0215	-65.3076	-64.0869	-72.0215	-67.749	-67.749					162.2	-148.554	-131.226	-65.6128	59.2041	284.119	633.545	1020.51	1479.19	1832.58	2205.51	2524.41	2854.92	3142.4
162.4	-19.5312	-24.4141	-23.8037	-26.8555	-30.5176	-25.0244	-36.0107	-43.9453	-53.7109	-59.2041	-48.8281	-64.6973	-59.2041					162.4	-68.9697	-65.3076	-70.8008	-68.3594	-68.9697	-67.1387	-70.8008	-68.3594	-65.918	-68.3594	-73.2422	-67.1387	-63.4766					162.4	-150.69	-130.92	-66.5283	62.561	285.339	634.46	1028.14	1482.24	1831.05	2208.25	2530.52	2862.24	3148.5
162.6	-24.4141	-22.583	-23.1934	-25.6348	-32.3486	-28.0762	-39.6729	-43.335	-59.2041	-56.7627	-52.4902	-59.2041	-64.0869					162.6	-75.0732	-71.4111	-70.1904	-68.3594	-72.0215	-65.918	-73.8525	-68.9697	-63.4766	-68.9697	-72.0215	-69.5801	-67.749					162.6	-152.521	-130.92	-66.5283	61.3403	290.527	635.071	1030.58	1473.69	1833.19	2211.61	2533.57	2857.67	3163.76
162.8	-25.6348	-25.0244	-23.8037	-25.6348	-34.79	-34.79	-39.6729	-45.7764	-58.5938	-54.3213	-51.8799	-64.0869	-62.2559					162.8	-67.749	-73.2422	-70.8008	-69.5801	-69.5801	-66.5283	-72.6318	-70.8008	-66.5283	-69.5801	-72.6318	-70.8008	-68.9697					162.8	-154.353	-127.869	-65.3076	62.2559	291.748	628.357	1032.41	1475.22	1831.36	2213.13	2531.74	2861.94	3157.04
163	-21.9727	-23.1934	-27.4658	-23.1934	-35.4004	-31.7383	-45.166	-42.1143	-56.1523	-48.8281	-48.2178	-65.3076	-68.3594					163	-71.4111	-68.9697	-77.5146	-70.1904	-68.3594	-69.5801	-68.9697	-70.8008	-60.4248	-72.6318	-72.6318	-75.0732	-68.9697					163	-152.521	-128.784	-64.0869	57.9834	287.476	632.935	1028.75	1472.78	1822.81	2214.66	2527.47	2864.99	3153.99
163.2	-19.5312	-28.0762	-26.2451	-23.1934	-31.7383	-28.0762	-35.4004	-38.4521	-56.1523	-55.542	-49.4385	-59.8145	-63.4766					163.2	-64.0869	-66.5283	-76.2939	-71.4111	-68.3594	-64.6973	-69.5801	-70.8008	-64.0869	-65.918	-68.3594	-70.1904	-67.1387					163.2	-147.028	-128.174	-64.0869	57.373	284.729	632.324	1031.49	1477.66	1825.56	2214.05	2529.6	2863.16	3158.26
163.4	-18.9209	-25.6348	-18.3105	-23.1934	-32.3486	-28.6865	-38.4521	-39.6729	-56.1523	-56.1523	-46.3867	-60.4248	-61.6455					163.4	-67.749	-67.749	-71.4111	-69.5801	-70.1904	-67.1387	-67.749	-70.1904	-65.918	-64.6973	-71.4111	-70.1904	-68.9697					163.4	-146.113	-127.869	-63.7817	57.373	284.424	628.357	1031.8	1484.07	1830.14	2208.86	2536.32	2859.8	3164.06
163.6	-20.1416	-20.1416	-18.3105	-20.752	-32.3486	-26.8555	-40.8936	-40.8936	-59.2041	-57.9834	-48.2178	-60.4248	-65.3076					163.6	-69.5801	-76.2939	-74.4629	-70.1904	-74.4629	-66.5283	-66.5283	-65.918	-64.0869	-68.3594	-68.9697	-68.9697	-70.8008					163.6	-148.554	-129.089	-67.4438	55.2368	282.593	633.545	1029.97	1488.95	1837.46	2214.36	2542.72	2867.74	3167.11
163.8	-27.4658	-21.3623	-23.8037	-21.9727	-28.6865	-26.8555	-36.6211	-42.1143	-55.542	-53.1006	-47.6074	-61.6455	-70.1904					163.8	-76.9043	-67.749	-75.6836	-68.9697	-71.4111	-67.749	-72.0215	-67.749	-64.6973	-67.749	-67.749	-68.3594	-71.4111					163.8	-147.028	-128.479	-65.918	57.6782	283.813	639.954	1033.02	1482.85	1841.43	2213.13	2545.78	2867.43	3170.78
164	-23.1934	-19.5312	-25.6348	-23.1934	-29.2969	-28.0762	-40.8936	-43.335	-55.542	-51.2695	-48.2178	-64.6973	-62.2559					164	-69.5801	-71.4111	-74.4629	-69.5801	-68.3594	-70.1904	-72.0215	-72.6318	-67.749	-65.3076	-72.6318	-67.749	-71.4111					164	-145.197	-131.836	-65.918	54.0161	288.696	639.954	1027.83	1481.63	1842.04	2213.13	2545.78	2874.76	3165.59
164.2	-22.583	-20.752	-29.2969	-21.9727	-33.5693	-31.7383	-43.335	-40.2832	-56.7627	-48.8281	-45.7764	-62.8662	-62.8662					164.2	-70.8008	-68.9697	-73.8525	-67.1387	-69.5801	-68.3594	-65.3076	-65.3076	-61.6455	-67.1387	-68.3594	-73.2422	-72.6318					164.2	-145.197	-124.512	-67.4438	54.0161	288.086	638.123	1029.05	1481.63	1840.52	2220.76	2542.42	2873.84	3168.03
164.4	-18.9209	-23.8037	-21.9727	-23.8037	-34.79	-26.2451	-41.5039	-43.9453	-58.5938	-56.1523	-45.7764	-64.6973	-65.918					164.4	-68.3594	-64.0869	-75.6836	-69.5801	-70.1904	-70.1904	-69.5801	-71.4111	-65.3076	-65.3076	-68.3594	-70.1904	-72.0215					164.4	-140.62	-133.057	-66.8335	59.8145	289.917	635.986	1033.33	1484.38	1843.57	2218.32	2544.25	2867.43	3172.3
164.6	-23.1934	-23.8037	-26.8555	-28.6865	-28.6865	-29.9072	-39.6729	-39.6729	-58.5938	-56.1523	-51.2695	-59.2041	-70.1904					164.6	-69.5801	-67.1387	-77.5146	-69.5801	-72.6318	-68.3594	-68.3594	-68.3594	-61.6455	-68.3594	-65.918	-71.4111	-71.4111					164.6	-145.502	-125.427	-66.5283	56.4575	291.138	638.123	1032.1	1485.29	1840.21	2220.76	2548.83	2875.67	3175.66
164.8	-21.9727	-24.4141	-23.1934	-21.3623	-31.7383	-25.6348	-41.5039	-43.335	-54.9316	-57.9834	-51.8799	-61.0352	-61.6455					164.8	-73.8525	-71.4111	-79.9561	-72.6318	-70.1904	-68.9697	-65.918	-66.5283	-63.4766	-73.2422	-71.4111	-72.6318	-70.8008					164.8	-146.723	-130.005	-66.8335	53.7109	288.696	638.428	1033.94	1481.02	1844.79	2219.54	2547.61	2875.98	3183.29
165	-19.5312	-21.3623	-23.8037	-26.2451	-32.959	-28.6865	-37.8418	-39.6729	-53.1006	-56.1523	-47.6074	-60.4248	-63.4766					165	-73.2422	-70.1904	-76.2939	-68.3594	-74.4629	-67.749	-71.4111	-67.749	-64.6973	-66.5283	-68.3594	-68.9697	-66.5283					165	-148.249	-128.174	-69.8852	51.8799	289.001	639.038	1034.55	1481.02	1843.26	2215.58	2554.93	2885.13	3171.69
165.2	-19.5312	-21.3623	-24.4141	-25.0244	-28.6865	-32.3486	-40.8936	-38.4521	-60.4248	-55.542	-49.4385	-61.6455	-61.0352					165.2	-71.4111	-68.3594	-72.0215	-64.6973	-72.0215	-69.5801	-70.8008	-65.918	-66.5283	-68.9697	-69.5801	-68.9697	-69.5801					165.2	-149.165	-124.512	-65.918	56.1523	290.833	645.142	1037.29	1482.85	1851.5	2210.08	2551.88	2878.11	3168.64
165.4	-21.9727	-23.1934	-25.0244	-25.6348	-30.5176	-31.7383	-34.79	-45.7764	-59.8145	-50.6592	-50.6592	-61.0352	-72.0215					165.4	-67.749	-71.4111	-77.5146	-67.749	-68.9697	-67.749	-69.5801	-67.749	-64.0869	-65.3076	-74.4629	-67.749	-67.749					165.4	-148.859	-125.732	-64.6973	54.9316	291.138	645.752	1034.85	1485.6	1849.37	2215.88	2551.57	2881.16	3172.61
165.6	-20.752	-20.752	-28.0762	-25.6348	-33.5693	-29.9072	-42.7246	-44.5557	-56.1523	-55.542	-52.4902	-63.4766	-64.6973					165.6	-68.3594	-68.9697	-72.6318	-70.8008	-66.5283	-67.749	-69.5801	-66.5283	-66.5283	-65.918	-66.5283	-70.1904	-67.1387					165.6	-148.554	-125.732	-65.0024	53.1006	289.612	644.531	1033.33	1495.67	1853.33	2217.41	2551.27	2886.05	3178.1
165.8	-23.1934	-24.4141	-25.6348	-27.4658	-36.6211	-31.7383	-42.7246	-42.1143	-53.7109	-56.1523	-48.8281	-59.2041	-67.1387					165.8	-69.5801	-66.5283	-74.4629	-72.6318	-72.6318	-65.3076	-72.0215	-67.749	-64.0869	-68.9697	-68.3594	-71.4111	-70.8008					165.8	-146.418	-128.784	-64.3921	53.7109	293.274	645.447	1034.24	1499.02	1855.77	2212.22	2543.95	2885.13	3177.49
166	-25.0244	-26.8555	-25.0244	-20.1416	-35.4004	-35.4004	-40.8936	-39.0625	-50.6592	-55.542	-48.8281	-59.2041	-68.3594					166	-74.4629	-68.3594	-75.0732	-73.2422	-73.2422	-65.918	-73.2422	-67.749	-61.0352	-66.5283	-68.3594	-68.9697	-69.5801					166	-146.418	-127.869	-66.2231	53.7109	289.917	644.226	1034.55	1498.41	1852.11	2215.88	2551.57	2891.54	3171.39
166.2	-18.9209	-23.1934	-22.583	-23.1934	-29.9072	-32.3486	-40.8936	-36.0107	-60.4248	-53.7109	-49.4385	-64.6973	-68.3594					166.2	-71.4111	-70.1904	-73.8525	-72.6318	-72.6318	-66.5283	-71.4111	-70.8008	-62.8662	-68.3594	-69.5801	-65.918	-67.1387					166.2	-142.451	-130.005	-65.0024	52.4902	290.833	644.836	1033.33	1492.92	1851.2	2218.93	2554.63	2886.35	3166.2
166.4	-19.5312	-20.752	-22.583	-17.0898	-32.3486	-32.3486	-36.6211	-45.7764	-59.8145	-57.9834	-50.0488	-62.8662	-64.0869					166.4	-65.918	-67.1387	-71.4111	-68.9697	-70.1904	-68.3594	-70.1904	-65.918	-62.2559	-64.0869	-70.8008	-64.6973	-68.3594					166.4	-140.314	-129.395	-64.3921	51.8799	289.612	643.311	1039.73	1492.61	1855.16	2224.43	2559.51	2892.76	3167.11
166.6	-27.4658	-23.1934	-24.4141	-24.4141	-34.1797	-28.6865	-42.1143	-45.7764	-56.7627	-59.2041	-45.7764	-59.8145	-63.4766					166.6	-65.918	-65.918	-75.0732	-69.5801	-70.1904	-65.918	-72.0215	-60.4248	-67.749	-67.1387	-68.3594	-68.9697	-64.6973					166.6	-139.399	-130.31	-62.8662	52.4902	292.053	640.869	1044.31	1492	1856.08	2220.76	2563.17	2894.9	3164.06
166.8	-23.1934	-20.1416	-21.3623	-24.4141	-34.1797	-28.6865	-43.9453	-44.5557	-60.4248	-58.5938	-45.7764	-61.0352	-60.4248					166.8	-72.6318	-66.5283	-73.8525	-67.1387	-67.1387	-67.1387	-69.5801	-69.5801	-67.1387	-69.5801	-66.5283	-67.749	-65.3076					166.8	-136.652	-127.563	-60.4248	55.2368	290.833	639.648	1038.21	1495.36	1854.86	2218.93	2566.53	2884.22	3171.39
167	-22.583	-20.1416	-22.583	-25.0244	-35.4004	-35.4004	-45.7764	-45.7764	-59.2041	-58.5938	-47.6074	-57.373	-64.0869					167	-70.8008	-68.9697	-74.4629	-72.6318	-67.1387	-65.918	-68.9697	-65.3076	-60.4248	-65.3076	-68.3594	-67.749	-68.9697					167	-138.178	-131.836	-64.3921	52.1851	289.917	643.311	1039.12	1495.06	1853.33	2217.1	2564.7	2897.34	3171.39
167.2	-20.752	-23.8037	-28.6865	-27.4658	-32.3486	-26.2451	-40.2832	-40.2832	-54.9316	-55.542	-51.8799	-56.1523	-63.4766					167.2	-70.1904	-68.3594	-74.4629	-73.8525	-71.4111	-68.9697	-65.3076	-65.3076	-67.1387	-65.918	-71.4111	-67.749	-67.749					167.2	-137.263	-127.869	-65.0024	58.2886	288.086	645.752	1044.92	1492.61	1859.44	2224.12	2560.73	2896.12	3179.02
167.4	-19.5312	-20.1416	-24.4141	-24.4141	-28.6865	-29.9072	-36.6211	-37.2314	-54.9316	-57.373	-46.3867	-62.8662	-64.6973					167.4	-65.918	-68.9697	-68.9697	-72.0215	-68.9697	-66.5283	-70.1904	-61.6455	-61.6455	-67.1387	-65.918	-65.3076	-68.3594					167.4	-136.958	-128.479	-63.7817	54.0161	284.729	649.719	1036.38	1496.89	1863.71	2219.54	2559.2	2896.12	3175.66
167.6	-26.2451	-20.1416	-23.1934	-21.3623	-31.7383	-31.7383	-37.2314	-43.335	-56.1523	-59.2041	-50.0488	-65.3076	-60.4248					167.6	-65.918	-67.1387	-70.1904	-68.3594	-70.1904	-68.3594	-70.1904	-67.749	-64.6973	-69.5801	-67.1387	-68.3594	-68.9697					167.6	-141.23	-124.817	-60.1196	52.4902	281.372	644.836	1039.12	1499.94	1867.37	2228.39	2561.04	2883.3	3189.39
167.8	-19.5312	-21.9727	-28.0762	-21.9727	-29.2969	-28.0762	-36.6211	-43.9453	-53.7109	-56.1523	-51.8799	-64.0869	-63.4766					167.8	-67.749	-69.5801	-77.5146	-67.749	-69.5801	-69.5801	-68.9697	-68.9697	-62.8662	-68.3594	-70.1904	-67.749	-69.5801					167.8	-136.347	-127.258	-64.0869	55.8472	278.32	648.499	1041.87	1501.16	1871.95	2230.83	2557.98	2887.27	3177.8
168	-21.9727	-27.4658	-21.9727	-25.0244	-36.0107	-28.6865	-37.8418	-43.335	-55.542	-56.1523	-51.2695	-59.2041	-61.0352					168	-68.3594	-65.3076	-65.918	-73.2422	-70.1904	-70.1904	-74.4629	-70.1904	-62.8662	-67.749	-68.9697	-70.8008	-69.5801					168	-139.094	-130.005	-61.0352	54.6265	283.508	649.719	1049.5	1503.3	1871.64	2218.32	2562.26	2896.12	3184.81
168.2	-25.6348	-18.9209	-21.9727	-25.6348	-31.7383	-26.8555	-39.0625	-42.1143	-55.542	-53.1006	-51.2695	-61.0352	-63.4766					168.2	-67.1387	-66.5283	-70.1904	-70.8008	-70.8008	-65.3076	-72.0215	-70.8008	-64.0869	-64.6973	-65.918	-70.8008	-67.749					168.2	-137.263	-131.531	-63.7817	58.8989	285.034	653.687	1051.03	1502.99	1873.17	2219.24	2562.56	2897.03	3188.78
168.4	-18.9209	-26.2451	-23.1934	-20.1416	-34.79	-25.0244	-44.5557	-42.1143	-53.7109	-53.1006	-56.7627	-64.0869	-61.6455					168.4	-69.5801	-67.1387	-70.8008	-69.5801	-70.8008	-69.5801	-68.3594	-73.8525	-62.8662	-68.3594	-67.749	-70.8008	-70.8008					168.4	-139.399	-128.174	-61.3403	54.6265	284.119	653.076	1049.8	1502.38	1867.07	2226.56	2562.56	2900.7	3187.87
168.6	-23.8037	-20.1416	-28.6865	-25.6348	-33.5693	-29.2969	-39.0625	-41.5039	-51.2695	-57.9834	-51.2695	-57.373	-59.2041					168.6	-73.2422	-68.3594	-70.8008	-73.8525	-74.4629	-66.5283	-70.1904	-71.4111	-64.6973	-68.3594	-64.6973	-70.1904	-67.749					168.6	-140.925	-126.953	-63.1714	54.9316	281.372	653.687	1051.64	1503.3	1866.46	2229.61	2567.75	2908.33	3189.39
168.8	-20.752	-23.1934	-23.8037	-25.6348	-34.1797	-32.3486	-39.0625	-43.335	-48.8281	-54.3213	-49.4385	-55.542	-62.2559					168.8	-72.6318	-65.918	-73.8525	-76.2939	-73.2422	-65.918	-66.5283	-69.5801	-67.749	-70.8008	-68.9697	-72.6318	-69.5801					168.8	-144.892	-128.479	-65.918	50.9644	279.541	653.381	1052.86	1504.82	1874.39	2232.36	2571.11	2912.29	3201.29
169	-21.3623	-20.752	-24.4141	-21.3623	-33.5693	-32.3486	-40.8936	-39.6729	-53.1006	-53.7109	-50.0488	-62.8662	-64.0869					169	-70.1904	-64.0869	-74.4629	-72.6318	-68.9697	-68.9697	-70.1904	-65.3076	-60.4248	-67.749	-69.5801	-71.4111	-68.3594					169	-147.028	-128.784	-65.6128	50.9644	278.32	650.33	1053.16	1506.35	1878.66	2237.85	2571.41	2922.36	3199.77
169.2	-24.4141	-22.583	-25.6348	-23.8037	-30.5176	-26.8555	-36.6211	-40.8936	-54.3213	-55.542	-48.2178	-61.0352	-61.6455					169.2	-70.8008	-68.3594	-70.1904	-73.8525	-68.9697	-67.749	-70.1904	-65.918	-64.0869	-69.5801	-69.5801	-72.0215	-70.8008					169.2	-144.587	-128.174	-64.3921	50.6592	283.203	656.738	1049.19	1499.02	1873.17	2236.33	2573.85	2921.45	3193.97
169.4	-25.0244	-18.3105	-23.8037	-22.583	-31.7383	-23.1934	-37.2314	-45.7764	-55.542	-54.9316	-50.0488	-60.4248	-59.8145					169.4	-68.3594	-65.3076	-69.5801	-69.5801	-68.3594	-70.8008	-68.3594	-67.1387	-62.2559	-65.918	-65.918	-70.8008	-72.6318					169.4	-137.263	-131.531	-67.749	48.8281	285.339	654.907	1054.08	1503.3	1870.42	2237.24	2574.77	2919.31	3207.09
169.6	-21.3623	-25.6348	-28.6865	-28.6865	-24.4141	-29.2969	-43.9453	-42.1143	-63.4766	-55.542	-51.2695	-59.8145	-62.8662					169.6	-70.8008	-67.1387	-70.8008	-71.4111	-71.4111	-68.3594	-67.1387	-69.5801	-65.918	-68.3594	-68.3594	-70.1904	-72.6318					169.6	-139.704	-130.615	-67.749	54.3213	288.086	657.043	1055.91	1504.82	1862.79	2243.96	2576.6	2924.19	3205.26
169.8	-21.9727	-26.8555	-22.583	-23.1934	-36.0107	-25.0244	-36.0107	-42.7246	-53.7109	-58.5938	-50.6592	-58.5938	-62.8662					169.8	-70.1904	-68.9697	-73.2422	-71.4111	-72.6318	-66.5283	-65.3076	-65.918	-68.3594	-65.918	-68.3594	-70.8008	-67.1387					169.8	-143.671	-125.122	-69.2749	54.6265	281.982	654.602	1052.25	1503.6	1861.57	2243.35	2569.89	2923.28	3204.04
170	-25.6348	-26.2451	-24.4141	-22.583	-34.79	-34.79	-38.4521	-43.335	-57.9834	-54.3213	-50.0488	-58.5938	-64.0869					170	-69.5801	-70.1904	-70.1904	-68.3594	-70.1904	-67.749	-64.6973	-69.5801	-65.3076	-65.3076	-71.4111	-71.4111	-67.1387					170	-142.756	-131.531	-63.7817	55.2368	283.813	660.4	1054.69	1505.13	1861.88	2243.04	2575.38	2932.43	3213.2
170.2	-20.752	-23.8037	-23.8037	-25.0244	-34.1797	-32.959	-39.0625	-40.8936	-57.373	-57.373	-45.7764	-60.4248	-61.6455					170.2	-66.5283	-65.918	-72.6318	-70.8008	-70.8008	-66.5283	-68.9697	-68.9697	-61.6455	-66.5283	-70.8008	-70.8008	-68.9697					170.2	-141.84	-130.92	-65.6128	55.2368	292.053	661.316	1053.77	1506.65	1872.86	2236.02	2585.14	2937.93	3212.59
170.4	-21.3623	-27.4658	-26.2451	-25.0244	-28.0762	-24.4141	-40.8936	-40.2832	-56.7627	-53.7109	-45.7764	-62.8662	-63.4766					170.4	-70.1904	-73.2422	-69.5801	-74.4629	-69.5801	-67.1387	-70.1904	-68.3594	-64.6973	-69.5801	-70.8008	-68.9697	-73.8525					170.4	-142.451	-126.953	-64.0869	49.1333	286.255	665.894	1054.08	1508.48	1872.25	2237.85	2587.28	2939.15	3214.42
170.6	-23.8037	-26.2451	-23.8037	-23.1934	-28.0762	-29.2969	-40.2832	-37.2314	-47.6074	-51.2695	-51.2695	-61.6455	-62.8662					170.6	-69.5801	-65.918	-74.4629	-71.4111	-71.4111	-68.3594	-70.1904	-69.5801	-63.4766	-64.6973	-68.3594	-70.1904	-72.0215					170.6	-141.535	-126.038	-66.2231	53.1006	286.255	664.978	1054.69	1507.57	1874.39	2242.43	2585.14	2934.57	3218.69
170.8	-21.9727	-25.6348	-26.2451	-28.0762	-29.9072	-28.0762	-45.7764	-44.5557	-58.5938	-57.373	-57.373	-59.2041	-65.918					170.8	-69.5801	-65.3076	-71.4111	-70.8008	-68.3594	-68.9697	-73.2422	-65.918	-66.5283	-66.5283	-67.749	-73.8525	-67.749					170.8	-138.789	-127.869	-62.561	52.4902	289.001	664.673	1061.71	1510.93	1875.92	2240.91	2578.12	2927.86	3226.32
171	-19.5312	-27.4658	-25.0244	-23.1934	-29.9072	-27.4658	-36.6211	-40.2832	-57.9834	-54.3213	-48.8281	-64.6973	-61.6455					171	-69.5801	-66.5283	-71.4111	-71.4111	-66.5283	-68.3594	-72.0215	-69.5801	-68.3594	-65.3076	-70.1904	-70.1904	-67.1387					171	-140.009	-128.479	-59.8145	51.8799	290.833	666.199	1056.21	1509.7	1867.37	2239.07	2582.7	2926.33	3232.42
171.2	-18.9209	-25.6348	-28.6865	-21.3623	-34.79	-29.9072	-40.8936	-43.9453	-58.5938	-53.1006	-51.2695	-60.4248	-64.6973					171.2	-66.5283	-68.3594	-71.4111	-74.4629	-74.4629	-65.3076	-67.749	-69.5801	-67.1387	-66.5283	-67.749	-67.1387	-63.4766					171.2	-139.094	-125.122	-63.1714	56.1523	289.307	665.283	1052.25	1505.43	1875.92	2237.85	2588.81	2930.91	3230.59
171.4	-24.4141	-23.8037	-26.8555	-25.0244	-31.7383	-29.9072	-39.0625	-46.9971	-51.8799	-54.9316	-50.0488	-61.0352	-61.6455					171.4	-67.749	-66.5283	-70.8008	-68.3594	-72.6318	-65.918	-68.3594	-67.1387	-66.5283	-63.4766	-64.6973	-70.1904	-68.9697					171.4	-137.568	-124.512	-60.1196	54.3213	287.476	663.147	1055.6	1510.93	1871.64	2240.6	2591.55	2937.93	3227.54
171.6	-26.8555	-21.3623	-26.2451	-20.752	-28.0762	-25.0244	-36.6211	-42.1143	-57.9834	-57.373	-50.6592	-57.373	-62.8662					171.6	-73.2422	-65.3076	-69.5801	-65.3076	-70.8008	-68.3594	-70.8008	-64.6973	-68.9697	-63.4766	-68.3594	-72.0215	-72.6318					171.6	-139.094	-125.427	-60.1196	59.2041	281.677	663.757	1048.89	1508.18	1884.46	2241.82	2586.67	2932.43	3231.2
171.8	-19.5312	-23.1934	-28.0762	-26.8555	-34.1797	-24.4141	-36.6211	-45.166	-54.3213	-59.8145	-49.4385	-57.9834	-62.8662					171.8	-73.8525	-69.5801	-67.749	-68.9697	-68.3594	-67.749	-68.9697	-69.5801	-67.749	-65.3076	-69.5801	-72.0215	-67.749					171.8	-143.977	-123.596	-62.561	50.6592	285.339	667.419	1052.25	1507.26	1892.4	2242.43	2586.06	2934.27	3225.4
172	-25.0244	-20.752	-21.3623	-29.2969	-30.5176	-28.0762	-40.8936	-39.6729	-53.7109	-54.9316	-51.8799	-59.2041	-62.8662					172	-68.9697	-65.918	-73.2422	-71.4111	-68.9697	-67.749	-66.5283	-71.4111	-64.6973	-62.8662	-72.6318	-73.8525	-65.918					172	-140.009	-123.291	-61.6455	48.8281	287.476	665.588	1056.82	1503.6	1895.14	2240.6	2590.33	2927.25	3221.13
172.2	-18.9209	-18.3105	-21.3623	-25.0244	-28.6865	-28.6865	-37.8418	-41.5039	-56.1523	-57.9834	-50.6592	-64.0869	-57.373					172.2	-67.1387	-68.9697	-73.2422	-68.9697	-75.6836	-64.0869	-67.1387	-70.8008	-67.749	-68.9697	-68.9697	-70.8008	-68.9697					172.2	-140.009	-129.089	-59.5093	54.3213	284.729	662.842	1056.21	1505.43	1900.33	2241.21	2599.18	2932.13	3229.06
172.4	-20.1416	-23.1934	-26.8555	-24.4141	-29.9072	-29.2969	-46.3867	-39.6729	-57.9834	-54.9316	-48.8281	-61.6455	-61.0352					172.4	-71.4111	-65.918	-72.6318	-71.4111	-75.6836	-64.0869	-72.0215	-64.6973	-68.3594	-62.8662	-65.918	-69.5801	-70.1904					172.4	-139.094	-125.732	-63.7817	54.3213	285.645	666.199	1058.35	1507.87	1895.45	2249.45	2603.15	2937.93	3236.39
172.6	-21.3623	-21.9727	-24.4141	-18.9209	-37.2314	-26.8555	-41.5039	-45.7764	-54.3213	-61.6455	-48.2178	-64.6973	-67.1387					172.6	-71.4111	-65.3076	-70.1904	-67.1387	-73.2422	-65.918	-69.5801	-68.9697	-66.5283	-70.8008	-68.9697	-68.3594	-67.749					172.6	-140.62	-127.563	-66.8335	60.1196	288.391	663.147	1056.52	1515.81	1902.77	2251.59	2601.32	2946.17	3228.45
172.8	-23.8037	-23.1934	-21.3623	-23.8037	-32.959	-30.5176	-36.0107	-39.0625	-54.3213	-54.9316	-49.4385	-61.6455	-64.6973					172.8	-72.6318	-67.749	-72.6318	-73.8525	-72.6318	-68.3594	-68.9697	-67.749	-65.918	-64.0869	-65.918	-74.4629	-66.5283					172.8	-143.366	-127.563	-64.6973	55.8472	286.865	667.114	1065.06	1520.39	1902.77	2252.81	2605.59	2949.22	3224.49
173	-24.4141	-21.9727	-20.752	-23.1934	-32.959	-25.6348	-34.1797	-38.4521	-54.9316	-60.4248	-54.9316	-60.4248	-59.2041					173	-68.9697	-65.918	-68.9697	-68.9697	-68.3594	-65.918	-70.1904	-67.1387	-68.3594	-63.4766	-71.4111	-78.125	-62.8662					173	-142.451	-127.563	-64.0869	51.8799	286.255	662.842	1069.03	1521	1895.75	2253.11	2613.22	2945.86	3232.73
173.2	-20.752	-20.1416	-23.8037	-29.9072	-28.6865	-26.8555	-38.4521	-42.1143	-56.1523	-59.8145	-50.6592	-57.9834	-62.8662					173.2	-68.9697	-64.6973	-73.8525	-68.9697	-68.9697	-64.6973	-70.8008	-64.0869	-70.1904	-63.4766	-68.3594	-73.2422	-66.5283					173.2	-139.094	-131.531	-69.5801	54.0161	287.476	672.607	1069.64	1525.88	1899.41	2254.03	2619.02	2949.22	3233.34
173.4	-21.3623	-28.0762	-26.8555	-22.583	-34.1797	-34.1797	-43.335	-44.5557	-55.542	-53.1006	-46.3867	-62.8662	-61.0352					173.4	-64.0869	-68.9697	-74.4629	-75.0732	-72.0215	-67.1387	-73.2422	-65.918	-66.5283	-66.5283	-71.4111	-71.4111	-72.0215					173.4	-144.282	-128.174	-63.4766	59.2041	292.358	671.387	1076.05	1528.93	1902.77	2252.2	2618.1	2958.07	3228.45
173.6	-21.3623	-25.0244	-28.0762	-26.8555	-32.3486	-30.5176	-44.5557	-42.1143	-56.1523	-51.2695	-45.7764	-61.6455	-65.918					173.6	-70.1904	-64.6973	-72.0215	-73.2422	-73.2422	-70.1904	-71.4111	-66.5283	-69.5801	-66.5283	-68.3594	-70.8008	-70.1904					173.6	-140.009	-127.563	-61.3403	60.1196	291.748	668.945	1079.1	1529.24	1902.16	2252.2	2613.22	2955.32	3228.76
173.8	-24.4141	-29.2969	-28.0762	-30.5176	-31.7383	-26.2451	-42.7246	-39.6729	-50.0488	-53.1006	-48.2178	-58.5938	-62.8662					173.8	-64.6973	-65.918	-72.6318	-68.3594	-70.8008	-64.6973	-71.4111	-67.1387	-69.5801	-68.3594	-66.5283	-72.6318	-70.8008					173.8	-141.23	-128.174	-57.9834	57.9834	288.391	670.776	1069.95	1528.93	1897.28	2250.37	2618.1	2962.65	3234.25
174	-17.7002	-18.9209	-18.3105	-22.583	-31.7383	-29.2969	-34.79	-43.335	-50.6592	-53.1006	-48.8281	-59.8145	-65.3076					174	-68.9697	-67.749	-73.2422	-66.5283	-73.8525	-66.5283	-68.3594	-67.749	-64.0869	-66.5283	-66.5283	-74.4629	-68.3594					174	-140.62	-126.343	-60.1196	59.5093	285.645	670.776	1067.5	1526.79	1890.26	2253.42	2618.41	2956.24	3230.9
174.2	-25.0244	-21.3623	-16.4795	-25.0244	-25.6348	-25.6348	-36.0107	-39.6729	-56.7627	-58.5938	-48.8281	-59.8145	-60.4248					174.2	-65.3076	-68.9697	-70.1904	-70.1904	-64.0869	-65.3076	-67.1387	-67.749	-62.8662	-63.4766	-71.4111	-68.3594	-69.5801					174.2	-138.483	-126.038	-65.6128	54.9316	287.17	669.556	1068.73	1533.2	1897.28	2247.62	2620.24	2957.46	3225.71
174.4	-24.4141	-23.1934	-26.8555	-25.0244	-34.79	-26.8555	-38.4521	-40.2832	-56.1523	-61.6455	-45.7764	-59.2041	-65.918					174.4	-71.4111	-71.4111	-74.4629	-72.6318	-71.4111	-67.749	-75.0732	-68.9697	-64.0869	-62.8662	-65.918	-71.4111	-70.1904					174.4	-138.178	-127.869	-61.3403	55.2368	287.476	674.744	1074.22	1535.95	1904.3	2252.81	2619.63	2963.26	3226.01
174.6	-23.8037	-25.6348	-24.4141	-26.8555	-26.8555	-28.0762	-42.1143	-44.5557	-51.8799	-55.542	-56.7627	-64.0869	-62.2559					174.6	-71.4111	-70.1904	-70.1904	-68.3594	-72.6318	-68.9697	-67.749	-67.1387	-63.4766	-63.4766	-70.1904	-73.8525	-70.1904					174.6	-138.483	-130.005	-59.8145	56.7627	284.119	671.082	1072.39	1538.39	1910.4	2253.11	2620.24	2966.61	3223.27
174.8	-20.1416	-21.3623	-30.5176	-25.6348	-32.3486	-28.6865	-36.0107	-43.9453	-58.5938	-56.1523	-51.8799	-57.9834	-62.8662					174.8	-72.0215	-65.3076	-70.8008	-65.918	-75.6836	-68.9697	-70.8008	-71.4111	-64.0869	-67.1387	-72.0215	-70.8008	-71.4111					174.8	-135.737	-126.648	-59.8145	53.4058	287.781	669.25	1073.3	1542.05	1913.15	2254.33	2623.29	2974.24	3233.34
175	-23.1934	-23.1934	-21.9727	-25.0244	-34.79	-28.0762	-40.2832	-42.7246	-51.8799	-60.4248	-49.4385	-55.542	-64.0869					175	-70.8008	-68.9697	-68.3594	-68.9697	-75.0732	-69.5801	-67.1387	-69.5801	-67.1387	-65.918	-68.3594	-73.2422	-73.2422					175	-136.042	-130.615	-59.2041	56.1523	287.17	668.03	1076.66	1535.95	1905.82	2254.03	2628.48	2978.52	3239.75
175.2	-21.9727	-25.6348	-25.0244	-17.0898	-28.6865	-27.4658	-42.1143	-35.4004	-52.4902	-55.542	-46.3867	-56.7627	-64.0869					175.2	-66.5283	-67.749	-72.6318	-67.1387	-72.6318	-65.3076	-64.0869	-68.9697	-62.2559	-65.918	-67.1387	-70.1904	-66.5283					175.2	-136.042	-126.953	-60.4248	53.7109	287.476	673.523	1073.91	1526.49	1899.41	2258.91	2629.7	2972.41	3247.68
175.4	-20.752	-20.752	-23.1934	-24.4141	-29.9072	-26.8555	-36.0107	-39.6729	-51.8799	-57.373	-48.8281	-56.1523	-61.6455					175.4	-65.918	-68.3594	-73.2422	-68.9697	-76.9043	-65.918	-70.8008	-66.5283	-60.4248	-64.6973	-67.1387	-70.8008	-71.4111					175.4	-142.756	-128.174	-57.6782	56.1523	287.17	668.03	1075.13	1527.71	1900.33	2262.27	2626.04	2976.99	3244.02
175.6	-20.752	-24.4141	-28.0762	-20.752	-33.5693	-28.0762	-40.2832	-39.0625	-51.8799	-57.373	-54.3213	-62.2559	-64.0869					175.6	-68.9697	-69.5801	-75.6836	-72.6318	-73.8525	-64.0869	-68.3594	-68.9697	-62.2559	-66.5283	-68.9697	-67.749	-73.2422					175.6	-140.925	-127.563	-60.1196	54.9316	290.222	674.744	1074.83	1531.07	1903.69	2263.79	2633.06	2973.94	3247.68
175.8	-21.9727	-24.4141	-23.1934	-25.0244	-29.9072	-22.583	-34.79	-45.166	-56.7627	-58.5938	-46.3867	-59.2041	-58.5938					175.8	-68.3594	-71.4111	-70.1904	-65.918	-71.4111	-65.918	-68.3594	-67.749	-63.4766	-65.3076	-69.5801	-68.9697	-68.3594					175.8	-139.399	-126.953	-57.9834	53.4058	288.086	678.101	1075.74	1533.2	1905.52	2266.24	2635.19	2973.02	3247.68
176	-21.9727	-21.9727	-23.8037	-23.1934	-29.9072	-28.6865	-37.2314	-45.7764	-58.5938	-53.7109	-50.0488	-61.0352	-61.6455					176	-72.6318	-70.8008	-75.6836	-68.3594	-72.0215	-68.9697	-65.3076	-71.4111	-67.749	-62.2559	-70.1904	-68.9697	-70.8008					176	-138.178	-132.751	-57.9834	57.0679	285.034	677.49	1073.91	1531.37	1901.25	2256.16	2634.58	2964.78	3247.38
176.2	-18.3105	-19.5312	-22.583	-25.0244	-33.5693	-26.8555	-36.0107	-40.8936	-54.9316	-54.9316	-45.7764	-56.7627	-62.2559					176.2	-72.6318	-71.4111	-70.8008	-69.5801	-70.1904	-68.3594	-66.5283	-69.5801	-68.3594	-65.3076	-72.6318	-73.2422	-69.5801					176.2	-142.451	-128.784	-60.4248	54.3213	282.898	680.237	1075.44	1531.98	1905.82	2258.61	2636.11	2964.17	3257.14
176.4	-23.8037	-25.0244	-26.8555	-23.1934	-30.5176	-23.8037	-39.0625	-38.4521	-51.8799	-53.7109	-47.6074	-57.9834	-66.5283					176.4	-71.4111	-70.8008	-71.4111	-72.6318	-70.1904	-63.4766	-67.749	-72.0215	-61.6455	-68.3594	-70.1904	-72.6318	-74.4629					176.4	-146.723	-130.005	-59.8145	58.8989	287.781	675.354	1073.61	1534.42	1912.84	2260.44	2640.08	2966	3254.39
176.6	-15.2588	-23.8037	-28.0762	-19.5312	-34.1797	-31.7383	-37.8418	-40.2832	-60.4248	-57.9834	-45.166	-56.7627	-69.5801					176.6	-64.0869	-64.6973	-73.2422	-67.749	-70.1904	-67.749	-71.4111	-67.1387	-64.0869	-64.0869	-67.749	-68.9697	-72.0215					176.6	-144.587	-128.174	-61.6455	57.9834	289.001	682.373	1076.97	1539.92	1916.5	2257.39	2645.57	2968.44	3248.9
176.8	-20.752	-25.6348	-23.1934	-26.2451	-34.1797	-32.959	-39.6729	-41.5039	-50.6592	-53.1006	-51.2695	-60.4248	-59.2041					176.8	-70.8008	-65.918	-72.0215	-69.5801	-68.3594	-63.4766	-70.8008	-61.6455	-62.8662	-66.5283	-70.8008	-67.749	-72.6318					176.8	-141.535	-125.427	-61.9507	55.8472	293.579	683.594	1079.41	1528.32	1915.28	2257.69	2644.35	2967.22	3242.8
177	-19.5312	-28.0762	-21.3623	-24.4141	-29.2969	-28.0762	-39.6729	-36.0107	-54.3213	-54.9316	-44.5557	-65.3076	-64.0869					177	-74.4629	-70.8008	-71.4111	-64.6973	-73.2422	-64.0869	-65.918	-67.749	-63.4766	-66.5283	-69.5801	-70.8008	-73.2422					177	-141.535	-129.7	-64.3921	61.6455	290.833	679.932	1079.41	1524.96	1915.89	2257.69	2642.21	2971.8	3247.38
177.2	-25.6348	-20.1416	-25.0244	-25.6348	-32.3486	-29.2969	-39.0625	-39.0625	-50.6592	-54.3213	-48.8281	-57.9834	-60.4248					177.2	-69.5801	-72.0215	-68.9697	-66.5283	-73.2422	-68.3594	-68.9697	-68.9697	-64.6973	-65.918	-68.9697	-68.9697	-70.8008					177.2	-143.977	-128.784	-55.8472	59.5093	292.358	679.321	1081.24	1524.66	1922.3	2265.62	2643.43	2976.68	3252.87
177.4	-24.4141	-21.3623	-31.7383	-23.1934	-33.5693	-29.2969	-42.7246	-45.7764	-55.542	-53.7109	-45.166	-61.0352	-59.8145					177.4	-67.749	-70.8008	-72.6318	-65.3076	-70.1904	-68.3594	-68.3594	-67.1387	-64.6973	-66.5283	-68.3594	-70.8008	-69.5801					177.4	-141.23	-127.869	-60.4248	55.2368	293.579	680.542	1082.76	1530.15	1919.56	2260.44	2643.74	2983.09	3255
177.6	-18.9209	-21.3623	-26.8555	-20.752	-30.5176	-30.5176	-42.1143	-40.8936	-57.373	-62.2559	-48.8281	-60.4248	-59.8145					177.6	-72.0215	-70.1904	-71.4111	-67.1387	-74.4629	-63.4766	-67.749	-67.1387	-66.5283	-65.3076	-66.5283	-76.2939	-69.5801					177.6	-146.113	-126.343	-63.4766	59.2041	295.41	681.458	1083.98	1529.54	1918.64	2267.76	2637.94	2995.91	3254.09
177.8	-21.3623	-21.3623	-25.0244	-21.9727	-35.4004	-34.79	-40.8936	-39.6729	-58.5938	-54.3213	-50.6592	-55.542	-65.3076					177.8	-70.8008	-69.5801	-66.5283	-68.9697	-72.0215	-68.3594	-66.5283	-71.4111	-67.1387	-63.4766	-65.3076	-73.2422	-68.9697					177.8	-139.399	-129.7	-67.1387	61.0352	294.8	683.289	1077.27	1534.42	1913.15	2267.15	2627.56	2997.74	3264.16
178	-19.5312	-23.8037	-25.6348	-28.0762	-34.1797	-32.3486	-40.2832	-41.5039	-54.3213	-50.6592	-51.8799	-54.3213	-61.6455					178	-67.1387	-70.1904	-69.5801	-71.4111	-68.3594	-67.1387	-68.3594	-64.0869	-67.1387	-62.8662	-68.9697	-70.1904	-72.0215					178	-139.704	-128.174	-63.4766	56.4575	296.021	684.204	1076.97	1537.78	1923.83	2263.79	2630.62	2994.08	3262.33
178.2	-21.9727	-20.752	-22.583	-23.8037	-32.3486	-26.2451	-43.9453	-45.7764	-50.6592	-53.7109	-45.166	-56.1523	-64.6973					178.2	-71.4111	-70.8008	-73.8525	-66.5283	-70.8008	-67.1387	-67.749	-62.8662	-61.6455	-68.3594	-72.0215	-69.5801	-70.8008					178.2	-141.535	-125.732	-61.9507	55.8472	295.105	682.068	1075.13	1541.14	1926.57	2266.24	2627.87	2986.76	3258.36
178.4	-19.5312	-26.2451	-23.8037	-21.3623	-29.9072	-29.9072	-39.0625	-38.4521	-56.7627	-56.1523	-49.4385	-62.2559	-59.8145					178.4	-68.3594	-65.918	-70.8008	-69.5801	-69.5801	-65.918	-73.8525	-66.5283	-63.4766	-64.0869	-71.4111	-70.8008	-69.5801					178.4	-144.892	-125.427	-61.6455	55.542	291.138	683.594	1077.58	1548.16	1925.96	2268.07	2621.77	2979.13	3260.5
178.6	-23.1934	-21.3623	-26.2451	-20.1416	-33.5693	-32.3486	-40.8936	-44.5557	-56.7627	-54.9316	-44.5557	-59.2041	-62.2559					178.6	-70.1904	-70.8008	-72.6318	-69.5801	-70.8008	-67.1387	-68.3594	-70.1904	-63.4766	-67.749	-70.8008	-72.6318	-71.4111					178.6	-143.061	-123.901	-65.6128	56.7627	292.969	680.542	1081.85	1545.72	1929.63	2279.36	2622.99	2985.23	3260.5
178.8	-24.4141	-24.4141	-28.6865	-20.1416	-30.5176	-25.0244	-41.5039	-39.0625	-61.0352	-54.3213	-51.2695	-56.7627	-67.1387					178.8	-68.3594	-65.918	-70.1904	-69.5801	-72.0215	-66.5283	-70.1904	-68.9697	-67.1387	-61.0352	-67.1387	-68.9697	-68.9697					178.8	-141.84	-128.174	-62.8662	54.9316	295.105	678.711	1083.68	1542.36	1926.57	2272.64	2627.87	2985.53	3265.38
179	-17.0898	-26.2451	-23.8037	-25.0244	-28.6865	-26.2451	-43.335	-41.5039	-57.373	-54.9316	-54.3213	-60.4248	-64.6973					179	-72.6318	-69.5801	-70.1904	-63.4766	-70.1904	-64.6973	-65.918	-65.918	-65.3076	-64.0869	-65.918	-66.5283	-66.5283					179	-143.366	-122.681	-64.3921	54.9316	295.715	676.27	1084.9	1544.8	1922.61	2273.86	2626.34	2995.3	3274.23
179.2	-22.583	-20.1416	-24.4141	-23.1934	-26.8555	-32.3486	-43.9453	-40.2832	-55.542	-52.4902	-51.8799	-61.6455	-59.2041					179.2	-68.3594	-64.6973	-72.6318	-65.918	-70.1904	-66.5283	-66.5283	-64.0869	-70.8008	-66.5283	-65.918	-73.2422	-67.749					179.2	-143.061	-125.732	-64.3921	54.3213	293.274	680.542	1090.7	1549.38	1928.41	2273.56	2630.92	2998.66	3278.2
179.4	-21.9727	-21.9727	-28.6865	-25.0244	-33.5693	-25.6348	-37.2314	-41.5039	-53.7109	-54.3213	-47.6074	-58.5938	-62.2559					179.4	-69.5801	-67.749	-73.8525	-65.918	-73.2422	-62.8662	-68.9697	-67.749	-64.0869	-64.6973	-68.3594	-66.5283	-69.5801					179.4	-139.704	-129.7	-61.6455	55.2368	298.157	684.509	1089.17	1548.16	1935.12	2275.09	2643.74	2997.13	3277.28
179.6	-26.8555	-24.4141	-20.752	-24.4141	-30.5176	-25.6348	-40.8936	-39.6729	-51.8799	-56.7627	-48.2178	-54.9316	-61.0352					179.6	-69.5801	-70.8008	-69.5801	-70.1904	-66.5283	-67.1387	-71.4111	-69.5801	-64.0869	-62.2559	-70.8008	-71.4111	-68.3594					179.6	-140.314	-125.122	-62.2559	53.1006	291.443	682.678	1085.51	1544.8	1934.51	2278.75	2642.82	2998.35	3285.22
179.8	-24.4141	-25.0244	-25.6348	-23.1934	-35.4004	-29.9072	-39.6729	-38.4521	-49.4385	-54.9316	-50.0488	-61.6455	-65.3076					179.8	-73.8525	-70.1904	-70.8008	-66.5283	-69.5801	-70.8008	-70.1904	-61.6455	-62.8662	-62.2559	-75.0732	-66.5283	-68.9697					179.8	-137.873	-124.817	-61.0352	54.9316	294.189	682.068	1088.87	1548.77	1934.51	2279.66	2641.6	2997.13	3278.81
180	-18.3105	-17.7002	-23.1934	-25.6348	-30.5176	-31.7383	-44.5557	-37.2314	-53.7109	-54.3213	-55.542	-59.8145	-65.3076					180	-72.6318	-68.9697	-67.749	-68.9697	-69.5801	-66.5283	-70.8008	-66.5283	-67.749	-65.3076	-72.6318	-71.4111	-73.8525					180	-144.587	-125.732	-65.0024	54.9316	298.462	686.646	1088.87	1556.7	1932.68	2273.25	2639.16	2998.05	3271.48
180.2	-15.8691	-23.1934	-26.8555	-24.4141	-30.5176	-30.5176	-38.4521	-39.6729	-51.2695	-53.1006	-53.7109	-60.4248	-61.0352					180.2	-68.9697	-65.3076	-70.1904	-64.6973	-71.4111	-66.5283	-72.0215	-67.1387	-68.3594	-67.1387	-70.8008	-74.4629	-68.9697					180.2	-143.977	-126.953	-63.7817	52.1851	295.715	682.068	1092.22	1552.12	1929.63	2272.03	2641.6	2998.05	3273.01
180.4	-23.8037	-24.4141	-23.1934	-23.8037	-28.6865	-26.2451	-38.4521	-37.2314	-53.7109	-59.2041	-50.0488	-59.2041	-63.4766					180.4	-71.4111	-68.9697	-73.2422	-65.918	-67.1387	-65.918	-65.918	-64.6973	-68.9697	-64.6973	-65.918	-72.6318	-65.918					180.4	-145.197	-127.563	-59.2041	52.7954	296.326	679.626	1096.8	1556.4	1929.63	2271.42	2648.01	3000.49	3279.72
180.6	-25.0244	-23.8037	-22.583	-25.0244	-29.9072	-26.2451	-39.0625	-38.4521	-54.9316	-51.2695	-53.7109	-56.7627	-64.0869					180.6	-68.9697	-68.9697	-67.749	-62.2559	-69.5801	-62.8662	-68.3594	-68.3594	-67.749	-63.4766	-68.3594	-72.0215	-64.6973					180.6	-148.249	-126.648	-62.2559	51.8799	295.105	680.237	1091.31	1560.67	1929.02	2275.09	2651.98	3006.29	3275.45
180.8	-26.2451	-24.4141	-23.8037	-22.583	-32.3486	-25.0244	-35.4004	-40.2832	-51.8799	-56.1523	-51.2695	-59.2041	-64.6973					180.8	-69.5801	-71.4111	-70.8008	-66.5283	-68.3594	-64.6973	-68.9697	-65.918	-67.749	-64.6973	-73.2422	-71.4111	-70.8008					180.8	-139.094	-123.596	-62.8662	52.4902	299.988	682.068	1086.43	1560.67	1926.57	2279.66	2651.37	3006.59	3280.64
181	-18.9209	-25.0244	-26.2451	-18.3105	-28.0762	-33.5693	-41.5039	-39.0625	-53.7109	-57.9834	-44.5557	-52.4902	-64.0869					181	-75.0732	-73.8525	-72.0215	-63.4766	-71.4111	-63.4766	-67.749	-68.9697	-63.4766	-63.4766	-74.4629	-70.1904	-71.4111					181	-138.789	-130.31	-62.561	55.542	298.767	682.373	1090.09	1560.67	1933.9	2284.85	2640.69	2997.13	3284.91
181.2	-22.583	-25.6348	-25.0244	-21.9727	-32.3486	-24.4141	-35.4004	-42.1143	-53.1006	-54.3213	-47.6074	-58.5938	-62.8662					181.2	-72.0215	-72.6318	-73.2422	-68.3594	-71.4111	-68.9697	-65.918	-66.5283	-67.749	-62.8662	-71.4111	-71.4111	-69.5801					181.2	-135.737	-124.512	-60.4248	58.2886	298.767	687.866	1093.14	1559.45	1935.12	2286.07	2646.18	2998.35	3288.27
181.4	-18.3105	-21.9727	-24.4141	-28.0762	-34.1797	-28.6865	-37.2314	-39.0625	-54.3213	-53.1006	-44.5557	-56.7627	-61.6455					181.4	-70.1904	-71.4111	-72.6318	-70.1904	-65.3076	-67.749	-70.1904	-69.5801	-64.0869	-67.749	-70.8008	-70.1904	-73.8525					181.4	-138.483	-127.563	-63.7817	55.8472	301.819	678.406	1089.17	1559.75	1942.44	2283.94	2648.32	3004.15	3292.54
181.6	-20.1416	-23.8037	-23.8037	-25.0244	-30.5176	-28.0762	-37.8418	-38.4521	-53.1006	-53.7109	-43.9453	-63.4766	-61.0352					181.6	-67.749	-66.5283	-73.2422	-63.4766	-72.0215	-61.6455	-71.4111	-67.1387	-64.0869	-68.3594	-68.9697	-73.8525	-68.3594					181.6	-137.873	-129.089	-62.8662	47.9126	300.598	685.73	1095.89	1556.4	1938.78	2283.63	2652.89	3000.18	3292.85
181.8	-23.8037	-25.0244	-20.752	-25.0244	-25.0244	-33.5693	-39.6729	-40.8936	-58.5938	-53.1006	-48.2178	-60.4248	-68.3594					181.8	-69.5801	-69.5801	-71.4111	-65.918	-69.5801	-63.4766	-71.4111	-69.5801	-64.6973	-70.8008	-72.6318	-67.749	-71.4111					181.8	-135.737	-127.869	-65.3076	50.0488	301.819	684.204	1103.21	1553.34	1937.56	2277.53	2658.08	2998.05	3300.48
182	-21.3623	-23.1934	-21.9727	-23.1934	-32.959	-31.7383	-37.8418	-40.8936	-59.2041	-60.4248	-53.1006	-63.4766	-64.6973					182	-67.749	-70.8008	-70.1904	-72.6318	-67.749	-65.3076	-68.9697	-68.9697	-64.6973	-67.749	-70.8008	-70.1904	-68.3594					182	-133.601	-129.089	-65.918	54.6265	305.786	688.171	1098.33	1556.7	1936.65	2274.17	2660.83	3005.07	3302
182.2	-23.1934	-23.8037	-23.1934	-21.3623	-30.5176	-25.0244	-36.6211	-45.166	-54.9316	-62.8662	-46.3867	-59.2041	-61.6455					182.2	-73.2422	-66.5283	-69.5801	-66.5283	-67.749	-65.3076	-68.3594	-64.6973	-65.918	-62.2559	-70.1904	-68.9697	-72.6318					182.2	-136.042	-125.732	-62.2559	46.9971	298.767	686.646	1101.38	1557.31	1940.31	2279.05	2666.93	2997.13	3289.18
182.4	-23.8037	-19.5312	-26.2451	-21.9727	-29.2969	-23.1934	-37.2314	-38.4521	-51.8799	-56.7627	-50.0488	-61.6455	-61.0352					182.4	-72.6318	-69.5801	-68.3594	-70.8008	-67.1387	-65.3076	-67.749	-68.3594	-68.3594	-62.8662	-65.918	-70.8008	-68.9697					182.4	-137.568	-128.784	-64.0869	51.2695	299.072	692.444	1099.24	1555.18	1936.34	2292.48	2673.34	3002.32	3286.74
182.6	-21.3623	-21.3623	-25.6348	-21.3623	-29.9072	-25.0244	-38.4521	-38.4521	-50.6592	-56.7627	-43.335	-57.373	-63.4766					182.6	-68.9697	-67.749	-73.2422	-67.749	-68.3594	-64.6973	-68.3594	-72.0215	-64.0869	-66.5283	-69.5801	-73.8525	-71.4111					182.6	-134.821	-123.291	-62.561	50.9644	297.241	688.171	1101.38	1555.79	1935.12	2301.03	2676.7	3000.79	3278.81
182.8	-21.3623	-20.752	-28.6865	-24.4141	-29.2969	-28.6865	-41.5039	-41.5039	-56.7627	-57.373	-49.4385	-57.9834	-63.4766					182.8	-67.749	-70.8008	-71.4111	-68.3594	-68.9697	-70.8008	-67.749	-65.918	-62.2559	-63.4766	-70.1904	-68.3594	-74.4629					182.8	-137.568	-124.512	-64.0869	50.6592	300.293	688.782	1106.87	1561.28	1936.95	2297.06	2679.75	3008.42	3285.52
183	-17.7002	-23.1934	-23.1934	-23.1934	-34.1797	-30.5176	-39.6729	-40.8936	-55.542	-53.7109	-45.166	-59.8145	-64.6973					183	-70.8008	-67.1387	-70.1904	-68.9697	-70.8008	-68.9697	-66.5283	-72.0215	-64.6973	-67.749	-69.5801	-70.8008	-69.5801					183	-142.451	-122.07	-59.2041	55.2368	297.241	687.256	1103.21	1564.33	1936.04	2299.5	2682.19	3008.42	3275.15
183.2	-23.8037	-23.1934	-28.6865	-23.1934	-36.0107	-28.6865	-42.1143	-41.5039	-51.2695	-59.2041	-53.1006	-58.5938	-64.0869					183.2	-72.0215	-67.749	-74.4629	-63.4766	-71.4111	-67.749	-68.3594	-64.6973	-66.5283	-64.0869	-68.3594	-74.4629	-72.6318					183.2	-141.23	-122.07	-57.373	53.4058	292.969	691.833	1101.99	1566.77	1933.29	2295.84	2678.22	3008.12	3283.08
183.4	-18.3105	-23.1934	-28.0762	-25.6348	-29.2969	-29.2969	-39.6729	-43.335	-53.7109	-61.0352	-49.4385	-59.2041	-67.749					183.4	-71.4111	-68.9697	-68.9697	-70.8008	-67.749	-67.749	-68.9697	-69.5801	-62.8662	-66.5283	-64.6973	-68.9697	-68.3594					183.4	-140.009	-123.596	-59.2041	55.8472	298.767	689.392	1104.13	1567.69	1932.98	2306.52	2679.44	3018.8	3297.42
183.6	-20.1416	-19.5312	-20.752	-24.4141	-29.2969	-24.4141	-39.0625	-43.9453	-60.4248	-57.9834	-49.4385	-57.9834	-60.4248					183.6	-68.3594	-69.5801	-67.749	-67.749	-67.749	-65.3076	-69.5801	-61.0352	-66.5283	-59.2041	-65.918	-69.5801	-67.749					183.6	-146.418	-125.427	-61.3403	50.9644	296.936	689.087	1103.52	1567.69	1941.83	2316.89	2683.41	3015.44	3309.33
183.8	-27.4658	-20.752	-24.4141	-21.3623	-32.959	-25.0244	-40.2832	-41.5039	-53.7109	-57.373	-46.3867	-56.7627	-59.2041					183.8	-71.4111	-70.8008	-73.2422	-70.1904	-70.1904	-68.3594	-71.4111	-70.8008	-60.4248	-65.3076	-67.1387	-74.4629	-71.4111					183.8	-143.671	-122.07	-62.2559	56.4575	297.546	687.561	1103.21	1570.13	1947.02	2313.84	2688.6	3012.39	3302.31
184	-19.5312	-25.0244	-26.8555	-23.8037	-32.3486	-25.6348	-41.5039	-41.5039	-56.7627	-57.9834	-46.3867	-58.5938	-64.0869					184	-72.6318	-70.8008	-68.3594	-68.9697	-68.3594	-62.8662	-68.9697	-64.6973	-67.1387	-65.3076	-68.3594	-70.8008	-73.2422					184	-142.146	-123.291	-61.9507	57.9834	296.326	688.477	1105.96	1564.94	1952.21	2318.42	2684.94	3014.83	3297.42
184.2	-20.752	-25.0244	-29.2969	-23.1934	-32.3486	-29.2969	-40.8936	-45.7764	-54.9316	-53.1006	-50.0488	-65.3076	-61.6455					184.2	-72.6318	-66.5283	-69.5801	-68.9697	-71.4111	-65.918	-70.1904	-71.4111	-67.749	-71.4111	-69.5801	-68.3594	-68.3594					184.2	-139.094	-127.869	-66.2231	59.5093	297.241	686.951	1110.23	1563.72	1947.94	2312.01	2691.04	3020.02	3303.22
184.4	-24.4141	-25.6348	-28.0762	-24.4141	-32.959	-37.2314	-44.5557	-42.7246	-55.542	-57.9834	-53.1006	-64.0869	-61.0352					184.4	-65.3076	-70.8008	-67.749	-70.1904	-68.3594	-68.9697	-67.1387	-70.8008	-65.3076	-66.5283	-70.1904	-72.0215	-71.4111					184.4	-141.84	-128.479	-64.3921	61.3403	298.157	686.035	1112.67	1565.25	1954.04	2323.61	2692.26	3015.44	3300.48
184.6	-25.6348	-20.752	-24.4141	-29.9072	-30.5176	-32.3486	-42.7246	-42.1143	-60.4248	-56.1523	-50.6592	-56.1523	-67.1387					184.6	-65.3076	-71.4111	-73.2422	-67.1387	-65.918	-65.3076	-66.5283	-65.3076	-63.4766	-70.8008	-60.4248	-69.5801	-72.0215					184.6	-139.704	-126.343	-61.0352	58.2886	299.988	684.814	1114.5	1566.77	1951.6	2316.59	2692.26	3024.9	3300.48
184.8	-24.4141	-25.6348	-21.3623	-25.0244	-35.4004	-34.1797	-43.335	-43.9453	-61.0352	-50.6592	-51.2695	-56.7627	-64.6973					184.8	-73.2422	-72.6318	-72.6318	-66.5283	-64.6973	-65.918	-69.5801	-69.5801	-63.4766	-68.9697	-64.6973	-69.5801	-67.749					184.8	-143.061	-128.174	-59.2041	60.73	300.293	689.087	1118.77	1563.11	1952.82	2307.74	2685.55	3034.67	3304.75
185	-20.752	-20.1416	-18.3105	-20.752	-29.9072	-28.6865	-41.5039	-42.1143	-58.5938	-54.3213	-53.1006	-61.0352	-67.1387					185	-73.8525	-68.9697	-69.5801	-66.5283	-64.6973	-65.918	-70.1904	-70.8008	-63.4766	-69.5801	-67.1387	-70.1904	-71.4111					185	-146.113	-130.31	-59.2041	62.2559	304.565	689.697	1120.3	1562.19	1952.21	2307.74	2679.44	3034.97	3312.38
185.2	-18.3105	-20.1416	-26.8555	-23.1934	-29.9072	-23.8037	-36.6211	-46.3867	-57.373	-53.7109	-45.7764	-59.8145	-68.9697					185.2	-75.0732	-69.5801	-65.3076	-64.6973	-68.3594	-66.5283	-72.0215	-70.8008	-66.5283	-65.3076	-67.749	-70.1904	-67.749					185.2	-140.009	-127.869	-59.8145	64.3921	304.871	685.425	1113.89	1557.92	1954.65	2308.65	2684.63	3030.4	3314.21
185.4	-23.1934	-19.5312	-29.2969	-23.8037	-34.1797	-28.0762	-43.335	-43.335	-50.6592	-54.9316	-47.6074	-64.0869	-60.4248					185.4	-68.3594	-70.8008	-67.1387	-65.918	-72.6318	-65.918	-68.9697	-68.9697	-68.9697	-66.5283	-69.5801	-67.749	-68.9697					185.4	-139.094	-126.648	-58.2886	61.9507	303.65	684.204	1112.06	1556.09	1956.18	2318.42	2687.38	3038.02	3317.57
185.6	-25.6348	-21.9727	-26.2451	-18.9209	-32.959	-29.2969	-40.2832	-47.6074	-54.3213	-54.9316	-47.6074	-59.8145	-66.5283					185.6	-73.2422	-67.749	-73.8525	-65.918	-72.6318	-64.6973	-72.6318	-68.3594	-64.6973	-66.5283	-67.749	-74.4629	-68.3594					185.6	-140.62	-130.005	-61.9507	65.0024	302.429	683.899	1114.2	1560.67	1955.57	2323	2685.24	3032.84	3319.4
185.8	-21.3623	-21.9727	-22.583	-26.2451	-30.5176	-29.2969	-41.5039	-40.8936	-52.4902	-53.1006	-49.4385	-57.9834	-66.5283					185.8	-70.8008	-66.5283	-67.749	-69.5801	-69.5801	-67.1387	-70.1904	-70.1904	-65.3076	-72.0215	-64.0869	-68.9697	-73.2422					185.8	-136.958	-129.089	-65.0024	59.2041	303.345	686.035	1113.89	1564.94	1959.23	2319.03	2684.94	3034.06	3324.58
186	-20.1416	-23.1934	-24.4141	-21.3623	-36.6211	-25.6348	-42.7246	-40.2832	-50.0488	-57.373	-47.6074	-54.9316	-65.918					186	-68.3594	-71.4111	-70.8008	-67.749	-68.3594	-64.6973	-67.1387	-69.5801	-64.6973	-70.1904	-64.6973	-71.4111	-70.8008					186	-137.263	-129.395	-64.0869	57.9834	309.143	685.425	1109.31	1564.64	1964.72	2315.98	2685.24	3041.99	3324.89
186.2	-19.5312	-23.8037	-20.752	-32.959	-32.3486	-36.0107	-37.8418	-40.2832	-50.6592	-55.542	-46.9971	-57.9834	-64.0869					186.2	-69.5801	-69.5801	-70.8008	-63.4766	-64.6973	-64.6973	-74.4629	-65.3076	-65.918	-67.1387	-72.6318	-75.0732	-72.6318					186.2	-136.347	-125.732	-63.4766	58.2886	304.26	685.12	1109.62	1564.94	1965.94	2316.89	2684.02	3047.49	3324.28
186.4	-20.752	-19.5312	-28.0762	-21.9727	-31.7383	-28.6865	-35.4004	-44.5557	-53.1006	-56.7627	-51.8799	-62.8662	-65.918					186.4	-70.1904	-67.749	-71.4111	-64.6973	-69.5801	-65.3076	-69.5801	-67.749	-65.918	-65.918	-70.8008	-73.2422	-70.1904					186.4	-136.042	-129.089	-64.6973	62.561	303.04	681.152	1113.89	1565.86	1969.91	2316.89	2691.96	3049.62	3334.05
186.6	-20.1416	-21.3623	-26.8555	-23.1934	-29.9072	-26.2451	-42.1143	-49.4385	-56.7627	-54.9316	-48.2178	-61.0352	-62.8662					186.6	-71.4111	-70.8008	-68.3594	-66.5283	-65.918	-65.3076	-69.5801	-68.9697	-62.8662	-68.9697	-68.9697	-70.8008	-68.9697					186.6	-133.601	-128.479	-65.0024	59.8145	306.702	682.678	1113.89	1565.86	1967.16	2321.78	2693.79	3042.91	3338.01
186.8	-20.752	-21.3623	-26.2451	-26.8555	-33.5693	-26.8555	-46.9971	-43.9453	-57.9834	-50.6592	-51.2695	-61.6455	-68.9697					186.8	-68.9697	-68.9697	-68.3594	-73.8525	-68.3594	-65.3076	-71.4111	-65.3076	-68.9697	-71.4111	-65.3076	-76.2939	-70.8008					186.8	-135.432	-129.395	-64.6973	56.4575	310.669	683.594	1105.65	1574.4	1966.55	2328.49	2698.67	3048.4	3335.57
187	-20.1416	-20.752	-24.4141	-24.4141	-32.3486	-26.8555	-40.2832	-42.7246	-56.7627	-49.4385	-49.4385	-57.373	-65.3076					187	-70.8008	-68.9697	-70.8008	-70.1904	-72.6318	-67.749	-62.2559	-68.9697	-64.0869	-64.0869	-68.9697	-73.2422	-71.4111					187	-137.873	-128.784	-67.1387	56.1523	308.228	685.12	1105.96	1572.57	1963.5	2328.49	2695.01	3043.82	3333.44
187.2	-16.4795	-23.1934	-23.1934	-26.2451	-29.9072	-28.6865	-40.8936	-43.9453	-55.542	-59.2041	-49.4385	-62.2559	-61.0352					187.2	-68.9697	-67.749	-72.0215	-73.8525	-65.918	-67.1387	-72.0215	-63.4766	-65.3076	-63.4766	-69.5801	-74.4629	-71.4111					187.2	-135.126	-123.291	-62.561	58.8989	307.617	686.646	1104.13	1575.01	1963.5	2326.35	2702.03	3041.99	3338.62
187.4	-24.4141	-23.8037	-28.0762	-29.2969	-30.5176	-29.9072	-41.5039	-43.9453	-54.9316	-54.3213	-49.4385	-56.7627	-61.6455					187.4	-70.1904	-70.1904	-67.1387	-67.1387	-68.3594	-65.918	-68.9697	-65.3076	-65.3076	-65.918	-64.0869	-69.5801	-67.749					187.4	-132.075	-126.953	-62.8662	57.373	306.091	685.425	1105.35	1570.13	1965.94	2326.05	2709.96	3041.38	3329.16
187.6	-23.8037	-17.7002	-21.9727	-24.4141	-34.79	-24.4141	-42.1143	-43.335	-51.8799	-59.2041	-51.2695	-62.8662	-62.8662					187.6	-73.8525	-70.8008	-70.8008	-68.9697	-65.918	-67.749	-71.4111	-65.918	-70.1904	-64.0869	-66.5283	-69.5801	-72.6318					187.6	-134.821	-126.648	-67.4438	54.9316	300.903	687.256	1106.26	1567.99	1966.55	2326.66	2705.99	3037.72	3329.16
187.8	-21.9727	-21.9727	-21.9727	-24.4141	-31.7383	-29.9072	-39.6729	-45.166	-51.2695	-51.2695	-51.8799	-61.6455	-64.0869					187.8	-73.8525	-67.749	-65.918	-68.9697	-71.4111	-65.3076	-70.8008	-68.9697	-61.6455	-65.918	-67.749	-70.8008	-70.8008					187.8	-132.38	-123.596	-65.6128	58.5938	303.955	690.002	1104.43	1565.25	1963.5	2330.63	2702.64	3038.94	3338.62
188	-21.3623	-25.0244	-30.5176	-25.6348	-28.0762	-26.2451	-40.2832	-36.6211	-55.542	-48.8281	-44.5557	-61.0352	-62.8662					188	-68.9697	-73.2422	-65.918	-66.5283	-65.918	-64.6973	-70.8008	-72.0215	-65.3076	-70.1904	-64.6973	-70.8008	-68.9697					188	-134.821	-128.174	-65.3076	61.3403	308.228	690.918	1108.4	1572.88	1959.84	2328.19	2699.28	3045.96	3336.79
188.2	-19.5312	-23.8037	-23.1934	-25.6348	-31.7383	-25.6348	-39.0625	-40.8936	-53.7109	-57.373	-50.0488	-64.0869	-62.8662					188.2	-68.9697	-70.8008	-64.6973	-68.9697	-67.749	-70.8008	-70.8008	-73.8525	-68.9697	-66.5283	-64.6973	-73.8525	-67.1387					188.2	-136.042	-125.732	-62.561	60.4248	308.838	686.646	1106.87	1574.1	1964.11	2323.91	2702.64	3042.3	3331.91
188.4	-19.5312	-19.5312	-29.2969	-25.6348	-28.0762	-28.0762	-40.8936	-41.5039	-56.7627	-60.4248	-45.166	-64.0869	-64.0869					188.4	-72.6318	-68.3594	-71.4111	-70.1904	-72.6318	-70.1904	-72.6318	-68.3594	-70.1904	-64.6973	-68.9697	-73.2422	-68.9697					188.4	-136.042	-125.122	-61.6455	60.4248	306.091	688.782	1108.4	1573.79	1968.69	2329.71	2703.86	3047.79	3340.76
188.6	-20.752	-20.752	-25.0244	-19.5312	-34.79	-26.2451	-39.0625	-43.335	-54.3213	-53.7109	-54.3213	-62.8662	-67.749					188.6	-70.8008	-72.6318	-68.9697	-68.3594	-71.4111	-64.6973	-71.4111	-67.749	-65.918	-62.8662	-65.3076	-73.2422	-70.1904					188.6	-133.906	-129.089	-59.8145	60.1196	315.552	689.087	1109.92	1577.76	1968.69	2332.46	2703.86	3048.71	3329.77
188.8	-20.752	-23.1934	-26.8555	-22.583	-38.4521	-27.4658	-43.9453	-43.335	-54.9316	-55.542	-51.8799	-59.2041	-64.0869					188.8	-70.1904	-70.1904	-65.3076	-68.3594	-71.4111	-63.4766	-71.4111	-71.4111	-65.3076	-65.918	-65.918	-68.3594	-68.9697					188.8	-134.821	-127.869	-64.0869	62.8662	309.448	690.918	1112.67	1575.32	1971.13	2335.21	2704.16	3051.15	3341.67
189	-19.5312	-18.9209	-23.8037	-21.9727	-33.5693	-26.8555	-40.2832	-42.1143	-56.1523	-54.3213	-51.8799	-59.8145	-66.5283					189	-72.6318	-65.918	-70.1904	-70.8008	-65.3076	-64.0869	-69.5801	-72.0215	-67.1387	-63.4766	-70.8008	-65.918	-68.9697					189	-131.464	-123.596	-64.6973	60.4248	314.331	692.444	1111.76	1578.37	1973.27	2334.59	2705.08	3056.64	3341.06
189.2	-20.1416	-18.3105	-24.4141	-24.4141	-33.5693	-34.1797	-43.335	-40.2832	-55.542	-52.4902	-53.7109	-57.373	-63.4766					189.2	-72.0215	-71.4111	-68.9697	-67.1387	-70.1904	-67.749	-72.6318	-66.5283	-61.6455	-64.0869	-70.8008	-71.4111	-70.1904					189.2	-139.094	-127.258	-65.918	62.2559	314.331	691.528	1110.53	1583.56	1975.4	2331.54	2702.33	3061.52	3343.51
189.4	-21.3623	-22.583	-25.6348	-25.0244	-34.1797	-26.8555	-41.5039	-40.2832	-57.9834	-53.7109	-46.9971	-61.6455	-67.749					189.4	-68.3594	-70.8008	-69.5801	-69.5801	-70.1904	-68.3594	-72.6318	-71.4111	-65.918	-62.2559	-71.4111	-72.0215	-68.9697					189.4	-138.178	-123.596	-62.561	56.1523	317.688	690.002	1110.84	1588.44	1973.27	2328.8	2702.33	3067.02	3340.76
189.6	-16.4795	-24.4141	-26.8555	-25.6348	-29.9072	-30.5176	-43.335	-42.7246	-61.0352	-55.542	-43.9453	-59.8145	-64.0869					189.6	-72.0215	-67.749	-68.3594	-67.1387	-70.8008	-65.3076	-70.8008	-68.9697	-64.0869	-64.0869	-68.3594	-70.8008	-67.749					189.6	-133.601	-125.427	-62.561	61.0352	317.383	692.444	1115.11	1589.36	1975.4	2327.27	2701.72	3071.9	3348.08
189.8	-20.1416	-23.8037	-26.8555	-28.0762	-32.959	-28.0762	-43.335	-42.7246	-60.4248	-55.542	-51.2695	-61.6455	-68.3594					189.8	-71.4111	-70.8008	-71.4111	-65.918	-70.8008	-65.3076	-71.4111	-71.4111	-62.8662	-63.4766	-61.0352	-70.1904	-68.9697					189.8	-136.347	-127.563	-62.8662	62.2559	317.993	690.918	1108.7	1578.98	1973.27	2334.9	2705.38	3068.24	3355.1
190	-25.6348	-24.4141	-27.4658	-28.0762	-34.1797	-25.6348	-39.0625	-40.2832	-57.9834	-54.9316	-54.9316	-59.2041	-65.3076					190	-67.1387	-73.8525	-70.8008	-70.1904	-73.2422	-63.4766	-70.8008	-72.0215	-64.0869	-64.0869	-64.6973	-71.4111	-67.1387					190	-136.958	-126.953	-65.0024	57.9834	317.993	689.392	1109.92	1586.61	1970.52	2334.29	2707.82	3071.29	3349.3
190.2	-25.0244	-25.6348	-28.0762	-23.8037	-36.6211	-36.0107	-40.8936	-39.6729	-48.8281	-53.1006	-48.8281	-59.8145	-64.6973					190.2	-71.4111	-69.5801	-70.1904	-66.5283	-73.8525	-66.5283	-73.8525	-67.749	-66.5283	-60.4248	-64.6973	-68.3594	-69.5801					190.2	-136.347	-128.174	-65.3076	60.73	315.247	692.444	1116.03	1581.12	1974.49	2336.73	2716.06	3070.37	3350.52
190.4	-21.3623	-23.8037	-28.6865	-21.3623	-33.5693	-29.2969	-40.2832	-40.2832	-53.7109	-50.6592	-46.9971	-58.5938	-65.918					190.4	-70.1904	-68.3594	-70.1904	-70.1904	-73.2422	-67.1387	-74.4629	-69.5801	-65.3076	-57.9834	-65.3076	-65.3076	-67.1387					190.4	-137.873	-124.512	-61.6455	60.1196	315.857	696.411	1122.44	1585.39	1978.15	2343.75	2714.54	3072.2	3355.71
190.6	-15.8691	-25.0244	-23.1934	-23.8037	-34.79	-30.5176	-39.6729	-43.9453	-59.2041	-51.2695	-45.7764	-61.0352	-65.3076					190.6	-75.0732	-69.5801	-70.8008	-66.5283	-72.6318	-68.9697	-74.4629	-65.3076	-63.4766	-64.6973	-68.9697	-68.3594	-69.5801					190.6	-140.62	-125.427	-67.1387	62.8662	314.636	697.327	1123.35	1583.86	1985.17	2353.82	2722.17	3065.8	3356.32
190.8	-23.8037	-21.9727	-22.583	-28.0762	-38.4521	-27.4658	-38.4521	-41.5039	-54.9316	-53.1006	-54.9316	-57.373	-61.0352					190.8	-68.3594	-72.0215	-70.8008	-68.9697	-67.749	-66.5283	-67.1387	-65.3076	-65.3076	-64.0869	-66.5283	-72.0215	-64.0869					190.8	-139.704	-128.479	-65.6128	65.0024	313.721	697.632	1123.96	1583.56	1990.97	2351.07	2724.91	3070.37	3353.88
191	-21.9727	-20.1416	-22.583	-25.6348	-28.0762	-28.6865	-43.9453	-39.6729	-58.5938	-54.3213	-46.3867	-61.6455	-65.918					191	-66.5283	-70.8008	-72.0215	-68.9697	-70.1904	-66.5283	-67.1387	-67.749	-64.6973	-64.6973	-63.4766	-69.5801	-65.918					191	-138.483	-127.258	-63.1714	61.3403	312.5	698.547	1130.68	1588.75	1989.14	2357.48	2730.71	3071.59	3356.63
191.2	-24.4141	-21.9727	-28.0762	-24.4141	-33.5693	-29.9072	-44.5557	-43.9453	-58.5938	-53.1006	-50.6592	-57.9834	-66.5283					191.2	-72.0215	-73.8525	-72.0215	-71.4111	-73.2422	-67.749	-70.1904	-67.1387	-68.9697	-65.918	-64.6973	-68.9697	-70.8008					191.2	-140.62	-128.784	-65.918	62.561	309.753	703.735	1125.79	1586	1986.69	2350.77	2722.78	3078.92	3356.32
191.4	-26.2451	-24.4141	-24.4141	-23.1934	-28.6865	-30.5176	-39.6729	-40.2832	-54.9316	-55.542	-45.7764	-59.8145	-67.749					191.4	-70.8008	-71.4111	-68.3594	-68.3594	-70.8008	-65.3076	-67.1387	-70.1904	-66.5283	-66.5283	-63.4766	-70.1904	-64.6973					191.4	-138.178	-126.648	-61.9507	63.1714	312.195	706.482	1125.49	1589.36	1990.05	2350.46	2730.41	3079.83	3367.31
191.6	-23.8037	-26.2451	-24.4141	-17.7002	-32.3486	-32.959	-39.0625	-40.2832	-55.542	-58.5938	-54.9316	-58.5938	-61.0352					191.6	-68.9697	-74.4629	-68.9697	-67.1387	-68.9697	-67.1387	-72.6318	-74.4629	-65.3076	-64.6973	-70.1904	-70.8008	-66.5283					191.6	-141.84	-129.395	-61.3403	63.7817	311.279	709.839	1123.05	1593.93	1994.32	2357.48	2736.82	3088.99	3369.45
191.8	-20.1416	-22.583	-25.6348	-24.4141	-31.7383	-28.6865	-41.5039	-42.1143	-52.4902	-58.5938	-48.8281	-59.8145	-59.8145					191.8	-76.2939	-69.5801	-66.5283	-70.1904	-69.5801	-72.0215	-70.8008	-70.8008	-70.1904	-64.0869	-63.4766	-65.918	-68.3594					191.8	-143.061	-125.122	-61.6455	61.3403	312.5	709.839	1129.76	1598.21	1996.46	2356.26	2742.61	3088.99	3375.85
192	-23.8037	-22.583	-29.2969	-26.2451	-29.9072	-23.8037	-40.8936	-46.3867	-53.7109	-54.9316	-48.8281	-62.8662	-61.0352					192	-70.1904	-67.1387	-65.918	-65.918	-70.8008	-67.1387	-70.8008	-72.6318	-67.1387	-61.6455	-67.749	-73.2422	-70.8008					192	-140.009	-127.258	-59.2041	60.1196	313.721	706.787	1131.59	1593.63	1998.9	2360.23	2740.48	3092.35	3380.74
192.2	-20.752	-20.752	-26.8555	-25.6348	-31.7383	-23.8037	-44.5557	-43.9453	-58.5938	-51.8799	-45.7764	-61.0352	-59.8145					192.2	-70.8008	-70.8008	-70.8008	-69.5801	-68.9697	-66.5283	-68.9697	-72.0215	-68.9697	-59.8145	-67.1387	-72.6318	-70.8008					192.2	-138.789	-125.427	-58.2886	59.8145	317.993	704.956	1131.59	1596.68	1995.85	2360.84	2737.73	3092.04	3383.48
192.4	-18.9209	-25.0244	-28.6865	-27.4658	-32.3486	-29.2969	-41.5039	-37.2314	-56.1523	-54.9316	-48.2178	-57.9834	-70.8008					192.4	-68.9697	-65.918	-68.9697	-65.3076	-70.8008	-65.918	-67.749	-67.749	-68.3594	-64.0869	-67.749	-72.6318	-68.3594					192.4	-137.263	-123.901	-62.561	56.4575	317.383	707.397	1135.25	1599.73	1994.93	2369.38	2742.92	3096.31	3373.72
192.6	-22.583	-20.752	-28.0762	-18.9209	-29.2969	-29.9072	-37.2314	-40.8936	-56.1523	-56.7627	-48.8281	-64.0869	-68.3594					192.6	-68.9697	-67.749	-67.749	-72.0215	-69.5801	-68.3594	-69.5801	-69.5801	-65.3076	-67.749	-65.918	-75.6836	-66.5283					192.6	-137.873	-127.258	-62.8662	60.1196	318.604	700.378	1128.54	1601.56	1991.58	2368.77	2748.41	3100.28	3371.28
192.8	-25.6348	-23.1934	-21.3623	-25.0244	-31.7383	-29.9072	-39.6729	-43.335	-58.5938	-52.4902	-49.4385	-58.5938	-59.8145					192.8	-72.6318	-70.8008	-68.9697	-65.3076	-71.4111	-64.6973	-70.1904	-67.749	-66.5283	-64.6973	-65.3076	-70.1904	-69.5801					192.8	-142.146	-126.648	-59.2041	58.5938	316.467	693.97	1131.59	1601.87	1993.71	2373.66	2749.02	3110.35	3371.28
193	-18.3105	-17.0898	-26.2451	-21.9727	-30.5176	-25.0244	-41.5039	-40.2832	-58.5938	-53.7109	-50.0488	-59.2041	-65.3076					193	-70.1904	-72.6318	-67.1387	-68.3594	-71.4111	-65.918	-70.8008	-68.9697	-65.3076	-64.0869	-65.918	-72.6318	-64.6973					193	-138.178	-126.038	-61.6455	62.8662	317.688	699.768	1136.78	1602.17	1986.39	2377.32	2746.58	3111.57	3377.08
193.2	-25.6348	-21.9727	-24.4141	-19.5312	-32.3486	-32.3486	-40.2832	-39.6729	-54.9316	-56.1523	-50.6592	-62.8662	-61.6455					193.2	-68.3594	-72.6318	-68.3594	-71.4111	-68.3594	-65.3076	-69.5801	-70.8008	-67.1387	-62.8662	-65.3076	-65.918	-67.749					193.2	-143.061	-126.038	-64.0869	57.9834	314.636	700.684	1134.95	1604.92	1986.69	2379.76	2746.89	3110.96	3374.94
193.4	-22.583	-22.583	-28.6865	-26.8555	-30.5176	-31.7383	-43.335	-44.5557	-57.373	-49.4385	-46.9971	-62.2559	-61.6455					193.4	-73.2422	-69.5801	-70.8008	-67.749	-66.5283	-70.1904	-70.8008	-70.1904	-62.8662	-63.4766	-67.749	-70.1904	-69.5801					193.4	-143.977	-124.207	-67.4438	57.9834	313.721	698.853	1135.86	1603.39	1992.19	2377.01	2738.34	3124.39	3374.94
193.6	-20.752	-31.7383	-28.6865	-28.0762	-28.6865	-33.5693	-41.5039	-44.5557	-59.2041	-53.1006	-51.8799	-59.2041	-65.918					193.6	-68.3594	-73.2422	-70.8008	-65.918	-67.749	-67.749	-70.1904	-72.6318	-65.3076	-64.6973	-65.3076	-73.8525	-65.918					193.6	-143.671	-125.732	-64.6973	58.5938	314.331	699.158	1135.86	1610.72	1994.93	2383.42	2731.63	3119.2	3372.19
193.8	-25.0244	-23.8037	-29.9072	-26.2451	-31.7383	-25.0244	-41.5039	-41.5039	-59.8145	-60.4248	-51.2695	-54.3213	-65.918					193.8	-66.5283	-67.749	-68.3594	-73.2422	-64.6973	-64.6973	-66.5283	-70.1904	-65.3076	-62.8662	-70.1904	-70.8008	-64.0869					193.8	-142.756	-125.732	-65.918	57.9834	313.721	702.209	1134.34	1614.69	1996.15	2382.2	2738.34	3120.42	3375.85
194	-27.4658	-20.1416	-28.6865	-28.0762	-31.7383	-33.5693	-43.9453	-36.6211	-54.9316	-55.542	-50.6592	-63.4766	-62.8662					194	-69.5801	-68.3594	-68.9697	-65.918	-68.9697	-65.3076	-66.5283	-68.9697	-65.918	-64.6973	-65.3076	-70.8008	-68.9697					194	-137.873	-125.427	-62.561	58.8989	312.195	700.378	1137.39	1613.16	1990.66	2379.46	2747.19	3117.07	3367.31
194.2	-26.8555	-16.4795	-21.3623	-22.583	-33.5693	-28.0762	-36.6211	-40.2832	-55.542	-50.6592	-51.2695	-54.9316	-64.0869					194.2	-65.3076	-69.5801	-70.1904	-70.8008	-70.8008	-66.5283	-70.8008	-65.3076	-62.8662	-68.9697	-67.749	-71.4111	-66.5283					194.2	-141.535	-128.174	-62.561	56.1523	312.195	706.482	1139.22	1613.46	1990.05	2377.32	2750.85	3117.37	3371.58
194.4	-18.3105	-20.1416	-25.6348	-24.4141	-28.0762	-26.8555	-40.2832	-41.5039	-56.7627	-56.1523	-46.3867	-57.9834	-62.8662					194.4	-72.0215	-70.1904	-67.1387	-67.1387	-68.3594	-65.918	-71.4111	-66.5283	-65.918	-68.9697	-69.5801	-70.1904	-70.1904					194.4	-139.704	-126.343	-64.0869	57.9834	314.941	703.125	1139.83	1617.74	1989.44	2376.71	2751.46	3120.42	3370.36
194.6	-23.1934	-20.752	-31.7383	-23.1934	-34.1797	-22.583	-42.7246	-43.9453	-56.7627	-53.7109	-50.0488	-57.9834	-59.2041					194.6	-72.6318	-71.4111	-65.3076	-68.3594	-70.8008	-67.749	-67.1387	-70.1904	-67.749	-65.3076	-73.2422	-67.749	-70.1904					194.6	-139.094	-125.427	-62.561	62.2559	310.364	703.125	1140.14	1612.24	1993.1	2380.98	2746.28	3116.46	3374.33
194.8	-24.4141	-27.4658	-25.0244	-25.6348	-30.5176	-23.8037	-40.2832	-39.6729	-58.5938	-57.373	-46.9971	-60.4248	-57.373					194.8	-73.2422	-70.8008	-65.3076	-69.5801	-75.6836	-63.4766	-69.5801	-73.8525	-68.9697	-65.918	-65.3076	-73.2422	-73.2422					194.8	-138.178	-123.291	-61.9507	61.9507	307.312	706.177	1139.22	1612.85	1989.75	2378.23	2753.3	3114.93	3377.99
195	-23.1934	-25.6348	-26.8555	-26.2451	-25.6348	-24.4141	-40.8936	-39.6729	-54.3213	-49.4385	-45.166	-58.5938	-58.5938					195	-71.4111	-69.5801	-68.3594	-73.2422	-68.3594	-65.918	-70.8008	-68.3594	-68.3594	-65.3076	-70.8008	-71.4111	-66.5283					195	-139.704	-122.07	-63.7817	61.0352	310.364	705.261	1142.58	1617.74	1979.98	2374.57	2759.7	3119.81	3377.69
195.2	-25.6348	-34.1797	-28.6865	-26.2451	-25.6348	-24.4141	-39.6729	-39.6729	-55.542	-54.9316	-46.9971	-56.1523	-60.4248					195.2	-68.3594	-70.1904	-72.6318	-72.0215	-74.4629	-67.749	-65.918	-69.5801	-65.918	-63.4766	-65.918	-69.5801	-69.5801					195.2	-140.925	-118.103	-67.749	62.8662	309.448	706.177	1145.63	1614.07	1986.08	2377.01	2751.77	3114.01	3377.38
195.4	-20.752	-28.0762	-24.4141	-23.8037	-31.7383	-28.6865	-36.0107	-36.6211	-53.7109	-53.1006	-50.6592	-58.5938	-68.3594					195.4	-68.3594	-67.1387	-70.8008	-65.3076	-68.9697	-64.0869	-68.3594	-71.4111	-65.3076	-66.5283	-67.749	-68.9697	-67.749					195.4	-140.62	-126.343	-65.3076	59.5093	314.636	702.209	1144.1	1614.38	1986.08	2382.2	2752.38	3121.95	3380.13
195.6	-28.6865	-23.8037	-23.8037	-25.0244	-32.959	-26.8555	-42.1143	-43.9453	-58.5938	-58.5938	-48.2178	-59.2041	-58.5938					195.6	-67.749	-66.5283	-64.6973	-66.5283	-69.5801	-62.2559	-68.3594	-65.3076	-65.3076	-64.6973	-70.8008	-68.3594	-67.749					195.6	-139.704	-121.46	-66.8335	61.3403	310.364	698.853	1140.44	1618.04	1991.27	2384.95	2752.38	3124.39	3378.6
195.8	-23.8037	-23.1934	-26.8555	-26.2451	-35.4004	-31.7383	-40.8936	-43.335	-61.6455	-54.3213	-43.9453	-58.5938	-61.6455					195.8	-68.9697	-71.4111	-70.1904	-69.5801	-72.0215	-65.3076	-67.749	-68.9697	-70.1904	-65.3076	-69.5801	-70.8008	-68.9697					195.8	-142.756	-127.258	-64.0869	60.4248	309.143	703.43	1140.14	1611.02	1998.6	2383.42	2753.3	3117.68	3378.91
196	-21.3623	-21.3623	-29.2969	-23.8037	-27.4658	-30.5176	-33.5693	-41.5039	-60.4248	-51.2695	-51.8799	-65.918	-61.6455					196	-70.8008	-66.5283	-69.5801	-69.5801	-74.4629	-68.3594	-67.1387	-68.3594	-67.749	-64.0869	-71.4111	-73.2422	-68.9697					196	-133.906	-123.291	-64.0869	60.4248	316.162	707.397	1140.14	1612.55	2000.43	2389.53	2747.8	3123.47	3372.8
196.2	-25.6348	-21.9727	-33.5693	-25.0244	-29.2969	-31.7383	-46.9971	-41.5039	-58.5938	-50.6592	-51.8799	-59.2041	-56.1523					196.2	-69.5801	-69.5801	-69.5801	-68.9697	-72.0215	-66.5283	-68.3594	-75.0732	-69.5801	-59.2041	-68.3594	-73.2422	-64.0869					196.2	-133.601	-122.07	-66.8335	56.4575	317.993	705.872	1138.92	1608.89	2004.7	2384.64	2742	3128.66	3375.85
196.4	-19.5312	-23.8037	-24.4141	-29.9072	-27.4658	-21.3623	-40.8936	-40.2832	-57.373	-51.2695	-50.6592	-57.373	-60.4248					196.4	-67.1387	-68.9697	-73.2422	-67.1387	-68.9697	-66.5283	-67.749	-70.1904	-66.5283	-63.4766	-67.749	-72.6318	-65.3076					196.4	-136.958	-125.732	-64.6973	58.5938	315.552	706.787	1139.53	1608.58	2001.65	2396.55	2749.63	3128.97	3384.4
196.6	-21.3623	-21.9727	-28.6865	-25.0244	-28.6865	-26.2451	-40.8936	-40.8936	-56.1523	-53.1006	-43.9453	-53.7109	-65.918					196.6	-70.8008	-72.0215	-68.9697	-70.1904	-71.4111	-68.9697	-72.6318	-64.0869	-63.4766	-65.3076	-67.749	-70.1904	-68.3594					196.6	-139.704	-124.512	-66.8335	56.1523	313.721	702.209	1142.58	1611.33	2010.19	2399.29	2741.39	3128.05	3387.15
196.8	-23.8037	-25.6348	-25.6348	-26.8555	-33.5693	-30.5176	-36.0107	-41.5039	-54.3213	-51.2695	-43.9453	-57.9834	-67.749					196.8	-65.918	-73.2422	-69.5801	-65.918	-75.0732	-66.5283	-71.4111	-71.4111	-60.4248	-63.4766	-67.749	-69.5801	-70.8008					196.8	-139.704	-125.427	-63.7817	62.561	310.974	702.82	1143.8	1614.07	2007.45	2403.87	2749.33	3131.71	3392.94
197	-21.9727	-24.4141	-21.3623	-25.6348	-29.9072	-28.0762	-40.2832	-37.8418	-56.1523	-57.373	-51.2695	-62.2559	-61.0352					197	-70.8008	-70.1904	-68.9697	-72.6318	-72.6318	-64.6973	-71.4111	-68.9697	-64.6973	-63.4766	-71.4111	-68.3594	-68.9697					197	-143.366	-124.512	-64.3921	60.1196	312.5	703.43	1145.94	1613.46	2013.85	2405.09	2757.87	3140.26	3393.25
197.2	-25.6348	-23.1934	-26.8555	-20.752	-34.79	-28.0762	-41.5039	-34.79	-53.7109	-59.2041	-51.2695	-61.0352	-62.2559					197.2	-72.6318	-67.749	-68.9697	-69.5801	-72.6318	-70.1904	-66.5283	-70.1904	-66.5283	-59.8145	-65.918	-69.5801	-68.9697					197.2	-143.671	-124.207	-64.6973	58.2886	316.467	709.534	1143.8	1610.11	2017.52	2395.02	2761.84	3140.26	3399.35
197.4	-21.3623	-26.8555	-26.8555	-25.0244	-29.2969	-25.6348	-40.2832	-40.2832	-53.1006	-54.9316	-45.7764	-62.8662	-61.0352					197.4	-70.1904	-65.918	-70.1904	-67.749	-70.1904	-63.4766	-70.1904	-75.0732	-67.749	-65.3076	-68.9697	-73.8525	-68.3594					197.4	-140.62	-123.291	-66.5283	57.373	313.11	708.618	1145.02	1611.94	2009.58	2397.16	2764.59	3144.84	3396
197.6	-24.4141	-29.2969	-26.2451	-20.752	-23.8037	-24.4141	-40.2832	-44.5557	-61.0352	-55.542	-46.3867	-57.9834	-59.2041					197.6	-72.6318	-68.9697	-66.5283	-70.1904	-69.5801	-70.1904	-69.5801	-74.4629	-67.749	-61.0352	-73.8525	-68.9697	-70.8008					197.6	-142.451	-121.765	-66.8335	57.373	316.162	708.618	1145.02	1608.89	2011.11	2392.88	2764.59	3143.01	3402.4
197.8	-26.2451	-21.9727	-23.8037	-26.8555	-30.5176	-29.2969	-38.4521	-41.5039	-51.8799	-54.9316	-43.9453	-59.8145	-62.8662					197.8	-67.749	-67.1387	-68.9697	-66.5283	-67.749	-68.9697	-70.8008	-68.9697	-69.5801	-69.5801	-68.9697	-70.8008	-66.5283					197.8	-140.62	-121.155	-65.0024	63.7817	318.604	712.891	1142.88	1606.45	2010.19	2393.8	2778.02	3143.92	3413.09
198	-26.8555	-21.9727	-28.6865	-26.2451	-32.959	-30.5176	-45.166	-37.8418	-56.7627	-53.7109	-50.0488	-57.9834	-58.5938					198	-69.5801	-68.9697	-69.5801	-68.9697	-69.5801	-66.5283	-67.749	-65.918	-65.3076	-64.0869	-68.3594	-67.1387	-67.749					198	-144.892	-122.986	-65.3076	60.73	317.078	710.449	1144.71	1613.16	2006.84	2398.07	2779.24	3147.89	3409.12
198.2	-23.1934	-25.0244	-23.1934	-21.9727	-36.6211	-29.9072	-42.7246	-37.2314	-51.8799	-48.8281	-48.2178	-61.0352	-64.0869					198.2	-70.8008	-65.918	-70.1904	-67.749	-70.1904	-70.8008	-71.4111	-67.1387	-64.6973	-65.918	-61.6455	-68.9697	-68.9697					198.2	-140.009	-124.512	-63.7817	63.4766	317.383	712.28	1142.27	1607.67	2004.7	2405.4	2778.32	3153.38	3410.64
198.4	-21.9727	-23.8037	-26.2451	-28.6865	-35.4004	-26.2451	-39.6729	-39.6729	-56.7627	-54.9316	-45.166	-60.4248	-59.2041					198.4	-69.5801	-68.9697	-73.2422	-67.749	-72.6318	-70.8008	-72.0215	-65.918	-62.8662	-62.8662	-70.1904	-72.6318	-70.1904					198.4	-140.314	-126.953	-65.0024	60.73	320.74	716.248	1140.14	1614.69	2003.17	2404.79	2777.71	3148.5	3408.2
198.6	-28.0762	-20.752	-26.2451	-23.8037	-30.5176	-26.8555	-46.3867	-40.2832	-59.8145	-54.9316	-45.7764	-60.4248	-61.6455					198.6	-69.5801	-71.4111	-70.8008	-67.1387	-70.1904	-68.3594	-69.5801	-70.1904	-65.3076	-66.5283	-74.4629	-72.0215	-73.2422					198.6	-140.62	-128.479	-62.561	55.8472	319.519	713.501	1146.55	1617.74	2004.09	2400.51	2782.29	3144.53	3410.34
198.8	-21.3623	-24.4141	-27.4658	-19.5312	-29.9072	-31.7383	-43.335	-40.2832	-56.7627	-51.2695	-43.9453	-59.8145	-68.3594					198.8	-70.1904	-70.1904	-67.749	-61.0352	-72.0215	-65.3076	-70.8008	-68.9697	-64.6973	-64.0869	-71.4111	-72.6318	-68.9697					198.8	-138.178	-125.732	-64.6973	57.6782	318.909	712.585	1142.58	1616.82	2010.19	2394.71	2788.39	3154.3	3415.53
199	-23.1934	-23.1934	-25.0244	-20.752	-29.2969	-29.2969	-43.9453	-39.6729	-58.5938	-51.2695	-47.6074	-61.0352	-64.6973					199	-70.8008	-65.3076	-70.8008	-67.1387	-70.1904	-66.5283	-70.1904	-69.5801	-64.0869	-65.3076	-66.5283	-67.749	-71.4111					199	-139.399	-126.648	-61.9507	57.373	319.214	716.248	1137.7	1611.94	2005.62	2395.94	2789	3157.35	3425.6
199.2	-24.4141	-25.0244	-25.0244	-21.9727	-25.6348	-27.4658	-43.335	-40.8936	-50.0488	-57.9834	-46.9971	-62.8662	-61.6455					199.2	-70.1904	-66.5283	-70.1904	-65.918	-70.1904	-67.749	-71.4111	-70.1904	-64.0869	-69.5801	-65.918	-71.4111	-65.918					199.2	-139.399	-130.005	-62.561	59.8145	322.571	712.891	1144.41	1616.82	2007.14	2394.41	2785.34	3157.65	3418.58
199.4	-23.1934	-23.1934	-26.2451	-23.8037	-31.7383	-28.6865	-38.4521	-44.5557	-51.8799	-59.8145	-51.2695	-62.8662	-60.4248					199.4	-67.749	-68.3594	-70.1904	-69.5801	-71.4111	-67.749	-68.3594	-68.9697	-65.3076	-65.3076	-67.749	-65.3076	-68.9697					199.4	-143.671	-127.563	-64.6973	59.2041	319.519	716.553	1142.88	1622.92	2008.97	2402.04	2788.09	3156.43	3416.75
199.6	-26.8555	-25.6348	-28.0762	-22.583	-32.3486	-29.9072	-39.0625	-36.6211	-57.373	-57.373	-47.6074	-57.373	-64.0869					199.6	-68.9697	-70.1904	-65.918	-65.918	-66.5283	-67.1387	-70.1904	-65.3076	-62.8662	-65.3076	-62.8662	-71.4111	-72.6318					199.6	-143.977	-128.479	-61.3403	60.4248	321.35	714.722	1145.32	1624.45	2010.19	2408.14	2794.19	3156.74	3414.31
199.8	-19.5312	-23.1934	-28.6865	-23.1934	-27.4658	-28.0762	-40.2832	-43.335	-56.7627	-49.4385	-49.4385	-54.9316	-65.3076					199.8	-73.2422	-72.6318	-70.8008	-57.9834	-69.5801	-70.8008	-72.0215	-68.3594	-61.0352	-65.3076	-71.4111	-68.3594	-74.4629					199.8	-143.061	-127.869	-64.3921	59.8145	319.824	713.806	1140.14	1627.81	2009.89	2400.51	2796.63	3158.57	3410.03
200	-19.5312	-22.583	-31.7383	-21.9727	-26.8555	-31.7383	-40.2832	-39.0625	-56.7627	-49.4385	-49.4385	-58.5938	-62.2559					200	-69.5801	-69.5801	-68.3594	-71.4111	-70.1904	-72.6318	-67.749	-67.1387	-66.5283	-65.3076	-70.8008	-69.5801	-70.8008					200	-144.282	-130.31	-61.0352	57.373	321.045	722.351	1142.88	1623.54	2012.94	2402.95	2793.88	3155.52	3409.73
200.2	-23.1934	-26.8555	-28.0762	-21.9727	-26.8555	-27.4658	-39.6729	-43.335	-58.5938	-53.7109	-44.5557	-56.7627	-59.8145					200.2	-72.0215	-68.3594	-76.2939	-68.3594	-70.1904	-68.3594	-68.3594	-68.9697	-68.3594	-63.4766	-67.749	-70.1904	-70.1904					200.2	-142.756	-126.953	-68.3594	59.8145	325.928	717.468	1145.02	1625.06	2010.8	2396.55	2800.6	3146.97	3412.17
200.4	-23.1934	-25.6348	-28.6865	-29.2969	-26.2451	-29.9072	-40.8936	-36.0107	-58.5938	-58.5938	-44.5557	-59.8145	-62.8662					200.4	-66.5283	-70.8008	-70.1904	-68.9697	-70.1904	-67.1387	-68.9697	-68.9697	-66.5283	-65.918	-64.0869	-72.0215	-67.749					200.4	-143.061	-123.596	-64.3921	59.5093	325.623	703.43	1143.49	1631.77	2012.02	2398.07	2800.9	3145.75	3414.31
200.6	-26.2451	-28.6865	-25.0244	-23.8037	-33.5693	-28.0762	-44.5557	-48.2178	-61.0352	-54.9316	-46.9971	-61.0352	-65.3076					200.6	-69.5801	-68.9697	-67.749	-66.5283	-70.8008	-65.3076	-70.1904	-71.4111	-65.3076	-66.5283	-65.3076	-72.6318	-66.5283					200.6	-140.009	-130.31	-63.1714	60.4248	321.655	707.703	1145.32	1628.72	2018.43	2399.29	2797.85	3147.89	3411.87
200.8	-25.0244	-23.1934	-20.1416	-20.752	-32.3486	-26.2451	-43.9453	-39.0625	-59.2041	-54.9316	-55.542	-54.3213	-64.0869					200.8	-69.5801	-72.6318	-67.749	-68.9697	-73.2422	-68.9697	-70.1904	-65.3076	-61.0352	-65.3076	-68.3594	-70.8008	-73.8525					200.8	-136.347	-123.291	-70.1904	61.9507	323.486	712.585	1148.68	1633	2027.28	2408.75	2799.38	3159.48	3426.21
201	-26.2451	-27.4658	-28.0762	-21.3623	-36.6211	-30.5176	-40.2832	-38.4521	-53.7109	-53.1006	-52.4902	-60.4248	-65.3076					201	-68.9697	-68.3594	-61.0352	-66.5283	-69.5801	-70.1904	-72.0215	-64.6973	-65.3076	-68.9697	-69.5801	-68.3594	-68.9697					201	-139.094	-126.038	-68.9697	60.4248	319.519	712.891	1144.41	1627.81	2030.94	2407.23	2809.45	3159.18	3430.48
201.2	-15.2588	-21.9727	-28.0762	-26.2451	-29.2969	-29.2969	-40.8936	-39.0625	-51.8799	-50.6592	-45.166	-60.4248	-64.6973					201.2	-70.1904	-68.3594	-70.8008	-67.1387	-70.1904	-69.5801	-70.1904	-66.5283	-68.9697	-65.918	-70.8008	-70.1904	-71.4111					201.2	-137.568	-126.038	-68.0542	63.4766	319.824	714.417	1152.04	1633	2034.61	2406.31	2808.23	3154.3	3426.82
201.4	-18.3105	-20.752	-28.6865	-25.6348	-29.2969	-28.0762	-40.8936	-39.0625	-54.9316	-54.9316	-46.3867	-59.8145	-61.0352					201.4	-69.5801	-66.5283	-72.0215	-68.3594	-67.749	-68.9697	-67.749	-68.9697	-64.0869	-65.918	-70.1904	-70.8008	-73.8525					201.4	-142.146	-119.629	-65.0024	68.0542	320.435	712.585	1154.17	1636.66	2041.02	2408.14	2813.42	3153.69	3417.66
201.6	-24.4141	-25.0244	-25.0244	-24.4141	-27.4658	-29.9072	-38.4521	-37.2314	-59.2041	-59.2041	-43.9453	-57.373	-66.5283					201.6	-73.2422	-65.918	-70.8008	-70.1904	-65.918	-68.9697	-68.9697	-67.749	-66.5283	-64.6973	-70.1904	-76.2939	-70.8008					201.6	-143.977	-127.869	-63.7817	66.5283	317.993	709.839	1152.65	1641.54	2039.18	2410.28	2814.33	3156.13	3427.43
201.8	-23.8037	-25.0244	-27.4658	-29.9072	-30.5176	-29.9072	-42.1143	-45.7764	-54.9316	-56.7627	-45.7764	-57.9834	-63.4766					201.8	-65.3076	-71.4111	-67.1387	-69.5801	-73.8525	-69.5801	-68.9697	-68.9697	-68.3594	-64.0869	-68.3594	-72.6318	-68.9697					201.8	-138.483	-126.953	-65.0024	64.3921	323.486	712.585	1153.26	1630.55	2033.39	2409.67	2810.97	3157.96	3424.38
202	-18.9209	-28.0762	-28.0762	-25.6348	-29.9072	-31.7383	-40.8936	-39.6729	-55.542	-55.542	-47.6074	-59.8145	-70.8008					202	-68.3594	-68.3594	-68.3594	-70.8008	-70.8008	-69.5801	-75.0732	-69.5801	-62.8662	-65.918	-68.9697	-75.0732	-67.749					202	-136.042	-126.648	-66.8335	62.561	322.266	714.722	1163.02	1631.16	2029.42	2404.48	2804.26	3156.74	3422.85
202.2	-22.583	-24.4141	-29.9072	-23.1934	-29.9072	-34.79	-42.7246	-41.5039	-58.5938	-57.9834	-49.4385	-60.4248	-65.3076					202.2	-71.4111	-68.3594	-68.9697	-71.4111	-70.8008	-69.5801	-73.8525	-62.8662	-64.6973	-63.4766	-70.1904	-72.0215	-70.1904					202.2	-140.62	-129.7	-65.6128	59.2041	322.266	715.637	1156.31	1636.35	2033.69	2421.57	2807.01	3162.23	3419.8
202.4	-25.6348	-17.0898	-25.0244	-21.3623	-27.4658	-25.6348	-39.0625	-40.8936	-53.7109	-57.9834	-54.9316	-65.3076	-65.918					202.4	-68.9697	-70.1904	-65.918	-67.749	-73.8525	-71.4111	-67.749	-65.3076	-66.5283	-62.8662	-65.918	-74.4629	-68.3594					202.4	-136.958	-127.258	-67.749	64.3921	324.707	717.773	1158.14	1632.08	2033.69	2429.2	2803.34	3164.67	3420.41
202.6	-25.6348	-21.3623	-21.9727	-21.9727	-35.4004	-28.6865	-43.335	-43.9453	-56.1523	-55.542	-47.6074	-60.4248	-65.3076					202.6	-72.6318	-70.1904	-70.1904	-67.749	-65.918	-69.5801	-72.0215	-68.9697	-67.749	-58.5938	-71.4111	-69.5801	-72.6318					202.6	-140.314	-122.375	-63.7817	60.1196	324.402	715.332	1163.33	1629.33	2035.52	2427.37	2803.65	3171.08	3422.85
202.8	-20.752	-23.1934	-25.6348	-23.8037	-35.4004	-25.0244	-43.9453	-39.6729	-55.542	-51.8799	-52.4902	-59.2041	-62.2559					202.8	-70.1904	-69.5801	-68.9697	-67.749	-67.1387	-71.4111	-70.1904	-70.8008	-65.918	-64.0869	-68.9697	-65.918	-73.8525					202.8	-138.178	-127.258	-66.2231	61.9507	326.538	710.449	1162.72	1626.89	2042.85	2434.08	2803.04	3173.22	3433.53
203	-19.5312	-21.3623	-29.2969	-26.8555	-32.3486	-26.2451	-38.4521	-36.6211	-56.7627	-58.5938	-46.3867	-58.5938	-67.749					203	-67.749	-68.3594	-65.3076	-67.749	-69.5801	-65.918	-70.8008	-68.9697	-67.749	-65.3076	-70.8008	-67.749	-74.4629					203	-140.009	-124.512	-62.8662	58.8989	326.538	714.111	1158.45	1627.81	2038.57	2430.73	2799.38	3174.44	3423.46
203.2	-25.0244	-29.2969	-26.2451	-26.2451	-29.2969	-30.5176	-41.5039	-38.4521	-52.4902	-55.542	-43.335	-59.2041	-70.1904					203.2	-72.6318	-71.4111	-71.4111	-68.3594	-68.9697	-70.1904	-68.9697	-70.1904	-65.918	-67.749	-72.6318	-71.4111	-71.4111					203.2	-141.84	-124.512	-63.7817	61.6455	328.369	716.248	1160.58	1627.2	2046.2	2425.54	2799.99	3168.03	3427.12
203.4	-23.1934	-25.0244	-24.4141	-23.8037	-32.3486	-34.1797	-43.9453	-34.79	-50.0488	-57.9834	-46.9971	-56.7627	-67.749					203.4	-71.4111	-65.918	-71.4111	-68.3594	-73.8525	-65.918	-69.5801	-68.9697	-64.0869	-67.749	-73.8525	-73.2422	-74.4629					203.4	-140.925	-126.038	-71.4111	61.0352	329.285	716.248	1157.53	1629.03	2047.42	2424.62	2798.77	3164.98	3433.84
203.6	-26.2451	-21.9727	-21.3623	-26.2451	-33.5693	-29.2969	-39.0625	-40.8936	-54.9316	-53.7109	-49.4385	-55.542	-67.749					203.6	-73.2422	-70.8008	-70.8008	-67.749	-68.9697	-65.918	-68.3594	-68.3594	-65.918	-65.3076	-67.749	-71.4111	-73.8525					203.6	-141.84	-123.901	-62.561	65.3076	326.538	713.501	1158.45	1631.16	2048.65	2427.98	2801.51	3167.11	3431.7
203.8	-25.0244	-17.7002	-26.8555	-26.2451	-34.79	-26.8555	-43.335	-39.0625	-60.4248	-63.4766	-48.2178	-55.542	-67.749					203.8	-70.1904	-68.3594	-69.5801	-66.5283	-72.6318	-70.8008	-68.3594	-67.749	-66.5283	-64.6973	-68.3594	-70.1904	-78.125					203.8	-142.146	-121.765	-65.6128	62.8662	328.674	711.975	1156.31	1631.47	2051.7	2427.67	2803.34	3171.39	3437.5
204	-23.1934	-23.8037	-31.7383	-20.752	-36.0107	-26.2451	-44.5557	-40.2832	-56.7627	-56.1523	-48.2178	-59.8145	-65.918					204	-75.0732	-67.749	-70.8008	-72.0215	-68.3594	-68.3594	-70.8008	-68.9697	-68.3594	-59.2041	-70.1904	-68.3594	-73.2422					204	-141.535	-124.512	-65.3076	58.8989	325.317	714.417	1155.09	1630.25	2049.87	2427.98	2813.72	3170.17	3438.11
204.2	-26.8555	-21.9727	-29.9072	-22.583	-29.9072	-30.5176	-39.0625	-45.166	-53.7109	-53.7109	-46.9971	-59.2041	-64.6973					204.2	-68.9697	-68.9697	-68.9697	-70.8008	-71.4111	-70.8008	-69.5801	-68.9697	-70.8008	-64.6973	-72.6318	-67.1387	-70.1904					204.2	-143.366	-119.629	-68.3594	56.4575	330.2	713.196	1152.65	1633.61	2048.65	2431.64	2815.55	3154.6	3443.91
204.4	-23.1934	-28.0762	-28.6865	-24.4141	-34.79	-29.2969	-36.6211	-40.8936	-54.3213	-57.373	-45.166	-61.0352	-64.0869					204.4	-70.8008	-68.3594	-75.0732	-69.5801	-68.9697	-71.4111	-69.5801	-69.5801	-64.0869	-68.3594	-71.4111	-69.5801	-70.1904					204.4	-140.314	-121.46	-68.3594	61.6455	325.317	720.215	1156.31	1630.86	2043.46	2427.67	2810.36	3160.4	3441.47
204.6	-27.4658	-21.9727	-25.0244	-28.0762	-31.7383	-25.6348	-39.6729	-39.6729	-53.7109	-55.542	-50.0488	-60.4248	-63.4766					204.6	-70.8008	-66.5283	-71.4111	-71.4111	-73.8525	-68.9697	-70.8008	-72.0215	-67.1387	-64.0869	-69.5801	-71.4111	-69.5801					204.6	-142.756	-123.901	-68.3594	65.6128	326.233	719.91	1158.45	1629.03	2043.46	2428.89	2819.52	3165.89	3445.43
204.8	-23.1934	-20.1416	-27.4658	-26.8555	-34.1797	-29.2969	-43.335	-40.8936	-53.1006	-59.2041	-50.0488	-61.0352	-66.5283					204.8	-67.1387	-71.4111	-73.2422	-70.1904	-71.4111	-67.749	-71.4111	-70.1904	-65.918	-65.3076	-70.1904	-70.1904	-75.0732					204.8	-149.165	-125.427	-66.5283	62.561	319.519	718.079	1159.06	1625.06	2040.41	2430.73	2820.74	3171.08	3450.32
205	-17.7002	-20.752	-23.8037	-21.9727	-29.9072	-32.3486	-38.4521	-37.8418	-56.7627	-54.9316	-52.4902	-57.9834	-67.1387					205	-70.1904	-66.5283	-67.1387	-66.5283	-70.8008	-64.6973	-68.9697	-71.4111	-66.5283	-68.9697	-68.3594	-67.749	-72.6318					205	-146.113	-130.31	-64.3921	64.3921	327.454	714.417	1160.28	1629.64	2036.44	2426.45	2821.96	3171.08	3451.54
205.2	-22.583	-24.4141	-25.6348	-20.752	-32.959	-27.4658	-40.8936	-46.3867	-53.1006	-59.2041	-54.3213	-62.8662	-65.3076					205.2	-68.3594	-70.8008	-67.749	-69.5801	-69.5801	-72.0215	-71.4111	-72.6318	-70.1904	-66.5283	-68.3594	-72.6318	-73.8525					205.2	-147.944	-126.953	-64.3921	65.6128	330.505	712.28	1159.36	1628.11	2036.74	2429.81	2821.66	3178.1	3450.01
205.4	-20.752	-19.5312	-28.0762	-19.5312	-26.8555	-26.2451	-38.4521	-49.4385	-57.373	-61.0352	-45.7764	-62.2559	-64.6973					205.4	-70.8008	-70.8008	-68.9697	-70.8008	-69.5801	-66.5283	-65.918	-70.8008	-68.9697	-64.0869	-66.5283	-71.4111	-77.5146					205.4	-141.535	-128.784	-69.2749	65.918	325.317	719.91	1161.8	1636.66	2036.13	2425.84	2821.04	3178.71	3454.59
205.6	-23.8037	-23.1934	-25.6348	-25.6348	-26.2451	-26.2451	-47.6074	-40.8936	-53.7109	-56.7627	-43.335	-61.0352	-61.6455					205.6	-70.8008	-67.749	-65.918	-73.2422	-67.749	-67.749	-67.749	-75.0732	-67.1387	-64.0869	-68.9697	-68.9697	-74.4629					205.6	-140.62	-128.479	-67.4438	64.0869	325.317	717.773	1160.58	1636.35	2043.15	2428.59	2824.4	3178.41	3459.47
205.8	-18.9209	-21.3623	-25.6348	-24.4141	-29.2969	-32.959	-43.335	-38.4521	-56.1523	-58.5938	-46.9971	-62.2559	-68.3594					205.8	-70.8008	-67.1387	-69.5801	-67.749	-70.8008	-72.6318	-69.5801	-70.1904	-69.5801	-64.6973	-70.8008	-69.5801	-68.9697					205.8	-137.568	-126.953	-67.749	63.4766	325.317	716.858	1157.23	1629.94	2053.22	2427.67	2824.4	3180.85	3462.83
206	-20.1416	-26.8555	-28.0762	-22.583	-31.7383	-31.7383	-40.2832	-39.6729	-53.1006	-55.542	-51.8799	-56.1523	-66.5283					206	-70.1904	-68.9697	-67.749	-68.3594	-70.8008	-62.8662	-72.6318	-68.9697	-63.4766	-65.3076	-70.1904	-73.8525	-71.4111					206	-139.094	-126.953	-66.5283	63.7817	329.59	719.299	1158.45	1630.86	2050.17	2429.81	2828.98	3178.71	3466.8
206.2	-21.3623	-23.1934	-26.8555	-23.1934	-29.9072	-35.4004	-36.0107	-40.2832	-54.9316	-57.9834	-45.166	-55.542	-64.6973					206.2	-70.8008	-69.5801	-68.3594	-62.8662	-67.749	-65.918	-72.6318	-67.1387	-72.6318	-61.0352	-70.1904	-69.5801	-70.1904					206.2	-140.62	-126.648	-63.7817	64.3921	327.148	726.318	1159.36	1628.72	2051.7	2437.74	2827.45	3174.44	3466.49
206.4	-23.1934	-18.9209	-25.6348	-25.0244	-34.1797	-28.0762	-40.8936	-45.166	-53.7109	-59.8145	-44.5557	-61.0352	-59.2041					206.4	-69.5801	-68.3594	-71.4111	-66.5283	-71.4111	-64.0869	-68.3594	-64.6973	-68.3594	-64.6973	-70.1904	-69.5801	-71.4111					206.4	-143.671	-126.648	-66.5283	64.0869	332.947	727.539	1157.23	1629.33	2056.88	2435	2830.81	3176.57	3460.08
206.6	-23.8037	-18.3105	-23.8037	-25.0244	-32.3486	-29.9072	-42.7246	-43.335	-50.0488	-56.7627	-46.9971	-64.0869	-63.4766					206.6	-68.9697	-70.8008	-72.0215	-67.749	-65.3076	-66.5283	-67.749	-68.3594	-69.5801	-67.1387	-67.749	-73.8525	-70.8008					206.6	-142.146	-128.174	-63.7817	66.5283	331.421	726.929	1162.72	1626.59	2057.19	2432.25	2833.25	3182.37	3469.54
206.8	-24.4141	-24.4141	-27.4658	-19.5312	-29.2969	-25.0244	-41.5039	-42.1143	-55.542	-59.8145	-48.8281	-63.4766	-62.8662					206.8	-68.3594	-68.9697	-72.6318	-74.4629	-69.5801	-70.1904	-67.1387	-70.1904	-68.3594	-64.6973	-71.4111	-75.0732	-70.1904					206.8	-144.282	-128.784	-64.0869	67.1387	328.979	724.792	1159.97	1629.33	2054.44	2433.78	2836.91	3181.15	3472.29
207	-20.1416	-23.8037	-25.6348	-28.0762	-25.6348	-25.6348	-43.9453	-44.5557	-58.5938	-56.1523	-48.2178	-59.2041	-67.1387					207	-72.6318	-70.8008	-68.9697	-69.5801	-70.1904	-68.9697	-69.5801	-68.9697	-64.6973	-63.4766	-69.5801	-72.6318	-71.4111					207	-143.671	-129.395	-63.4766	62.8662	327.454	726.318	1163.33	1628.72	2057.19	2443.54	2839.36	3184.81	3473.51
207.2	-22.583	-26.8555	-25.0244	-23.1934	-33.5693	-26.2451	-43.9453	-42.7246	-51.8799	-54.9316	-48.8281	-65.3076	-69.5801					207.2	-67.1387	-67.1387	-70.8008	-67.1387	-73.2422	-67.749	-66.5283	-68.3594	-65.3076	-62.8662	-73.2422	-67.749	-73.2422					207.2	-141.535	-130.31	-65.0024	66.8335	324.707	726.929	1161.19	1630.86	2059.33	2438.35	2841.8	3192.44	3472.29
207.4	-19.5312	-23.8037	-26.8555	-29.2969	-31.7383	-33.5693	-33.5693	-39.6729	-50.0488	-55.542	-51.8799	-59.8145	-60.4248					207.4	-71.4111	-72.0215	-65.3076	-70.8008	-70.1904	-66.5283	-71.4111	-68.9697	-62.8662	-65.3076	-71.4111	-66.5283	-74.4629					207.4	-143.061	-127.258	-69.8852	68.3594	327.759	728.149	1165.47	1636.35	2057.5	2434.39	2837.83	3191.83	3470.15
207.6	-26.8555	-15.8691	-19.5312	-25.0244	-27.4658	-31.7383	-39.6729	-37.8418	-50.0488	-54.3213	-53.1006	-61.0352	-68.3594					207.6	-70.8008	-67.749	-66.5283	-68.3594	-68.9697	-73.2422	-75.0732	-67.749	-67.1387	-67.749	-68.3594	-68.9697	-76.9043					207.6	-140.009	-126.038	-68.6646	67.4438	330.811	726.318	1163.64	1646.12	2062.99	2437.44	2842.1	3195.5	3471.68
207.8	-25.0244	-23.8037	-20.752	-26.2451	-28.6865	-26.2451	-46.9971	-41.5039	-57.373	-53.1006	-50.6592	-56.7627	-66.5283					207.8	-68.3594	-65.3076	-67.1387	-71.4111	-68.9697	-66.5283	-70.8008	-68.9697	-63.4766	-65.3076	-70.1904	-70.1904	-73.8525					207.8	-137.568	-125.427	-69.5801	66.2231	330.2	728.76	1164.86	1653.14	2058.41	2436.83	2840.58	3202.82	3469.24
208	-21.9727	-20.1416	-26.2451	-23.8037	-30.5176	-28.6865	-43.335	-43.335	-62.8662	-56.1523	-46.9971	-55.542	-64.6973					208	-70.1904	-70.8008	-67.749	-68.9697	-67.749	-65.3076	-70.8008	-73.2422	-68.9697	-61.6455	-68.9697	-73.8525	-74.4629					208	-140.62	-126.953	-69.5801	65.0024	325.928	726.013	1168.21	1659.55	2059.94	2435	2840.88	3200.07	3477.78
208.2	-18.3105	-25.0244	-25.0244	-26.2451	-26.8555	-28.0762	-40.8936	-48.2178	-56.1523	-51.2695	-49.4385	-61.6455	-63.4766					208.2	-72.6318	-70.1904	-69.5801	-70.1904	-68.9697	-66.5283	-74.4629	-70.1904	-66.5283	-64.6973	-70.1904	-71.4111	-76.2939					208.2	-139.399	-127.563	-70.1904	63.7817	327.148	725.403	1168.82	1664.43	2066.04	2432.25	2852.48	3200.99	3475.95
208.4	-21.3623	-19.5312	-29.2969	-20.1416	-29.9072	-28.0762	-39.6729	-40.2832	-56.1523	-56.1523	-49.4385	-61.0352	-64.6973					208.4	-71.4111	-64.6973	-65.918	-66.5283	-69.5801	-67.1387	-68.3594	-74.4629	-65.3076	-65.3076	-65.918	-70.1904	-73.8525					208.4	-142.146	-130.31	-68.3594	64.6973	328.369	723.572	1173.1	1653.14	2062.99	2439.58	2850.95	3197.02	3481.45
208.6	-27.4658	-25.6348	-25.6348	-25.0244	-29.9072	-26.8555	-43.9453	-38.4521	-54.9316	-56.7627	-53.7109	-59.8145	-63.4766					208.6	-68.9697	-68.3594	-70.1904	-68.9697	-69.5801	-65.918	-68.9697	-70.8008	-68.9697	-65.3076	-68.9697	-67.1387	-75.0732					208.6	-141.23	-128.784	-66.5283	67.4438	328.979	723.877	1180.11	1653.44	2062.99	2433.47	2848.21	3198.85	3489.38
208.8	-24.4141	-25.0244	-25.0244	-26.8555	-32.3486	-29.9072	-43.9453	-40.2832	-56.1523	-55.542	-55.542	-63.4766	-62.2559					208.8	-69.5801	-72.0215	-70.1904	-65.918	-69.5801	-68.3594	-70.1904	-67.749	-64.0869	-66.5283	-65.918	-68.9697	-72.6318					208.8	-143.977	-127.563	-67.4438	64.3921	333.557	723.877	1176.76	1651.31	2065.43	2437.13	2838.75	3195.8	3486.94
209	-25.6348	-23.8037	-28.0762	-23.1934	-29.2969	-24.4141	-41.5039	-41.5039	-51.8799	-56.1523	-50.6592	-61.0352	-65.918					209	-67.1387	-69.5801	-69.5801	-64.6973	-69.5801	-71.4111	-68.9697	-70.8008	-62.8662	-65.918	-68.9697	-70.8008	-71.4111					209	-143.977	-129.089	-63.4766	66.2231	330.811	727.539	1175.23	1652.22	2066.96	2434.69	2845.15	3199.77	3499.76
209.2	-20.1416	-21.9727	-25.6348	-21.9727	-29.2969	-25.6348	-43.9453	-42.7246	-58.5938	-58.5938	-48.8281	-54.9316	-67.1387					209.2	-67.1387	-70.1904	-71.4111	-68.3594	-70.8008	-70.1904	-71.4111	-71.4111	-70.8008	-64.0869	-67.749	-73.2422	-74.4629					209.2	-141.23	-130.92	-63.4766	64.0869	332.031	726.318	1177.37	1655.58	2065.12	2440.8	2844.85	3200.07	3488.77
209.4	-20.752	-23.8037	-28.0762	-25.6348	-31.7383	-25.0244	-44.5557	-43.9453	-56.7627	-56.1523	-43.9453	-58.5938	-65.3076					209.4	-70.8008	-61.0352	-67.749	-68.9697	-67.1387	-68.3594	-72.6318	-67.749	-68.9697	-64.6973	-71.4111	-73.2422	-75.0732					209.4	-144.892	-129.089	-65.918	62.561	339.966	729.98	1177.06	1650.39	2063.6	2446.59	2831.42	3199.16	3480.53
209.6	-23.8037	-22.583	-25.0244	-21.9727	-28.6865	-29.2969	-41.5039	-46.3867	-59.2041	-59.2041	-47.6074	-60.4248	-63.4766					209.6	-70.8008	-67.749	-65.918	-73.8525	-70.1904	-64.6973	-70.1904	-67.749	-67.1387	-67.749	-70.1904	-75.0732	-70.1904					209.6	-144.587	-131.836	-66.5283	64.6973	335.693	722.656	1179.5	1651.61	2062.38	2448.73	2832.34	3197.94	3483.28
209.8	-26.8555	-25.6348	-27.4658	-25.0244	-28.6865	-31.7383	-42.1143	-40.8936	-58.5938	-56.7627	-53.1006	-56.7627	-63.4766					209.8	-69.5801	-66.5283	-65.3076	-71.4111	-73.8525	-68.3594	-71.4111	-72.6318	-66.5283	-63.4766	-70.1904	-70.8008	-70.1904					209.8	-146.418	-128.174	-59.5093	64.0869	330.505	723.877	1178.28	1653.75	2062.68	2444.76	2834.17	3199.77	3479.92
210	-24.4141	-25.0244	-24.4141	-22.583	-31.7383	-25.6348	-40.8936	-43.9453	-50.0488	-59.2041	-52.4902	-59.2041	-60.4248					210	-68.3594	-67.1387	-68.3594	-70.1904	-67.749	-70.1904	-73.2422	-67.1387	-69.5801	-64.0869	-70.1904	-69.5801	-69.5801					210	-144.587	-132.141	-60.4248	65.6128	328.674	722.351	1179.81	1652.53	2056.88	2444.15	2834.78	3204.65	3486.63
210.2	-23.8037	-21.9727	-25.0244	-22.583	-32.3486	-23.1934	-40.2832	-45.7764	-55.542	-54.3213	-50.6592	-56.7627	-62.8662					210.2	-67.749	-74.4629	-70.1904	-73.2422	-75.0732	-70.1904	-71.4111	-66.5283	-67.749	-67.749	-68.3594	-69.5801	-73.2422					210.2	-143.977	-128.479	-65.918	68.6646	325.928	723.572	1179.2	1652.53	2065.43	2445.98	2845.76	3204.96	3483.89
210.4	-19.5312	-23.1934	-23.1934	-22.583	-34.79	-32.3486	-41.5039	-42.1143	-54.3213	-53.7109	-53.1006	-61.0352	-67.749					210.4	-65.918	-70.1904	-67.749	-69.5801	-69.5801	-70.1904	-68.9697	-65.3076	-70.1904	-59.2041	-72.0215	-70.1904	-75.0732					210.4	-143.061	-131.836	-60.73	67.4438	332.336	726.013	1185.61	1651.31	2063.29	2452.39	2849.73	3210.75	3475.95
210.6	-23.8037	-26.2451	-25.6348	-18.9209	-29.9072	-28.6865	-40.8936	-45.7764	-51.8799	-57.373	-41.5039	-64.0869	-64.0869					210.6	-72.6318	-64.0869	-70.8008	-70.1904	-72.6318	-64.6973	-68.9697	-68.9697	-67.1387	-62.2559	-66.5283	-68.9697	-70.8008					210.6	-143.061	-126.648	-64.3921	65.3076	331.421	730.286	1182.25	1646.73	2065.43	2466.13	2848.82	3204.96	3480.53
210.8	-24.4141	-25.0244	-25.0244	-25.6348	-31.7383	-27.4658	-41.5039	-43.335	-61.0352	-54.9316	-50.0488	-56.1523	-62.8662					210.8	-68.3594	-64.6973	-69.5801	-71.4111	-72.6318	-66.5283	-70.1904	-68.9697	-67.749	-70.1904	-72.6318	-72.6318	-72.0215					210.8	-148.859	-130.005	-64.0869	66.5283	328.369	734.863	1184.08	1655.58	2070.31	2457.58	2854.92	3206.79	3476.56
211	-18.9209	-23.1934	-27.4658	-25.0244	-31.7383	-29.9072	-40.8936	-42.7246	-58.5938	-54.3213	-50.6592	-61.6455	-68.3594					211	-69.5801	-65.3076	-66.5283	-65.918	-68.3594	-68.3594	-71.4111	-69.5801	-72.6318	-64.6973	-70.8008	-69.5801	-70.8008					211	-143.671	-134.277	-67.4438	63.1714	326.538	734.253	1187.13	1655.88	2067.57	2452.09	2848.82	3207.7	3477.17
211.2	-24.4141	-28.6865	-28.6865	-28.0762	-26.2451	-30.5176	-38.4521	-38.4521	-55.542	-54.9316	-49.4385	-55.542	-64.0869					211.2	-72.6318	-68.3594	-76.2939	-70.8008	-68.9697	-65.918	-69.5801	-68.3594	-64.6973	-63.4766	-66.5283	-68.9697	-71.4111					211.2	-145.197	-130.31	-68.6646	66.8335	331.421	735.168	1184.69	1653.75	2070.62	2446.9	2855.22	3211.67	3472.29
211.4	-26.2451	-20.1416	-25.0244	-27.4658	-26.2451	-30.5176	-40.8936	-40.8936	-54.3213	-57.9834	-50.6592	-60.4248	-67.749					211.4	-64.6973	-70.1904	-72.0215	-69.5801	-71.4111	-68.9697	-70.8008	-66.5283	-67.1387	-64.6973	-65.3076	-68.9697	-73.2422					211.4	-146.113	-129.089	-62.561	65.6128	329.895	734.863	1189.88	1649.78	2071.23	2444.46	2855.22	3207.7	3481.14
211.6	-23.1934	-19.5312	-24.4141	-26.8555	-26.2451	-30.5176	-41.5039	-42.1143	-55.542	-53.7109	-48.8281	-61.0352	-65.3076					211.6	-68.9697	-71.4111	-64.6973	-67.1387	-68.9697	-70.1904	-72.6318	-71.4111	-64.6973	-70.1904	-73.2422	-71.4111	-75.0732					211.6	-146.418	-130.92	-58.5938	65.6128	330.811	734.558	1191.71	1648.56	2069.4	2445.68	2856.45	3215.94	3479.92
211.8	-18.3105	-25.0244	-23.1934	-20.752	-34.1797	-22.583	-46.3867	-44.5557	-50.6592	-51.8799	-51.8799	-56.1523	-61.0352					211.8	-69.5801	-66.5283	-66.5283	-65.3076	-70.8008	-70.8008	-73.8525	-65.3076	-64.6973	-67.749	-67.749	-72.0215	-74.4629					211.8	-142.146	-131.836	-61.0352	64.3921	331.116	734.558	1184.69	1647.34	2071.84	2452.7	2865.6	3223.57	3478.39
212	-23.8037	-23.1934	-26.2451	-20.1416	-30.5176	-29.9072	-43.335	-43.9453	-56.1523	-56.1523	-49.4385	-59.2041	-61.6455					212	-71.4111	-68.9697	-73.2422	-68.9697	-65.918	-67.749	-71.4111	-65.3076	-64.6973	-64.0869	-70.8008	-71.4111	-68.9697					212	-142.451	-130.615	-63.7817	64.0869	329.895	733.032	1188.35	1655.88	2070.92	2442.32	2859.8	3223.27	3493.04
212.2	-20.752	-25.0244	-23.8037	-23.1934	-34.1797	-27.4658	-41.5039	-45.166	-59.8145	-55.542	-48.8281	-61.0352	-59.8145					212.2	-68.9697	-67.749	-76.2939	-68.9697	-68.3594	-67.749	-68.3594	-68.9697	-65.3076	-67.1387	-66.5283	-68.3594	-66.5283					212.2	-144.892	-130.31	-64.0869	62.561	328.064	737.915	1192.02	1661.07	2072.14	2446.59	2870.18	3221.13	3499.45
212.4	-20.1416	-26.8555	-25.6348	-25.6348	-26.8555	-29.9072	-40.2832	-42.7246	-53.1006	-48.8281	-45.7764	-61.6455	-72.0215					212.4	-68.9697	-65.3076	-70.1904	-65.918	-73.8525	-62.8662	-66.5283	-68.3594	-69.5801	-61.6455	-68.3594	-69.5801	-67.1387					212.4	-146.418	-133.362	-66.2231	63.7817	327.454	739.136	1190.19	1666.56	2063.29	2452.39	2866.52	3230.9	3504.64
212.6	-29.9072	-26.8555	-31.7383	-28.0762	-27.4658	-29.2969	-40.8936	-42.1143	-51.2695	-54.9316	-51.8799	-59.2041	-70.8008					212.6	-65.918	-68.3594	-65.918	-66.5283	-72.6318	-66.5283	-72.0215	-66.5283	-66.5283	-67.1387	-65.3076	-73.2422	-67.1387					212.6	-145.808	-131.531	-63.7817	64.0869	327.148	740.662	1192.02	1659.55	2076.42	2450.56	2861.63	3230.59	3504.33
212.8	-24.4141	-22.583	-21.9727	-24.4141	-33.5693	-28.0762	-36.6211	-43.9453	-54.3213	-57.373	-55.542	-56.1523	-63.4766					212.8	-63.4766	-73.8525	-67.749	-68.3594	-68.9697	-62.8662	-70.8008	-67.749	-68.9697	-64.6973	-66.5283	-70.8008	-71.4111					212.8	-142.146	-129.395	-58.2886	66.8335	330.2	740.051	1189.27	1651.31	2080.38	2456.67	2864.69	3230.29	3505.55
213	-24.4141	-20.752	-22.583	-23.8037	-33.5693	-26.2451	-45.166	-46.3867	-53.1006	-57.9834	-51.2695	-56.7627	-59.2041					213	-67.749	-65.918	-66.5283	-68.3594	-73.2422	-66.5283	-71.4111	-69.5801	-67.749	-65.3076	-70.1904	-68.3594	-71.4111					213	-142.756	-126.648	-67.749	63.7817	329.285	738.831	1195.07	1656.8	2080.99	2457.28	2862.85	3232.73	3499.15
213.2	-21.9727	-20.752	-25.6348	-28.0762	-31.7383	-28.0762	-45.166	-40.8936	-54.9316	-61.0352	-50.0488	-55.542	-56.7627					213.2	-71.4111	-67.1387	-65.918	-70.8008	-65.918	-67.749	-70.1904	-65.3076	-65.918	-69.5801	-72.6318	-69.5801	-65.918					213.2	-145.502	-126.038	-66.5283	62.8662	330.811	737.305	1192.63	1654.05	2078.86	2459.72	2861.63	3230.9	3500.67
213.4	-21.9727	-25.6348	-26.2451	-25.6348	-28.6865	-28.6865	-41.5039	-46.9971	-56.7627	-56.7627	-53.1006	-58.5938	-64.0869					213.4	-71.4111	-67.749	-67.749	-66.5283	-71.4111	-65.3076	-73.8525	-70.1904	-67.749	-64.0869	-69.5801	-68.9697	-68.3594					213.4	-138.483	-125.427	-66.8335	64.0869	330.811	738.22	1190.19	1661.07	2080.69	2463.07	2859.19	3229.37	3497.92
213.6	-20.1416	-21.3623	-25.0244	-17.7002	-32.959	-29.9072	-40.2832	-48.8281	-53.7109	-54.9316	-46.9971	-61.6455	-64.6973					213.6	-68.3594	-67.749	-68.9697	-63.4766	-75.6836	-62.2559	-70.8008	-67.1387	-66.5283	-65.918	-69.5801	-68.9697	-69.5801					213.6	-138.178	-127.869	-64.3921	60.1196	328.064	741.882	1188.96	1662.29	2077.94	2453.92	2853.09	3229.98	3495.48
213.8	-26.2451	-28.0762	-26.2451	-24.4141	-34.1797	-26.8555	-40.2832	-37.2314	-53.7109	-56.7627	-46.9971	-59.8145	-68.3594					213.8	-70.8008	-68.9697	-68.3594	-65.918	-68.9697	-66.5283	-72.0215	-67.1387	-67.1387	-70.1904	-70.1904	-69.5801	-68.3594					213.8	-137.568	-131.226	-71.106	64.3921	332.642	739.136	1188.66	1670.53	2075.5	2456.05	2851.87	3235.78	3498.54
214	-24.4141	-21.9727	-26.8555	-32.959	-32.3486	-25.6348	-37.2314	-43.9453	-56.1523	-55.542	-52.4902	-58.5938	-66.5283					214	-68.3594	-69.5801	-69.5801	-68.9697	-70.8008	-70.1904	-69.5801	-68.3594	-65.3076	-63.4766	-69.5801	-68.9697	-65.3076					214	-140.925	-127.563	-65.0024	65.918	336.304	741.882	1192.32	1672.06	2079.77	2454.83	2847.9	3228.45	3486.94
214.2	-24.4141	-23.8037	-18.3105	-25.6348	-30.5176	-32.959	-39.6729	-44.5557	-49.4385	-58.5938	-46.9971	-55.542	-65.918					214.2	-70.1904	-71.4111	-69.5801	-73.2422	-65.918	-69.5801	-66.5283	-72.0215	-64.0869	-70.1904	-69.5801	-68.9697	-73.8525					214.2	-137.263	-128.479	-67.4438	67.4438	340.271	747.07	1189.58	1662.29	2075.2	2461.85	2854.61	3226.01	3487.24
214.4	-22.583	-20.752	-21.3623	-21.3623	-28.6865	-30.5176	-39.6729	-46.9971	-57.373	-59.8145	-48.2178	-59.8145	-64.0869					214.4	-64.6973	-68.3594	-67.749	-66.5283	-70.8008	-68.3594	-73.8525	-70.1904	-65.3076	-62.8662	-69.5801	-69.5801	-73.8525					214.4	-140.009	-127.869	-65.6128	69.2749	340.271	749.207	1197.81	1663.51	2070.62	2465.21	2850.04	3223.27	3489.38
214.6	-23.1934	-25.6348	-23.1934	-23.1934	-34.1797	-26.8555	-42.1143	-42.7246	-58.5938	-60.4248	-49.4385	-59.8145	-65.3076					214.6	-68.9697	-68.3594	-70.1904	-64.6973	-74.4629	-69.5801	-69.5801	-67.1387	-68.9697	-62.8662	-69.5801	-70.8008	-73.2422					214.6	-145.197	-127.869	-64.0869	67.1387	337.219	747.986	1194.46	1658.63	2078.55	2465.82	2858.28	3222.35	3500.06
214.8	-21.9727	-26.2451	-25.6348	-18.9209	-32.959	-23.1934	-43.9453	-44.5557	-55.542	-53.7109	-48.8281	-60.4248	-64.6973					214.8	-68.3594	-67.749	-67.749	-72.0215	-70.8008	-68.9697	-69.5801	-71.4111	-67.1387	-65.3076	-67.1387	-68.9697	-70.8008					214.8	-140.009	-129.395	-61.9507	70.8008	336.304	747.07	1193.24	1651.61	2079.16	2465.52	2864.07	3222.96	3499.76
215	-26.2451	-25.6348	-28.0762	-20.752	-34.79	-25.6348	-39.6729	-40.2832	-56.7627	-59.2041	-55.542	-55.542	-64.6973					215	-72.6318	-70.8008	-72.0215	-70.8008	-73.2422	-67.1387	-68.9697	-68.9697	-68.3594	-67.1387	-69.5801	-71.4111	-70.8008					215	-140.925	-126.343	-64.0869	67.749	333.252	744.934	1193.24	1658.63	2081.3	2467.96	2867.43	3231.81	3508.61
215.2	-18.3105	-29.2969	-24.4141	-24.4141	-28.6865	-32.3486	-37.2314	-39.0625	-55.542	-59.2041	-50.6592	-63.4766	-65.3076					215.2	-67.749	-73.2422	-73.2422	-65.918	-77.5146	-68.9697	-65.918	-66.5283	-64.0869	-62.8662	-70.8008	-68.3594	-66.5283					215.2	-140.314	-128.784	-66.5283	65.918	337.524	740.662	1191.71	1662.6	2082.21	2461.85	2867.43	3224.79	3504.64
215.4	-18.9209	-25.0244	-23.1934	-26.2451	-28.6865	-30.5176	-37.2314	-44.5557	-58.5938	-48.8281	-46.3867	-56.7627	-63.4766					215.4	-70.8008	-70.1904	-73.2422	-65.3076	-69.5801	-70.1904	-69.5801	-68.3594	-64.6973	-62.8662	-68.9697	-66.5283	-68.9697					215.4	-138.483	-125.122	-59.5093	67.749	341.797	743.103	1197.2	1665.04	2079.77	2463.99	2870.48	3223.88	3508.61
215.6	-25.6348	-26.8555	-25.0244	-25.0244	-29.2969	-35.4004	-38.4521	-45.166	-61.6455	-53.7109	-51.2695	-53.1006	-65.918					215.6	-70.1904	-66.5283	-66.5283	-68.3594	-71.4111	-65.918	-69.5801	-69.5801	-64.0869	-64.6973	-67.749	-70.8008	-72.0215					215.6	-139.094	-128.479	-61.0352	64.3921	342.407	747.07	1190.19	1669.62	2077.33	2471.01	2875.98	3218.38	3523.86
215.8	-23.8037	-22.583	-22.583	-26.2451	-31.7383	-31.7383	-43.335	-44.5557	-56.1523	-54.3213	-45.166	-59.8145	-64.0869					215.8	-66.5283	-68.3594	-69.5801	-69.5801	-70.1904	-68.3594	-65.3076	-65.918	-62.8662	-65.3076	-71.4111	-69.5801	-70.1904					215.8	-133.906	-134.888	-62.8662	68.6646	338.44	744.629	1186.52	1671.45	2075.2	2471.92	2869.26	3222.96	3521.42
216	-21.3623	-19.5312	-25.0244	-21.3623	-26.8555	-28.0762	-43.9453	-43.9453	-56.7627	-57.9834	-47.6074	-58.5938	-64.6973					216	-68.3594	-70.1904	-68.3594	-68.3594	-72.6318	-64.6973	-65.918	-66.5283	-65.3076	-64.6973	-68.9697	-72.6318	-70.8008					216	-132.685	-127.563	-60.4248	69.8852	341.187	745.544	1191.41	1670.84	2077.94	2470.7	2864.99	3223.27	3518.37
216.2	-25.0244	-21.9727	-25.6348	-24.4141	-30.5176	-30.5176	-41.5039	-45.7764	-59.2041	-50.6592	-42.1143	-64.0869	-64.6973					216.2	-68.3594	-70.1904	-71.4111	-67.1387	-66.5283	-66.5283	-65.3076	-73.8525	-67.749	-67.749	-70.8008	-66.5283	-73.8525					216.2	-138.178	-129.395	-59.8145	73.5474	342.407	740.662	1194.46	1669.62	2071.84	2482.3	2868.65	3224.79	3511.35
216.4	-22.583	-26.8555	-23.8037	-20.752	-26.8555	-26.2451	-43.9453	-42.7246	-56.1523	-51.8799	-49.4385	-59.2041	-64.6973					216.4	-71.4111	-70.1904	-70.1904	-68.3594	-71.4111	-68.3594	-69.5801	-68.9697	-64.6973	-61.6455	-67.749	-70.1904	-68.3594					216.4	-140.314	-129.089	-57.0679	72.6318	344.238	741.882	1191.41	1670.23	2074.89	2481.08	2868.04	3232.12	3513.79
216.6	-25.6348	-23.8037	-28.6865	-25.0244	-35.4004	-30.5176	-43.335	-39.6729	-50.6592	-53.1006	-52.4902	-56.7627	-61.6455					216.6	-70.8008	-67.749	-72.0215	-65.918	-75.6836	-65.918	-70.1904	-69.5801	-67.1387	-62.8662	-65.918	-67.1387	-69.5801					216.6	-140.009	-132.446	-63.4766	64.3921	343.018	735.474	1190.8	1669.62	2076.42	2473.14	2877.2	3224.79	3519.29
216.8	-25.6348	-26.2451	-26.8555	-26.8555	-31.7383	-34.1797	-37.8418	-37.8418	-51.8799	-53.7109	-46.9971	-55.542	-66.5283					216.8	-67.1387	-68.3594	-69.5801	-65.3076	-69.5801	-68.3594	-72.6318	-70.8008	-61.0352	-70.8008	-70.1904	-67.1387	-70.1904					216.8	-137.568	-129.089	-64.0869	69.2749	337.83	737.915	1191.71	1674.19	2078.55	2476.2	2880.55	3232.42	3522.03
217	-18.9209	-23.1934	-28.0762	-26.8555	-36.6211	-27.4658	-40.2832	-40.2832	-56.7627	-54.9316	-48.2178	-56.1523	-64.6973					217	-68.3594	-65.918	-75.6836	-69.5801	-73.8525	-70.8008	-70.1904	-66.5283	-64.6973	-65.918	-71.4111	-71.4111	-70.1904					217	-140.925	-129.7	-63.7817	69.8852	340.271	740.051	1196.9	1670.23	2086.79	2476.2	2888.18	3238.22	3522.03
217.2	-24.4141	-18.9209	-25.6348	-23.1934	-26.2451	-26.2451	-43.335	-40.2832	-60.4248	-58.5938	-50.6592	-57.9834	-65.918					217.2	-68.3594	-71.4111	-69.5801	-67.749	-70.8008	-68.3594	-69.5801	-64.0869	-62.2559	-65.3076	-68.3594	-67.749	-70.8008					217.2	-144.587	-128.174	-61.3403	72.3267	340.881	735.779	1204.83	1673.58	2089.23	2481.69	2883	3236.08	3523.25
217.4	-21.3623	-21.3623	-20.752	-23.8037	-28.6865	-28.6865	-39.6729	-42.7246	-56.1523	-53.1006	-49.4385	-62.2559	-57.9834					217.4	-69.5801	-67.749	-70.1904	-68.3594	-72.0215	-71.4111	-67.749	-67.749	-65.3076	-69.5801	-67.749	-73.8525	-69.5801					217.4	-141.535	-132.446	-61.3403	75.0732	345.154	734.558	1205.14	1672.06	2084.66	2484.13	2883.3	3234.86	3519.59
217.6	-23.8037	-25.0244	-24.4141	-21.9727	-27.4658	-26.8555	-45.166	-45.166	-53.1006	-49.4385	-45.7764	-61.0352	-64.6973					217.6	-73.2422	-69.5801	-64.6973	-69.5801	-73.8525	-67.749	-68.9697	-70.8008	-65.918	-64.6973	-71.4111	-72.6318	-70.1904					217.6	-137.263	-134.583	-61.6455	70.4956	344.849	729.37	1202.7	1673.89	2090.76	2479.86	2879.03	3250.12	3525.09
217.8	-26.2451	-30.5176	-25.0244	-26.2451	-29.2969	-26.2451	-42.1143	-46.9971	-51.2695	-57.373	-47.6074	-62.8662	-65.3076					217.8	-65.918	-73.2422	-69.5801	-70.8008	-68.9697	-67.1387	-68.3594	-68.3594	-66.5283	-62.8662	-69.5801	-72.0215	-69.5801					217.8	-138.483	-130.92	-62.8662	68.9697	344.238	740.356	1202.09	1677.55	2085.88	2482.91	2887.88	3249.82	3526
218	-19.5312	-28.6865	-29.9072	-26.8555	-30.5176	-29.9072	-37.2314	-36.6211	-50.6592	-51.2695	-46.9971	-65.3076	-67.1387					218	-68.3594	-69.5801	-70.1904	-70.1904	-72.0215	-68.9697	-68.9697	-69.5801	-63.4766	-64.6973	-64.0869	-67.749	-71.4111					218	-136.958	-128.174	-58.5938	73.8525	339.05	741.272	1210.33	1676.33	2088.01	2487.79	2883.61	3240.97	3533.02
218.2	-19.5312	-21.3623	-27.4658	-27.4658	-28.0762	-29.2969	-40.8936	-40.8936	-50.0488	-50.6592	-51.8799	-61.0352	-66.5283					218.2	-70.8008	-70.8008	-72.6318	-67.749	-68.9697	-70.8008	-69.5801	-67.749	-64.0869	-65.3076	-69.5801	-68.9697	-70.1904					218.2	-139.704	-130.31	-61.9507	73.8525	344.543	741.577	1202.39	1679.08	2089.54	2494.81	2890.62	3241.88	3534.24
218.4	-16.4795	-28.0762	-26.2451	-24.4141	-29.2969	-25.6348	-43.9453	-39.6729	-54.3213	-51.8799	-49.4385	-53.7109	-65.3076					218.4	-63.4766	-73.2422	-70.8008	-70.8008	-68.9697	-63.4766	-68.9697	-65.3076	-63.4766	-70.8008	-67.749	-72.6318	-67.749					218.4	-143.977	-133.057	-60.1196	72.6318	340.271	741.882	1200.87	1680.91	2085.88	2485.96	2894.59	3237	3535.46
218.6	-19.5312	-25.0244	-23.1934	-20.1416	-29.9072	-32.959	-45.7764	-48.2178	-56.1523	-54.9316	-52.4902	-56.7627	-72.0215					218.6	-71.4111	-70.8008	-71.4111	-70.1904	-67.749	-70.1904	-67.1387	-68.3594	-66.5283	-68.3594	-68.9697	-73.2422	-72.0215					218.6	-142.756	-129.7	-62.2559	70.1904	343.933	739.746	1203.61	1683.65	2087.71	2490.23	2897.03	3239.75	3544.62
218.8	-24.4141	-21.9727	-22.583	-28.0762	-34.79	-25.0244	-39.6729	-48.8281	-51.2695	-54.9316	-42.7246	-57.9834	-65.3076					218.8	-69.5801	-67.749	-70.8008	-68.3594	-68.9697	-62.8662	-68.3594	-67.749	-66.5283	-61.0352	-68.3594	-75.6836	-68.9697					218.8	-139.704	-134.277	-64.6973	76.2939	347.9	737.915	1203.61	1680.91	2090.15	2487.18	2890.93	3238.22	3545.23
[truncated: 18,905 more rows]

## Sheet: Fig. 5-S Fig. 3  B
CHO/Kv7.4									B, Corresponding current density-voltage relationships of the cells described in A.
[truncated: 63 more rows]

[truncated: 1 more sheets: Fig. 5-S Fig. 3  D]
