# Supplementary material for: Repressor element 1-silencing transcription factor deficiency yields profound hearing loss through Kv7.4 channel upsurge in auditory neurons and hair cells
Source: eLife. 2022 Sep 20;11:e76754. doi: 10.7554/eLife.76754 (PMC9525063; doi:10.7554/eLife.76754)
Supplement: Figure 6—source data 1. [file elife-76754-fig6-data1.zip › Figure_6-source_data/Figure_6-source_data.xlsx]

## Sheet: Figure 6A
	Current values at different voltages(pA)-Control																						Current values at different voltages(pA)- 3uM XE991																					Figure 6. Increased Kv7 currents in the OHCs of Rest cKO mice
Time(ms)	-144mV	-134mV	-124mV	-114mV	-104mV	-94mV	-84mV	-74mV	-64mV	-54mV	-44mV	-34mV	-24mV	-14mV	-4mV	6mV	16mV	26mV	36mV			Time(ms)	-144mV	-134mV	-124mV	-114mV	-104mV	-94mV	-84mV	-74mV	-64mV	-54mV	-44mV	-34mV	-24mV	-14mV	-4mV	6mV	16mV	26mV	36mV			A, Representative current traces recorded from the OHCs of P13 WT mice and the resulting traces after application of XE991.
199.6	-223.999	-225.22	-209.351	-221.558	-201.416	-193.481	-194.702	-206.299	-204.468	-191.65	-197.144	-202.637	-186.768	-186.157	-188.599	-186.768	-177.002	-195.312	-183.716			198.6	-104.37	-123.291	-109.863	-132.446	-128.174	-135.498	-138.55	-143.433	-145.264	-137.329	-131.836	-147.095	-131.836	-135.498	-154.419	-165.405	-191.04	-192.871	-166.016
199.8	-226.44	-222.168	-208.13	-240.479	-208.13	-194.702	-205.078	-198.364	-194.702	-192.261	-204.468	-195.923	-184.937	-185.547	-183.105	-190.43	-182.495	-175.781	-183.105			198.8	-130.615	-115.356	-118.408	-127.563	-142.822	-119.629	-139.771	-131.836	-140.991	-139.16	-145.874	-156.25	-135.498	-153.809	-147.095	-172.729	-181.885	-188.599	-180.664
200	-219.727	-208.13	-213.013	-241.089	-211.792	-197.144	-202.026	-189.819	-203.247	-200.195	-198.975	-194.092	-195.312	-185.547	-192.871	-172.119	-179.443	-181.885	-182.495			199	-116.577	-134.888	-128.784	-128.784	-122.681	-136.108	-142.822	-138.55	-139.16	-123.291	-128.784	-146.484	-133.057	-133.667	-155.029	-150.757	-177.612	-181.885	-183.716
200.2	-217.896	-222.168	-209.351	-223.999	-214.844	-205.078	-205.078	-189.209	-210.571	-195.312	-190.43	-192.261	-181.274	-208.74	-186.768	-183.716	-187.378	-187.988	-181.274			199.2	-113.525	-111.694	-109.253	-122.681	-142.212	-123.901	-140.991	-136.719	-136.108	-133.667	-131.226	-142.822	-142.212	-159.302	-166.626	-167.847	-198.364	-175.781	-190.43
200.4	-217.896	-214.844	-200.806	-232.544	-204.468	-197.144	-200.806	-182.495	-201.416	-195.312	-197.144	-194.092	-178.833	-191.65	-198.975	-195.312	-181.274	-183.716	-189.209			199.4	-117.798	-132.446	-120.85	-128.784	-140.381	-122.07	-136.108	-134.277	-136.719	-142.212	-141.602	-150.146	-123.291	-148.926	-131.836	-173.34	-187.378	-176.392	-178.223
200.6	-219.116	-203.247	-223.999	-236.206	-214.233	-188.599	-199.585	-192.261	-205.688	-194.092	-199.585	-194.092	-181.274	-182.495	-184.937	-176.392	-186.157	-200.806	-195.923			199.6	-108.032	-133.667	-115.967	-127.563	-133.057	-128.174	-130.615	-134.888	-133.057	-129.395	-130.615	-147.095	-152.588	-137.329	-150.146	-158.081	-194.092	-177.612	-172.119
200.8	-223.389	-232.544	-208.74	-234.985	-208.13	-183.105	-208.74	-182.495	-207.52	-200.806	-200.195	-199.585	-190.43	-197.754	-183.716	-199.585	-166.626	-181.274	-194.092			199.8	-111.084	-133.057	-131.226	-127.563	-125.732	-133.667	-133.667	-140.991	-134.277	-137.939	-136.719	-137.329	-145.264	-153.198	-158.691	-155.64	-182.495	-181.885	-187.988
201	-216.064	-225.22	-197.144	-232.544	-218.506	-201.416	-208.74	-183.105	-218.506	-191.04	-197.144	-196.533	-185.547	-178.833	-177.002	-197.754	-183.105	-191.65	-193.481			200	-121.46	-116.577	-115.967	-131.226	-145.264	-128.784	-139.771	-144.653	-130.615	-135.498	-137.939	-143.433	-131.226	-138.55	-137.329	-173.95	-180.664	-172.119	-177.612
201.2	-214.233	-211.792	-217.896	-238.037	-201.416	-194.702	-199.585	-195.923	-197.754	-202.026	-188.599	-192.871	-180.664	-189.209	-187.988	-193.481	-176.392	-187.378	-180.054			200.2	-116.577	-126.953	-111.694	-119.629	-124.512	-139.771	-129.395	-139.771	-134.277	-130.005	-132.446	-145.264	-151.978	-158.081	-148.315	-150.146	-191.04	-189.819	-177.002
201.4	-207.52	-223.389	-211.792	-231.934	-208.74	-186.157	-199.585	-195.312	-202.637	-188.599	-203.247	-200.195	-180.664	-184.326	-175.781	-192.871	-183.716	-180.664	-172.729			200.4	-113.525	-123.291	-123.291	-129.395	-133.667	-126.953	-136.719	-131.836	-137.329	-133.057	-151.367	-140.991	-137.329	-148.926	-162.964	-157.471	-192.871	-180.664	-180.054
201.6	-219.116	-221.558	-213.623	-226.44	-194.092	-203.247	-205.078	-203.247	-206.299	-201.416	-189.819	-203.247	-195.312	-181.885	-173.95	-185.547	-167.236	-177.612	-186.157			200.6	-127.563	-131.836	-109.863	-126.953	-142.212	-137.329	-132.446	-127.563	-135.498	-126.343	-150.757	-139.771	-141.602	-152.588	-142.822	-167.236	-192.871	-166.016	-188.599
201.8	-219.116	-216.064	-205.688	-225.22	-203.857	-200.806	-202.026	-189.209	-205.078	-202.637	-189.819	-192.261	-189.819	-189.819	-175.171	-188.599	-181.885	-190.43	-181.885			200.8	-122.07	-127.563	-127.563	-131.836	-122.07	-119.629	-134.277	-136.719	-128.174	-135.498	-140.991	-140.991	-133.667	-149.536	-153.809	-166.016	-197.754	-179.443	-183.105
202	-212.402	-220.337	-215.454	-226.44	-202.026	-187.988	-205.078	-198.364	-208.13	-184.937	-193.481	-191.04	-194.702	-196.533	-179.443	-195.312	-189.819	-204.468	-196.533			201	-120.85	-116.577	-119.019	-134.277	-131.226	-123.901	-134.888	-138.55	-137.939	-130.615	-130.005	-148.926	-147.095	-152.588	-166.016	-160.522	-181.274	-180.664	-181.274
202.2	-227.051	-216.675	-210.571	-226.44	-197.144	-197.754	-198.975	-194.702	-205.688	-182.495	-201.416	-199.585	-194.092	-173.34	-181.885	-202.637	-172.119	-179.443	-195.923			201.2	-115.967	-132.446	-108.643	-125.732	-137.939	-126.343	-130.615	-140.991	-137.939	-134.277	-141.602	-122.681	-128.784	-148.315	-164.185	-148.926	-194.702	-169.678	-180.054
202.4	-210.571	-216.675	-212.402	-228.271	-198.364	-203.247	-202.026	-190.43	-202.637	-187.378	-193.481	-191.65	-184.326	-185.547	-180.054	-183.105	-183.716	-190.43	-184.326			201.4	-120.85	-128.784	-131.836	-128.784	-130.615	-128.174	-137.939	-133.057	-136.719	-136.108	-138.55	-162.354	-136.108	-138.55	-148.926	-163.574	-200.195	-187.378	-177.612
202.6	-205.078	-209.961	-220.947	-232.544	-206.299	-178.223	-202.026	-200.806	-213.013	-185.547	-177.612	-191.65	-191.04	-183.716	-184.937	-191.65	-190.43	-198.364	-181.274			201.6	-112.305	-115.967	-119.629	-128.174	-129.395	-128.784	-133.667	-139.16	-144.653	-142.212	-132.446	-137.939	-147.095	-140.991	-146.484	-164.185	-180.664	-189.819	-178.223
202.8	-221.558	-227.661	-226.44	-231.934	-202.026	-191.04	-202.026	-202.026	-217.285	-195.312	-201.416	-197.754	-186.157	-179.443	-191.65	-192.871	-180.054	-183.716	-186.768			201.8	-106.201	-140.381	-120.85	-132.446	-139.16	-127.563	-147.095	-128.784	-140.381	-141.602	-142.212	-140.381	-129.395	-145.874	-149.536	-150.757	-178.833	-191.04	-170.288
203	-202.026	-213.013	-228.882	-233.765	-213.623	-183.105	-197.754	-208.74	-212.402	-200.806	-192.261	-189.819	-194.092	-186.768	-181.885	-185.547	-192.261	-186.768	-188.599			202	-125.122	-114.136	-121.46	-128.174	-136.719	-138.55	-133.667	-136.108	-142.212	-114.746	-148.926	-155.64	-140.991	-140.991	-161.743	-168.457	-208.13	-180.664	-178.223
203.2	-222.168	-206.299	-203.857	-228.271	-211.182	-177.612	-199.585	-195.923	-206.299	-185.547	-182.495	-197.754	-183.716	-195.312	-169.678	-186.768	-183.105	-199.585	-184.326			202.2	-117.798	-126.953	-117.798	-130.615	-112.305	-139.771	-144.043	-142.822	-140.381	-134.888	-123.901	-158.081	-144.043	-142.822	-144.043	-167.847	-195.312	-181.885	-176.392
203.4	-211.792	-242.31	-216.675	-231.934	-200.195	-197.144	-202.637	-194.092	-209.351	-189.209	-195.312	-191.65	-194.702	-189.819	-184.937	-191.65	-195.312	-187.378	-186.157			202.4	-106.812	-128.784	-115.967	-126.953	-131.836	-130.005	-133.057	-142.822	-133.667	-128.174	-144.043	-122.07	-137.329	-134.277	-148.926	-161.133	-184.937	-181.274	-186.157
203.6	-216.064	-231.323	-216.064	-234.375	-207.52	-193.481	-197.144	-203.247	-202.026	-187.378	-195.923	-194.702	-196.533	-200.195	-176.392	-184.937	-182.495	-191.04	-188.599			202.6	-121.46	-122.07	-119.019	-122.681	-134.888	-122.681	-134.277	-144.043	-134.888	-124.512	-140.381	-143.433	-139.16	-150.757	-158.691	-160.522	-195.923	-184.326	-185.547
203.8	-207.52	-217.896	-225.22	-227.051	-212.402	-186.157	-211.182	-203.247	-202.637	-193.481	-190.43	-195.923	-190.43	-195.312	-187.378	-191.65	-182.495	-194.702	-196.533			202.8	-118.408	-133.667	-125.732	-130.005	-144.043	-137.939	-137.939	-139.16	-139.771	-140.381	-130.615	-153.809	-141.602	-145.874	-150.146	-171.509	-193.481	-183.105	-183.716
204	-217.285	-228.271	-220.947	-235.596	-201.416	-195.312	-205.078	-205.078	-208.13	-196.533	-202.026	-188.599	-188.599	-192.261	-187.988	-193.481	-186.768	-187.988	-181.885			203	-113.525	-120.85	-122.07	-128.174	-140.381	-136.719	-140.991	-140.381	-134.277	-134.888	-138.55	-137.329	-131.836	-142.822	-150.757	-138.55	-190.43	-177.612	-168.457
204.2	-221.558	-231.934	-213.013	-238.037	-218.506	-187.378	-200.806	-200.195	-210.571	-209.351	-190.43	-192.261	-191.04	-188.599	-179.443	-191.04	-180.664	-175.781	-194.092			203.2	-114.746	-122.681	-130.615	-123.901	-130.005	-123.901	-126.953	-140.381	-136.719	-144.653	-142.212	-136.108	-132.446	-134.277	-169.067	-151.978	-191.04	-171.509	-175.781
204.4	-223.389	-222.168	-201.416	-228.271	-208.74	-191.65	-197.144	-220.337	-207.52	-188.599	-182.495	-200.195	-181.274	-188.599	-180.054	-189.209	-183.716	-189.819	-181.885			203.4	-105.591	-128.784	-118.408	-128.784	-140.381	-137.939	-131.836	-137.939	-137.939	-135.498	-138.55	-158.081	-138.55	-140.381	-156.25	-164.795	-184.937	-187.378	-184.326
204.6	-214.233	-227.661	-214.233	-236.816	-197.144	-196.533	-198.364	-203.247	-203.857	-196.533	-192.871	-196.533	-179.443	-185.547	-177.612	-186.768	-175.781	-192.871	-180.054			203.6	-119.019	-122.681	-115.967	-136.108	-136.719	-118.408	-136.108	-137.329	-144.043	-128.174	-127.563	-142.822	-133.667	-140.381	-140.991	-155.029	-191.04	-180.664	-179.443
204.8	-214.844	-214.844	-217.285	-236.206	-210.571	-184.937	-208.13	-197.754	-216.064	-197.144	-191.04	-194.092	-191.04	-188.599	-186.768	-206.299	-180.054	-194.702	-193.481			203.8	-103.149	-123.901	-119.629	-134.277	-126.953	-124.512	-131.836	-131.836	-126.953	-150.146	-153.198	-143.433	-149.536	-153.198	-160.522	-153.809	-182.495	-177.612	-170.288
205	-212.402	-239.868	-216.675	-242.31	-213.623	-196.533	-214.844	-190.43	-209.961	-184.937	-188.599	-202.637	-195.312	-191.65	-179.443	-188.599	-180.664	-197.144	-188.599			204	-120.85	-129.395	-136.719	-126.343	-119.629	-136.719	-141.602	-137.329	-148.315	-129.395	-142.212	-139.771	-145.874	-127.563	-158.691	-162.354	-183.105	-180.664	-175.171
205.2	-209.351	-214.844	-207.52	-231.323	-200.806	-190.43	-202.026	-203.857	-206.299	-183.716	-194.702	-186.768	-180.054	-191.04	-174.561	-197.144	-184.326	-199.585	-182.495			204.2	-119.019	-123.291	-125.732	-137.329	-140.381	-130.005	-133.057	-131.836	-135.498	-145.264	-130.615	-140.381	-138.55	-147.095	-143.433	-172.729	-190.43	-177.002	-174.561
205.4	-214.844	-219.727	-219.116	-234.375	-215.454	-203.247	-202.026	-184.326	-213.013	-174.561	-195.923	-188.599	-186.157	-189.209	-182.495	-190.43	-178.833	-185.547	-186.157			204.4	-124.512	-130.615	-133.057	-128.784	-126.953	-109.253	-133.057	-133.057	-131.836	-136.108	-139.771	-137.329	-135.498	-140.991	-150.757	-147.095	-188.599	-182.495	-176.392
205.6	-197.754	-228.882	-217.896	-234.985	-210.571	-186.768	-190.43	-193.481	-195.923	-184.326	-207.52	-186.768	-188.599	-189.209	-182.495	-181.885	-178.833	-180.664	-177.612			204.6	-103.76	-120.239	-114.746	-130.005	-140.381	-128.174	-126.953	-127.563	-131.836	-130.615	-140.991	-140.991	-136.719	-140.381	-157.471	-151.978	-191.04	-180.054	-175.171
205.8	-215.454	-231.323	-214.233	-240.479	-210.571	-191.65	-203.247	-200.195	-206.299	-196.533	-200.806	-192.261	-186.157	-199.585	-186.768	-196.533	-173.95	-184.937	-189.819			204.8	-115.967	-129.395	-114.746	-125.732	-133.057	-125.122	-139.771	-139.16	-141.602	-137.939	-127.563	-138.55	-140.991	-146.484	-159.912	-153.809	-191.65	-190.43	-181.274
206	-207.52	-215.454	-201.416	-230.713	-206.299	-189.209	-192.871	-195.312	-200.195	-190.43	-179.443	-189.819	-192.261	-180.054	-180.664	-197.144	-193.481	-198.364	-188.599			205	-125.122	-127.563	-121.46	-131.836	-124.512	-125.732	-144.043	-139.16	-136.719	-134.277	-140.381	-151.978	-132.446	-137.329	-158.691	-162.964	-183.105	-170.898	-175.171
206.2	-210.571	-230.103	-217.896	-231.934	-202.026	-185.547	-202.637	-205.688	-214.233	-186.768	-209.961	-194.702	-192.261	-197.754	-181.274	-176.392	-184.937	-189.819	-194.702			205.2	-119.019	-123.901	-119.629	-123.901	-123.291	-133.057	-125.732	-126.343	-138.55	-124.512	-140.991	-148.926	-138.55	-131.226	-164.185	-154.419	-188.599	-190.43	-185.547
206.4	-208.13	-224.609	-217.896	-233.154	-200.195	-195.923	-197.754	-203.247	-211.792	-193.481	-199.585	-193.481	-187.378	-187.988	-192.871	-194.092	-193.481	-188.599	-157.471			205.4	-115.967	-131.226	-131.226	-120.239	-138.55	-134.277	-145.874	-150.146	-134.277	-136.719	-131.836	-138.55	-137.939	-144.043	-161.133	-158.691	-200.195	-177.002	-172.119
206.6	-208.74	-222.778	-219.116	-234.985	-215.454	-181.885	-195.923	-205.688	-211.182	-186.157	-205.078	-186.768	-189.209	-200.806	-178.833	-201.416	-196.533	-204.468	-189.819			205.6	-117.188	-128.174	-114.136	-119.019	-143.433	-125.122	-129.395	-129.395	-132.446	-133.667	-130.615	-156.25	-128.784	-136.108	-161.133	-155.64	-191.04	-180.664	-175.171
206.8	-213.013	-225.83	-227.661	-231.323	-218.506	-182.495	-211.792	-200.195	-206.299	-190.43	-200.806	-203.247	-179.443	-189.819	-191.65	-183.105	-173.95	-186.157	-200.195			205.8	-111.694	-123.901	-127.563	-122.681	-131.836	-131.836	-147.095	-146.484	-140.991	-129.395	-139.16	-151.367	-131.226	-133.057	-161.133	-161.133	-195.923	-177.002	-171.509
207	-218.506	-221.558	-219.727	-242.92	-214.844	-183.105	-195.923	-198.364	-209.351	-198.364	-202.026	-185.547	-192.871	-179.443	-185.547	-184.326	-187.988	-183.716	-188.599			206	-120.239	-127.563	-128.784	-131.836	-139.771	-126.953	-139.16	-133.667	-145.874	-130.005	-140.991	-142.212	-128.784	-134.277	-156.86	-157.471	-187.378	-184.937	-187.988
207.2	-214.233	-230.103	-208.74	-229.492	-220.947	-178.223	-195.923	-199.585	-211.792	-199.585	-201.416	-203.247	-189.819	-200.195	-189.209	-192.261	-183.716	-192.871	-192.261			206.2	-122.07	-117.798	-126.343	-126.343	-144.043	-117.798	-140.991	-145.874	-141.602	-138.55	-128.174	-133.667	-129.395	-137.329	-156.25	-151.978	-185.547	-185.547	-167.236
207.4	-217.896	-227.051	-213.623	-241.089	-209.961	-197.144	-197.754	-200.195	-202.637	-191.65	-190.43	-199.585	-189.819	-194.702	-183.716	-178.833	-181.885	-191.65	-181.274			206.4	-115.967	-122.07	-115.967	-114.746	-133.667	-131.226	-138.55	-132.446	-143.433	-130.005	-129.395	-136.719	-142.822	-142.212	-151.978	-166.626	-200.195	-186.157	-180.664
207.6	-216.064	-222.778	-214.844	-233.154	-209.961	-191.04	-208.74	-205.688	-213.013	-189.209	-190.43	-197.754	-193.481	-188.599	-172.729	-181.885	-202.026	-189.819	-180.054			206.6	-114.746	-123.291	-122.681	-133.057	-126.953	-126.343	-133.057	-137.329	-145.874	-131.226	-137.939	-129.395	-131.836	-129.395	-155.029	-161.743	-173.34	-181.274	-172.729
207.8	-219.727	-223.389	-202.026	-230.103	-208.13	-187.988	-189.209	-202.026	-206.299	-192.261	-192.261	-200.195	-198.975	-192.871	-177.002	-205.688	-192.261	-189.819	-180.054			206.8	-117.798	-128.784	-125.732	-130.615	-126.343	-126.953	-126.343	-140.381	-138.55	-140.381	-136.719	-154.419	-134.277	-143.433	-160.522	-152.588	-197.754	-183.716	-177.002
208	-198.364	-230.103	-217.285	-244.751	-205.688	-194.702	-200.195	-204.468	-207.52	-200.195	-200.806	-190.43	-192.261	-183.716	-171.509	-176.392	-184.937	-189.819	-192.871			207	-112.305	-134.277	-122.681	-121.46	-123.901	-110.474	-144.653	-142.212	-143.433	-142.822	-120.239	-158.081	-129.395	-147.095	-144.653	-166.626	-184.326	-181.274	-185.547
208.2	-205.078	-222.168	-214.233	-236.206	-219.727	-187.378	-200.806	-202.026	-207.52	-197.144	-202.026	-196.533	-191.04	-200.806	-186.768	-184.326	-187.378	-186.157	-191.04			207.2	-120.85	-110.474	-120.85	-131.836	-140.381	-130.005	-137.939	-135.498	-143.433	-142.822	-145.874	-140.381	-123.901	-133.057	-159.302	-158.691	-197.144	-182.495	-178.833
208.4	-222.168	-219.116	-215.454	-238.647	-195.923	-190.43	-186.768	-208.74	-209.351	-193.481	-194.702	-201.416	-203.247	-192.871	-182.495	-183.716	-187.988	-184.937	-176.392			207.4	-120.85	-123.291	-108.643	-126.343	-132.446	-130.005	-145.264	-138.55	-151.367	-149.536	-140.381	-142.212	-133.057	-130.005	-164.795	-141.602	-192.261	-175.171	-178.833
208.6	-200.195	-231.323	-215.454	-224.609	-204.468	-195.312	-195.312	-204.468	-219.727	-198.364	-200.806	-196.533	-183.716	-200.195	-177.612	-186.768	-197.754	-200.806	-181.885			207.6	-119.629	-120.239	-119.019	-128.784	-129.395	-141.602	-137.939	-144.043	-134.277	-143.433	-122.07	-155.029	-131.226	-144.043	-148.926	-162.354	-187.988	-180.664	-186.768
208.8	-213.623	-235.596	-211.182	-255.127	-220.947	-186.768	-188.599	-194.702	-218.506	-202.026	-194.702	-205.688	-183.716	-192.261	-180.664	-203.247	-183.105	-197.144	-193.481			207.8	-111.694	-116.577	-111.084	-131.226	-135.498	-135.498	-145.264	-151.367	-135.498	-136.719	-125.732	-145.264	-124.512	-142.822	-153.809	-163.574	-194.702	-189.819	-187.988
209	-220.337	-225.22	-223.999	-234.985	-204.468	-191.65	-190.43	-198.364	-212.402	-194.702	-193.481	-201.416	-198.364	-183.716	-187.988	-189.819	-181.885	-190.43	-184.937			208	-116.577	-120.85	-115.356	-126.343	-131.226	-113.525	-136.719	-139.771	-135.498	-136.108	-142.212	-142.822	-134.277	-129.395	-155.64	-166.626	-186.157	-188.599	-182.495
209.2	-214.844	-224.609	-213.013	-239.868	-191.65	-192.871	-194.702	-212.402	-204.468	-198.364	-197.754	-200.195	-190.43	-186.157	-189.209	-191.04	-195.312	-200.806	-187.378			208.2	-121.46	-131.226	-117.798	-131.226	-134.277	-136.108	-140.991	-142.822	-132.446	-137.939	-124.512	-142.212	-133.667	-146.484	-159.912	-149.536	-184.937	-179.443	-173.34
209.4	-205.688	-225.83	-212.402	-236.816	-211.792	-192.871	-199.585	-197.754	-206.299	-188.599	-191.65	-189.819	-192.261	-192.871	-194.702	-197.754	-177.002	-189.819	-186.157			208.4	-127.563	-122.07	-144.653	-133.057	-127.563	-116.577	-146.484	-132.446	-143.433	-137.329	-125.122	-151.367	-127.563	-134.888	-150.757	-157.471	-193.481	-183.105	-175.781
209.6	-220.337	-220.337	-207.52	-242.92	-214.844	-192.261	-208.74	-200.195	-208.74	-194.092	-202.637	-190.43	-186.768	-186.157	-188.599	-184.937	-187.378	-189.819	-191.65			208.6	-124.512	-126.953	-120.85	-123.291	-134.888	-134.888	-139.16	-120.85	-148.926	-124.512	-138.55	-139.16	-145.264	-131.226	-161.743	-153.809	-187.988	-178.833	-184.937
209.8	-211.182	-230.713	-214.844	-230.103	-209.351	-197.754	-198.364	-186.768	-217.896	-187.988	-192.261	-186.157	-176.392	-198.364	-191.65	-191.65	-177.612	-191.65	-196.533			208.8	-115.967	-123.291	-131.836	-122.07	-139.16	-121.46	-145.264	-138.55	-141.602	-136.719	-126.343	-133.667	-129.395	-143.433	-165.405	-158.081	-184.937	-170.288	-184.326
210	-218.506	-229.492	-213.013	-236.816	-216.675	-187.378	-198.364	-209.961	-211.182	-187.988	-198.364	-203.247	-195.312	-186.157	-184.937	-191.04	-177.612	-195.312	-191.04			209	-119.629	-128.174	-125.732	-131.836	-131.226	-123.901	-138.55	-131.226	-130.005	-129.395	-139.16	-143.433	-133.057	-133.667	-158.081	-163.574	-203.247	-186.157	-180.664
210.2	-212.402	-237.427	-214.844	-226.44	-220.947	-189.209	-205.078	-203.247	-209.351	-198.364	-188.599	-186.768	-184.937	-190.43	-189.819	-204.468	-192.261	-187.378	-181.274			209.2	-120.239	-116.577	-118.408	-137.329	-139.16	-126.953	-148.315	-135.498	-142.212	-138.55	-131.836	-141.602	-120.85	-137.939	-161.133	-162.964	-191.65	-178.223	-172.119
210.4	-219.116	-224.609	-223.389	-228.882	-200.195	-192.871	-197.754	-195.312	-211.182	-193.481	-190.43	-202.026	-187.378	-187.988	-197.754	-182.495	-190.43	-187.988	-195.312			209.4	-118.408	-125.732	-121.46	-126.343	-120.239	-129.395	-144.043	-136.719	-144.653	-130.615	-139.16	-140.991	-129.395	-125.122	-159.302	-142.212	-186.157	-178.833	-179.443
210.6	-215.454	-225.22	-213.013	-234.375	-210.571	-189.209	-187.988	-203.247	-213.623	-191.65	-183.716	-192.871	-186.768	-186.768	-177.002	-194.702	-189.209	-193.481	-194.092			209.6	-134.277	-122.07	-116.577	-140.991	-136.719	-126.953	-142.212	-132.446	-134.277	-140.381	-138.55	-136.108	-128.174	-125.732	-160.522	-163.574	-184.937	-172.119	-171.509
210.8	-212.402	-225.83	-222.168	-233.765	-209.961	-195.923	-205.688	-200.806	-204.468	-191.65	-206.299	-200.806	-181.274	-205.078	-172.729	-188.599	-186.768	-192.871	-191.65			209.8	-119.629	-136.719	-130.005	-128.784	-139.16	-126.953	-130.615	-140.381	-133.667	-139.771	-130.615	-143.433	-131.836	-145.264	-160.522	-166.626	-188.599	-178.223	-176.392
211	-213.623	-230.713	-212.402	-232.544	-218.506	-195.312	-208.74	-206.299	-210.571	-184.937	-184.937	-201.416	-189.209	-196.533	-186.157	-181.274	-186.768	-200.195	-189.819			210	-120.239	-120.85	-128.174	-135.498	-133.057	-122.07	-144.043	-136.719	-137.939	-141.602	-139.16	-145.264	-131.226	-139.16	-169.067	-136.719	-183.716	-205.078	-174.561
211.2	-218.506	-220.947	-207.52	-235.596	-205.078	-181.274	-203.247	-205.078	-219.727	-187.378	-196.533	-198.364	-186.768	-189.819	-191.04	-189.819	-177.002	-197.144	-188.599			210.2	-118.408	-132.446	-123.291	-124.512	-128.784	-122.681	-140.991	-133.667	-135.498	-128.174	-131.836	-140.991	-135.498	-120.239	-168.457	-151.978	-181.885	-168.457	-186.768
211.4	-207.52	-228.271	-217.896	-228.271	-208.74	-195.923	-190.43	-208.13	-202.637	-183.105	-202.637	-197.144	-194.092	-186.157	-183.105	-189.209	-182.495	-190.43	-185.547			210.4	-115.356	-122.681	-115.356	-128.174	-131.836	-120.239	-138.55	-137.329	-142.212	-132.446	-138.55	-151.978	-135.498	-151.978	-156.25	-177.002	-191.04	-168.457	-189.209
211.6	-228.882	-223.389	-217.896	-236.206	-208.13	-189.209	-197.144	-198.364	-213.623	-189.819	-186.768	-193.481	-178.833	-190.43	-189.209	-178.223	-181.274	-185.547	-182.495			210.6	-109.253	-126.953	-114.136	-129.395	-130.615	-129.395	-133.667	-139.771	-142.822	-147.095	-137.939	-129.395	-127.563	-140.381	-166.016	-157.471	-203.247	-183.105	-173.95
211.8	-214.844	-224.609	-213.623	-234.375	-203.857	-200.806	-203.247	-192.871	-202.637	-190.43	-197.144	-200.806	-186.157	-197.754	-197.144	-178.833	-188.599	-196.533	-188.599			210.8	-111.694	-119.019	-138.55	-133.057	-140.381	-127.563	-145.264	-137.329	-148.315	-130.615	-128.174	-149.536	-130.005	-131.226	-166.016	-150.146	-194.092	-180.664	-177.612
212	-207.52	-231.323	-197.144	-217.896	-216.064	-194.092	-197.144	-200.195	-207.52	-197.754	-194.702	-206.299	-186.157	-189.819	-180.664	-170.288	-182.495	-178.223	-182.495			211	-117.798	-114.136	-114.136	-115.356	-140.991	-125.122	-139.16	-142.822	-142.822	-137.329	-142.822	-144.653	-137.939	-146.484	-163.574	-160.522	-181.885	-186.157	-185.547
212.2	-225.22	-223.999	-202.026	-228.271	-216.064	-184.937	-192.871	-187.988	-207.52	-184.937	-194.092	-214.844	-192.261	-190.43	-194.702	-183.105	-191.65	-187.378	-191.04			211.2	-104.98	-132.446	-119.019	-118.408	-126.953	-129.395	-139.771	-138.55	-140.381	-140.991	-133.667	-136.719	-130.615	-134.277	-155.029	-151.978	-186.768	-183.105	-173.34
212.4	-203.247	-219.116	-218.506	-231.934	-217.285	-192.871	-208.74	-197.754	-200.806	-187.988	-198.364	-196.533	-187.988	-200.806	-178.833	-174.561	-173.95	-198.975	-185.547			211.4	-126.343	-131.836	-138.55	-123.901	-128.174	-123.901	-134.277	-138.55	-149.536	-126.953	-139.16	-145.874	-142.212	-124.512	-164.795	-145.264	-205.078	-169.067	-178.223
212.6	-215.454	-237.427	-215.454	-233.154	-213.013	-183.716	-195.923	-191.04	-214.844	-188.599	-202.026	-199.585	-188.599	-198.975	-187.988	-186.157	-178.223	-195.312	-181.885			211.6	-116.577	-131.226	-118.408	-123.901	-123.291	-136.108	-133.057	-130.615	-136.108	-141.602	-131.836	-140.991	-130.005	-141.602	-165.405	-153.198	-183.716	-175.781	-178.223
212.8	-202.026	-223.389	-219.727	-225.22	-224.609	-191.04	-189.209	-205.078	-205.688	-178.833	-201.416	-195.312	-197.754	-207.52	-187.988	-178.223	-167.236	-198.364	-180.054			211.8	-115.967	-139.16	-137.939	-128.784	-134.277	-130.005	-130.005	-128.784	-150.757	-134.277	-143.433	-155.029	-132.446	-141.602	-162.964	-163.574	-187.988	-178.833	-179.443
213	-208.13	-225.22	-203.857	-234.985	-231.323	-195.923	-191.65	-191.65	-213.623	-194.702	-189.209	-197.754	-194.702	-197.754	-181.885	-187.378	-188.599	-195.312	-178.223			212	-104.98	-115.356	-119.019	-128.784	-132.446	-128.174	-141.602	-134.277	-147.095	-129.395	-123.901	-143.433	-132.446	-135.498	-156.86	-156.86	-194.092	-173.95	-183.105
213.2	-207.52	-219.727	-205.688	-225.22	-213.623	-182.495	-201.416	-192.871	-204.468	-197.144	-202.026	-198.364	-193.481	-201.416	-176.392	-184.326	-187.378	-187.988	-189.209			212.2	-111.694	-131.226	-124.512	-119.019	-140.381	-128.784	-141.602	-136.719	-142.212	-145.264	-125.732	-144.043	-134.888	-145.264	-145.874	-161.743	-195.312	-175.171	-186.157
213.4	-224.609	-231.934	-216.064	-228.271	-213.013	-188.599	-191.04	-196.533	-209.351	-192.871	-197.144	-202.026	-192.261	-190.43	-187.988	-191.65	-186.157	-195.923	-191.04			212.4	-115.967	-122.681	-104.98	-125.122	-131.226	-129.395	-149.536	-148.315	-134.277	-142.822	-158.081	-132.446	-134.277	-148.926	-148.926	-159.912	-189.209	-180.664	-184.937
213.6	-208.74	-216.675	-211.792	-233.154	-222.168	-189.819	-187.988	-191.65	-202.637	-189.819	-183.716	-199.585	-191.65	-192.871	-188.599	-182.495	-173.34	-195.312	-184.326			212.6	-111.694	-118.408	-117.798	-126.953	-140.381	-132.446	-134.888	-149.536	-136.719	-137.329	-134.277	-144.043	-137.939	-140.991	-148.926	-155.64	-178.833	-190.43	-170.898
213.8	-220.947	-225.83	-211.182	-231.934	-209.961	-202.026	-196.533	-189.819	-194.702	-197.754	-193.481	-211.792	-192.871	-190.43	-183.105	-187.988	-189.819	-191.65	-182.495			212.8	-103.76	-125.732	-131.226	-119.019	-134.888	-131.226	-137.329	-136.719	-131.226	-130.615	-142.822	-144.043	-137.939	-136.719	-148.926	-153.198	-181.274	-170.288	-186.768
214	-214.233	-224.609	-213.013	-230.103	-219.727	-187.378	-191.65	-199.585	-200.806	-205.078	-187.988	-192.261	-192.261	-200.195	-189.819	-187.988	-195.923	-191.65	-184.937			213	-106.201	-121.46	-121.46	-128.784	-133.667	-127.563	-156.86	-141.602	-139.771	-144.043	-136.108	-144.653	-126.953	-135.498	-151.367	-156.25	-183.105	-180.054	-180.664
214.2	-215.454	-233.765	-213.623	-237.427	-218.506	-192.261	-198.364	-195.923	-200.806	-191.04	-206.299	-198.364	-188.599	-192.871	-175.781	-185.547	-187.988	-185.547	-198.975			213.2	-106.201	-128.174	-112.915	-126.343	-138.55	-133.667	-133.667	-139.771	-152.588	-131.836	-136.719	-144.653	-133.057	-139.16	-151.978	-160.522	-176.392	-176.392	-191.65
214.4	-215.454	-233.154	-203.247	-234.375	-215.454	-191.65	-201.416	-192.261	-210.571	-183.105	-191.65	-214.233	-197.144	-196.533	-184.937	-187.378	-181.885	-193.481	-196.533			213.4	-119.019	-139.771	-122.07	-122.681	-130.005	-133.057	-133.667	-142.212	-138.55	-131.226	-128.174	-145.874	-128.174	-140.381	-142.822	-159.302	-186.768	-175.781	-192.261
214.6	-216.675	-228.882	-213.013	-236.206	-223.389	-194.092	-197.754	-191.65	-210.571	-193.481	-194.702	-208.13	-184.326	-203.857	-184.326	-195.923	-201.416	-173.95	-189.819			213.6	-111.694	-123.901	-122.681	-125.732	-114.746	-134.888	-151.367	-137.939	-140.991	-140.381	-135.498	-131.836	-134.888	-122.07	-143.433	-154.419	-187.378	-187.988	-184.937
214.8	-208.13	-227.051	-210.571	-224.609	-219.116	-195.312	-195.312	-197.754	-215.454	-189.819	-194.092	-188.599	-197.144	-196.533	-176.392	-183.105	-187.988	-192.871	-176.392			213.8	-108.643	-122.07	-126.953	-129.395	-128.784	-131.836	-142.212	-143.433	-141.602	-131.836	-147.095	-136.719	-127.563	-138.55	-156.25	-155.64	-189.209	-172.119	-176.392
215	-221.558	-230.103	-214.844	-230.103	-213.013	-192.261	-192.261	-204.468	-214.844	-180.054	-194.702	-197.144	-187.988	-191.04	-176.392	-186.157	-190.43	-191.65	-186.768			214	-106.201	-120.85	-113.525	-120.239	-129.395	-137.329	-135.498	-138.55	-138.55	-142.822	-120.239	-150.757	-141.602	-142.822	-140.381	-156.25	-174.561	-180.054	-189.209
215.2	-221.558	-239.258	-209.961	-227.051	-209.961	-189.819	-195.312	-205.078	-202.026	-194.702	-186.157	-194.702	-183.105	-195.312	-185.547	-186.768	-184.937	-180.054	-192.871			214.2	-116.577	-123.901	-119.629	-133.057	-132.446	-134.277	-139.771	-151.367	-133.667	-126.953	-133.057	-141.602	-133.057	-135.498	-167.236	-153.198	-191.04	-169.678	-176.392
215.4	-219.727	-217.285	-214.844	-239.258	-214.844	-195.312	-203.247	-194.702	-201.416	-203.247	-191.65	-184.326	-187.988	-197.754	-184.326	-173.34	-172.729	-182.495	-183.105			214.4	-111.084	-125.122	-112.305	-125.122	-125.122	-131.836	-136.108	-133.057	-145.264	-128.174	-144.043	-154.419	-136.108	-118.408	-162.354	-151.367	-180.054	-177.612	-175.171
215.6	-233.765	-232.544	-208.74	-233.154	-210.571	-189.209	-193.481	-200.806	-208.74	-183.716	-192.261	-202.026	-189.819	-189.819	-195.312	-189.819	-180.054	-191.65	-186.157			214.6	-122.07	-128.784	-116.577	-121.46	-128.784	-135.498	-137.329	-133.667	-138.55	-133.667	-142.822	-135.498	-137.329	-150.757	-158.691	-152.588	-195.923	-168.457	-181.885
215.8	-214.233	-226.44	-209.961	-231.934	-225.83	-211.792	-203.247	-209.961	-209.351	-198.364	-189.819	-196.533	-190.43	-200.806	-178.833	-194.702	-183.105	-192.871	-179.443			214.8	-111.694	-121.46	-118.408	-125.732	-120.85	-133.667	-139.771	-139.16	-145.264	-127.563	-131.836	-137.329	-140.381	-134.888	-152.588	-164.185	-193.481	-173.95	-187.378
216	-219.727	-220.337	-220.337	-242.92	-214.233	-191.04	-185.547	-195.923	-216.064	-181.274	-191.65	-213.623	-189.819	-207.52	-191.65	-189.819	-183.105	-198.364	-182.495			215	-115.967	-137.329	-120.239	-125.122	-131.836	-117.188	-133.057	-137.939	-149.536	-128.784	-133.667	-135.498	-139.771	-138.55	-159.912	-163.574	-178.833	-178.223	-177.612
216.2	-214.844	-216.675	-206.299	-249.634	-203.247	-190.43	-186.768	-195.312	-200.195	-186.157	-196.533	-213.013	-195.923	-192.871	-188.599	-197.754	-179.443	-184.937	-180.664			215.2	-112.305	-122.07	-120.239	-134.277	-125.732	-132.446	-142.212	-129.395	-142.212	-138.55	-140.991	-161.743	-137.939	-131.836	-156.25	-156.25	-187.378	-170.898	-191.04
216.4	-208.74	-228.882	-211.182	-229.492	-208.13	-202.026	-202.637	-191.04	-212.402	-187.988	-186.157	-197.754	-181.274	-187.378	-183.716	-193.481	-183.105	-182.495	-190.43			215.4	-116.577	-120.239	-122.07	-123.291	-116.577	-129.395	-129.395	-136.108	-136.108	-144.653	-123.291	-157.471	-137.329	-151.367	-147.095	-150.146	-187.378	-183.716	-175.781
216.6	-219.116	-217.896	-211.182	-239.258	-211.182	-183.716	-202.026	-188.599	-212.402	-187.988	-187.378	-187.988	-190.43	-207.52	-177.612	-188.599	-186.768	-187.378	-193.481			215.6	-123.901	-123.291	-123.901	-133.057	-126.953	-124.512	-142.212	-142.212	-141.602	-134.888	-134.277	-148.315	-136.108	-142.822	-153.198	-162.964	-194.702	-178.833	-182.495
216.8	-222.168	-220.947	-221.558	-236.816	-216.064	-192.261	-183.716	-183.105	-202.637	-194.702	-194.092	-202.637	-187.378	-205.688	-198.364	-189.209	-187.988	-181.274	-178.223			215.8	-117.798	-122.07	-135.498	-123.901	-139.16	-125.732	-135.498	-128.784	-137.939	-132.446	-133.667	-135.498	-130.005	-130.615	-159.302	-161.743	-178.223	-179.443	-180.054
217	-220.947	-230.103	-211.182	-244.141	-216.064	-192.871	-200.195	-194.702	-217.285	-197.754	-192.261	-195.923	-183.716	-199.585	-180.664	-192.871	-186.768	-196.533	-181.274			216	-127.563	-131.836	-118.408	-126.343	-127.563	-125.732	-141.602	-154.419	-130.615	-142.822	-136.108	-144.653	-142.212	-144.653	-156.86	-136.108	-181.885	-178.833	-179.443
217.2	-217.285	-224.609	-205.078	-219.727	-208.13	-192.871	-198.364	-204.468	-203.247	-197.144	-192.871	-202.637	-185.547	-200.806	-181.885	-197.754	-180.054	-192.871	-189.209			216.2	-116.577	-119.019	-128.784	-130.005	-135.498	-144.653	-128.784	-130.005	-137.329	-142.822	-127.563	-144.043	-134.888	-130.615	-164.185	-151.978	-192.261	-171.509	-186.157
217.4	-227.051	-233.765	-213.013	-231.323	-203.857	-200.806	-190.43	-201.416	-203.857	-195.312	-187.988	-205.688	-189.209	-195.312	-191.65	-187.988	-182.495	-187.378	-195.312			216.4	-114.746	-126.343	-118.408	-122.07	-131.226	-123.901	-140.381	-148.926	-137.939	-131.836	-126.343	-149.536	-148.926	-133.667	-158.081	-150.757	-169.067	-187.378	-180.054
217.6	-222.168	-230.103	-221.558	-238.647	-208.74	-197.754	-197.144	-192.871	-213.623	-191.65	-186.768	-194.702	-185.547	-191.04	-186.157	-192.871	-183.105	-199.585	-183.716			216.6	-124.512	-125.122	-131.226	-119.019	-120.239	-129.395	-128.784	-137.329	-148.315	-135.498	-145.874	-148.315	-136.108	-134.277	-158.691	-156.25	-189.819	-177.002	-181.885
217.8	-220.337	-219.727	-220.947	-227.051	-211.792	-198.364	-204.468	-200.195	-213.013	-191.65	-191.04	-197.754	-184.937	-202.637	-177.002	-196.533	-181.885	-195.312	-191.65			216.8	-122.07	-121.46	-118.408	-115.356	-125.732	-133.057	-128.784	-142.212	-138.55	-138.55	-135.498	-145.874	-128.174	-133.057	-153.809	-153.198	-191.04	-186.768	-183.716
218	-221.558	-227.661	-212.402	-238.647	-205.688	-192.871	-197.754	-198.364	-204.468	-186.768	-183.105	-179.443	-186.768	-189.209	-191.04	-183.105	-189.819	-194.092	-195.923			217	-123.291	-126.343	-124.512	-126.343	-126.953	-128.174	-134.277	-158.691	-140.991	-131.836	-125.732	-149.536	-140.381	-132.446	-151.978	-161.743	-181.274	-177.612	-180.054
218.2	-233.154	-222.168	-204.468	-235.596	-214.233	-198.364	-195.312	-197.144	-206.299	-190.43	-198.364	-192.871	-184.937	-213.013	-183.105	-202.637	-191.04	-198.364	-186.768			217.2	-120.85	-121.46	-123.291	-115.356	-125.732	-124.512	-136.719	-142.212	-131.836	-133.057	-138.55	-151.367	-139.771	-142.212	-155.64	-145.264	-189.819	-186.157	-169.678
218.4	-216.064	-223.999	-220.947	-223.389	-211.182	-194.092	-212.402	-197.754	-216.675	-186.157	-194.092	-180.054	-187.988	-192.261	-178.223	-187.378	-194.702	-190.43	-187.378			217.4	-108.032	-123.901	-119.019	-133.667	-119.629	-135.498	-136.108	-136.108	-142.822	-137.329	-133.667	-154.419	-131.836	-128.784	-145.874	-147.095	-187.378	-170.288	-173.95
218.6	-224.609	-223.999	-216.064	-237.427	-213.013	-200.806	-180.664	-208.74	-205.078	-184.937	-190.43	-191.04	-194.092	-192.261	-198.364	-203.247	-180.664	-193.481	-172.729			217.6	-112.305	-123.901	-128.174	-123.901	-129.395	-119.629	-126.343	-141.602	-136.719	-135.498	-133.057	-140.381	-133.057	-136.719	-156.25	-166.626	-187.378	-183.105	-178.833
218.8	-217.285	-232.544	-213.013	-232.544	-211.182	-189.819	-200.195	-211.792	-202.026	-197.754	-198.975	-180.664	-179.443	-200.195	-189.819	-190.43	-179.443	-182.495	-192.871			217.8	-123.291	-131.226	-130.005	-123.901	-120.239	-135.498	-130.005	-137.939	-143.433	-122.681	-126.343	-134.888	-128.174	-125.122	-162.964	-137.939	-187.378	-170.288	-178.833
219	-218.506	-224.609	-213.623	-220.337	-208.13	-193.481	-195.312	-195.923	-200.195	-189.819	-194.702	-202.637	-180.664	-197.144	-189.819	-181.274	-190.43	-189.819	-194.702			218	-115.967	-138.55	-109.253	-111.084	-131.836	-118.408	-141.602	-140.381	-141.602	-130.615	-139.771	-144.043	-128.174	-133.057	-155.64	-164.185	-186.768	-186.157	-175.171
219.2	-229.492	-231.323	-220.337	-227.661	-218.506	-200.806	-192.261	-205.078	-194.702	-187.378	-203.857	-194.702	-173.95	-193.481	-194.702	-196.533	-192.871	-192.871	-186.768			218.2	-114.136	-124.512	-119.629	-128.784	-125.732	-137.939	-140.381	-140.381	-134.277	-139.16	-128.174	-137.329	-134.277	-131.836	-156.86	-152.588	-180.664	-181.885	-175.781
219.4	-232.544	-228.882	-208.74	-234.985	-213.623	-197.144	-197.144	-200.195	-205.688	-191.04	-188.599	-195.923	-195.923	-194.092	-195.923	-189.209	-188.599	-184.326	-184.326			218.4	-117.188	-137.329	-128.174	-129.395	-112.305	-116.577	-134.888	-142.822	-142.212	-133.667	-148.315	-148.926	-133.667	-138.55	-146.484	-141.602	-186.157	-173.34	-173.34
219.6	-235.596	-228.271	-211.792	-223.999	-212.402	-197.144	-206.299	-191.04	-210.571	-191.04	-192.871	-195.312	-180.664	-200.195	-190.43	-181.274	-186.768	-183.105	-187.988			218.6	-108.643	-130.615	-116.577	-133.667	-121.46	-137.939	-126.953	-119.019	-134.277	-139.16	-144.043	-141.602	-140.991	-138.55	-155.64	-150.757	-175.781	-171.509	-175.781
219.8	-222.168	-227.051	-207.52	-220.947	-216.064	-190.43	-196.533	-195.923	-204.468	-189.819	-178.223	-202.026	-191.65	-191.04	-187.378	-202.637	-194.702	-192.261	-186.768			218.8	-117.188	-129.395	-122.681	-120.85	-126.953	-123.291	-139.16	-133.057	-148.315	-134.277	-125.732	-142.822	-122.681	-131.226	-155.64	-162.964	-189.819	-187.988	-176.392
220	-223.389	-230.713	-215.454	-230.713	-216.675	-193.481	-201.416	-200.195	-206.299	-186.157	-191.04	-192.871	-181.885	-209.351	-176.392	-191.04	-174.561	-191.04	-186.768			219	-109.863	-130.615	-122.07	-128.174	-134.277	-145.264	-126.953	-134.277	-140.991	-145.874	-137.329	-155.64	-141.602	-126.343	-158.081	-154.419	-178.223	-170.288	-177.002
220.2	-223.999	-231.934	-225.83	-239.258	-205.078	-197.754	-190.43	-195.312	-205.688	-197.144	-198.364	-203.247	-191.04	-191.04	-186.157	-184.326	-178.223	-195.312	-186.157			219.2	-109.863	-130.615	-119.019	-120.85	-116.577	-128.784	-138.55	-149.536	-138.55	-134.888	-114.136	-137.939	-126.343	-138.55	-148.926	-142.212	-177.612	-184.326	-171.509
220.4	-227.051	-228.271	-216.064	-239.868	-206.299	-185.547	-195.923	-195.923	-200.806	-183.716	-186.157	-184.937	-189.819	-197.754	-194.092	-184.937	-183.105	-187.378	-195.312			219.4	-122.07	-130.615	-123.291	-133.057	-127.563	-134.277	-127.563	-139.771	-137.939	-148.315	-137.329	-140.381	-131.226	-133.057	-135.498	-166.626	-176.392	-173.34	-166.016
220.6	-200.195	-233.154	-211.792	-223.999	-221.558	-191.04	-196.533	-202.026	-214.844	-195.923	-193.481	-188.599	-193.481	-198.364	-180.054	-189.209	-170.898	-189.819	-187.378			219.6	-123.901	-124.512	-109.863	-122.07	-133.667	-129.395	-133.667	-127.563	-144.043	-135.498	-129.395	-142.212	-128.174	-134.888	-152.588	-167.847	-174.561	-187.988	-186.768
220.8	-214.844	-230.103	-212.402	-228.271	-216.064	-192.871	-195.923	-193.481	-203.247	-191.65	-197.144	-182.495	-192.871	-200.195	-187.988	-189.819	-190.43	-194.702	-205.688			219.8	-119.019	-134.277	-118.408	-137.939	-128.784	-121.46	-132.446	-142.212	-128.784	-141.602	-117.188	-153.198	-140.991	-139.771	-156.25	-153.198	-189.819	-176.392	-175.171
221	-228.271	-223.389	-212.402	-226.44	-213.013	-195.923	-205.078	-181.274	-202.637	-190.43	-203.857	-197.144	-186.157	-194.092	-187.378	-193.481	-180.664	-173.95	-181.885			220	-112.305	-122.07	-126.953	-128.174	-119.019	-122.681	-131.226	-135.498	-135.498	-131.836	-128.174	-153.198	-130.005	-131.836	-145.264	-161.743	-177.002	-170.288	-181.274
221.2	-225.22	-220.947	-222.168	-227.051	-206.299	-186.768	-205.078	-202.637	-207.52	-189.209	-191.65	-198.364	-188.599	-197.754	-180.664	-192.871	-187.988	-181.885	-195.312			220.2	-126.953	-137.329	-116.577	-123.901	-135.498	-126.343	-131.226	-150.146	-128.784	-144.043	-126.343	-136.108	-140.991	-142.212	-150.146	-162.354	-183.105	-172.119	-175.781
221.4	-214.844	-219.116	-217.896	-217.285	-212.402	-196.533	-191.65	-193.481	-213.013	-189.819	-196.533	-191.65	-198.364	-182.495	-187.988	-200.806	-186.768	-200.195	-189.819			220.4	-129.395	-124.512	-123.291	-127.563	-130.615	-131.836	-130.615	-148.315	-144.043	-126.953	-131.226	-145.264	-123.291	-139.771	-148.315	-149.536	-186.768	-181.274	-173.34
221.6	-216.675	-222.168	-214.844	-224.609	-216.064	-194.702	-184.937	-208.74	-218.506	-183.105	-189.819	-196.533	-203.247	-202.026	-178.833	-193.481	-180.054	-180.664	-194.702			220.6	-117.188	-129.395	-123.901	-117.798	-127.563	-136.108	-121.46	-145.264	-134.277	-144.043	-129.395	-144.653	-130.005	-130.005	-152.588	-166.626	-162.354	-184.937	-173.95
221.8	-214.233	-231.934	-214.844	-230.103	-217.285	-197.144	-203.247	-205.078	-213.623	-205.688	-213.013	-200.195	-183.716	-194.702	-178.223	-200.195	-180.664	-192.871	-177.612			220.8	-113.525	-136.108	-120.239	-135.498	-122.07	-128.174	-132.446	-139.16	-148.926	-133.057	-111.694	-141.602	-134.888	-132.446	-159.912	-156.86	-170.898	-173.34	-191.04
222	-225.83	-218.506	-216.064	-225.83	-203.247	-189.819	-192.261	-202.637	-214.844	-189.209	-192.261	-195.312	-191.04	-196.533	-174.561	-175.171	-181.885	-199.585	-185.547			221	-108.032	-123.291	-125.732	-121.46	-117.798	-127.563	-131.226	-139.16	-149.536	-132.446	-134.888	-149.536	-142.212	-139.16	-160.522	-154.419	-187.378	-180.054	-173.95
222.2	-222.168	-214.233	-217.896	-239.868	-203.247	-192.261	-201.416	-204.468	-212.402	-181.274	-192.871	-195.923	-192.871	-196.533	-191.65	-204.468	-195.312	-195.923	-178.833			221.2	-112.305	-123.291	-119.629	-137.939	-130.615	-119.629	-128.174	-147.095	-134.888	-128.784	-126.343	-155.029	-137.939	-147.095	-169.067	-153.809	-188.599	-194.702	-182.495
222.4	-225.22	-221.558	-199.585	-228.271	-208.74	-191.04	-200.195	-190.43	-207.52	-197.754	-192.871	-200.195	-191.04	-187.988	-193.481	-192.871	-179.443	-181.885	-182.495			221.4	-117.798	-134.277	-114.746	-136.719	-126.343	-126.953	-135.498	-142.212	-143.433	-134.888	-137.939	-142.212	-136.108	-137.329	-164.795	-168.457	-192.871	-180.664	-177.002
222.6	-217.285	-236.206	-204.468	-225.22	-217.896	-186.768	-200.806	-193.481	-207.52	-186.768	-197.754	-195.312	-189.819	-181.885	-186.157	-185.547	-187.378	-193.481	-199.585			221.6	-121.46	-131.226	-115.356	-128.174	-121.46	-127.563	-146.484	-130.005	-145.874	-130.005	-129.395	-129.395	-134.888	-129.395	-154.419	-164.185	-173.95	-191.04	-185.547
222.8	-202.026	-224.609	-210.571	-229.492	-202.637	-200.806	-191.04	-192.261	-217.285	-188.599	-181.274	-194.702	-185.547	-194.702	-183.716	-188.599	-191.65	-186.768	-189.209			221.8	-123.291	-111.084	-123.901	-133.667	-132.446	-121.46	-126.343	-130.005	-134.277	-128.784	-130.005	-151.978	-137.329	-142.212	-155.64	-155.029	-190.43	-178.833	-173.34
223	-219.116	-226.44	-224.609	-227.661	-197.144	-192.261	-191.65	-195.312	-216.064	-189.819	-195.312	-192.261	-191.04	-206.299	-190.43	-188.599	-169.067	-180.664	-186.768			222	-102.539	-121.46	-122.681	-136.719	-128.174	-137.329	-145.264	-139.16	-145.264	-137.939	-131.836	-150.757	-142.822	-128.174	-153.198	-145.874	-184.326	-175.781	-176.392
223.2	-217.285	-229.492	-226.44	-220.947	-222.168	-190.43	-192.871	-195.312	-214.844	-197.754	-193.481	-200.195	-190.43	-192.871	-192.871	-189.819	-202.026	-197.144	-192.871			222.2	-121.46	-140.381	-127.563	-133.667	-125.732	-122.07	-129.395	-128.784	-138.55	-138.55	-130.005	-140.381	-136.719	-139.16	-153.198	-180.054	-177.002	-172.729	-172.119
223.4	-227.661	-220.337	-220.947	-228.271	-211.792	-198.364	-194.092	-188.599	-220.947	-191.65	-189.819	-189.819	-187.988	-194.702	-176.392	-177.612	-187.988	-197.144	-183.716			222.4	-128.174	-123.291	-125.122	-132.446	-125.122	-127.563	-129.395	-154.419	-136.719	-129.395	-126.953	-156.25	-131.226	-142.212	-154.419	-169.067	-181.885	-181.274	-172.119
223.6	-220.947	-227.661	-213.013	-229.492	-227.051	-189.819	-203.247	-192.871	-213.013	-195.312	-201.416	-197.144	-198.364	-193.481	-180.054	-199.585	-185.547	-169.678	-198.975			222.6	-115.356	-129.395	-124.512	-140.381	-132.446	-128.784	-140.381	-139.16	-134.277	-148.315	-132.446	-145.874	-131.836	-129.395	-162.964	-153.198	-192.261	-170.898	-181.885
223.8	-207.52	-242.92	-220.337	-225.83	-210.571	-202.026	-192.871	-198.364	-213.013	-195.312	-202.637	-205.078	-194.702	-193.481	-194.702	-192.871	-194.702	-187.988	-191.04			222.8	-111.084	-115.356	-115.967	-137.329	-129.395	-130.615	-136.719	-137.329	-138.55	-124.512	-127.563	-134.888	-140.991	-146.484	-160.522	-158.081	-187.988	-178.223	-183.716
224	-213.623	-225.83	-216.064	-228.271	-204.468	-192.261	-194.092	-202.637	-207.52	-186.157	-175.781	-195.923	-194.092	-190.43	-190.43	-187.988	-177.002	-197.754	-181.885			223	-119.629	-126.953	-119.629	-120.239	-117.798	-133.667	-142.822	-131.836	-129.395	-152.588	-145.264	-140.381	-137.939	-131.836	-148.315	-153.809	-189.819	-166.626	-182.495
224.2	-218.506	-220.337	-213.013	-220.947	-199.585	-192.261	-197.754	-202.637	-205.078	-195.923	-190.43	-189.209	-197.754	-206.299	-179.443	-194.702	-191.04	-177.002	-190.43			223.2	-98.877	-119.019	-118.408	-128.174	-125.732	-121.46	-132.446	-140.991	-136.719	-126.953	-123.291	-140.381	-128.784	-136.108	-152.588	-158.691	-184.326	-166.016	-180.054
224.4	-228.882	-230.713	-217.896	-228.882	-214.844	-191.04	-193.481	-201.416	-202.637	-191.65	-192.871	-193.481	-190.43	-202.026	-195.312	-192.261	-187.378	-184.326	-191.04			223.4	-117.188	-111.084	-114.136	-119.019	-129.395	-131.226	-140.991	-136.108	-133.667	-136.719	-125.732	-135.498	-129.395	-144.653	-163.574	-148.926	-184.937	-178.223	-175.781
224.6	-225.83	-225.83	-217.896	-222.778	-209.351	-193.481	-181.274	-202.637	-211.182	-177.002	-188.599	-192.871	-187.378	-202.637	-187.378	-195.312	-185.547	-187.988	-189.819			223.6	-123.291	-129.395	-124.512	-125.732	-125.122	-137.329	-132.446	-147.095	-126.343	-144.043	-131.836	-136.108	-133.667	-133.057	-138.55	-170.288	-183.716	-173.34	-170.288
224.8	-218.506	-235.596	-220.337	-213.013	-214.233	-201.416	-197.144	-201.416	-209.961	-183.105	-194.702	-202.637	-183.105	-186.768	-185.547	-195.923	-188.599	-182.495	-193.481			223.8	-112.915	-119.629	-119.629	-123.901	-136.108	-131.226	-141.602	-128.784	-152.588	-126.343	-130.615	-145.874	-126.343	-133.057	-152.588	-148.926	-176.392	-186.157	-173.34
225	-225.22	-233.154	-216.675	-222.778	-215.454	-186.157	-191.65	-209.961	-197.144	-178.223	-182.495	-197.754	-186.768	-185.547	-184.937	-195.312	-173.95	-181.885	-190.43			224	-134.888	-126.953	-115.967	-123.901	-129.395	-124.512	-131.836	-140.991	-139.771	-144.653	-141.602	-145.874	-140.381	-123.901	-148.926	-158.081	-178.223	-166.626	-184.937
225.2	-225.22	-222.778	-216.064	-222.778	-205.078	-197.144	-186.768	-203.247	-211.182	-192.261	-186.157	-200.195	-187.378	-198.975	-184.937	-200.195	-194.702	-195.923	-192.871			224.2	-126.343	-122.07	-111.084	-130.005	-128.784	-128.174	-131.226	-131.226	-136.719	-139.16	-126.953	-142.212	-126.343	-133.057	-144.043	-151.367	-172.729	-161.133	-164.795
225.4	-216.675	-220.947	-214.844	-229.492	-223.999	-180.664	-189.209	-195.923	-214.844	-183.105	-198.975	-182.495	-192.871	-185.547	-177.612	-182.495	-178.223	-178.833	-186.768			224.4	-117.188	-130.615	-119.019	-135.498	-133.667	-128.174	-133.667	-133.057	-145.874	-136.108	-136.719	-144.043	-140.991	-141.602	-152.588	-157.471	-181.885	-174.561	-170.288
225.6	-225.83	-216.675	-227.661	-206.299	-216.064	-209.961	-197.144	-200.806	-208.13	-188.599	-189.209	-185.547	-180.664	-200.195	-181.885	-189.819	-180.664	-180.664	-181.274			224.6	-113.525	-131.226	-116.577	-126.343	-123.901	-143.433	-126.953	-142.822	-126.343	-137.939	-123.291	-142.212	-131.836	-138.55	-148.926	-147.095	-187.988	-177.612	-164.795
225.8	-220.337	-234.375	-209.961	-230.713	-222.778	-186.768	-183.716	-204.468	-205.688	-192.261	-194.702	-185.547	-187.988	-192.871	-187.988	-199.585	-178.833	-176.392	-183.716			224.8	-129.395	-126.343	-127.563	-133.667	-129.395	-126.343	-136.108	-137.939	-148.315	-131.226	-143.433	-150.757	-135.498	-123.291	-156.86	-158.691	-187.378	-169.678	-191.04
226	-230.103	-230.713	-220.337	-216.675	-219.116	-194.702	-202.637	-192.261	-203.247	-183.716	-195.923	-200.806	-191.65	-183.105	-186.768	-171.509	-190.43	-183.716	-177.002			225	-120.85	-119.629	-111.694	-133.057	-119.629	-136.108	-147.095	-137.329	-135.498	-137.939	-138.55	-140.991	-131.836	-123.901	-148.315	-150.757	-191.04	-173.34	-179.443
226.2	-219.116	-226.44	-211.182	-225.83	-211.792	-189.819	-204.468	-193.481	-203.857	-194.092	-187.378	-196.533	-178.223	-184.937	-192.871	-190.43	-181.885	-199.585	-192.261			225.2	-115.967	-126.953	-121.46	-127.563	-131.226	-122.07	-134.277	-140.991	-133.057	-147.095	-136.108	-135.498	-128.174	-133.667	-153.198	-147.095	-197.144	-166.016	-176.392
226.4	-228.271	-222.168	-223.389	-222.778	-224.609	-195.923	-189.209	-206.299	-210.571	-194.092	-191.65	-195.312	-183.105	-197.144	-167.236	-187.988	-186.768	-183.716	-192.261			225.4	-121.46	-120.85	-116.577	-133.057	-118.408	-133.667	-140.381	-144.043	-137.329	-141.602	-134.888	-135.498	-124.512	-136.719	-156.25	-151.978	-188.599	-166.626	-186.157
226.6	-220.337	-216.675	-208.13	-228.271	-218.506	-193.481	-186.768	-195.923	-205.078	-184.937	-195.312	-189.819	-198.364	-191.65	-185.547	-178.833	-187.988	-194.702	-189.819			225.6	-121.46	-128.174	-118.408	-133.667	-133.667	-130.005	-130.005	-141.602	-150.757	-135.498	-140.991	-139.16	-125.732	-136.108	-159.302	-157.471	-185.547	-175.171	-181.274
226.8	-219.116	-227.051	-214.844	-225.22	-216.675	-183.716	-205.688	-199.585	-217.285	-183.716	-191.65	-199.585	-182.495	-191.04	-180.664	-198.364	-175.781	-203.247	-189.819			225.8	-120.239	-121.46	-120.85	-127.563	-119.629	-128.174	-132.446	-130.005	-137.329	-136.719	-130.615	-134.277	-122.07	-137.939	-151.978	-151.978	-192.871	-166.016	-176.392
227	-222.168	-222.168	-217.285	-224.609	-230.103	-189.209	-203.247	-189.209	-203.247	-184.937	-197.754	-187.988	-186.157	-197.144	-184.326	-188.599	-182.495	-189.819	-184.326			226	-117.798	-125.122	-111.084	-125.732	-126.343	-119.019	-136.108	-129.395	-142.822	-138.55	-137.329	-140.991	-132.446	-119.019	-161.743	-152.588	-193.481	-181.274	-177.612
227.2	-218.506	-227.051	-204.468	-215.454	-224.609	-177.612	-192.871	-199.585	-196.533	-191.65	-199.585	-193.481	-182.495	-191.65	-191.04	-184.326	-181.885	-194.702	-178.223			226.2	-118.408	-131.226	-117.188	-133.057	-139.771	-132.446	-130.615	-130.615	-131.836	-137.939	-126.953	-140.381	-137.329	-140.381	-151.978	-159.302	-187.378	-181.885	-170.898
227.4	-222.168	-230.713	-217.896	-215.454	-213.623	-201.416	-187.988	-194.092	-200.806	-190.43	-199.585	-186.768	-189.819	-195.312	-192.871	-183.105	-183.105	-188.599	-181.885			226.4	-117.188	-124.512	-120.85	-122.681	-134.277	-125.122	-133.667	-147.095	-137.939	-133.057	-137.329	-132.446	-142.212	-142.212	-150.146	-157.471	-177.002	-177.612	-177.612
227.6	-208.74	-227.661	-222.778	-229.492	-210.571	-186.157	-193.481	-198.364	-216.675	-180.664	-198.975	-185.547	-195.923	-209.961	-181.885	-192.871	-186.768	-186.157	-189.819			226.6	-108.643	-133.057	-114.746	-119.019	-119.629	-121.46	-110.474	-135.498	-133.057	-137.939	-146.484	-140.381	-133.057	-136.108	-159.302	-155.64	-183.716	-180.664	-187.378
227.8	-223.389	-235.596	-212.402	-225.22	-219.116	-192.261	-193.481	-198.975	-201.416	-194.092	-184.937	-200.195	-183.105	-180.664	-177.002	-178.833	-186.157	-192.871	-187.988			226.8	-122.681	-129.395	-129.395	-135.498	-126.953	-121.46	-141.602	-140.991	-138.55	-138.55	-136.108	-138.55	-137.329	-126.343	-160.522	-153.809	-183.105	-181.885	-180.054
228	-222.778	-217.285	-221.558	-233.765	-216.675	-189.209	-194.702	-195.312	-199.585	-187.988	-197.754	-198.364	-200.195	-203.247	-184.937	-173.34	-192.871	-192.261	-181.885			227	-114.746	-133.057	-109.253	-120.239	-131.226	-120.85	-137.329	-140.381	-137.939	-140.381	-140.991	-148.315	-135.498	-140.381	-145.264	-156.25	-181.274	-179.443	-184.937
228.2	-220.337	-227.051	-217.896	-224.609	-219.116	-193.481	-204.468	-198.364	-201.416	-181.274	-183.105	-205.688	-189.819	-186.768	-178.833	-198.364	-186.768	-177.612	-195.312			227.2	-116.577	-128.174	-115.967	-122.07	-125.732	-119.629	-137.939	-141.602	-152.588	-128.784	-133.667	-134.277	-139.771	-136.719	-156.86	-134.888	-187.378	-186.157	-183.716
228.4	-227.051	-219.116	-211.792	-216.064	-212.402	-192.261	-190.43	-198.364	-208.74	-183.716	-195.312	-187.378	-180.054	-198.364	-172.119	-188.599	-175.781	-198.364	-180.664			227.4	-113.525	-126.343	-115.967	-131.836	-126.953	-133.667	-137.939	-142.212	-131.836	-136.719	-122.07	-143.433	-137.939	-133.667	-144.043	-148.315	-177.612	-172.119	-179.443
228.6	-219.727	-221.558	-208.13	-226.44	-214.844	-194.702	-196.533	-195.923	-207.52	-195.312	-193.481	-194.092	-194.702	-184.326	-185.547	-202.026	-181.274	-192.261	-189.819			227.6	-111.084	-120.85	-112.915	-119.629	-119.019	-120.85	-145.874	-142.822	-127.563	-142.822	-127.563	-162.964	-127.563	-145.874	-140.991	-152.588	-185.547	-171.509	-175.171
228.8	-222.168	-210.571	-218.506	-223.999	-212.402	-186.157	-203.247	-208.13	-211.182	-200.195	-193.481	-202.026	-182.495	-196.533	-182.495	-184.326	-181.274	-187.988	-192.871			227.8	-126.953	-122.681	-113.525	-120.239	-126.953	-137.939	-128.174	-139.16	-137.939	-146.484	-134.277	-143.433	-122.07	-130.005	-157.471	-148.315	-196.533	-184.937	-178.833
229	-223.999	-231.934	-217.896	-230.713	-216.064	-187.988	-193.481	-193.481	-211.182	-198.975	-197.144	-187.988	-198.975	-188.599	-179.443	-176.392	-186.157	-198.364	-189.819			228	-114.136	-113.525	-106.201	-123.291	-141.602	-118.408	-127.563	-139.771	-144.043	-136.108	-137.939	-134.888	-131.836	-129.395	-151.978	-152.588	-186.768	-172.119	-181.885
229.2	-222.168	-220.947	-204.468	-236.816	-217.285	-198.975	-195.312	-191.04	-205.688	-193.481	-189.209	-205.078	-177.612	-192.871	-181.885	-187.988	-191.04	-205.078	-187.988			228.2	-122.07	-126.343	-119.019	-127.563	-124.512	-126.953	-133.057	-145.264	-139.771	-137.939	-142.212	-141.602	-131.836	-135.498	-144.043	-156.86	-189.209	-176.392	-179.443
229.4	-216.675	-235.596	-227.661	-217.285	-225.22	-184.937	-198.364	-202.026	-205.688	-196.533	-191.65	-189.819	-198.364	-194.092	-192.261	-179.443	-180.664	-180.664	-199.585			228.4	-111.084	-132.446	-112.305	-122.07	-125.122	-131.836	-117.188	-140.381	-128.174	-128.784	-152.588	-142.822	-138.55	-142.212	-151.367	-155.64	-178.223	-171.509	-184.326
229.6	-222.168	-228.271	-214.844	-228.271	-211.792	-185.547	-202.026	-195.923	-213.623	-188.599	-190.43	-200.806	-191.04	-185.547	-177.002	-181.274	-192.261	-186.768	-187.988			228.6	-115.967	-132.446	-117.798	-127.563	-124.512	-138.55	-124.512	-125.732	-130.005	-137.329	-144.043	-137.939	-146.484	-128.174	-140.381	-162.964	-189.819	-158.691	-183.105
229.8	-217.896	-234.375	-223.389	-223.999	-208.13	-194.702	-199.585	-195.923	-204.468	-198.364	-190.43	-197.144	-208.13	-197.144	-180.664	-197.754	-191.65	-191.04	-200.195			228.8	-117.188	-128.174	-102.539	-133.667	-130.615	-130.005	-147.095	-136.108	-139.771	-133.667	-136.719	-139.771	-133.057	-139.771	-172.729	-162.354	-185.547	-175.781	-187.378
230	-224.609	-216.675	-213.013	-223.389	-213.623	-187.378	-187.378	-197.754	-209.351	-197.144	-195.923	-195.923	-197.144	-197.144	-181.274	-192.261	-197.144	-194.702	-195.312			229	-123.901	-129.395	-111.694	-124.512	-134.277	-122.681	-133.667	-136.108	-142.822	-139.16	-139.16	-143.433	-133.057	-140.381	-141.602	-158.691	-184.326	-170.898	-178.223
230.2	-217.285	-225.22	-225.22	-238.037	-202.637	-195.923	-203.247	-211.182	-196.533	-186.157	-198.364	-197.754	-195.312	-192.261	-175.781	-188.599	-194.092	-190.43	-190.43			229.2	-100.098	-124.512	-111.084	-126.343	-121.46	-119.019	-131.226	-142.822	-137.329	-131.226	-132.446	-152.588	-129.395	-110.474	-153.809	-153.809	-181.274	-177.002	-189.819
230.4	-220.947	-225.83	-214.844	-232.544	-217.285	-185.547	-214.233	-197.144	-205.078	-198.975	-198.364	-182.495	-183.105	-189.209	-173.34	-187.988	-194.702	-200.195	-186.768			229.4	-121.46	-117.188	-120.85	-139.16	-126.953	-122.681	-144.043	-132.446	-140.991	-144.043	-148.315	-153.198	-142.822	-149.536	-153.198	-153.198	-193.481	-172.729	-180.054
230.6	-220.947	-231.323	-219.727	-226.44	-220.337	-192.261	-208.13	-200.195	-203.247	-190.43	-187.988	-203.247	-202.026	-186.768	-178.833	-184.937	-192.261	-186.157	-203.247			229.6	-119.629	-135.498	-118.408	-126.343	-124.512	-122.07	-132.446	-130.615	-137.329	-147.095	-136.719	-135.498	-145.874	-141.602	-142.212	-162.964	-182.495	-175.781	-193.481
230.8	-209.351	-225.22	-200.806	-225.83	-225.22	-197.144	-202.026	-208.13	-215.454	-197.754	-197.144	-199.585	-183.716	-190.43	-187.378	-187.988	-202.637	-186.157	-181.274			229.8	-130.615	-131.226	-122.07	-115.967	-129.395	-131.226	-133.057	-127.563	-139.16	-139.16	-144.043	-148.315	-137.329	-121.46	-143.433	-163.574	-184.937	-180.054	-178.223
231	-216.064	-230.103	-213.013	-227.051	-213.013	-190.43	-205.688	-198.364	-208.74	-186.157	-196.533	-184.937	-200.806	-193.481	-175.781	-186.768	-187.988	-187.988	-194.702			230	-122.681	-123.901	-111.694	-140.381	-122.07	-127.563	-128.784	-133.057	-138.55	-137.329	-129.395	-131.836	-139.771	-136.108	-146.484	-157.471	-191.04	-175.171	-183.716
231.2	-213.623	-222.778	-217.285	-226.44	-207.52	-188.599	-192.871	-201.416	-197.144	-188.599	-186.157	-198.975	-192.871	-200.195	-171.509	-188.599	-182.495	-191.65	-200.806			230.2	-121.46	-132.446	-117.188	-121.46	-133.667	-120.85	-134.277	-139.16	-134.277	-136.719	-141.602	-145.874	-129.395	-145.264	-145.874	-149.536	-192.261	-176.392	-180.054
231.4	-220.947	-215.454	-219.116	-226.44	-209.351	-195.923	-207.52	-194.702	-205.078	-186.768	-202.026	-195.312	-186.768	-205.078	-178.223	-178.833	-180.054	-185.547	-193.481			230.4	-119.019	-137.329	-121.46	-141.602	-121.46	-117.798	-143.433	-140.381	-139.16	-142.212	-120.85	-137.329	-140.991	-122.07	-158.081	-150.146	-180.054	-177.002	-189.209
231.6	-217.285	-227.661	-207.52	-222.778	-211.182	-188.599	-207.52	-199.585	-214.844	-188.599	-183.105	-179.443	-199.585	-198.364	-191.65	-191.65	-177.612	-192.261	-195.312			230.6	-104.37	-139.16	-119.019	-126.343	-126.343	-110.474	-126.953	-137.939	-142.822	-127.563	-125.732	-144.043	-139.16	-140.991	-151.367	-160.522	-187.988	-175.171	-189.819
231.8	-225.22	-227.661	-211.792	-220.947	-208.74	-186.768	-202.637	-192.261	-202.637	-195.923	-198.364	-181.885	-196.533	-202.637	-176.392	-178.223	-187.378	-181.274	-198.364			230.8	-119.629	-134.277	-113.525	-140.381	-116.577	-126.343	-120.85	-140.991	-145.874	-130.005	-142.212	-144.653	-126.343	-151.978	-151.978	-159.302	-178.833	-181.274	-177.002
232	-217.896	-220.337	-226.44	-225.22	-214.844	-192.871	-200.195	-197.144	-217.896	-191.04	-181.274	-188.599	-186.768	-184.326	-178.833	-193.481	-187.378	-202.637	-185.547			231	-117.188	-142.822	-133.667	-130.615	-125.732	-128.174	-142.822	-138.55	-148.315	-133.057	-131.836	-161.133	-143.433	-131.836	-153.198	-161.743	-192.261	-177.612	-195.923
232.2	-209.961	-228.271	-223.389	-221.558	-199.585	-186.157	-194.702	-200.806	-209.351	-181.274	-195.312	-194.702	-184.326	-201.416	-184.937	-187.378	-188.599	-177.612	-169.678			231.2	-112.915	-128.174	-106.812	-125.122	-133.057	-121.46	-133.667	-131.226	-140.381	-128.174	-127.563	-142.212	-139.16	-132.446	-144.043	-155.64	-184.937	-187.378	-185.547
232.4	-221.558	-216.675	-213.623	-227.661	-211.792	-192.261	-203.857	-201.416	-207.52	-199.585	-192.871	-195.312	-194.702	-197.144	-183.105	-195.923	-176.392	-199.585	-187.988			231.4	-123.901	-128.174	-113.525	-126.343	-128.784	-118.408	-122.07	-142.822	-135.498	-139.771	-139.16	-152.588	-135.498	-144.653	-153.809	-141.602	-183.716	-174.561	-191.04
232.6	-201.416	-221.558	-223.389	-231.323	-208.74	-186.768	-200.195	-209.351	-211.182	-177.002	-190.43	-200.195	-184.937	-196.533	-181.274	-191.04	-180.664	-190.43	-192.871			231.6	-103.149	-143.433	-121.46	-125.122	-121.46	-126.953	-143.433	-140.991	-151.367	-127.563	-130.005	-160.522	-135.498	-125.732	-172.119	-146.484	-177.612	-172.119	-194.092
232.8	-219.116	-209.351	-223.389	-225.83	-205.078	-186.157	-195.923	-192.261	-208.13	-189.209	-197.144	-197.754	-179.443	-190.43	-184.937	-182.495	-186.157	-198.364	-173.34			231.8	-115.967	-122.681	-117.798	-112.305	-117.798	-127.563	-142.212	-139.16	-149.536	-133.057	-128.784	-138.55	-136.108	-123.901	-153.809	-149.536	-170.898	-170.288	-186.157
233	-220.337	-227.661	-207.52	-228.271	-222.168	-190.43	-194.702	-196.533	-202.637	-185.547	-187.988	-192.871	-190.43	-203.857	-183.716	-172.729	-173.34	-185.547	-201.416			232	-112.305	-132.446	-111.084	-121.46	-121.46	-128.174	-129.395	-139.16	-138.55	-137.329	-138.55	-158.691	-130.615	-145.264	-157.471	-163.574	-176.392	-178.223	-183.105
233.2	-211.792	-219.116	-216.675	-219.727	-225.22	-191.04	-202.026	-195.923	-212.402	-189.209	-175.171	-205.078	-189.209	-208.13	-182.495	-185.547	-185.547	-183.716	-204.468			232.2	-111.694	-133.667	-119.019	-124.512	-128.784	-133.057	-137.329	-141.602	-149.536	-128.784	-134.277	-144.043	-136.108	-134.277	-158.081	-154.419	-173.34	-180.664	-187.988
233.4	-206.299	-231.934	-213.623	-231.934	-222.168	-194.702	-195.312	-198.975	-205.078	-186.768	-186.768	-205.688	-187.988	-205.688	-174.561	-178.833	-175.171	-190.43	-175.781			232.4	-112.305	-128.174	-123.291	-127.563	-125.732	-125.122	-135.498	-130.005	-136.719	-139.771	-131.836	-144.043	-130.615	-150.146	-153.809	-153.198	-197.754	-170.898	-190.43
233.6	-216.064	-230.713	-225.22	-217.896	-213.623	-202.637	-190.43	-200.195	-216.675	-194.092	-186.768	-195.312	-180.664	-182.495	-191.04	-177.002	-186.768	-191.65	-197.144			232.6	-121.46	-122.07	-109.863	-130.005	-129.395	-128.784	-126.953	-146.484	-135.498	-135.498	-132.446	-145.264	-145.264	-140.381	-155.64	-140.381	-182.495	-169.067	-186.768
233.8	-198.364	-222.168	-213.623	-219.727	-216.675	-192.871	-203.247	-201.416	-218.506	-187.988	-190.43	-199.585	-192.261	-191.04	-192.871	-188.599	-182.495	-192.871	-191.65			232.8	-117.798	-125.732	-103.149	-119.629	-124.512	-124.512	-126.953	-141.602	-140.991	-136.108	-139.771	-139.771	-153.198	-131.226	-154.419	-145.264	-185.547	-184.937	-172.729
234	-225.22	-213.623	-213.623	-226.44	-213.623	-187.988	-200.195	-205.078	-203.247	-191.65	-192.261	-194.702	-202.637	-200.195	-177.002	-191.65	-169.678	-186.768	-191.04			233	-118.408	-128.174	-113.525	-130.005	-122.07	-129.395	-138.55	-145.874	-150.757	-133.667	-130.615	-145.874	-128.174	-129.395	-154.419	-151.367	-193.481	-169.067	-181.274
234.2	-229.492	-228.882	-218.506	-231.323	-213.013	-188.599	-200.806	-195.923	-210.571	-200.195	-180.664	-203.857	-186.157	-190.43	-187.988	-189.819	-190.43	-189.209	-198.364			233.2	-111.694	-126.953	-118.408	-130.005	-128.174	-130.615	-123.291	-130.005	-143.433	-139.16	-127.563	-147.095	-140.381	-130.615	-161.133	-148.926	-176.392	-177.612	-187.988
234.4	-210.571	-220.337	-208.13	-224.609	-212.402	-189.819	-208.13	-195.312	-214.844	-191.65	-187.378	-197.754	-188.599	-187.988	-178.223	-202.026	-175.171	-192.871	-192.871			233.4	-128.784	-120.239	-115.356	-125.732	-131.226	-133.667	-137.939	-139.771	-144.043	-131.836	-130.615	-140.381	-135.498	-126.343	-156.86	-148.926	-177.612	-173.95	-184.937
234.6	-228.271	-215.454	-212.402	-225.22	-216.675	-190.43	-197.754	-198.364	-213.013	-190.43	-189.819	-191.04	-186.157	-193.481	-183.105	-188.599	-177.002	-207.52	-187.378			233.6	-125.732	-123.901	-114.136	-130.615	-134.277	-115.967	-131.226	-132.446	-148.315	-144.043	-145.874	-135.498	-134.277	-139.771	-155.029	-162.354	-195.312	-167.236	-175.171
234.8	-236.206	-220.337	-215.454	-233.154	-210.571	-188.599	-198.364	-184.937	-214.233	-205.078	-187.378	-187.378	-191.65	-181.885	-181.885	-191.04	-184.937	-186.157	-202.026			233.8	-134.277	-128.784	-123.901	-123.901	-136.719	-131.226	-131.836	-140.381	-137.939	-135.498	-134.888	-137.939	-137.939	-128.174	-164.185	-157.471	-174.561	-176.392	-197.144
235	-212.402	-216.675	-222.168	-234.375	-216.064	-193.481	-202.026	-200.806	-203.247	-195.312	-195.312	-195.312	-197.754	-190.43	-175.171	-183.716	-175.781	-190.43	-192.871			234	-119.629	-130.615	-104.98	-123.291	-123.901	-130.005	-134.277	-150.757	-143.433	-145.264	-133.667	-133.667	-131.226	-126.343	-169.067	-149.536	-199.585	-177.002	-189.819
235.2	-217.896	-228.271	-214.233	-222.778	-215.454	-179.443	-206.299	-191.65	-213.013	-195.312	-195.312	-194.702	-181.274	-187.378	-181.274	-184.326	-178.833	-194.092	-194.702			234.2	-117.798	-125.732	-111.694	-136.108	-117.798	-124.512	-136.719	-140.991	-150.146	-133.667	-136.108	-147.095	-150.146	-149.536	-165.405	-155.029	-184.326	-171.509	-186.157
235.4	-225.83	-225.83	-223.999	-231.323	-220.337	-187.378	-201.416	-197.144	-208.74	-204.468	-181.274	-188.599	-181.274	-204.468	-172.119	-195.312	-178.833	-184.937	-205.688			234.4	-119.019	-121.46	-115.356	-126.953	-117.188	-121.46	-142.212	-131.836	-129.395	-140.381	-134.888	-142.822	-141.602	-147.095	-156.25	-150.757	-194.702	-175.171	-190.43
235.6	-224.609	-214.233	-212.402	-217.896	-215.454	-196.533	-202.026	-191.04	-211.792	-199.585	-188.599	-194.702	-195.923	-183.105	-189.819	-183.105	-189.209	-191.04	-187.378			234.6	-120.85	-120.85	-130.615	-129.395	-125.122	-130.005	-128.784	-137.329	-142.212	-141.602	-134.888	-136.108	-140.991	-135.498	-166.016	-155.64	-183.716	-179.443	-186.157
235.8	-210.571	-217.285	-214.233	-239.258	-216.675	-183.716	-204.468	-195.312	-221.558	-191.04	-194.702	-199.585	-178.223	-186.768	-169.678	-182.495	-191.65	-187.378	-195.923			234.8	-120.85	-142.822	-108.643	-128.784	-137.939	-124.512	-143.433	-128.784	-145.874	-132.446	-133.057	-142.822	-134.277	-145.874	-162.354	-158.081	-184.937	-175.171	-189.819
236	-222.168	-226.44	-210.571	-236.206	-218.506	-206.299	-211.182	-200.806	-213.013	-185.547	-186.157	-200.195	-187.378	-184.937	-181.885	-178.833	-181.274	-198.364	-194.702			235	-111.694	-129.395	-119.019	-125.122	-133.667	-135.498	-134.277	-139.16	-148.926	-139.16	-143.433	-130.005	-131.226	-136.108	-157.471	-145.874	-193.481	-180.054	-195.312
236.2	-217.896	-216.064	-215.454	-230.103	-216.064	-186.157	-203.857	-202.026	-205.688	-186.157	-198.364	-187.988	-177.002	-185.547	-181.274	-191.04	-185.547	-186.157	-187.378			235.2	-112.305	-125.732	-119.629	-131.836	-129.395	-117.188	-144.043	-122.681	-137.939	-142.822	-136.719	-136.108	-140.991	-140.381	-154.419	-150.146	-178.833	-178.223	-177.002
236.4	-221.558	-216.064	-213.013	-233.765	-216.675	-190.43	-188.599	-206.299	-199.585	-188.599	-187.988	-185.547	-184.937	-192.871	-177.002	-187.988	-183.716	-194.702	-193.481			235.4	-121.46	-124.512	-123.901	-135.498	-137.329	-130.615	-126.953	-148.315	-153.809	-139.16	-137.939	-147.095	-136.719	-128.174	-158.081	-144.653	-191.04	-173.34	-196.533
236.6	-219.727	-218.506	-221.558	-226.44	-209.961	-192.261	-205.688	-191.65	-200.806	-186.768	-187.378	-199.585	-188.599	-203.247	-183.105	-191.04	-184.937	-202.026	-197.754			235.6	-108.032	-130.615	-119.019	-126.953	-122.681	-135.498	-142.822	-133.667	-142.212	-134.277	-136.719	-138.55	-150.757	-150.146	-157.471	-151.978	-172.729	-191.04	-188.599
236.8	-220.947	-211.792	-213.623	-220.337	-208.74	-185.547	-197.754	-192.871	-209.961	-178.833	-197.754	-186.157	-187.378	-186.157	-190.43	-182.495	-184.326	-192.871	-187.378			235.8	-101.318	-125.732	-119.019	-126.953	-134.277	-126.343	-136.108	-125.122	-149.536	-137.939	-144.043	-140.991	-137.329	-140.991	-149.536	-157.471	-189.209	-175.781	-202.637
237	-236.816	-219.116	-206.299	-221.558	-233.154	-203.247	-198.364	-194.702	-209.961	-199.585	-194.702	-194.702	-187.988	-195.312	-176.392	-184.937	-175.781	-179.443	-184.937			236	-112.915	-128.784	-117.188	-109.863	-141.602	-122.07	-141.602	-128.784	-141.602	-131.226	-119.629	-134.277	-133.057	-135.498	-161.743	-157.471	-178.223	-181.274	-194.702
237.2	-214.844	-225.83	-211.792	-233.154	-211.792	-203.857	-191.65	-189.819	-207.52	-174.561	-187.378	-186.768	-189.209	-190.43	-180.054	-186.157	-188.599	-183.105	-193.481			236.2	-120.85	-145.874	-123.901	-133.057	-136.719	-126.343	-127.563	-151.978	-140.991	-142.212	-133.057	-140.991	-134.888	-145.264	-155.64	-156.86	-184.326	-176.392	-185.547
237.4	-208.13	-216.064	-204.468	-233.154	-203.247	-194.702	-198.364	-194.702	-222.168	-197.754	-194.092	-193.481	-200.806	-192.871	-193.481	-200.195	-186.157	-185.547	-185.547			236.4	-114.136	-122.681	-120.85	-131.226	-120.85	-119.019	-133.667	-137.939	-137.939	-127.563	-128.784	-133.667	-140.991	-122.681	-161.743	-148.315	-188.599	-173.95	-189.819
237.6	-234.375	-218.506	-220.337	-227.051	-207.52	-198.975	-213.013	-186.768	-215.454	-184.326	-190.43	-190.43	-184.937	-181.274	-181.274	-180.054	-184.326	-177.612	-190.43			236.6	-108.643	-137.939	-125.732	-120.239	-123.291	-126.953	-123.901	-142.822	-144.043	-133.667	-143.433	-140.381	-146.484	-144.653	-153.198	-150.757	-186.157	-177.612	-197.754
237.8	-218.506	-212.402	-227.051	-230.103	-224.609	-195.312	-202.026	-197.144	-209.961	-191.65	-186.768	-196.533	-191.65	-186.768	-184.326	-197.754	-185.547	-187.988	-187.378			236.8	-122.07	-126.343	-127.563	-120.239	-131.226	-132.446	-132.446	-140.381	-130.615	-130.615	-125.732	-130.615	-136.108	-131.836	-154.419	-143.433	-191.04	-181.274	-188.599
238	-207.52	-213.013	-222.778	-224.609	-213.013	-182.495	-193.481	-189.819	-222.168	-189.819	-186.157	-191.65	-180.664	-192.261	-199.585	-180.664	-195.923	-186.157	-181.885			237	-112.915	-130.005	-123.291	-128.174	-130.005	-128.784	-139.16	-144.653	-128.174	-145.264	-132.446	-144.653	-136.108	-138.55	-153.198	-150.757	-189.819	-175.781	-188.599
238.2	-231.934	-216.064	-209.351	-220.947	-217.285	-191.65	-201.416	-197.144	-214.233	-179.443	-183.105	-189.209	-204.468	-188.599	-177.612	-180.664	-186.157	-187.988	-191.04			237.2	-115.356	-124.512	-127.563	-129.395	-116.577	-127.563	-127.563	-135.498	-137.329	-131.226	-133.667	-144.043	-134.277	-128.784	-153.809	-140.381	-170.898	-181.885	-178.223
238.4	-228.882	-217.896	-213.013	-236.816	-209.961	-193.481	-199.585	-197.754	-216.675	-194.092	-188.599	-190.43	-194.092	-195.312	-183.716	-187.988	-183.716	-182.495	-193.481			237.4	-114.746	-131.836	-117.798	-130.005	-131.836	-142.212	-141.602	-142.212	-139.771	-133.667	-139.771	-142.212	-131.226	-131.836	-162.354	-169.678	-191.65	-176.392	-185.547
238.6	-221.558	-213.013	-220.947	-217.896	-217.285	-183.105	-205.078	-192.261	-210.571	-203.857	-187.988	-200.806	-197.144	-189.209	-178.223	-184.937	-180.664	-181.274	-187.988			237.6	-120.85	-127.563	-119.629	-123.901	-134.888	-113.525	-123.291	-153.809	-144.043	-125.732	-142.212	-148.926	-142.212	-135.498	-153.198	-141.602	-184.937	-178.833	-190.43
238.8	-217.896	-225.83	-208.74	-225.83	-209.961	-191.04	-218.506	-205.078	-206.299	-189.819	-191.04	-191.65	-183.105	-194.092	-181.274	-197.144	-186.768	-199.585	-195.923			237.8	-119.629	-133.667	-115.967	-114.136	-135.498	-124.512	-128.174	-142.822	-138.55	-130.005	-128.784	-128.784	-137.329	-140.381	-151.978	-159.302	-178.223	-182.495	-182.495
239	-229.492	-219.116	-223.389	-232.544	-214.233	-200.195	-197.144	-200.806	-213.623	-197.754	-195.312	-198.364	-180.054	-191.65	-177.612	-191.65	-185.547	-190.43	-187.378			238	-111.694	-129.395	-122.681	-122.07	-125.732	-130.615	-137.939	-140.381	-135.498	-134.888	-132.446	-136.719	-136.108	-133.667	-154.419	-155.64	-182.495	-173.34	-183.716
239.2	-213.013	-214.233	-221.558	-217.896	-204.468	-184.326	-209.351	-190.43	-219.727	-195.312	-202.637	-185.547	-183.716	-187.988	-196.533	-194.092	-181.885	-195.312	-179.443			238.2	-112.915	-130.005	-120.85	-130.005	-137.329	-114.136	-134.277	-140.991	-147.095	-128.174	-135.498	-143.433	-137.939	-125.732	-147.095	-158.081	-189.819	-174.561	-184.937
239.4	-218.506	-214.844	-204.468	-227.661	-219.727	-197.754	-206.299	-192.261	-218.506	-195.312	-198.364	-202.637	-198.975	-197.144	-187.988	-192.261	-181.274	-178.833	-199.585			238.4	-101.929	-123.291	-124.512	-126.953	-132.446	-120.239	-134.277	-119.019	-151.367	-137.939	-136.108	-139.16	-141.602	-139.771	-169.678	-148.926	-178.223	-170.898	-185.547
239.6	-225.83	-225.83	-208.74	-237.427	-214.233	-183.105	-190.43	-195.923	-208.13	-178.223	-174.561	-190.43	-196.533	-189.819	-183.716	-186.157	-175.781	-194.702	-182.495			238.6	-108.032	-128.784	-129.395	-117.798	-142.212	-134.277	-136.719	-138.55	-140.991	-148.926	-131.836	-136.719	-136.108	-140.381	-135.498	-160.522	-184.937	-172.119	-191.65
239.8	-215.454	-212.402	-210.571	-231.323	-205.688	-192.871	-196.533	-196.533	-213.013	-197.754	-188.599	-191.65	-192.871	-197.754	-185.547	-191.04	-177.612	-188.599	-184.937			238.8	-112.915	-137.329	-127.563	-131.226	-125.122	-123.291	-131.836	-137.939	-132.446	-134.277	-138.55	-135.498	-147.095	-134.277	-158.691	-153.809	-185.547	-161.743	-181.274
240	-222.778	-216.064	-217.896	-230.103	-222.778	-194.702	-192.871	-208.13	-208.74	-183.105	-186.768	-201.416	-191.04	-184.937	-188.599	-192.871	-182.495	-195.312	-181.274			239	-115.356	-125.732	-127.563	-122.07	-123.901	-130.005	-116.577	-140.381	-139.16	-137.939	-126.953	-140.991	-132.446	-140.381	-156.25	-150.757	-183.105	-176.392	-188.599
240.2	-220.947	-215.454	-205.078	-225.22	-211.792	-192.261	-199.585	-187.378	-214.844	-192.261	-189.209	-187.378	-175.171	-186.157	-196.533	-187.988	-179.443	-182.495	-199.585			239.2	-109.253	-125.122	-118.408	-120.85	-130.005	-130.615	-136.719	-141.602	-143.433	-131.226	-126.953	-149.536	-140.991	-120.239	-157.471	-159.302	-184.937	-171.509	-183.716
240.4	-220.337	-220.947	-203.857	-227.661	-219.727	-193.481	-197.144	-194.702	-216.064	-189.209	-205.688	-209.351	-192.261	-191.04	-193.481	-184.326	-186.157	-183.716	-184.326			239.4	-102.539	-132.446	-118.408	-132.446	-123.901	-133.057	-140.381	-129.395	-143.433	-148.926	-126.953	-136.719	-135.498	-136.108	-140.991	-155.64	-176.392	-182.495	-187.378
240.6	-216.675	-214.844	-217.896	-219.727	-216.675	-186.768	-207.52	-197.144	-206.299	-187.988	-185.547	-202.026	-177.002	-196.533	-178.833	-195.312	-183.105	-191.65	-187.378			239.6	-109.253	-140.991	-120.85	-114.136	-133.667	-121.46	-129.395	-137.939	-140.991	-145.874	-141.602	-142.822	-141.602	-145.264	-159.912	-156.86	-178.223	-178.223	-192.261
240.8	-224.609	-214.233	-217.896	-227.051	-213.013	-197.144	-192.871	-200.195	-222.778	-200.195	-203.857	-203.857	-191.04	-200.806	-191.65	-187.378	-189.209	-179.443	-193.481			239.8	-111.694	-131.836	-123.901	-136.108	-117.188	-123.291	-137.329	-144.653	-140.381	-122.07	-133.057	-131.226	-133.667	-126.953	-153.198	-148.926	-177.612	-177.002	-187.988
241	-211.792	-205.688	-215.454	-231.323	-210.571	-193.481	-199.585	-183.105	-216.675	-191.65	-181.885	-198.975	-192.261	-194.702	-184.937	-190.43	-183.716	-189.209	-181.274			240	-110.474	-129.395	-124.512	-117.798	-140.991	-128.784	-144.653	-134.888	-151.978	-145.264	-144.043	-141.602	-150.757	-148.926	-141.602	-148.315	-195.312	-174.561	-193.481
241.2	-223.389	-222.168	-222.168	-235.596	-208.74	-190.43	-199.585	-208.74	-213.013	-199.585	-186.157	-197.754	-189.819	-194.092	-187.378	-197.144	-194.702	-177.612	-192.261			240.2	-120.239	-131.226	-123.291	-133.667	-128.174	-128.784	-135.498	-129.395	-136.108	-133.667	-134.277	-131.226	-137.329	-147.095	-160.522	-164.185	-181.885	-176.392	-194.702
241.4	-203.247	-212.402	-214.844	-222.168	-214.844	-198.364	-203.857	-195.312	-225.22	-181.274	-192.871	-200.195	-178.833	-191.65	-192.261	-190.43	-189.819	-189.819	-193.481			240.4	-113.525	-130.005	-125.122	-134.888	-130.615	-136.719	-124.512	-141.602	-139.16	-134.888	-130.005	-137.329	-126.343	-124.512	-151.367	-150.757	-178.223	-173.95	-187.378
241.6	-217.285	-211.182	-219.727	-216.675	-214.233	-183.105	-189.819	-198.975	-214.844	-189.819	-186.157	-197.754	-192.261	-177.612	-183.716	-190.43	-176.392	-191.04	-189.819			240.6	-115.356	-126.343	-116.577	-127.563	-128.174	-128.174	-124.512	-137.329	-144.653	-135.498	-146.484	-150.146	-135.498	-150.146	-144.043	-151.367	-183.105	-175.171	-186.157
241.8	-224.609	-223.389	-205.078	-230.713	-208.74	-191.65	-191.04	-196.533	-208.74	-203.247	-197.144	-190.43	-180.664	-194.702	-186.157	-189.819	-191.04	-186.768	-188.599			240.8	-115.356	-125.732	-122.681	-134.888	-134.277	-115.967	-120.85	-128.784	-143.433	-129.395	-139.16	-128.784	-132.446	-141.602	-142.212	-159.912	-192.871	-175.781	-183.105
242	-225.22	-219.727	-219.727	-227.051	-217.896	-201.416	-198.364	-200.806	-214.844	-195.923	-188.599	-198.975	-192.261	-203.247	-184.326	-194.092	-187.378	-181.885	-183.105			241	-118.408	-119.019	-114.136	-128.174	-125.732	-120.85	-133.057	-144.653	-137.939	-127.563	-127.563	-151.978	-147.095	-136.719	-144.043	-155.64	-177.002	-167.236	-183.105
242.2	-228.882	-219.727	-206.299	-233.765	-215.454	-191.04	-207.52	-191.65	-210.571	-200.806	-186.768	-198.364	-191.04	-202.026	-192.871	-192.261	-183.716	-169.067	-182.495			241.2	-112.915	-136.108	-130.615	-136.719	-122.681	-131.226	-123.901	-131.226	-147.095	-138.55	-148.315	-135.498	-131.226	-138.55	-148.315	-158.081	-180.664	-180.054	-183.105
242.4	-223.999	-206.299	-215.454	-236.206	-209.961	-192.261	-208.74	-203.857	-219.727	-189.209	-200.806	-190.43	-195.312	-192.261	-183.105	-185.547	-183.716	-189.819	-192.871			241.4	-111.694	-133.057	-121.46	-133.057	-132.446	-128.174	-135.498	-128.784	-144.043	-145.874	-135.498	-136.719	-126.343	-146.484	-150.757	-169.067	-181.274	-169.067	-187.378
242.6	-226.44	-214.233	-218.506	-230.103	-202.026	-199.585	-199.585	-192.871	-220.337	-201.416	-188.599	-205.078	-195.312	-194.092	-178.833	-187.378	-178.223	-180.054	-181.274			241.6	-122.681	-130.615	-115.356	-122.681	-131.226	-120.85	-130.615	-138.55	-140.381	-147.095	-133.057	-153.198	-138.55	-140.381	-148.315	-158.081	-184.326	-172.729	-192.261
242.8	-222.168	-222.778	-216.675	-226.44	-212.402	-183.105	-192.871	-201.416	-213.013	-198.975	-187.378	-212.402	-203.247	-184.937	-184.937	-180.664	-183.716	-179.443	-195.923			241.8	-105.591	-143.433	-120.85	-116.577	-122.681	-125.732	-130.615	-137.939	-151.978	-143.433	-137.939	-133.057	-145.264	-131.226	-159.302	-153.198	-181.274	-169.067	-190.43
243	-215.454	-220.947	-219.727	-227.051	-221.558	-198.975	-203.857	-193.481	-222.778	-195.923	-196.533	-200.806	-194.702	-189.209	-191.65	-186.157	-187.378	-184.326	-194.702			242	-114.136	-131.836	-120.239	-124.512	-133.057	-123.291	-130.005	-144.043	-150.757	-151.367	-137.939	-149.536	-136.108	-139.16	-143.433	-162.964	-184.937	-167.847	-189.209
243.2	-226.44	-222.168	-222.778	-228.882	-211.792	-184.326	-200.195	-205.688	-216.064	-193.481	-203.247	-209.961	-194.702	-194.702	-188.599	-180.664	-166.626	-178.833	-185.547			242.2	-113.525	-122.681	-119.019	-123.901	-133.667	-131.836	-131.836	-144.653	-154.419	-133.057	-122.07	-142.822	-137.939	-123.291	-148.926	-158.691	-184.937	-171.509	-191.04
243.4	-222.778	-216.675	-213.013	-219.116	-204.468	-184.937	-210.571	-191.04	-218.506	-200.195	-190.43	-197.754	-186.768	-190.43	-185.547	-197.754	-183.105	-181.885	-190.43			242.4	-96.4355	-118.408	-115.356	-121.46	-136.108	-137.939	-123.291	-130.615	-144.043	-136.108	-131.836	-155.64	-144.043	-140.381	-146.484	-159.912	-184.326	-176.392	-180.664
243.6	-214.233	-221.558	-220.947	-223.389	-210.571	-201.416	-198.364	-202.026	-227.661	-196.533	-186.157	-194.092	-182.495	-188.599	-177.612	-186.768	-172.729	-184.937	-200.806			242.6	-122.681	-147.095	-121.46	-131.226	-128.174	-122.07	-130.615	-150.757	-136.719	-139.771	-133.057	-147.095	-137.939	-141.602	-152.588	-166.016	-181.885	-172.729	-195.923
243.8	-217.896	-210.571	-217.285	-214.844	-222.168	-186.768	-206.299	-191.04	-221.558	-195.312	-191.65	-195.312	-191.04	-192.871	-190.43	-197.144	-180.054	-173.95	-180.664			242.8	-115.967	-123.291	-115.356	-127.563	-127.563	-120.239	-141.602	-135.498	-151.978	-131.226	-137.939	-147.095	-140.381	-128.174	-137.939	-153.198	-182.495	-178.223	-194.092
244	-222.778	-216.675	-208.13	-220.947	-211.792	-191.65	-200.195	-202.026	-209.961	-187.378	-193.481	-193.481	-184.326	-189.209	-191.65	-182.495	-184.937	-183.105	-197.144			243	-99.4873	-130.615	-123.291	-121.46	-130.615	-135.498	-142.822	-141.602	-144.043	-145.874	-130.005	-148.926	-140.991	-134.277	-150.146	-162.354	-195.312	-177.612	-189.209
244.2	-214.844	-220.337	-218.506	-221.558	-214.233	-196.533	-191.04	-199.585	-223.389	-191.04	-191.04	-198.975	-190.43	-186.768	-177.002	-194.092	-187.378	-189.819	-187.378			243.2	-131.226	-125.732	-121.46	-123.291	-133.057	-124.512	-126.953	-145.264	-140.381	-132.446	-135.498	-138.55	-140.991	-125.732	-145.874	-160.522	-179.443	-167.236	-187.988
244.4	-205.688	-220.947	-210.571	-217.285	-213.623	-192.261	-200.806	-209.351	-217.285	-195.312	-195.312	-186.768	-187.378	-195.312	-189.819	-182.495	-180.054	-170.898	-190.43			243.4	-106.812	-132.446	-115.967	-121.46	-136.719	-140.381	-133.057	-136.719	-142.822	-140.991	-139.16	-151.367	-145.264	-138.55	-151.367	-148.315	-181.885	-165.405	-195.923
244.6	-224.609	-220.947	-216.064	-217.896	-214.844	-185.547	-202.026	-201.416	-197.144	-190.43	-199.585	-189.819	-195.312	-194.702	-186.157	-192.871	-183.105	-181.274	-189.209			243.6	-123.291	-124.512	-123.901	-123.291	-130.615	-122.07	-133.057	-136.719	-142.822	-137.329	-135.498	-142.212	-138.55	-130.005	-145.264	-153.198	-183.105	-172.729	-192.261
244.8	-221.558	-218.506	-216.064	-224.609	-219.116	-194.702	-205.688	-198.364	-213.013	-180.054	-203.247	-196.533	-186.768	-184.326	-177.612	-191.04	-183.716	-182.495	-191.04			243.8	-111.694	-120.85	-121.46	-121.46	-136.108	-125.122	-130.005	-139.16	-156.25	-133.057	-134.888	-147.095	-136.108	-127.563	-154.419	-161.743	-185.547	-168.457	-187.378
245	-207.52	-236.816	-220.337	-230.103	-211.182	-193.481	-192.871	-198.364	-228.882	-180.664	-194.702	-197.754	-194.092	-190.43	-192.871	-187.988	-187.378	-190.43	-195.923			244	-119.019	-117.798	-122.07	-126.343	-131.836	-126.953	-145.264	-127.563	-144.653	-136.108	-135.498	-150.146	-136.719	-139.16	-148.315	-149.536	-174.561	-181.885	-195.923
245.2	-220.337	-236.206	-224.609	-224.609	-212.402	-195.923	-202.637	-202.026	-202.026	-191.04	-187.378	-208.74	-196.533	-187.988	-172.729	-188.599	-189.209	-187.378	-211.792			244.2	-104.37	-126.953	-122.681	-123.291	-123.901	-123.291	-132.446	-139.16	-128.784	-142.212	-130.615	-142.212	-136.719	-136.108	-161.743	-146.484	-183.105	-177.002	-200.806
245.4	-222.168	-220.337	-205.078	-220.337	-212.402	-196.533	-198.364	-197.144	-211.182	-186.768	-195.312	-195.312	-198.364	-181.274	-180.054	-197.144	-189.209	-184.326	-180.054			244.4	-122.681	-122.681	-112.915	-122.681	-139.16	-126.343	-131.836	-141.602	-148.926	-144.043	-130.005	-134.277	-137.939	-148.926	-164.795	-156.86	-170.288	-166.626	-194.092
245.6	-223.999	-214.844	-208.13	-232.544	-214.844	-192.871	-187.378	-194.092	-225.83	-191.65	-197.144	-198.364	-194.702	-194.702	-189.209	-189.209	-177.612	-186.157	-187.988			244.6	-104.37	-119.019	-124.512	-114.136	-125.122	-136.108	-125.122	-138.55	-143.433	-140.381	-134.888	-145.874	-153.809	-132.446	-149.536	-150.757	-173.95	-183.105	-187.378
245.8	-221.558	-229.492	-200.806	-219.727	-213.623	-189.819	-196.533	-200.806	-207.52	-189.209	-192.261	-198.364	-186.768	-192.871	-183.716	-178.833	-186.157	-184.937	-199.585			244.8	-119.629	-108.032	-133.667	-123.901	-134.888	-119.629	-126.343	-136.108	-130.615	-140.381	-124.512	-139.16	-137.329	-126.343	-152.588	-163.574	-178.223	-180.054	-190.43
246	-220.337	-215.454	-205.688	-226.44	-217.285	-197.144	-195.923	-209.351	-208.74	-200.195	-198.975	-194.702	-191.65	-181.885	-181.885	-189.209	-184.326	-185.547	-192.261			245	-109.253	-122.681	-124.512	-115.967	-139.16	-133.057	-125.732	-140.381	-161.133	-153.809	-130.005	-140.381	-138.55	-128.784	-162.354	-153.809	-169.067	-180.664	-194.092
246.2	-220.947	-222.778	-205.078	-211.792	-208.74	-188.599	-193.481	-195.923	-225.22	-184.326	-197.144	-206.299	-180.054	-183.105	-189.819	-184.937	-191.04	-184.326	-188.599			245.2	-120.239	-122.681	-121.46	-131.226	-136.719	-121.46	-141.602	-129.395	-155.64	-145.264	-127.563	-151.367	-132.446	-134.277	-148.315	-145.874	-185.547	-173.95	-181.885
246.4	-209.351	-224.609	-207.52	-225.22	-227.661	-181.885	-194.702	-205.688	-205.688	-187.378	-194.702	-189.209	-187.988	-189.209	-177.002	-183.105	-187.988	-180.054	-192.261			245.4	-117.188	-122.07	-126.343	-125.732	-106.812	-125.732	-127.563	-154.419	-133.667	-151.978	-133.667	-144.043	-136.719	-119.629	-151.367	-156.86	-186.157	-177.612	-184.326
246.6	-219.727	-203.247	-222.778	-216.675	-217.896	-191.04	-200.195	-191.04	-210.571	-200.195	-197.144	-195.923	-186.157	-195.312	-195.312	-175.781	-180.664	-189.209	-194.702			245.6	-117.188	-125.122	-136.108	-130.615	-136.719	-123.901	-135.498	-144.043	-149.536	-134.888	-138.55	-144.043	-123.291	-134.888	-150.146	-152.588	-188.599	-180.054	-194.702
246.8	-230.103	-208.74	-205.078	-222.778	-216.064	-197.144	-195.923	-210.571	-211.182	-194.702	-197.754	-190.43	-185.547	-183.105	-191.65	-191.04	-185.547	-187.378	-194.092			245.8	-128.174	-118.408	-121.46	-126.953	-140.381	-128.174	-132.446	-140.381	-150.146	-138.55	-140.381	-141.602	-131.226	-140.381	-144.043	-150.146	-176.392	-164.185	-192.261
247	-216.064	-222.168	-218.506	-227.051	-213.013	-197.754	-214.844	-198.975	-206.299	-195.923	-192.261	-202.026	-191.65	-191.65	-197.754	-184.937	-184.326	-182.495	-181.274			246	-122.681	-121.46	-119.019	-121.46	-131.836	-123.901	-152.588	-142.822	-136.108	-140.381	-128.174	-144.653	-133.057	-124.512	-149.536	-153.198	-175.171	-196.533	-190.43
247.2	-216.064	-220.947	-209.351	-217.896	-208.13	-197.144	-201.416	-203.247	-217.285	-193.481	-184.326	-205.078	-191.04	-198.364	-184.937	-190.43	-187.378	-191.04	-177.612			246.2	-116.577	-121.46	-118.408	-122.681	-133.057	-123.291	-118.408	-142.822	-147.095	-137.329	-131.836	-155.64	-122.07	-142.212	-137.329	-153.198	-189.209	-168.457	-194.092
247.4	-217.285	-228.271	-206.299	-211.182	-191.65	-193.481	-214.844	-197.144	-202.637	-186.768	-183.716	-197.144	-195.923	-188.599	-192.261	-186.768	-181.274	-183.716	-189.819			246.4	-105.591	-118.408	-127.563	-123.291	-126.343	-121.46	-137.329	-140.381	-158.081	-141.602	-140.991	-138.55	-136.719	-142.822	-158.691	-143.433	-178.833	-174.561	-184.937
247.6	-225.22	-220.947	-217.285	-220.337	-218.506	-206.299	-200.195	-201.416	-222.778	-188.599	-199.585	-185.547	-197.144	-195.312	-195.923	-194.702	-186.157	-197.144	-201.416			246.6	-117.188	-125.122	-118.408	-125.732	-120.85	-122.681	-126.953	-138.55	-143.433	-133.057	-126.953	-148.315	-131.226	-128.784	-162.964	-158.081	-180.664	-167.847	-183.716
247.8	-223.389	-234.985	-198.975	-215.454	-208.74	-189.819	-208.74	-202.026	-220.947	-194.702	-198.364	-211.182	-194.092	-181.274	-189.819	-196.533	-187.378	-202.026	-191.65			246.8	-111.084	-125.732	-124.512	-116.577	-131.836	-124.512	-134.277	-140.381	-137.329	-150.146	-136.719	-142.822	-131.226	-131.226	-146.484	-158.081	-184.326	-175.781	-192.261
248	-214.844	-231.323	-211.792	-224.609	-215.454	-192.871	-214.233	-192.261	-207.52	-181.274	-188.599	-204.468	-194.702	-189.209	-195.923	-181.885	-193.481	-183.716	-194.702			247	-121.46	-131.836	-130.005	-121.46	-133.667	-131.226	-131.836	-150.757	-145.264	-144.653	-127.563	-133.667	-148.926	-142.822	-142.212	-156.86	-171.509	-176.392	-194.092
248.2	-213.623	-222.778	-222.168	-223.389	-214.844	-192.871	-203.857	-192.261	-208.13	-181.885	-195.923	-195.923	-191.04	-177.612	-193.481	-189.819	-184.326	-181.274	-202.026			247.2	-116.577	-119.629	-120.239	-133.667	-131.226	-119.629	-144.653	-131.836	-134.277	-130.615	-126.953	-137.939	-137.939	-142.822	-158.081	-150.146	-182.495	-181.885	-193.481
248.4	-206.299	-222.168	-211.182	-220.947	-223.389	-189.819	-211.182	-190.43	-215.454	-191.65	-197.754	-208.74	-200.195	-193.481	-187.988	-196.533	-179.443	-173.95	-183.105			247.4	-122.681	-123.291	-130.615	-128.784	-139.16	-128.784	-124.512	-144.043	-142.212	-132.446	-124.512	-134.277	-140.991	-126.343	-151.367	-160.522	-179.443	-178.223	-185.547
248.6	-215.454	-218.506	-208.13	-208.74	-219.727	-201.416	-202.637	-188.599	-209.961	-191.04	-188.599	-191.65	-177.002	-180.054	-180.664	-197.144	-184.937	-184.937	-185.547			247.6	-109.253	-126.343	-143.433	-128.784	-121.46	-115.967	-149.536	-138.55	-152.588	-138.55	-121.46	-149.536	-140.381	-134.888	-139.16	-142.822	-168.457	-186.157	-186.768
248.8	-217.285	-225.83	-222.778	-223.389	-214.844	-186.157	-197.144	-199.585	-213.623	-192.261	-200.195	-203.247	-202.637	-195.312	-192.871	-186.768	-182.495	-178.833	-189.819			247.8	-114.746	-126.953	-135.498	-117.188	-133.057	-136.719	-142.822	-145.264	-139.771	-145.264	-128.174	-158.081	-138.55	-131.836	-157.471	-158.691	-177.612	-175.171	-185.547
249	-217.896	-226.44	-213.623	-211.182	-207.52	-191.04	-206.299	-191.65	-226.44	-187.988	-186.157	-198.364	-200.806	-190.43	-183.105	-184.937	-180.664	-186.157	-191.04			248	-108.643	-123.901	-119.629	-125.732	-136.108	-123.901	-137.329	-139.771	-137.329	-131.226	-137.939	-144.043	-128.784	-150.146	-146.484	-158.691	-174.561	-175.781	-186.157
249.2	-229.492	-222.168	-203.247	-223.389	-197.144	-190.43	-194.702	-207.52	-211.792	-191.04	-194.702	-200.195	-187.988	-190.43	-187.378	-191.04	-184.326	-176.392	-183.716			248.2	-118.408	-120.85	-128.784	-117.798	-134.277	-119.019	-134.888	-146.484	-137.939	-139.16	-136.108	-139.771	-124.512	-135.498	-151.367	-147.095	-178.833	-175.781	-189.209
249.4	-226.44	-216.675	-216.675	-219.116	-209.961	-183.105	-213.623	-192.261	-207.52	-187.378	-205.078	-195.312	-193.481	-193.481	-189.209	-198.364	-187.378	-187.378	-197.754			248.4	-117.798	-119.629	-139.16	-129.395	-134.888	-128.784	-133.057	-135.498	-133.667	-133.667	-137.329	-148.926	-134.277	-126.343	-161.743	-152.588	-184.326	-167.236	-183.716
249.6	-217.285	-217.896	-202.637	-230.103	-210.571	-200.195	-208.74	-193.481	-207.52	-194.092	-190.43	-196.533	-180.664	-191.65	-181.274	-188.599	-181.274	-197.754	-186.768			248.6	-126.953	-140.381	-125.122	-123.291	-144.043	-113.525	-123.291	-134.277	-153.198	-122.07	-131.226	-139.771	-129.395	-141.602	-148.315	-169.067	-187.378	-177.002	-186.768
249.8	-234.985	-237.427	-217.285	-231.934	-223.999	-199.585	-212.402	-198.364	-203.857	-202.026	-182.495	-204.468	-189.209	-188.599	-192.871	-199.585	-176.392	-192.261	-191.65			248.8	-114.136	-134.277	-124.512	-123.291	-126.343	-130.005	-123.291	-140.991	-135.498	-138.55	-139.16	-143.433	-142.212	-134.277	-160.522	-165.405	-171.509	-173.95	-178.833
250	-218.506	-225.22	-205.078	-234.985	-214.233	-191.65	-200.806	-191.65	-207.52	-183.105	-210.571	-196.533	-198.364	-192.871	-184.937	-192.261	-194.092	-197.754	-195.923			249	-112.305	-131.226	-122.07	-116.577	-145.264	-113.525	-130.615	-132.446	-139.771	-125.122	-131.226	-139.771	-142.212	-135.498	-150.146	-153.198	-180.054	-181.885	-194.092
250.2	-219.116	-217.896	-210.571	-230.713	-214.844	-190.43	-207.52	-197.754	-212.402	-192.871	-198.364	-216.064	-191.04	-191.65	-187.378	-197.754	-192.871	-194.092	-210.571			249.2	-114.746	-134.277	-115.967	-124.512	-132.446	-122.681	-131.836	-134.277	-152.588	-138.55	-137.329	-148.926	-136.108	-129.395	-154.419	-150.757	-181.885	-177.612	-197.144
250.4	-223.389	-220.947	-203.247	-236.816	-216.675	-201.416	-200.806	-202.637	-214.233	-197.144	-185.547	-194.702	-197.144	-198.364	-186.157	-189.209	-183.716	-189.819	-176.392			249.4	-126.953	-120.85	-122.07	-121.46	-139.771	-116.577	-127.563	-142.212	-149.536	-125.122	-130.005	-142.212	-137.939	-126.953	-153.809	-157.471	-180.054	-173.95	-191.04
250.6	-221.558	-221.558	-209.961	-222.168	-213.013	-195.312	-196.533	-202.637	-210.571	-196.533	-196.533	-204.468	-187.378	-189.819	-190.43	-196.533	-193.481	-192.871	-202.637			249.6	-108.643	-133.057	-122.07	-120.85	-127.563	-124.512	-132.446	-147.095	-142.212	-134.888	-140.381	-136.719	-134.888	-142.212	-148.315	-163.574	-185.547	-168.457	-184.937
250.8	-221.558	-227.661	-206.299	-223.389	-217.285	-186.157	-205.688	-193.481	-213.623	-190.43	-195.923	-189.819	-200.195	-189.819	-177.612	-197.754	-189.819	-183.105	-191.65			249.8	-128.784	-132.446	-115.967	-129.395	-136.108	-130.615	-123.901	-145.874	-155.64	-141.602	-122.07	-144.043	-139.16	-126.343	-158.691	-155.64	-186.157	-172.119	-192.261
251	-216.064	-217.896	-205.688	-220.337	-214.233	-190.43	-198.975	-195.923	-218.506	-180.664	-187.988	-200.195	-189.819	-193.481	-191.04	-195.923	-177.612	-187.378	-185.547			250	-126.953	-133.057	-112.915	-136.719	-133.667	-121.46	-117.798	-145.874	-132.446	-119.629	-147.095	-146.484	-135.498	-135.498	-148.315	-152.588	-185.547	-172.119	-195.312
251.2	-225.83	-217.285	-220.947	-241.699	-213.013	-191.04	-213.013	-195.312	-200.195	-189.209	-195.923	-200.195	-189.819	-181.885	-172.119	-185.547	-188.599	-187.378	-197.144			250.2	-116.577	-129.395	-118.408	-141.602	-127.563	-130.005	-138.55	-128.784	-138.55	-138.55	-133.667	-134.888	-132.446	-125.122	-144.653	-142.822	-178.223	-172.729	-187.988
251.4	-225.22	-217.285	-211.792	-218.506	-226.44	-181.885	-197.144	-205.688	-212.402	-188.599	-192.261	-191.04	-193.481	-191.04	-194.702	-186.768	-192.261	-180.664	-195.923			250.4	-112.915	-126.343	-126.953	-114.746	-139.16	-131.836	-146.484	-138.55	-146.484	-137.939	-133.057	-144.043	-141.602	-136.108	-159.302	-167.847	-177.612	-177.612	-195.923
251.6	-213.013	-226.44	-210.571	-217.896	-232.544	-193.481	-189.819	-204.468	-209.961	-195.312	-197.754	-201.416	-184.937	-200.195	-194.702	-198.364	-197.144	-186.157	-186.157			250.6	-129.395	-122.681	-114.746	-142.212	-131.226	-113.525	-140.381	-141.602	-166.626	-141.602	-131.226	-151.978	-141.602	-140.381	-150.146	-166.626	-180.054	-177.002	-192.261
251.8	-221.558	-216.675	-217.896	-220.337	-218.506	-187.988	-196.533	-197.754	-217.896	-196.533	-192.871	-197.754	-179.443	-196.533	-197.754	-197.754	-176.392	-190.43	-180.664			250.8	-114.136	-133.057	-129.395	-121.46	-139.16	-123.901	-125.122	-136.719	-145.874	-133.057	-130.005	-153.198	-140.381	-145.874	-156.25	-155.64	-194.702	-176.392	-188.599
252	-204.468	-226.44	-209.961	-222.168	-211.792	-194.702	-207.52	-193.481	-219.116	-193.481	-186.768	-200.195	-187.378	-198.975	-183.105	-192.871	-196.533	-193.481	-209.351			251	-106.812	-134.277	-110.474	-131.836	-119.629	-122.681	-123.901	-150.757	-136.719	-135.498	-126.343	-136.719	-147.095	-133.667	-150.146	-152.588	-186.157	-177.002	-183.716
252.2	-220.947	-220.337	-216.675	-213.623	-208.74	-190.43	-204.468	-207.52	-208.13	-197.754	-190.43	-195.312	-189.819	-193.481	-186.157	-194.702	-181.274	-187.988	-184.937			251.2	-121.46	-124.512	-117.798	-109.863	-134.277	-122.681	-144.653	-145.264	-151.367	-136.719	-125.122	-144.653	-128.174	-137.329	-145.874	-166.016	-186.157	-177.002	-183.105
252.4	-212.402	-213.623	-210.571	-225.83	-210.571	-197.754	-205.078	-205.688	-205.688	-194.702	-202.637	-197.144	-181.274	-194.702	-178.833	-197.754	-195.312	-181.274	-186.768			251.4	-119.019	-121.46	-123.291	-120.85	-128.784	-126.953	-133.667	-139.16	-134.277	-138.55	-131.226	-152.588	-137.939	-128.784	-149.536	-145.874	-184.937	-158.691	-180.054
252.6	-219.727	-227.051	-211.182	-219.727	-212.402	-199.585	-200.806	-195.312	-205.078	-193.481	-198.975	-207.52	-194.702	-205.078	-191.04	-197.754	-191.65	-182.495	-195.312			251.6	-112.305	-136.719	-114.136	-120.85	-119.629	-126.953	-122.681	-131.836	-131.836	-124.512	-128.174	-137.939	-140.381	-136.108	-151.978	-166.626	-178.833	-172.119	-182.495
252.8	-226.44	-228.271	-207.52	-227.661	-215.454	-204.468	-205.078	-189.209	-205.688	-187.988	-200.806	-199.585	-169.678	-194.092	-186.768	-191.65	-181.274	-180.054	-187.378			251.8	-111.694	-120.85	-107.422	-128.784	-121.46	-126.953	-144.653	-128.174	-142.212	-148.315	-118.408	-145.874	-148.315	-133.667	-154.419	-165.405	-183.105	-172.119	-197.754
253	-213.623	-217.285	-219.727	-220.947	-213.623	-186.157	-208.13	-195.923	-200.806	-187.988	-197.754	-209.351	-191.65	-195.312	-183.105	-190.43	-188.599	-180.054	-187.378			252	-115.356	-123.291	-128.174	-120.85	-121.46	-118.408	-141.602	-131.226	-136.108	-130.005	-137.329	-137.329	-137.939	-129.395	-155.029	-161.133	-188.599	-180.054	-183.716
253.2	-222.778	-224.609	-213.013	-231.934	-204.468	-194.702	-194.092	-194.092	-214.233	-207.52	-206.299	-203.857	-187.378	-198.364	-187.378	-180.664	-186.768	-192.261	-210.571			252.2	-112.305	-125.122	-120.85	-125.732	-135.498	-117.188	-130.615	-136.719	-148.926	-137.939	-137.939	-154.419	-130.615	-130.615	-149.536	-147.095	-184.326	-180.054	-195.312
253.4	-206.299	-228.271	-205.688	-215.454	-216.064	-184.326	-208.13	-192.871	-220.337	-182.495	-204.468	-205.078	-195.312	-197.144	-179.443	-192.261	-198.364	-186.768	-184.937			252.4	-126.953	-114.746	-119.019	-125.122	-124.512	-126.343	-143.433	-138.55	-136.719	-137.939	-126.343	-139.771	-143.433	-132.446	-141.602	-160.522	-186.768	-180.664	-185.547
253.6	-222.778	-215.454	-213.013	-226.44	-210.571	-194.702	-206.299	-202.637	-208.13	-191.65	-202.637	-211.182	-189.819	-210.571	-193.481	-191.65	-180.054	-191.04	-189.209			252.6	-116.577	-133.667	-122.681	-128.784	-130.615	-146.484	-137.329	-137.939	-139.771	-132.446	-143.433	-139.16	-135.498	-139.16	-158.081	-147.095	-186.768	-164.185	-186.157
253.8	-223.999	-225.22	-215.454	-224.609	-222.168	-187.378	-219.116	-195.312	-209.351	-189.819	-194.702	-204.468	-189.819	-208.13	-184.937	-191.04	-190.43	-189.209	-198.975			252.8	-117.798	-131.836	-116.577	-121.46	-129.395	-128.174	-131.226	-140.381	-147.095	-133.057	-130.615	-156.25	-149.536	-139.16	-149.536	-145.874	-187.988	-176.392	-188.599
254	-222.168	-213.013	-215.454	-222.778	-213.623	-189.209	-195.312	-189.819	-211.182	-194.702	-192.261	-196.533	-195.923	-183.105	-189.819	-188.599	-184.326	-192.871	-191.65			253	-112.305	-145.264	-123.901	-126.343	-116.577	-122.681	-129.395	-142.212	-136.108	-137.329	-151.978	-147.095	-140.991	-138.55	-142.212	-153.198	-190.43	-168.457	-179.443
254.2	-217.896	-214.233	-209.351	-222.778	-220.947	-197.754	-211.792	-195.923	-216.064	-197.144	-183.105	-207.52	-198.975	-202.637	-187.988	-192.871	-200.806	-181.885	-194.092			253.2	-125.732	-119.019	-120.85	-120.239	-136.108	-140.991	-140.381	-136.108	-139.16	-121.46	-126.953	-144.043	-148.926	-143.433	-143.433	-145.874	-167.236	-179.443	-194.702
254.4	-225.22	-217.285	-214.233	-230.713	-217.285	-197.144	-205.688	-205.078	-207.52	-203.857	-187.988	-219.727	-203.857	-194.702	-196.533	-191.65	-189.209	-186.157	-190.43			253.4	-120.85	-134.888	-127.563	-117.798	-131.226	-131.836	-137.939	-137.939	-142.822	-143.433	-145.264	-153.198	-150.757	-133.057	-162.354	-150.146	-184.937	-169.678	-198.364
254.6	-230.713	-218.506	-210.571	-219.116	-214.844	-193.481	-205.688	-195.923	-217.285	-184.937	-200.806	-210.571	-192.871	-197.754	-180.054	-187.988	-192.871	-186.157	-191.04			253.6	-106.201	-125.732	-120.239	-119.019	-125.732	-119.629	-134.888	-151.367	-148.926	-136.719	-148.926	-142.212	-130.005	-134.277	-152.588	-155.029	-185.547	-167.847	-188.599
254.8	-219.116	-225.22	-210.571	-229.492	-215.454	-195.312	-214.233	-208.13	-216.064	-198.975	-200.195	-211.792	-191.65	-188.599	-183.105	-186.157	-191.04	-184.937	-194.092			253.8	-119.019	-116.577	-107.422	-125.732	-131.836	-137.939	-139.16	-145.874	-142.822	-128.784	-133.667	-150.146	-143.433	-138.55	-148.926	-165.405	-190.43	-175.781	-194.702
255	-219.116	-220.337	-217.896	-220.337	-218.506	-193.481	-207.52	-195.923	-202.637	-195.923	-198.364	-210.571	-188.599	-194.092	-198.364	-181.274	-195.312	-189.819	-186.157			254	-114.136	-136.719	-133.667	-118.408	-133.057	-133.057	-145.264	-138.55	-145.874	-127.563	-133.057	-145.874	-140.381	-134.888	-154.419	-158.691	-181.274	-159.912	-187.378
255.2	-227.051	-213.013	-209.351	-224.609	-203.857	-190.43	-206.299	-196.533	-213.623	-194.092	-188.599	-203.857	-201.416	-186.157	-175.171	-189.209	-187.378	-184.326	-180.664			254.2	-104.98	-135.498	-113.525	-126.953	-133.057	-122.681	-137.329	-143.433	-135.498	-122.07	-133.667	-142.822	-142.822	-131.226	-153.198	-166.626	-172.729	-184.937	-186.768
255.4	-213.623	-227.051	-217.285	-216.064	-222.778	-197.144	-205.688	-203.247	-203.247	-192.261	-198.364	-211.792	-187.988	-201.416	-197.144	-180.054	-199.585	-194.702	-195.312			254.4	-113.525	-122.07	-117.188	-121.46	-122.07	-123.291	-135.498	-142.212	-158.081	-142.822	-125.732	-145.264	-139.16	-133.667	-151.367	-165.405	-192.871	-178.223	-196.533
255.6	-213.013	-225.83	-221.558	-223.389	-216.064	-188.599	-202.637	-198.975	-201.416	-186.157	-193.481	-210.571	-188.599	-199.585	-192.261	-203.247	-191.65	-178.833	-204.468			254.6	-122.681	-128.784	-121.46	-111.084	-132.446	-119.019	-136.719	-143.433	-137.329	-134.888	-138.55	-144.043	-142.212	-132.446	-146.484	-156.86	-182.495	-169.678	-187.988
255.8	-214.844	-222.168	-212.402	-211.792	-210.571	-194.702	-206.299	-199.585	-200.195	-189.209	-192.871	-202.637	-192.261	-197.144	-182.495	-178.833	-187.378	-183.105	-192.261			254.8	-128.174	-134.888	-130.615	-120.239	-133.057	-124.512	-124.512	-144.043	-142.822	-132.446	-130.615	-145.874	-142.212	-134.888	-143.433	-154.419	-186.157	-162.964	-184.326
256	-223.999	-222.168	-222.778	-226.44	-215.454	-205.078	-189.209	-201.416	-213.013	-190.43	-201.416	-207.52	-190.43	-194.092	-193.481	-195.312	-185.547	-187.378	-197.144			255	-111.694	-134.277	-111.694	-108.032	-138.55	-129.395	-141.602	-136.108	-138.55	-131.226	-133.667	-134.277	-144.043	-132.446	-151.978	-148.315	-183.716	-170.898	-192.871
256.2	-220.947	-217.896	-215.454	-223.389	-214.844	-191.04	-202.637	-205.688	-214.233	-198.975	-180.664	-205.688	-186.768	-201.416	-176.392	-183.716	-186.157	-188.599	-203.857			255.2	-103.149	-120.85	-119.629	-114.746	-137.329	-126.953	-116.577	-131.836	-145.264	-135.498	-131.836	-151.978	-126.953	-128.174	-149.536	-167.236	-184.937	-175.781	-182.495
256.4	-222.778	-215.454	-212.402	-224.609	-226.44	-184.937	-205.078	-197.754	-207.52	-192.261	-199.585	-205.688	-198.975	-202.637	-195.312	-198.364	-192.261	-196.533	-179.443			255.4	-121.46	-118.408	-113.525	-114.746	-145.264	-133.667	-141.602	-145.874	-134.277	-130.615	-131.226	-146.484	-133.667	-130.615	-151.978	-151.367	-171.509	-170.288	-189.819
256.6	-212.402	-223.389	-222.168	-213.013	-213.013	-219.727	-208.13	-202.026	-208.74	-190.43	-200.195	-199.585	-187.378	-202.637	-184.937	-197.754	-183.105	-186.768	-190.43			255.6	-117.188	-120.85	-122.681	-133.667	-127.563	-124.512	-129.395	-126.343	-134.277	-131.836	-143.433	-148.926	-152.588	-133.057	-147.095	-155.029	-174.561	-175.171	-172.729
256.8	-208.13	-214.844	-217.285	-223.999	-223.389	-178.223	-198.364	-197.754	-208.74	-191.65	-197.754	-214.844	-180.664	-187.378	-184.937	-186.157	-184.937	-192.261	-201.416			255.8	-117.798	-130.005	-136.719	-130.005	-143.433	-137.939	-140.991	-131.836	-153.198	-128.784	-144.043	-132.446	-138.55	-134.277	-159.302	-155.029	-181.885	-170.898	-189.209
257	-210.571	-214.844	-217.285	-215.454	-206.299	-200.806	-212.402	-195.312	-209.961	-194.092	-199.585	-205.078	-197.754	-192.871	-183.716	-194.702	-184.937	-180.664	-207.52			256	-109.863	-128.784	-113.525	-121.46	-133.667	-120.239	-136.719	-129.395	-135.498	-131.226	-137.939	-133.057	-140.991	-140.381	-150.757	-158.081	-156.86	-170.288	-184.326
257.2	-216.064	-222.168	-216.064	-220.337	-215.454	-186.157	-205.078	-203.247	-211.792	-189.819	-190.43	-215.454	-203.247	-193.481	-186.768	-186.157	-182.495	-186.157	-194.702			256.2	-126.953	-116.577	-120.239	-119.019	-137.939	-130.005	-142.212	-158.081	-148.926	-133.057	-134.277	-148.926	-140.381	-138.55	-142.212	-161.133	-188.599	-173.34	-199.585
257.4	-231.323	-233.154	-207.52	-219.727	-200.806	-200.195	-190.43	-203.857	-211.792	-194.702	-198.975	-198.364	-177.612	-201.416	-178.223	-196.533	-187.378	-183.716	-194.702			256.4	-112.915	-125.732	-130.615	-119.629	-128.784	-121.46	-129.395	-136.108	-139.16	-123.901	-131.226	-148.315	-137.939	-135.498	-155.029	-151.367	-177.612	-172.119	-186.768
257.6	-223.389	-217.896	-217.896	-216.064	-214.844	-187.988	-203.857	-192.871	-218.506	-197.754	-197.144	-212.402	-192.871	-194.702	-190.43	-189.819	-188.599	-178.223	-200.195			256.6	-111.084	-131.836	-115.967	-125.732	-135.498	-118.408	-138.55	-145.874	-128.174	-130.615	-137.939	-148.315	-133.057	-123.291	-153.198	-152.588	-178.833	-176.392	-195.923
257.8	-221.558	-222.168	-219.116	-215.454	-218.506	-200.806	-209.351	-197.754	-202.637	-192.871	-205.078	-198.364	-206.299	-203.857	-184.326	-192.871	-188.599	-188.599	-197.144			256.8	-114.746	-126.953	-131.226	-123.291	-136.719	-139.16	-137.329	-135.498	-143.433	-131.836	-141.602	-138.55	-137.329	-132.446	-150.146	-177.612	-175.171	-166.016	-195.923
258	-223.999	-220.947	-217.896	-217.285	-200.806	-195.923	-200.806	-200.806	-208.74	-195.312	-203.247	-203.857	-196.533	-192.871	-191.65	-195.923	-195.312	-189.819	-186.768			257	-114.746	-116.577	-124.512	-127.563	-125.732	-124.512	-137.939	-133.057	-142.212	-112.915	-136.108	-144.653	-143.433	-137.329	-156.86	-156.86	-167.847	-165.405	-188.599
258.2	-213.623	-220.337	-224.609	-216.064	-214.844	-197.754	-204.468	-193.481	-209.351	-186.768	-205.078	-213.013	-186.157	-202.026	-191.65	-194.702	-197.754	-175.781	-198.364			257.2	-104.37	-129.395	-119.629	-123.291	-127.563	-134.888	-145.874	-138.55	-137.329	-143.433	-148.926	-150.757	-145.874	-138.55	-146.484	-161.743	-166.016	-156.86	-186.157
258.4	-216.675	-217.285	-212.402	-207.52	-208.74	-197.754	-204.468	-197.144	-203.857	-192.261	-188.599	-209.351	-194.702	-189.819	-186.157	-185.547	-196.533	-180.054	-192.261			257.4	-106.201	-123.901	-115.356	-126.343	-126.953	-125.732	-134.888	-137.329	-139.771	-137.939	-128.784	-140.991	-140.381	-141.602	-148.926	-150.146	-186.157	-166.016	-184.937
258.6	-227.051	-213.013	-216.064	-226.44	-216.064	-193.481	-205.688	-197.144	-203.247	-190.43	-195.312	-209.351	-187.378	-203.247	-183.105	-197.754	-185.547	-179.443	-201.416			257.6	-129.395	-122.681	-114.746	-114.746	-130.005	-121.46	-136.108	-142.212	-139.16	-141.602	-145.264	-139.771	-145.874	-132.446	-140.381	-154.419	-172.119	-158.691	-185.547
258.8	-217.896	-231.934	-213.623	-220.337	-203.247	-189.819	-202.637	-189.819	-202.637	-190.43	-192.871	-203.857	-198.364	-203.857	-183.105	-196.533	-181.885	-190.43	-189.819			257.8	-124.512	-122.681	-117.798	-113.525	-138.55	-132.446	-138.55	-140.381	-138.55	-131.226	-136.719	-136.719	-145.874	-132.446	-154.419	-162.354	-178.833	-171.509	-192.871
259	-225.22	-203.857	-204.468	-225.83	-213.013	-194.092	-200.195	-195.923	-209.961	-183.105	-201.416	-204.468	-182.495	-197.144	-181.274	-192.871	-181.274	-189.209	-192.261			258	-126.343	-115.967	-122.07	-120.239	-136.108	-120.239	-125.732	-148.315	-145.264	-139.16	-128.784	-143.433	-134.277	-144.043	-122.681	-148.315	-177.002	-166.016	-193.481
259.2	-225.83	-232.544	-216.675	-220.337	-213.623	-192.261	-217.896	-192.261	-213.623	-184.326	-192.871	-208.74	-200.806	-202.637	-191.65	-192.261	-194.092	-195.312	-190.43			258.2	-114.746	-133.057	-113.525	-121.46	-133.667	-138.55	-146.484	-130.615	-128.784	-135.498	-141.602	-133.057	-146.484	-138.55	-167.236	-166.626	-174.561	-171.509	-190.43
259.4	-222.778	-220.337	-208.74	-206.299	-216.064	-192.871	-218.506	-197.144	-214.844	-189.819	-197.144	-201.416	-186.768	-187.988	-190.43	-184.326	-181.885	-200.806	-205.688			258.4	-120.85	-119.019	-123.291	-122.681	-130.615	-126.953	-133.667	-141.602	-128.174	-135.498	-136.108	-137.939	-139.16	-130.005	-145.264	-156.25	-173.95	-166.016	-189.209
259.6	-219.727	-222.168	-217.285	-224.609	-215.454	-191.65	-214.844	-198.975	-210.571	-177.612	-196.533	-200.195	-180.664	-208.74	-188.599	-191.04	-180.664	-184.937	-190.43			258.6	-100.708	-117.188	-117.798	-133.667	-133.667	-136.719	-136.108	-153.809	-147.095	-146.484	-134.277	-141.602	-148.926	-144.043	-140.991	-161.743	-183.716	-174.561	-181.274
259.8	-230.713	-199.585	-215.454	-223.999	-230.103	-181.274	-205.078	-206.299	-211.182	-178.223	-195.923	-215.454	-198.364	-201.416	-187.378	-186.157	-186.768	-187.988	-195.312			258.8	-112.305	-135.498	-116.577	-115.967	-134.277	-122.681	-136.719	-151.367	-134.277	-134.277	-138.55	-139.16	-130.005	-134.277	-153.809	-165.405	-167.236	-171.509	-180.664
260	-209.961	-219.116	-211.182	-214.844	-217.285	-192.871	-207.52	-194.092	-202.026	-183.105	-194.702	-202.637	-195.312	-194.702	-191.04	-183.105	-180.664	-181.885	-182.495			259	-118.408	-136.719	-119.629	-121.46	-139.771	-136.108	-137.939	-146.484	-136.108	-140.381	-129.395	-147.095	-124.512	-146.484	-151.978	-155.64	-181.885	-173.34	-187.988
260.2	-215.454	-212.402	-219.116	-212.402	-214.233	-191.65	-206.299	-195.923	-209.961	-194.702	-200.806	-216.675	-184.937	-192.871	-187.988	-181.885	-183.105	-202.637	-194.702			259.2	-117.798	-131.226	-115.967	-113.525	-125.732	-126.343	-131.226	-139.16	-145.264	-131.226	-145.264	-140.381	-137.329	-139.16	-136.719	-144.653	-173.34	-167.236	-193.481
260.4	-222.168	-222.778	-220.337	-211.792	-208.74	-197.144	-207.52	-204.468	-218.506	-188.599	-189.209	-205.078	-192.871	-196.533	-187.988	-175.171	-192.871	-180.664	-192.871			259.4	-115.967	-133.057	-119.019	-123.901	-149.536	-122.07	-137.329	-131.836	-131.226	-126.343	-128.174	-138.55	-135.498	-137.329	-143.433	-161.743	-177.002	-167.847	-183.716
260.6	-207.52	-216.064	-209.351	-228.882	-217.896	-194.702	-211.792	-204.468	-202.637	-194.092	-192.871	-200.195	-194.702	-190.43	-187.988	-178.223	-191.04	-180.664	-196.533			259.6	-128.784	-137.939	-122.07	-130.005	-129.395	-133.057	-126.343	-137.939	-129.395	-144.043	-136.719	-136.108	-123.291	-134.888	-150.757	-164.795	-175.171	-170.288	-191.65
260.8	-222.168	-218.506	-211.182	-210.571	-220.337	-192.261	-211.182	-196.533	-210.571	-197.754	-189.819	-200.806	-163.574	-198.975	-183.716	-184.326	-183.105	-183.105	-184.937			259.8	-127.563	-131.226	-124.512	-123.291	-142.212	-131.226	-115.967	-138.55	-140.991	-139.16	-134.277	-139.771	-139.16	-137.939	-150.757	-137.939	-181.885	-177.612	-201.416
261	-212.402	-218.506	-209.961	-220.947	-227.051	-195.923	-202.637	-198.975	-217.896	-192.261	-203.857	-208.74	-186.157	-194.092	-184.326	-189.209	-183.716	-186.157	-198.975			260	-116.577	-126.953	-121.46	-130.615	-126.343	-126.343	-134.888	-139.16	-141.602	-129.395	-142.822	-137.329	-134.888	-156.86	-151.367	-164.795	-171.509	-173.34	-188.599
261.2	-222.168	-215.454	-218.506	-223.389	-212.402	-191.04	-202.637	-187.378	-214.844	-187.988	-192.261	-198.364	-189.819	-195.923	-182.495	-177.002	-181.885	-192.871	-204.468			260.2	-112.915	-136.108	-118.408	-109.253	-142.212	-130.005	-133.057	-155.64	-137.939	-143.433	-139.16	-145.874	-142.212	-137.939	-152.588	-160.522	-170.898	-167.847	-191.65
261.4	-220.337	-219.727	-219.116	-222.778	-222.778	-199.585	-200.806	-191.65	-204.468	-188.599	-192.871	-208.13	-187.988	-204.468	-177.612	-191.04	-196.533	-191.04	-186.157			260.4	-114.136	-123.291	-113.525	-136.719	-142.212	-132.446	-134.888	-150.757	-142.212	-133.667	-137.329	-142.212	-135.498	-133.057	-154.419	-165.405	-180.664	-177.612	-185.547
261.6	-224.609	-214.233	-214.844	-222.778	-219.727	-200.806	-216.064	-203.247	-214.844	-172.119	-200.806	-199.585	-191.04	-197.144	-189.819	-193.481	-175.171	-181.274	-202.026			260.6	-119.629	-124.512	-119.629	-123.291	-136.719	-119.019	-141.602	-148.926	-154.419	-138.55	-135.498	-140.991	-139.16	-138.55	-153.809	-150.757	-175.781	-164.795	-178.223
261.8	-219.116	-216.675	-213.013	-213.623	-219.727	-201.416	-206.299	-194.092	-211.182	-200.195	-198.975	-203.857	-185.547	-195.312	-191.65	-194.702	-187.378	-192.261	-191.04			260.8	-115.967	-137.329	-116.577	-121.46	-145.264	-122.681	-132.446	-134.277	-159.302	-131.226	-139.16	-145.874	-136.108	-134.277	-147.095	-160.522	-172.729	-166.016	-194.092
262	-214.844	-220.337	-217.896	-226.44	-214.233	-187.988	-199.585	-202.026	-216.064	-194.092	-191.65	-206.299	-183.105	-187.378	-188.599	-182.495	-183.716	-185.547	-194.092			261	-118.408	-126.343	-128.174	-109.863	-141.602	-127.563	-127.563	-138.55	-137.939	-128.174	-133.667	-140.381	-142.212	-137.939	-147.095	-154.419	-169.678	-161.743	-195.312
262.2	-225.22	-221.558	-213.623	-224.609	-217.896	-193.481	-198.364	-182.495	-216.675	-197.144	-185.547	-209.961	-192.261	-188.599	-186.768	-189.819	-183.716	-198.975	-178.223			261.2	-122.07	-128.174	-111.084	-129.395	-153.198	-130.005	-131.226	-131.226	-137.939	-140.381	-131.836	-136.719	-145.264	-141.602	-139.771	-162.964	-175.781	-164.185	-190.43
262.4	-211.182	-220.947	-215.454	-223.389	-217.285	-192.261	-205.078	-194.702	-206.299	-194.702	-198.975	-210.571	-194.702	-182.495	-180.664	-183.105	-199.585	-182.495	-200.195			261.4	-113.525	-128.784	-115.967	-110.474	-131.836	-128.174	-137.939	-137.329	-142.212	-135.498	-142.822	-137.329	-148.315	-137.329	-145.264	-162.354	-174.561	-176.392	-178.223
262.6	-227.051	-216.064	-218.506	-205.078	-232.544	-193.481	-210.571	-190.43	-212.402	-189.819	-196.533	-200.195	-192.871	-201.416	-187.378	-195.923	-185.547	-175.171	-184.937			261.6	-120.239	-116.577	-129.395	-113.525	-141.602	-117.798	-145.264	-149.536	-138.55	-131.226	-119.019	-152.588	-130.615	-148.315	-142.822	-156.86	-180.054	-168.457	-183.716
262.8	-219.116	-217.285	-219.727	-219.727	-220.337	-195.923	-199.585	-198.975	-220.947	-186.768	-208.74	-200.806	-202.637	-190.43	-195.312	-181.885	-187.378	-192.261	-183.716			261.8	-115.356	-130.615	-114.136	-114.746	-134.888	-117.798	-144.043	-134.277	-141.602	-136.108	-135.498	-139.16	-143.433	-137.329	-144.043	-151.978	-181.274	-177.002	-197.754
263	-219.727	-220.947	-217.285	-217.896	-217.285	-194.092	-196.533	-197.754	-211.182	-195.312	-200.195	-203.857	-181.885	-174.561	-185.547	-187.988	-194.092	-181.885	-197.144			262	-118.408	-126.953	-125.732	-120.239	-149.536	-119.019	-130.615	-136.108	-143.433	-136.108	-139.16	-141.602	-140.991	-133.057	-151.978	-158.691	-181.885	-182.495	-202.637
263.2	-215.454	-216.675	-211.182	-222.778	-220.337	-197.144	-211.792	-195.923	-217.896	-184.937	-196.533	-211.182	-184.937	-192.261	-191.65	-183.716	-194.702	-186.157	-195.923			262.2	-119.629	-121.46	-110.474	-110.474	-127.563	-131.836	-134.277	-144.653	-132.446	-136.108	-121.46	-142.212	-136.719	-128.174	-151.367	-158.691	-176.392	-192.261	-188.599
263.4	-219.727	-225.83	-220.337	-229.492	-217.896	-204.468	-210.571	-197.144	-202.637	-195.923	-200.195	-200.806	-176.392	-197.754	-187.988	-180.664	-196.533	-187.378	-184.937			262.4	-109.863	-131.836	-112.915	-110.474	-133.667	-122.681	-133.057	-140.991	-139.16	-119.629	-140.991	-126.953	-136.719	-143.433	-137.939	-164.185	-179.443	-177.612	-190.43
263.6	-213.623	-216.064	-214.233	-225.22	-210.571	-192.871	-209.351	-192.261	-206.299	-195.312	-199.585	-196.533	-188.599	-194.702	-189.819	-179.443	-192.261	-186.768	-192.261			262.6	-117.798	-123.901	-120.85	-123.291	-131.226	-136.719	-127.563	-141.602	-146.484	-136.108	-129.395	-140.991	-131.226	-145.264	-142.822	-156.86	-175.781	-172.119	-191.65
263.8	-213.013	-216.064	-220.337	-220.337	-220.337	-189.819	-203.247	-195.923	-219.116	-192.871	-205.688	-211.792	-186.768	-201.416	-186.768	-179.443	-191.04	-177.612	-194.702			262.8	-109.253	-140.381	-129.395	-116.577	-143.433	-125.732	-137.939	-147.095	-139.771	-122.681	-140.991	-139.16	-145.874	-130.615	-146.484	-154.419	-178.223	-174.561	-189.209
264	-230.103	-228.271	-230.713	-217.285	-219.727	-194.702	-213.013	-202.026	-205.078	-189.819	-202.637	-209.961	-198.364	-193.481	-188.599	-180.054	-189.819	-178.833	-181.274			263	-116.577	-128.174	-124.512	-108.643	-138.55	-138.55	-126.343	-145.264	-132.446	-148.315	-122.07	-140.381	-140.991	-137.939	-146.484	-160.522	-177.612	-166.626	-187.378
264.2	-234.375	-228.271	-223.389	-218.506	-216.675	-195.312	-205.078	-204.468	-213.013	-183.105	-209.961	-197.144	-196.533	-187.988	-185.547	-177.612	-192.261	-189.819	-200.195			263.2	-114.746	-113.525	-121.46	-117.798	-142.822	-130.615	-127.563	-152.588	-133.057	-123.291	-138.55	-140.991	-151.367	-132.446	-152.588	-156.25	-172.729	-182.495	-186.768
264.4	-221.558	-219.116	-219.727	-220.947	-220.947	-201.416	-211.182	-200.195	-206.299	-197.144	-186.768	-202.637	-193.481	-202.637	-188.599	-184.937	-180.054	-180.664	-188.599			263.4	-114.746	-134.277	-114.136	-120.85	-136.719	-125.122	-130.005	-151.367	-140.381	-136.719	-129.395	-139.16	-140.381	-136.719	-158.691	-153.809	-179.443	-170.288	-189.209
264.6	-222.168	-222.168	-213.013	-211.792	-208.74	-186.768	-214.844	-202.026	-223.389	-189.819	-209.351	-195.923	-183.716	-187.378	-186.157	-184.326	-191.65	-185.547	-184.937			263.6	-112.305	-140.991	-115.967	-115.356	-147.095	-122.681	-118.408	-138.55	-137.939	-126.343	-150.757	-131.836	-139.16	-142.212	-158.691	-145.874	-178.223	-180.664	-191.65
264.8	-222.778	-223.389	-218.506	-219.116	-216.675	-203.247	-205.688	-195.312	-207.52	-202.637	-186.157	-202.026	-186.768	-203.247	-193.481	-178.833	-189.819	-178.833	-191.04			263.8	-114.136	-111.694	-126.343	-125.732	-144.043	-122.681	-144.653	-139.16	-133.667	-145.264	-146.484	-145.874	-133.667	-143.433	-144.043	-152.588	-174.561	-164.795	-192.261
265	-223.999	-230.713	-209.351	-212.402	-210.571	-192.261	-203.857	-203.857	-205.078	-186.157	-198.364	-208.13	-184.937	-198.975	-184.937	-192.261	-187.988	-183.105	-186.157			264	-126.953	-119.629	-121.46	-108.032	-142.212	-126.343	-141.602	-151.367	-142.822	-129.395	-144.653	-135.498	-142.822	-141.602	-152.588	-165.405	-181.274	-177.612	-186.157
265.2	-210.571	-221.558	-203.247	-221.558	-220.947	-190.43	-213.623	-202.026	-218.506	-186.768	-186.157	-194.092	-191.04	-191.65	-183.105	-184.326	-191.65	-181.274	-202.026			264.2	-120.239	-142.212	-126.343	-106.812	-133.667	-123.291	-136.719	-156.86	-131.226	-142.822	-131.226	-142.822	-140.381	-135.498	-144.043	-162.964	-172.119	-150.146	-183.716
265.4	-219.116	-225.22	-219.116	-219.727	-219.727	-197.144	-191.65	-190.43	-208.13	-190.43	-204.468	-197.754	-183.105	-191.65	-182.495	-181.885	-189.209	-188.599	-206.299			264.4	-119.629	-137.939	-135.498	-122.681	-142.822	-129.395	-125.732	-140.381	-141.602	-133.057	-140.991	-141.602	-139.771	-136.108	-157.471	-156.25	-173.34	-177.612	-209.961
265.6	-225.83	-225.22	-222.778	-214.844	-213.013	-197.754	-214.844	-186.157	-198.975	-195.923	-196.533	-198.364	-187.378	-185.547	-198.364	-181.885	-193.481	-181.274	-185.547			264.6	-117.798	-126.343	-115.967	-110.474	-141.602	-127.563	-140.381	-150.146	-139.16	-142.212	-133.667	-140.991	-133.057	-142.212	-161.743	-158.691	-175.781	-176.392	-187.988
265.8	-216.675	-213.623	-209.351	-211.792	-222.168	-207.52	-200.806	-201.416	-200.806	-198.364	-186.768	-200.195	-193.481	-191.65	-175.171	-191.65	-194.092	-191.65	-197.754			264.8	-123.901	-131.226	-122.681	-115.356	-136.719	-116.577	-122.07	-148.926	-144.043	-136.719	-145.264	-138.55	-127.563	-145.874	-153.809	-158.691	-183.105	-167.847	-188.599
266	-227.051	-219.727	-222.778	-226.44	-215.454	-187.988	-199.585	-195.312	-205.688	-181.885	-193.481	-196.533	-190.43	-198.975	-197.144	-183.716	-189.209	-191.04	-193.481			265	-97.6562	-111.084	-123.291	-119.019	-128.784	-125.732	-125.732	-140.381	-136.108	-130.005	-133.057	-137.939	-136.719	-135.498	-154.419	-161.133	-172.729	-178.223	-181.274
266.2	-204.468	-216.675	-208.13	-222.168	-213.623	-190.43	-211.182	-190.43	-200.806	-194.092	-192.261	-200.195	-184.937	-195.312	-177.002	-187.378	-180.054	-190.43	-201.416			265.2	-122.07	-123.291	-114.136	-121.46	-137.329	-119.629	-137.939	-153.198	-125.732	-138.55	-142.212	-134.277	-139.771	-138.55	-158.691	-166.016	-182.495	-166.016	-183.105
266.4	-216.064	-223.999	-224.609	-211.182	-215.454	-208.13	-200.806	-200.806	-204.468	-190.43	-194.702	-205.078	-189.209	-195.312	-193.481	-195.312	-190.43	-192.261	-188.599			265.4	-108.032	-125.732	-128.174	-120.85	-141.602	-130.615	-136.719	-151.978	-140.381	-138.55	-136.108	-139.16	-130.615	-129.395	-151.367	-154.419	-171.509	-175.171	-195.312
266.6	-211.182	-222.168	-212.402	-226.44	-219.727	-188.599	-213.013	-189.819	-208.13	-191.65	-204.468	-198.364	-180.664	-183.716	-188.599	-181.885	-181.274	-188.599	-205.688			265.6	-113.525	-123.901	-121.46	-115.967	-139.16	-122.07	-141.602	-150.757	-137.329	-128.784	-144.653	-141.602	-133.667	-116.577	-145.264	-156.86	-187.378	-176.392	-188.599
266.8	-230.103	-216.064	-218.506	-215.454	-220.337	-198.975	-205.078	-197.144	-205.688	-192.261	-195.923	-195.923	-189.819	-195.312	-180.054	-181.274	-178.223	-195.923	-192.261			265.8	-115.967	-117.188	-108.032	-114.136	-137.939	-134.277	-128.174	-151.367	-136.108	-134.277	-134.277	-139.16	-130.005	-132.446	-159.302	-163.574	-170.898	-156.25	-197.754
267	-211.182	-232.544	-214.233	-223.999	-211.182	-203.247	-206.299	-191.65	-208.13	-191.65	-202.026	-195.923	-195.312	-200.806	-190.43	-180.054	-187.378	-184.326	-192.871			266	-122.681	-112.915	-122.681	-109.863	-150.146	-131.836	-126.953	-137.939	-142.822	-139.771	-137.329	-147.095	-126.343	-145.874	-142.822	-152.588	-181.885	-181.274	-187.988
267.2	-219.727	-212.402	-212.402	-214.233	-225.83	-201.416	-198.364	-195.923	-200.806	-184.937	-198.975	-194.702	-191.04	-200.195	-199.585	-184.326	-186.157	-186.157	-180.664			266.2	-111.694	-124.512	-129.395	-112.305	-139.771	-128.174	-146.484	-160.522	-142.822	-142.212	-140.991	-146.484	-134.888	-131.226	-155.64	-161.743	-167.236	-167.236	-202.026
267.4	-208.74	-227.661	-217.285	-230.713	-209.351	-180.664	-199.585	-197.754	-213.013	-184.937	-191.65	-194.702	-184.326	-192.261	-187.988	-185.547	-180.054	-189.819	-202.026			266.4	-123.901	-127.563	-114.136	-111.084	-150.757	-133.057	-124.512	-136.108	-129.395	-139.16	-139.16	-147.095	-126.953	-139.16	-148.926	-160.522	-178.223	-172.119	-187.988
267.6	-224.609	-217.285	-213.013	-219.727	-212.402	-193.481	-206.299	-196.533	-190.43	-200.806	-203.857	-202.637	-186.768	-189.209	-183.716	-190.43	-185.547	-194.702	-202.637			266.6	-112.305	-127.563	-115.356	-122.07	-141.602	-133.057	-146.484	-135.498	-136.719	-137.939	-133.667	-144.653	-136.108	-131.226	-155.64	-152.588	-166.626	-175.781	-186.768
267.8	-226.44	-214.844	-203.247	-225.83	-205.078	-207.52	-197.144	-194.702	-199.585	-189.819	-202.026	-200.806	-181.885	-208.74	-187.988	-192.871	-183.716	-191.65	-188.599			266.8	-120.85	-133.057	-114.746	-121.46	-145.264	-142.212	-135.498	-148.315	-137.329	-135.498	-136.719	-146.484	-141.602	-145.874	-146.484	-165.405	-182.495	-167.236	-188.599
268	-229.492	-221.558	-223.389	-216.064	-216.675	-187.378	-202.026	-192.871	-213.623	-185.547	-200.806	-196.533	-197.754	-191.04	-181.274	-184.937	-196.533	-183.105	-185.547			267	-115.967	-144.043	-111.694	-125.732	-137.939	-125.732	-128.174	-130.615	-142.822	-141.602	-131.226	-139.771	-137.939	-138.55	-159.302	-160.522	-180.664	-178.223	-191.04
268.2	-221.558	-218.506	-217.896	-222.168	-203.857	-191.04	-200.806	-194.092	-209.351	-193.481	-199.585	-192.261	-187.378	-203.857	-195.923	-187.378	-190.43	-194.702	-187.988			267.2	-122.681	-130.615	-113.525	-127.563	-140.381	-133.057	-140.381	-140.381	-132.446	-137.939	-136.719	-139.16	-136.719	-135.498	-151.978	-153.198	-172.119	-187.988	-184.326
268.4	-215.454	-212.402	-220.947	-220.337	-212.402	-186.768	-200.806	-192.871	-211.792	-180.664	-197.144	-197.754	-195.312	-196.533	-191.04	-188.599	-181.274	-187.378	-186.157			267.4	-131.836	-117.188	-111.694	-121.46	-136.719	-127.563	-122.07	-148.315	-142.822	-131.836	-131.836	-137.939	-138.55	-146.484	-152.588	-151.978	-180.664	-181.274	-205.688
268.6	-206.299	-216.064	-212.402	-236.816	-210.571	-186.157	-207.52	-190.43	-211.792	-190.43	-195.923	-202.637	-197.754	-182.495	-192.261	-191.04	-192.261	-197.754	-189.819			267.6	-123.291	-119.019	-130.005	-123.901	-136.108	-128.174	-131.836	-145.264	-136.108	-142.822	-131.836	-145.874	-132.446	-145.264	-150.757	-150.757	-175.171	-187.378	-178.833
268.8	-219.116	-214.844	-220.337	-220.337	-217.285	-197.144	-209.351	-198.975	-205.688	-193.481	-197.754	-202.026	-189.209	-198.364	-177.612	-184.937	-197.144	-189.209	-183.716			267.8	-111.084	-123.901	-115.967	-124.512	-142.212	-131.226	-133.667	-138.55	-136.719	-142.822	-133.667	-149.536	-130.615	-137.939	-150.757	-159.302	-176.392	-186.157	-194.702
269	-212.402	-216.675	-220.947	-221.558	-217.285	-188.599	-203.247	-195.312	-215.454	-190.43	-200.195	-191.65	-190.43	-207.52	-194.092	-168.457	-189.819	-196.533	-181.885			268	-118.408	-131.226	-126.343	-122.681	-132.446	-120.239	-140.991	-138.55	-135.498	-136.108	-126.953	-153.198	-136.108	-137.939	-143.433	-166.626	-175.781	-174.561	-195.923
269.2	-218.506	-210.571	-212.402	-223.389	-208.13	-195.923	-198.975	-201.416	-216.675	-189.209	-188.599	-198.975	-187.988	-193.481	-187.988	-186.157	-192.261	-186.157	-194.702			268.2	-128.174	-128.784	-121.46	-125.732	-138.55	-129.395	-132.446	-137.939	-139.16	-134.277	-142.212	-153.198	-129.395	-137.939	-155.64	-143.433	-166.626	-175.781	-185.547
269.4	-220.337	-221.558	-220.947	-225.22	-205.078	-189.209	-204.468	-197.754	-209.961	-186.157	-197.144	-206.299	-200.195	-195.312	-184.326	-185.547	-192.871	-191.04	-189.819			268.4	-117.798	-131.836	-123.901	-133.057	-148.315	-117.188	-142.822	-144.043	-142.212	-133.057	-126.953	-154.419	-131.226	-144.043	-163.574	-158.081	-175.781	-178.223	-191.65
269.6	-220.337	-216.064	-217.285	-227.051	-206.299	-197.144	-199.585	-197.754	-198.975	-187.988	-191.65	-197.754	-197.144	-192.261	-186.157	-191.04	-189.209	-195.923	-180.664			268.6	-122.681	-130.615	-120.85	-115.967	-136.719	-118.408	-133.667	-148.926	-126.953	-130.615	-136.108	-136.719	-142.212	-130.615	-158.081	-163.574	-182.495	-183.716	-185.547
269.8	-204.468	-210.571	-222.778	-223.389	-208.74	-182.495	-209.961	-181.274	-213.013	-189.209	-201.416	-198.975	-192.261	-190.43	-189.819	-186.768	-191.04	-186.157	-204.468			268.8	-106.201	-142.212	-123.291	-108.643	-146.484	-133.057	-132.446	-141.602	-152.588	-131.836	-136.719	-153.198	-129.395	-141.602	-154.419	-150.146	-173.95	-176.392	-195.923
270	-210.571	-217.285	-220.337	-223.999	-206.299	-196.533	-198.975	-191.65	-205.688	-191.04	-198.364	-193.481	-187.378	-193.481	-186.768	-183.716	-183.716	-187.988	-184.937			269	-124.512	-129.395	-126.953	-114.136	-131.836	-130.615	-135.498	-145.874	-138.55	-136.719	-136.719	-151.978	-130.005	-134.277	-149.536	-162.354	-183.716	-178.223	-189.819
270.2	-214.233	-203.247	-214.844	-225.83	-212.402	-192.261	-200.195	-194.092	-203.247	-197.144	-192.261	-200.195	-191.04	-196.533	-192.261	-186.157	-195.923	-177.612	-195.312			269.2	-113.525	-129.395	-123.291	-119.629	-129.395	-106.812	-140.381	-139.16	-130.615	-135.498	-134.888	-151.978	-140.381	-142.212	-163.574	-168.457	-181.274	-181.274	-183.716
270.4	-208.13	-211.792	-219.116	-228.882	-212.402	-195.923	-200.195	-195.312	-205.078	-195.312	-193.481	-198.975	-187.378	-192.261	-190.43	-187.378	-187.378	-187.988	-178.833			269.4	-120.85	-130.615	-125.122	-121.46	-130.615	-132.446	-134.277	-149.536	-140.991	-128.784	-137.939	-140.381	-129.395	-146.484	-154.419	-144.653	-172.119	-183.716	-187.378
270.6	-217.285	-208.13	-222.168	-215.454	-211.792	-187.988	-203.247	-187.988	-196.533	-191.04	-199.585	-203.857	-176.392	-195.923	-186.768	-189.209	-187.378	-186.768	-186.768			269.6	-130.615	-116.577	-128.174	-117.798	-145.264	-121.46	-136.108	-156.86	-139.771	-131.226	-131.836	-148.315	-128.174	-145.264	-153.809	-148.926	-156.25	-183.105	-201.416
270.8	-216.675	-211.182	-212.402	-227.661	-200.195	-195.312	-203.857	-192.871	-210.571	-190.43	-194.092	-196.533	-183.716	-191.65	-193.481	-185.547	-184.937	-192.261	-172.119			269.8	-131.836	-128.784	-135.498	-118.408	-135.498	-108.032	-130.615	-142.212	-138.55	-130.005	-140.381	-147.095	-136.108	-153.198	-150.757	-168.457	-176.392	-178.223	-173.34
271	-217.285	-217.285	-213.623	-225.83	-213.013	-193.481	-202.637	-193.481	-207.52	-210.571	-195.312	-194.702	-200.195	-197.144	-186.768	-197.144	-173.95	-186.157	-200.806			270	-115.356	-133.057	-122.07	-133.667	-139.16	-124.512	-139.771	-145.874	-141.602	-130.615	-130.615	-147.095	-147.095	-146.484	-148.926	-153.198	-171.509	-186.768	-192.871
271.2	-214.233	-208.74	-216.675	-213.013	-203.247	-194.702	-199.585	-203.247	-211.182	-195.923	-189.209	-194.092	-186.157	-205.688	-183.105	-192.261	-183.716	-181.885	-194.092			270.2	-130.615	-142.822	-128.784	-126.343	-137.939	-125.732	-141.602	-124.512	-133.667	-126.343	-147.095	-150.757	-123.291	-142.822	-154.419	-156.25	-175.781	-192.871	-195.312
271.4	-232.544	-219.116	-220.947	-239.258	-219.116	-192.261	-202.026	-195.312	-195.312	-199.585	-194.092	-195.923	-193.481	-201.416	-196.533	-185.547	-187.988	-194.092	-180.054			270.4	-123.291	-121.46	-129.395	-102.539	-133.667	-111.084	-131.836	-130.005	-133.057	-143.433	-130.615	-152.588	-145.874	-139.771	-150.757	-161.133	-178.833	-170.288	-181.885
271.6	-214.844	-213.623	-216.675	-227.051	-207.52	-205.688	-202.637	-192.871	-213.623	-191.04	-195.312	-208.74	-195.923	-197.144	-195.312	-186.157	-185.547	-186.157	-194.702			270.6	-129.395	-140.381	-132.446	-133.057	-135.498	-134.277	-133.667	-142.212	-140.381	-137.939	-125.732	-148.926	-134.888	-137.939	-158.081	-153.198	-173.95	-180.664	-186.157
271.8	-217.285	-212.402	-217.285	-218.506	-207.52	-208.13	-208.13	-201.416	-207.52	-191.04	-196.533	-197.144	-183.716	-198.364	-187.378	-189.819	-197.144	-208.74	-183.105			270.8	-119.629	-119.629	-114.746	-114.136	-133.057	-128.784	-140.381	-139.16	-132.446	-130.005	-133.057	-140.991	-142.822	-142.822	-155.64	-160.522	-173.34	-185.547	-191.65
272	-223.389	-211.792	-222.778	-228.271	-217.896	-205.078	-198.364	-195.923	-208.13	-200.195	-197.754	-203.247	-183.716	-191.04	-188.599	-178.223	-186.768	-187.988	-198.975			271	-134.277	-135.498	-135.498	-132.446	-139.16	-117.188	-122.681	-153.809	-140.381	-139.16	-130.615	-133.057	-132.446	-146.484	-150.146	-148.315	-184.937	-183.716	-191.04
272.2	-216.675	-213.623	-216.064	-230.103	-205.688	-194.702	-205.078	-187.378	-202.026	-187.988	-197.144	-204.468	-186.157	-184.326	-195.312	-185.547	-190.43	-195.312	-183.716			271.2	-123.901	-120.239	-98.877	-123.901	-142.822	-126.953	-142.212	-159.302	-133.667	-128.174	-131.226	-153.809	-133.667	-144.043	-159.302	-158.081	-165.405	-186.768	-178.223
272.4	-211.792	-209.351	-213.013	-229.492	-213.623	-194.702	-208.13	-198.975	-198.364	-189.819	-202.637	-202.026	-193.481	-198.975	-184.326	-191.65	-189.819	-193.481	-183.105			271.4	-120.239	-131.226	-121.46	-112.305	-117.188	-128.174	-131.226	-151.978	-131.226	-125.732	-139.16	-137.329	-137.939	-152.588	-153.198	-157.471	-175.171	-175.171	-180.054
272.6	-222.168	-209.351	-211.182	-215.454	-214.844	-187.988	-195.312	-184.326	-202.637	-195.312	-191.65	-192.261	-209.351	-191.04	-177.612	-195.923	-185.547	-187.378	-192.261			271.6	-125.732	-118.408	-129.395	-114.746	-134.277	-140.991	-124.512	-145.264	-146.484	-131.226	-140.991	-121.46	-144.653	-140.991	-152.588	-145.264	-170.288	-181.274	-182.495
272.8	-216.675	-216.064	-213.013	-222.778	-197.754	-175.781	-194.702	-195.312	-200.806	-200.806	-195.312	-200.195	-189.819	-189.209	-181.885	-186.157	-188.599	-190.43	-189.209			271.8	-128.174	-142.212	-120.85	-120.239	-138.55	-132.446	-133.057	-156.86	-138.55	-140.381	-127.563	-149.536	-137.329	-147.095	-160.522	-162.964	-183.716	-181.885	-182.495
273	-217.285	-214.844	-225.22	-222.778	-214.233	-196.533	-203.857	-203.247	-204.468	-192.261	-197.754	-196.533	-184.326	-216.064	-188.599	-183.105	-203.247	-189.209	-198.364			272	-115.967	-132.446	-115.356	-121.46	-135.498	-110.474	-126.953	-158.081	-139.771	-128.174	-138.55	-135.498	-129.395	-139.771	-146.484	-162.964	-166.016	-180.664	-192.261
273.2	-216.064	-210.571	-212.402	-211.182	-216.675	-192.871	-199.585	-196.533	-198.975	-190.43	-197.754	-198.364	-197.754	-197.754	-187.988	-189.209	-194.702	-194.092	-187.378			272.2	-115.967	-137.939	-129.395	-124.512	-139.16	-119.629	-133.057	-148.315	-138.55	-126.343	-153.809	-145.264	-144.653	-141.602	-151.978	-153.809	-182.495	-195.923	-197.144
273.4	-216.064	-216.675	-220.947	-225.83	-200.806	-202.637	-207.52	-192.871	-192.871	-191.65	-194.702	-194.702	-203.857	-186.768	-181.274	-181.274	-186.157	-185.547	-183.716			272.4	-123.901	-119.019	-115.356	-123.291	-132.446	-131.226	-137.939	-145.264	-145.874	-133.057	-119.019	-134.888	-134.277	-145.264	-153.198	-142.822	-178.833	-182.495	-183.716
273.6	-216.675	-202.637	-220.947	-217.285	-205.078	-189.819	-197.754	-191.04	-209.961	-187.378	-197.754	-213.013	-195.312	-199.585	-174.561	-180.664	-185.547	-186.157	-199.585			272.6	-105.591	-135.498	-103.76	-119.629	-147.095	-131.226	-136.719	-151.367	-137.329	-128.174	-137.939	-132.446	-134.888	-140.381	-144.043	-160.522	-175.781	-183.716	-186.157
273.8	-226.44	-223.389	-234.375	-212.402	-216.064	-200.806	-211.182	-188.599	-201.416	-199.585	-194.702	-205.078	-192.261	-194.092	-187.378	-187.988	-178.833	-184.937	-202.637			272.8	-112.915	-117.188	-130.615	-116.577	-129.395	-126.343	-140.381	-139.771	-139.16	-138.55	-142.822	-137.329	-140.991	-131.836	-155.64	-156.86	-178.833	-186.157	-187.988
274	-216.064	-217.896	-223.389	-225.22	-217.285	-184.326	-211.792	-194.702	-206.299	-183.716	-202.637	-204.468	-191.04	-184.937	-189.819	-188.599	-191.04	-192.261	-185.547			273	-133.667	-136.719	-123.291	-114.746	-124.512	-128.784	-134.277	-161.743	-144.043	-131.836	-133.057	-144.653	-137.329	-127.563	-145.264	-154.419	-168.457	-164.795	-186.768
274.2	-204.468	-216.064	-214.844	-222.168	-200.195	-200.195	-194.092	-187.988	-197.144	-189.819	-201.416	-205.078	-188.599	-195.923	-186.768	-198.364	-186.157	-185.547	-191.04			273.2	-111.694	-126.953	-112.915	-132.446	-129.395	-123.291	-137.939	-149.536	-134.277	-136.719	-143.433	-149.536	-138.55	-132.446	-153.198	-158.691	-173.95	-182.495	-187.378
274.4	-213.013	-213.013	-219.727	-207.52	-201.416	-199.585	-200.195	-198.975	-205.078	-192.261	-203.857	-208.13	-189.819	-196.533	-186.768	-189.819	-192.261	-194.702	-187.378			273.4	-114.746	-139.16	-126.343	-123.901	-149.536	-130.615	-142.212	-162.354	-143.433	-144.653	-133.057	-134.888	-140.991	-136.719	-150.146	-161.133	-175.171	-167.847	-188.599
274.6	-213.623	-214.844	-227.661	-221.558	-207.52	-188.599	-211.792	-186.768	-218.506	-186.768	-188.599	-192.261	-192.871	-194.702	-194.092	-172.729	-188.599	-187.988	-193.481			273.6	-126.343	-126.343	-124.512	-120.239	-139.16	-124.512	-128.174	-151.978	-140.381	-121.46	-131.226	-149.536	-131.226	-133.667	-148.315	-161.743	-181.885	-195.923	-195.923
274.8	-210.571	-198.975	-221.558	-225.22	-220.337	-199.585	-197.754	-200.806	-199.585	-201.416	-194.702	-205.078	-182.495	-194.702	-192.261	-190.43	-183.105	-196.533	-195.312			273.8	-125.122	-117.188	-121.46	-111.694	-139.16	-111.694	-131.226	-145.264	-139.16	-153.198	-130.615	-134.888	-134.888	-138.55	-144.043	-166.016	-170.288	-178.833	-185.547
275	-219.116	-209.351	-210.571	-214.844	-214.844	-193.481	-200.806	-205.688	-197.754	-197.144	-197.144	-194.092	-192.261	-202.026	-191.65	-180.664	-183.716	-202.637	-193.481			274	-108.032	-128.784	-120.85	-126.343	-136.719	-123.291	-134.277	-151.367	-137.939	-119.019	-126.343	-142.822	-130.615	-137.329	-156.86	-162.354	-170.898	-175.781	-188.599
275.2	-209.961	-205.078	-220.947	-230.103	-219.727	-197.144	-202.637	-190.43	-198.975	-190.43	-195.923	-205.078	-192.871	-202.637	-187.378	-189.819	-180.664	-183.716	-193.481			274.2	-123.291	-128.784	-137.939	-123.291	-124.512	-126.343	-144.043	-145.264	-142.212	-132.446	-131.836	-134.888	-136.719	-131.836	-158.081	-155.64	-178.833	-175.781	-200.806
275.4	-212.402	-209.961	-217.896	-217.896	-198.975	-189.209	-193.481	-202.637	-197.754	-198.975	-204.468	-194.092	-192.871	-194.702	-175.781	-183.716	-185.547	-194.702	-183.105			274.4	-116.577	-132.446	-123.291	-125.732	-124.512	-121.46	-140.991	-150.757	-137.939	-128.174	-128.784	-136.719	-135.498	-131.226	-154.419	-159.302	-175.781	-186.157	-186.157
275.6	-211.182	-222.168	-221.558	-218.506	-210.571	-194.702	-205.078	-187.988	-201.416	-192.871	-191.04	-206.299	-194.702	-193.481	-178.833	-184.326	-187.988	-183.105	-187.988			274.6	-106.812	-114.136	-125.122	-117.798	-150.146	-119.629	-136.108	-150.146	-126.343	-138.55	-127.563	-134.277	-144.043	-139.16	-142.822	-146.484	-187.988	-183.716	-192.261
275.8	-212.402	-217.896	-221.558	-217.285	-211.792	-184.326	-194.092	-186.768	-209.961	-187.988	-191.04	-204.468	-185.547	-208.74	-209.351	-189.819	-181.274	-200.806	-197.144			274.8	-131.836	-129.395	-118.408	-124.512	-140.381	-126.953	-135.498	-154.419	-137.939	-126.953	-135.498	-137.939	-143.433	-136.108	-165.405	-154.419	-183.105	-181.885	-186.768
276	-220.947	-208.13	-227.661	-224.609	-211.792	-194.092	-187.988	-191.04	-201.416	-185.547	-203.857	-187.378	-194.092	-201.416	-186.157	-192.871	-193.481	-192.261	-184.937			275	-121.46	-120.239	-116.577	-125.732	-133.057	-140.381	-143.433	-155.64	-134.888	-130.615	-126.343	-134.277	-131.836	-140.381	-156.86	-158.081	-177.612	-173.95	-196.533
276.2	-217.896	-211.792	-217.285	-215.454	-208.74	-202.637	-199.585	-202.026	-202.026	-195.923	-196.533	-204.468	-191.04	-198.975	-198.364	-186.768	-193.481	-193.481	-184.326			275.2	-112.305	-135.498	-130.615	-123.291	-138.55	-123.291	-132.446	-145.264	-135.498	-129.395	-133.057	-134.277	-128.784	-144.043	-145.264	-151.367	-178.223	-170.898	-188.599
276.4	-211.182	-205.688	-210.571	-222.168	-217.285	-191.04	-203.247	-190.43	-200.195	-192.261	-187.988	-200.806	-190.43	-197.144	-186.157	-186.768	-181.885	-188.599	-193.481			275.4	-132.446	-133.667	-112.305	-128.174	-148.315	-126.343	-119.629	-156.25	-143.433	-113.525	-138.55	-145.874	-120.85	-132.446	-150.146	-166.016	-175.171	-185.547	-186.157
276.6	-214.233	-183.105	-222.168	-221.558	-212.402	-186.157	-205.688	-197.754	-203.247	-182.495	-202.026	-192.261	-204.468	-202.026	-188.599	-191.65	-191.04	-185.547	-178.833			275.6	-124.512	-142.822	-118.408	-117.798	-152.588	-126.953	-135.498	-145.874	-142.212	-132.446	-136.719	-138.55	-147.095	-142.822	-159.912	-151.367	-170.898	-183.105	-185.547
276.8	-214.844	-209.961	-222.168	-228.271	-217.285	-208.13	-190.43	-187.378	-208.74	-189.819	-197.754	-208.13	-195.312	-202.637	-199.585	-182.495	-184.937	-190.43	-191.04			275.8	-98.2666	-137.939	-125.732	-118.408	-133.667	-119.629	-130.005	-144.043	-142.212	-124.512	-130.005	-145.264	-135.498	-131.226	-148.315	-166.626	-182.495	-171.509	-189.819
277	-202.637	-212.402	-212.402	-216.675	-223.389	-189.819	-202.637	-190.43	-214.844	-194.702	-198.364	-196.533	-197.144	-196.533	-189.819	-193.481	-190.43	-188.599	-180.054			276	-114.746	-118.408	-123.901	-121.46	-134.888	-123.291	-115.356	-157.471	-146.484	-131.226	-136.719	-135.498	-134.888	-140.381	-151.978	-158.691	-177.612	-185.547	-189.819
277.2	-200.195	-207.52	-224.609	-230.103	-211.182	-191.65	-200.806	-192.261	-195.923	-197.144	-198.364	-197.754	-187.378	-192.261	-201.416	-198.975	-187.378	-192.261	-187.988			276.2	-120.239	-133.667	-117.798	-124.512	-147.095	-123.901	-133.667	-145.264	-142.822	-134.277	-138.55	-129.395	-136.719	-135.498	-156.86	-160.522	-178.833	-183.105	-175.171
277.4	-208.74	-215.454	-222.168	-222.168	-223.389	-207.52	-205.688	-202.637	-212.402	-192.871	-202.026	-194.702	-186.157	-205.688	-202.026	-195.312	-189.819	-195.923	-203.857			276.4	-127.563	-138.55	-119.019	-120.85	-130.615	-136.719	-130.615	-148.315	-133.057	-136.719	-142.212	-138.55	-137.939	-145.264	-147.095	-172.729	-178.833	-186.768	-185.547
277.6	-212.402	-211.792	-218.506	-225.22	-208.13	-196.533	-188.599	-183.716	-194.702	-197.144	-196.533	-188.599	-191.04	-211.792	-192.261	-189.819	-195.312	-185.547	-188.599			276.6	-114.746	-133.057	-123.291	-128.174	-139.16	-122.681	-140.381	-152.588	-149.536	-131.836	-135.498	-146.484	-133.667	-130.615	-156.86	-169.067	-175.781	-161.743	-176.392
277.8	-208.13	-219.727	-214.844	-228.271	-219.727	-181.885	-194.702	-196.533	-202.637	-191.65	-192.261	-200.806	-197.144	-187.988	-195.923	-191.04	-183.716	-203.247	-193.481			276.8	-119.019	-131.836	-118.408	-130.005	-132.446	-129.395	-133.057	-148.926	-143.433	-123.901	-130.005	-141.602	-114.746	-125.732	-156.25	-162.354	-173.34	-178.223	-184.937
278	-214.233	-209.961	-228.882	-225.83	-212.402	-192.871	-198.364	-193.481	-205.688	-189.819	-205.688	-207.52	-191.04	-202.637	-201.416	-186.768	-184.326	-185.547	-189.819			277	-114.746	-117.188	-131.836	-119.629	-126.343	-133.057	-123.901	-148.926	-136.108	-123.901	-127.563	-141.602	-140.991	-131.226	-142.822	-164.795	-184.937	-173.95	-202.637
278.2	-212.402	-215.454	-220.337	-223.389	-217.896	-190.43	-197.754	-197.144	-200.195	-186.768	-205.688	-194.702	-190.43	-188.599	-198.364	-178.833	-193.481	-184.326	-194.092			277.2	-117.188	-118.408	-119.019	-115.356	-134.277	-129.395	-137.329	-148.315	-145.874	-130.615	-131.836	-145.264	-129.395	-138.55	-144.043	-154.419	-172.729	-175.781	-181.274
278.4	-214.844	-214.233	-210.571	-225.22	-211.182	-188.599	-202.637	-198.975	-205.078	-189.209	-208.74	-209.961	-190.43	-196.533	-191.04	-185.547	-193.481	-193.481	-186.768			277.4	-116.577	-133.667	-117.798	-114.746	-128.784	-136.108	-122.681	-144.043	-137.939	-131.836	-133.667	-146.484	-134.277	-146.484	-154.419	-166.626	-172.729	-176.392	-190.43
278.6	-211.792	-206.299	-224.609	-234.375	-218.506	-198.364	-204.468	-197.754	-196.533	-186.768	-205.688	-197.754	-184.326	-203.857	-185.547	-181.885	-177.002	-181.274	-188.599			277.6	-117.188	-133.057	-114.136	-118.408	-128.784	-128.174	-139.16	-153.198	-137.939	-120.85	-142.212	-134.888	-127.563	-152.588	-156.25	-164.185	-167.236	-180.664	-184.326
278.8	-217.896	-228.882	-217.285	-221.558	-202.026	-199.585	-194.092	-199.585	-195.923	-193.481	-199.585	-198.364	-197.144	-208.74	-186.157	-197.754	-187.988	-195.923	-179.443			277.8	-131.226	-125.732	-120.85	-122.07	-139.771	-123.901	-135.498	-152.588	-136.108	-135.498	-130.615	-141.602	-136.108	-148.315	-148.926	-164.185	-184.937	-181.885	-190.43
279	-196.533	-213.623	-210.571	-218.506	-213.013	-199.585	-183.105	-191.04	-195.923	-194.092	-194.702	-195.923	-192.261	-185.547	-184.326	-195.923	-191.04	-196.533	-177.002			278	-121.46	-130.615	-111.694	-114.136	-145.264	-112.305	-133.057	-155.64	-152.588	-133.667	-136.108	-136.108	-137.939	-133.667	-150.757	-142.822	-164.795	-187.378	-177.612
279.2	-213.623	-202.637	-217.285	-237.427	-211.792	-188.599	-205.078	-193.481	-205.688	-203.247	-195.923	-209.961	-189.209	-189.819	-179.443	-186.768	-189.209	-189.819	-185.547			278.2	-121.46	-130.615	-122.681	-130.615	-130.615	-117.798	-142.212	-142.822	-144.043	-129.395	-129.395	-153.198	-139.16	-138.55	-149.536	-170.898	-170.288	-167.847	-189.819
279.4	-214.844	-211.792	-219.727	-212.402	-213.013	-197.144	-197.144	-188.599	-191.65	-192.871	-209.351	-195.312	-197.144	-197.144	-195.312	-186.768	-184.326	-205.078	-183.105			278.4	-132.446	-122.07	-121.46	-120.85	-135.498	-125.122	-136.108	-144.043	-133.057	-131.226	-129.395	-144.043	-137.939	-127.563	-155.64	-162.964	-171.509	-172.119	-173.95
279.6	-213.623	-202.637	-224.609	-234.985	-209.961	-186.157	-203.247	-199.585	-198.975	-192.871	-192.871	-197.144	-195.923	-184.326	-196.533	-189.819	-191.04	-184.326	-198.364			278.6	-103.149	-140.991	-117.188	-132.446	-133.057	-126.953	-136.108	-140.991	-144.653	-132.446	-131.226	-133.667	-135.498	-127.563	-149.536	-153.809	-169.678	-175.171	-186.157
279.8	-203.857	-204.468	-225.22	-220.337	-216.064	-183.105	-190.43	-201.416	-205.078	-198.364	-199.585	-197.754	-195.923	-197.144	-191.65	-189.819	-187.378	-200.806	-181.885			278.8	-114.136	-125.732	-114.136	-120.85	-139.771	-135.498	-142.212	-145.264	-145.264	-136.108	-136.108	-142.212	-147.095	-125.732	-162.964	-156.86	-180.054	-186.768	-187.378
280	-200.195	-219.116	-223.389	-216.675	-218.506	-194.702	-206.299	-204.468	-211.182	-187.988	-208.74	-209.961	-199.585	-192.871	-183.716	-200.195	-203.247	-201.416	-196.533			279	-133.057	-136.719	-107.422	-137.939	-124.512	-125.732	-128.174	-154.419	-139.771	-125.732	-131.226	-140.381	-144.653	-128.784	-156.25	-169.678	-173.95	-167.236	-183.716
280.2	-211.792	-203.247	-213.013	-228.882	-197.754	-200.195	-199.585	-200.806	-208.13	-191.04	-200.195	-203.247	-184.937	-190.43	-180.054	-173.34	-184.937	-192.871	-199.585			279.2	-120.239	-130.615	-123.901	-123.901	-138.55	-131.836	-144.043	-155.64	-145.264	-126.953	-126.953	-144.653	-138.55	-125.732	-166.626	-156.25	-166.016	-179.443	-196.533
280.4	-221.558	-206.299	-208.74	-227.051	-219.727	-188.599	-192.871	-195.923	-210.571	-184.937	-202.637	-207.52	-189.209	-197.754	-197.754	-190.43	-190.43	-188.599	-175.781			279.4	-108.643	-140.381	-112.915	-126.343	-116.577	-133.057	-130.005	-151.367	-133.667	-123.901	-136.719	-136.719	-114.136	-144.043	-154.419	-161.133	-175.781	-176.392	-187.988
280.6	-213.623	-217.285	-220.337	-211.182	-213.623	-194.092	-205.688	-200.195	-202.026	-193.481	-192.261	-195.923	-181.885	-205.688	-195.312	-191.65	-189.209	-183.105	-193.481			279.6	-122.681	-127.563	-117.798	-113.525	-133.057	-134.277	-141.602	-137.939	-140.381	-119.019	-130.615	-144.653	-133.057	-128.784	-154.419	-170.898	-174.561	-169.067	-185.547
280.8	-220.337	-209.351	-207.52	-214.233	-209.351	-197.144	-195.312	-197.144	-207.52	-194.092	-211.792	-203.857	-188.599	-195.312	-196.533	-189.819	-194.092	-198.364	-191.65			279.8	-117.798	-125.732	-120.239	-133.057	-133.057	-117.798	-135.498	-150.146	-131.836	-128.174	-142.822	-133.057	-138.55	-149.536	-141.602	-160.522	-183.105	-182.495	-195.923
281	-202.637	-213.013	-215.454	-220.947	-208.13	-203.247	-193.481	-186.768	-211.182	-194.702	-191.65	-205.078	-197.144	-195.312	-197.144	-186.157	-187.378	-192.871	-182.495			280	-125.732	-136.719	-121.46	-117.188	-137.939	-126.953	-139.16	-133.057	-145.874	-133.667	-123.901	-138.55	-134.888	-122.681	-149.536	-157.471	-175.781	-175.781	-193.481
281.2	-208.13	-207.52	-219.116	-228.271	-222.778	-197.754	-197.144	-187.988	-209.961	-185.547	-203.247	-213.013	-186.157	-187.378	-200.806	-187.988	-185.547	-197.754	-186.157			280.2	-126.953	-120.239	-111.084	-129.395	-133.667	-124.512	-136.108	-153.809	-142.822	-137.329	-141.602	-141.602	-131.226	-145.874	-158.081	-167.236	-172.729	-169.067	-181.274
281.4	-208.13	-211.792	-218.506	-239.258	-207.52	-192.261	-207.52	-201.416	-203.247	-200.806	-211.182	-203.247	-181.885	-201.416	-195.923	-192.261	-192.261	-191.04	-192.871			280.4	-124.512	-124.512	-111.694	-117.798	-122.07	-119.629	-128.784	-148.926	-143.433	-138.55	-137.939	-128.174	-128.174	-128.784	-157.471	-162.964	-175.781	-186.768	-182.495
281.6	-213.013	-210.571	-223.389	-221.558	-213.623	-205.688	-194.092	-198.975	-202.026	-197.754	-198.364	-196.533	-194.092	-202.026	-191.04	-191.65	-183.716	-197.144	-184.326			280.6	-121.46	-134.277	-125.122	-122.681	-130.005	-136.719	-131.836	-141.602	-145.264	-140.381	-130.005	-133.057	-139.16	-139.16	-155.029	-165.405	-184.937	-177.002	-191.04
281.8	-202.026	-218.506	-220.947	-224.609	-208.74	-200.195	-203.247	-208.74	-211.182	-184.937	-212.402	-210.571	-195.923	-194.702	-199.585	-186.157	-186.157	-190.43	-190.43			280.8	-111.694	-119.019	-113.525	-123.901	-128.174	-120.239	-135.498	-154.419	-148.315	-124.512	-125.732	-150.757	-125.122	-142.822	-148.926	-158.081	-162.354	-173.34	-191.04
282	-211.182	-201.416	-219.727	-233.154	-207.52	-188.599	-202.026	-198.975	-208.13	-186.157	-199.585	-194.092	-202.026	-187.988	-183.716	-179.443	-181.885	-186.768	-173.95			281	-123.901	-137.329	-121.46	-134.277	-125.122	-115.967	-121.46	-147.095	-143.433	-135.498	-127.563	-131.836	-140.381	-130.615	-152.588	-160.522	-178.833	-175.781	-187.988
282.2	-220.947	-209.961	-209.351	-227.661	-202.026	-202.026	-197.144	-197.754	-202.637	-191.04	-200.195	-193.481	-197.754	-203.247	-185.547	-182.495	-193.481	-204.468	-187.988			281.2	-119.019	-129.395	-109.863	-116.577	-123.901	-120.85	-126.343	-136.108	-144.043	-140.381	-145.264	-142.212	-142.822	-133.667	-169.067	-162.964	-180.664	-176.392	-184.937
282.4	-206.299	-201.416	-212.402	-220.337	-210.571	-195.923	-194.702	-192.871	-195.312	-204.468	-196.533	-198.364	-189.209	-203.247	-192.261	-189.819	-186.768	-192.261	-191.04			281.4	-119.629	-124.512	-130.615	-139.16	-128.784	-128.174	-139.16	-150.757	-145.264	-135.498	-131.836	-136.108	-143.433	-148.315	-145.264	-156.86	-168.457	-184.326	-181.885
282.6	-223.389	-214.233	-211.792	-218.506	-213.013	-193.481	-208.13	-192.871	-211.792	-186.768	-206.299	-195.312	-187.988	-190.43	-192.871	-188.599	-189.209	-197.754	-192.261			281.6	-116.577	-123.291	-125.732	-130.615	-130.615	-133.667	-136.719	-156.86	-144.043	-129.395	-140.991	-140.381	-137.329	-137.939	-164.795	-161.133	-176.392	-187.988	-195.312
282.8	-206.299	-206.299	-219.116	-226.44	-223.389	-204.468	-203.857	-205.688	-187.378	-203.247	-210.571	-197.754	-187.378	-200.806	-187.988	-184.937	-203.857	-211.792	-177.612			281.8	-126.343	-128.174	-114.136	-115.967	-125.732	-131.836	-130.005	-143.433	-134.277	-131.836	-136.719	-133.057	-145.874	-134.277	-157.471	-161.743	-169.067	-178.833	-195.312
283	-211.182	-204.468	-214.844	-227.661	-216.064	-195.923	-195.312	-211.182	-202.637	-180.664	-202.637	-200.195	-189.209	-205.688	-193.481	-193.481	-187.378	-189.209	-198.975			282	-109.253	-133.667	-120.85	-136.108	-129.395	-129.395	-151.978	-139.771	-141.602	-137.329	-134.277	-138.55	-139.16	-139.771	-172.119	-151.367	-183.105	-175.171	-187.988
283.2	-207.52	-204.468	-217.285	-233.765	-212.402	-187.378	-198.364	-204.468	-200.806	-190.43	-197.754	-203.247	-205.688	-191.65	-189.209	-192.871	-188.599	-189.209	-192.871			282.2	-109.863	-122.681	-115.967	-136.719	-140.991	-128.174	-136.719	-153.198	-134.277	-122.681	-140.991	-133.057	-142.822	-135.498	-157.471	-151.367	-174.561	-172.729	-193.481
283.4	-219.116	-220.337	-217.285	-225.83	-212.402	-206.299	-194.702	-192.261	-209.351	-183.716	-188.599	-200.806	-184.326	-202.637	-192.261	-190.43	-178.833	-192.261	-191.04			282.4	-117.188	-131.836	-122.07	-109.253	-122.681	-125.732	-128.784	-144.653	-146.484	-126.953	-131.226	-142.822	-139.771	-128.784	-150.146	-167.236	-177.002	-186.768	-203.247
283.6	-208.74	-217.285	-220.947	-232.544	-209.961	-202.637	-195.923	-201.416	-198.364	-187.378	-198.364	-201.416	-194.702	-192.871	-200.806	-182.495	-189.819	-186.157	-178.223			282.6	-111.694	-130.615	-118.408	-131.836	-129.395	-118.408	-133.057	-145.874	-144.043	-140.381	-126.343	-139.16	-142.212	-133.667	-147.095	-161.743	-182.495	-184.326	-187.988
283.8	-206.299	-214.844	-227.051	-230.103	-213.623	-191.65	-203.857	-196.533	-204.468	-187.988	-202.026	-207.52	-188.599	-197.144	-187.988	-195.312	-177.002	-191.65	-186.768			282.8	-115.356	-130.615	-119.019	-120.85	-129.395	-130.615	-136.719	-148.315	-138.55	-122.681	-144.653	-148.315	-144.653	-133.057	-132.446	-170.898	-186.157	-186.768	-179.443
284	-211.792	-218.506	-224.609	-227.661	-219.727	-195.312	-192.871	-190.43	-211.182	-195.923	-203.247	-197.754	-194.702	-198.975	-187.378	-191.65	-182.495	-187.988	-194.702			283	-121.46	-126.953	-116.577	-128.174	-145.264	-134.277	-146.484	-141.602	-133.057	-135.498	-122.681	-145.264	-133.057	-138.55	-148.926	-158.081	-181.274	-184.326	-191.04
284.2	-218.506	-223.389	-211.182	-224.609	-208.13	-209.351	-197.754	-198.364	-194.092	-200.806	-194.702	-198.364	-183.105	-188.599	-202.026	-188.599	-192.261	-193.481	-195.312			283.2	-115.356	-128.174	-117.798	-134.888	-135.498	-138.55	-133.057	-148.315	-137.939	-129.395	-136.719	-141.602	-136.108	-136.108	-158.081	-150.146	-191.65	-181.885	-195.312
284.4	-220.947	-211.182	-217.285	-217.896	-216.064	-202.026	-192.871	-193.481	-202.637	-187.988	-189.209	-189.819	-187.988	-195.923	-200.806	-195.923	-187.378	-190.43	-183.105			283.4	-119.019	-113.525	-133.667	-128.784	-130.615	-125.732	-131.836	-144.043	-155.029	-131.836	-131.836	-139.16	-130.005	-137.329	-149.536	-155.029	-178.223	-170.288	-182.495
284.6	-217.896	-208.74	-209.961	-225.83	-221.558	-212.402	-198.364	-199.585	-186.768	-180.054	-210.571	-198.975	-191.04	-195.923	-203.857	-197.144	-178.223	-197.754	-182.495			283.6	-111.694	-125.122	-111.694	-122.681	-120.85	-129.395	-146.484	-148.926	-130.005	-136.719	-125.732	-141.602	-134.888	-146.484	-153.198	-152.588	-184.937	-186.157	-193.481
284.8	-213.013	-211.182	-222.778	-220.947	-217.285	-174.561	-192.261	-205.078	-212.402	-187.378	-195.312	-198.364	-190.43	-200.806	-199.585	-192.261	-207.52	-194.702	-182.495			283.8	-105.591	-137.329	-104.37	-113.525	-125.732	-129.395	-131.226	-166.016	-136.108	-119.629	-134.277	-137.329	-131.836	-134.277	-145.874	-164.795	-173.34	-173.34	-198.364
285	-220.337	-208.13	-222.168	-205.078	-199.585	-198.975	-208.13	-206.299	-206.299	-180.664	-187.988	-203.247	-192.871	-206.299	-195.312	-219.727	-191.65	-196.533	-195.923			284	-103.76	-115.967	-114.746	-112.305	-120.85	-123.291	-132.446	-140.991	-150.757	-121.46	-132.446	-142.822	-137.939	-131.226	-154.419	-155.029	-188.599	-172.119	-187.378
285.2	-210.571	-204.468	-227.661	-216.675	-220.337	-205.078	-205.078	-196.533	-203.247	-177.002	-209.961	-202.026	-186.768	-199.585	-193.481	-205.078	-190.43	-189.819	-197.144			284.2	-125.122	-136.719	-122.681	-123.291	-121.46	-127.563	-133.667	-153.809	-135.498	-126.953	-133.057	-144.653	-124.512	-148.315	-151.978	-172.119	-187.378	-184.937	-187.378
285.4	-207.52	-210.571	-218.506	-213.013	-206.299	-208.74	-202.026	-197.144	-213.013	-178.833	-193.481	-203.857	-195.312	-193.481	-186.768	-203.857	-189.209	-196.533	-184.937			284.4	-109.253	-144.043	-111.694	-128.784	-140.381	-134.277	-130.615	-139.771	-151.978	-126.953	-136.108	-140.991	-128.174	-143.433	-153.809	-155.64	-185.547	-173.34	-201.416
285.6	-222.778	-209.961	-215.454	-220.337	-208.74	-197.754	-195.923	-197.144	-208.74	-184.937	-201.416	-198.364	-186.768	-201.416	-194.092	-197.754	-190.43	-195.923	-191.65			284.6	-116.577	-128.784	-121.46	-111.084	-136.108	-133.057	-126.953	-149.536	-137.329	-122.07	-136.719	-139.16	-134.888	-151.367	-151.367	-165.405	-192.261	-181.274	-191.65
285.8	-207.52	-211.182	-215.454	-215.454	-216.675	-185.547	-194.092	-195.923	-208.13	-191.65	-200.195	-212.402	-202.026	-193.481	-186.157	-192.871	-188.599	-189.819	-181.885			284.8	-133.057	-122.681	-124.512	-133.057	-131.226	-142.212	-134.888	-145.264	-144.043	-122.681	-125.732	-140.991	-137.329	-144.653	-149.536	-169.067	-175.171	-172.729	-184.326
286	-226.44	-211.182	-218.506	-224.609	-219.116	-207.52	-197.754	-186.768	-194.702	-186.768	-193.481	-204.468	-200.806	-200.195	-192.261	-199.585	-185.547	-188.599	-175.781			285	-111.694	-131.226	-111.694	-137.329	-130.005	-125.122	-139.16	-142.212	-137.939	-126.953	-137.329	-133.057	-131.226	-148.315	-151.978	-148.315	-194.702	-173.95	-195.923
286.2	-220.947	-220.337	-220.947	-223.999	-208.13	-195.312	-202.026	-195.312	-216.064	-197.754	-195.312	-207.52	-175.781	-202.026	-211.182	-198.975	-180.054	-188.599	-192.871			285.2	-117.188	-137.329	-102.539	-121.46	-142.212	-125.122	-131.836	-161.743	-145.874	-122.681	-133.667	-139.16	-141.602	-142.212	-158.081	-150.146	-188.599	-186.768	-166.626
286.4	-223.389	-218.506	-225.83	-213.013	-204.468	-209.961	-204.468	-208.13	-199.585	-197.144	-203.247	-211.182	-193.481	-179.443	-193.481	-199.585	-179.443	-183.716	-185.547			285.4	-132.446	-135.498	-121.46	-115.356	-132.446	-119.019	-135.498	-148.926	-144.043	-133.667	-144.653	-142.212	-147.095	-142.212	-158.691	-158.691	-196.533	-187.378	-193.481
286.6	-224.609	-222.168	-211.182	-210.571	-214.233	-213.013	-202.637	-190.43	-215.454	-195.312	-196.533	-205.688	-198.975	-185.547	-191.04	-195.923	-191.65	-185.547	-178.833			285.6	-118.408	-126.343	-123.291	-126.343	-122.07	-136.108	-142.822	-153.198	-145.874	-131.836	-135.498	-136.719	-129.395	-145.874	-149.536	-167.236	-181.885	-172.729	-200.195
286.8	-214.844	-218.506	-213.623	-221.558	-198.364	-200.195	-196.533	-197.144	-210.571	-183.716	-205.078	-202.026	-188.599	-202.637	-190.43	-194.702	-187.988	-206.299	-195.312			285.8	-111.694	-128.784	-117.798	-122.681	-132.446	-125.732	-129.395	-164.795	-135.498	-141.602	-133.057	-146.484	-147.095	-131.226	-155.029	-157.471	-184.326	-175.171	-185.547
287	-220.947	-208.13	-214.233	-227.051	-211.792	-202.026	-190.43	-196.533	-216.675	-187.378	-191.04	-195.923	-192.261	-200.806	-195.312	-194.092	-185.547	-190.43	-187.988			286	-133.667	-114.746	-120.239	-113.525	-132.446	-132.446	-138.55	-144.653	-141.602	-137.329	-135.498	-153.198	-136.108	-142.822	-146.484	-158.081	-187.988	-166.016	-191.65
287.2	-219.727	-203.247	-213.013	-225.22	-213.623	-205.688	-193.481	-205.078	-202.637	-185.547	-192.871	-205.078	-192.261	-198.975	-191.65	-194.702	-187.988	-200.195	-178.223			286.2	-120.85	-125.732	-133.057	-123.291	-130.615	-133.667	-135.498	-145.264	-137.329	-127.563	-140.381	-144.043	-141.602	-139.771	-149.536	-147.095	-183.105	-191.04	-197.144
287.4	-211.182	-204.468	-222.168	-221.558	-208.74	-208.74	-202.637	-203.857	-212.402	-181.885	-205.688	-194.092	-185.547	-205.688	-183.105	-197.144	-192.261	-188.599	-181.885			286.4	-123.291	-120.85	-121.46	-128.174	-134.277	-123.291	-130.005	-150.146	-141.602	-139.16	-133.667	-153.809	-128.784	-130.005	-149.536	-153.198	-185.547	-164.185	-167.236
287.6	-220.337	-205.078	-213.623	-211.792	-217.896	-194.092	-198.364	-198.364	-200.195	-184.937	-194.092	-197.144	-186.157	-202.637	-184.326	-196.533	-187.988	-203.247	-186.768			286.6	-107.422	-128.174	-122.681	-132.446	-134.888	-134.277	-128.784	-156.25	-127.563	-138.55	-133.057	-145.264	-137.939	-140.991	-147.095	-167.236	-172.729	-184.937	-189.819
287.8	-214.844	-196.533	-211.182	-215.454	-213.013	-203.247	-196.533	-202.026	-206.299	-191.04	-200.195	-202.026	-204.468	-202.026	-194.092	-187.378	-180.664	-206.299	-190.43			286.8	-118.408	-123.291	-104.37	-121.46	-126.953	-128.174	-152.588	-156.25	-137.939	-132.446	-136.108	-145.264	-145.264	-145.874	-144.653	-162.354	-169.067	-167.236	-202.637
288	-212.402	-222.778	-223.999	-222.168	-200.195	-194.702	-199.585	-212.402	-202.026	-200.195	-199.585	-204.468	-191.65	-194.092	-194.092	-202.026	-183.716	-191.65	-195.923			287	-123.291	-125.732	-111.084	-132.446	-144.653	-136.719	-124.512	-147.095	-139.16	-134.277	-133.057	-133.667	-135.498	-144.043	-156.25	-161.743	-186.768	-173.95	-175.171
288.2	-209.351	-204.468	-223.999	-217.285	-204.468	-192.871	-194.092	-200.195	-203.247	-180.664	-199.585	-200.806	-195.923	-208.74	-196.533	-190.43	-186.768	-192.261	-187.378			287.2	-127.563	-144.043	-119.629	-109.863	-131.836	-122.681	-131.226	-148.926	-131.836	-144.043	-130.615	-138.55	-140.991	-142.822	-139.16	-155.029	-173.95	-171.509	-187.378
288.4	-222.778	-216.064	-208.74	-220.337	-205.688	-205.078	-200.806	-202.026	-206.299	-192.871	-199.585	-209.961	-181.274	-203.247	-186.768	-183.716	-191.04	-192.261	-190.43			287.4	-117.798	-122.07	-121.46	-122.681	-133.057	-130.615	-134.888	-156.25	-140.991	-133.057	-136.108	-129.395	-135.498	-132.446	-163.574	-146.484	-185.547	-173.34	-193.481
288.6	-217.285	-207.52	-216.064	-220.947	-205.688	-205.078	-190.43	-194.702	-206.299	-192.871	-200.195	-211.182	-200.806	-196.533	-195.923	-189.209	-183.105	-197.144	-201.416			287.6	-123.901	-111.694	-115.967	-119.019	-132.446	-124.512	-133.667	-152.588	-148.926	-131.836	-127.563	-149.536	-126.343	-133.667	-148.926	-161.743	-176.392	-181.274	-177.612
288.8	-212.402	-204.468	-211.792	-209.961	-217.896	-192.261	-197.754	-195.923	-217.896	-181.274	-200.806	-208.74	-183.105	-186.768	-202.026	-190.43	-194.702	-187.378	-175.171			287.8	-119.629	-123.901	-126.343	-112.915	-130.005	-120.85	-135.498	-145.264	-142.212	-138.55	-140.991	-145.874	-134.277	-144.043	-152.588	-146.484	-182.495	-181.274	-187.378
289	-209.351	-203.857	-230.713	-241.089	-217.896	-195.312	-200.195	-194.702	-205.078	-196.533	-206.299	-194.702	-176.392	-202.637	-187.988	-195.923	-192.261	-186.768	-186.768			288	-119.019	-133.667	-112.915	-120.239	-131.226	-131.836	-143.433	-151.367	-139.16	-130.005	-126.343	-140.381	-139.16	-140.991	-155.029	-170.898	-186.768	-177.002	-192.261
289.2	-221.558	-203.247	-223.389	-218.506	-213.013	-198.364	-194.702	-201.416	-206.299	-184.937	-200.195	-207.52	-199.585	-206.299	-181.885	-198.364	-187.378	-185.547	-189.209			288.2	-124.512	-141.602	-132.446	-123.291	-126.953	-129.395	-126.953	-145.264	-129.395	-130.005	-131.836	-142.822	-137.939	-130.005	-139.16	-151.978	-178.833	-178.223	-186.157
289.4	-213.013	-207.52	-202.026	-233.154	-215.454	-187.988	-200.195	-197.144	-204.468	-186.157	-194.702	-214.233	-193.481	-211.182	-191.04	-196.533	-189.209	-189.209	-191.65			288.4	-104.98	-137.939	-118.408	-122.681	-122.681	-130.005	-131.836	-144.043	-146.484	-127.563	-136.108	-148.315	-138.55	-142.822	-164.185	-156.86	-169.067	-177.002	-178.223
289.6	-217.896	-205.078	-234.375	-211.792	-214.233	-191.04	-183.716	-200.195	-210.571	-195.312	-192.261	-195.923	-187.988	-205.078	-190.43	-186.768	-193.481	-191.04	-179.443			288.6	-120.239	-116.577	-126.343	-119.629	-135.498	-136.719	-119.629	-156.86	-139.771	-133.057	-137.939	-150.146	-142.212	-134.277	-144.043	-164.185	-183.105	-164.185	-183.105
289.8	-215.454	-205.688	-217.896	-219.116	-200.195	-199.585	-196.533	-193.481	-204.468	-199.585	-195.312	-205.688	-187.988	-190.43	-197.144	-188.599	-187.378	-186.157	-184.326			288.8	-126.343	-127.563	-109.253	-108.643	-128.174	-123.291	-135.498	-150.146	-137.329	-139.16	-135.498	-148.315	-132.446	-141.602	-161.133	-152.588	-179.443	-167.236	-182.495
290	-201.416	-209.961	-225.22	-223.389	-214.844	-200.195	-206.299	-186.157	-196.533	-190.43	-189.209	-192.261	-196.533	-194.702	-193.481	-189.819	-189.819	-188.599	-185.547			289	-127.563	-128.784	-112.305	-128.174	-133.057	-134.277	-129.395	-156.86	-147.095	-133.057	-135.498	-139.771	-127.563	-140.381	-142.822	-142.212	-169.678	-177.612	-199.585
290.2	-216.675	-211.182	-221.558	-227.051	-202.637	-197.754	-195.312	-188.599	-198.364	-190.43	-183.716	-191.04	-197.754	-193.481	-206.299	-192.871	-192.261	-198.364	-178.223			289.2	-117.798	-119.019	-124.512	-129.395	-137.939	-120.85	-131.836	-139.771	-147.095	-134.888	-134.277	-149.536	-140.381	-140.991	-156.86	-153.809	-168.457	-173.95	-182.495
290.4	-209.961	-195.923	-212.402	-226.44	-205.688	-202.637	-191.04	-199.585	-205.078	-189.209	-204.468	-200.195	-198.364	-198.364	-195.923	-186.157	-188.599	-192.871	-187.378			289.4	-117.188	-133.667	-115.967	-126.953	-126.343	-122.07	-133.667	-143.433	-137.939	-130.005	-125.732	-148.315	-133.057	-154.419	-161.743	-170.288	-172.729	-174.561	-183.105
290.6	-208.74	-211.792	-220.337	-215.454	-222.778	-213.623	-192.261	-202.637	-209.961	-188.599	-202.026	-197.144	-183.716	-204.468	-191.04	-197.754	-178.833	-186.768	-187.988			289.6	-111.084	-137.939	-120.239	-103.76	-129.395	-123.901	-130.005	-145.264	-142.822	-127.563	-136.108	-147.095	-125.732	-129.395	-155.029	-161.743	-181.885	-183.105	-191.65
290.8	-220.337	-213.623	-212.402	-224.609	-209.351	-198.364	-194.702	-195.312	-197.754	-196.533	-200.195	-202.637	-189.819	-202.026	-184.326	-192.261	-199.585	-194.092	-182.495			289.8	-122.681	-129.395	-127.563	-123.291	-117.798	-131.836	-125.732	-159.912	-159.302	-130.615	-140.991	-145.874	-129.395	-138.55	-158.081	-169.067	-181.274	-180.054	-187.378
291	-215.454	-207.52	-231.934	-230.103	-201.416	-197.754	-199.585	-202.026	-199.585	-187.988	-185.547	-203.247	-189.819	-203.857	-197.754	-196.533	-173.95	-194.702	-190.43			290	-108.032	-130.615	-119.629	-109.253	-145.264	-144.043	-140.381	-139.16	-139.771	-128.784	-137.939	-142.822	-135.498	-138.55	-163.574	-153.809	-189.209	-177.612	-181.274
291.2	-216.064	-206.299	-223.999	-224.609	-202.637	-198.364	-195.923	-199.585	-199.585	-188.599	-202.637	-203.247	-187.378	-186.157	-189.819	-183.716	-187.988	-194.702	-177.612			290.2	-117.798	-132.446	-114.136	-114.136	-117.798	-130.005	-133.667	-149.536	-139.771	-130.615	-130.615	-136.719	-125.732	-156.86	-150.757	-155.029	-176.392	-183.105	-193.481
291.4	-205.688	-225.22	-223.389	-233.765	-211.792	-204.468	-196.533	-207.52	-194.092	-181.274	-181.885	-203.247	-189.819	-194.092	-191.65	-200.806	-185.547	-189.209	-197.144			290.4	-126.343	-132.446	-125.122	-122.681	-123.901	-108.032	-138.55	-147.095	-142.822	-142.212	-128.174	-149.536	-125.732	-154.419	-146.484	-137.939	-167.847	-180.664	-195.923
291.6	-210.571	-208.13	-217.896	-229.492	-200.806	-182.495	-182.495	-214.844	-197.144	-190.43	-201.416	-195.312	-186.157	-195.923	-186.157	-192.871	-204.468	-202.637	-181.885			290.6	-106.812	-130.615	-116.577	-122.681	-139.771	-116.577	-133.667	-135.498	-143.433	-122.07	-128.784	-137.329	-128.174	-134.888	-148.315	-155.64	-179.443	-181.274	-183.716
291.8	-200.806	-214.844	-213.013	-226.44	-211.792	-205.078	-191.65	-199.585	-201.416	-197.144	-193.481	-198.364	-186.157	-191.04	-208.13	-200.195	-185.547	-199.585	-178.223			290.8	-131.836	-138.55	-128.784	-114.136	-133.667	-131.226	-143.433	-142.822	-139.771	-144.043	-139.771	-145.264	-126.343	-133.667	-152.588	-150.146	-182.495	-191.65	-204.468
292	-211.792	-220.947	-216.064	-227.661	-197.754	-206.299	-184.326	-210.571	-193.481	-192.261	-202.026	-196.533	-180.664	-205.688	-194.092	-188.599	-191.04	-197.144	-187.378			291	-117.188	-136.108	-128.784	-120.85	-128.174	-117.798	-139.771	-152.588	-155.64	-131.226	-140.381	-146.484	-140.991	-137.329	-153.809	-149.536	-175.171	-179.443	-194.702
292.2	-210.571	-203.857	-211.182	-231.934	-208.13	-198.364	-205.078	-190.43	-187.988	-191.04	-192.871	-199.585	-189.819	-199.585	-186.768	-193.481	-181.885	-198.364	-194.702			291.2	-129.395	-123.901	-116.577	-127.563	-133.667	-135.498	-136.719	-145.264	-140.381	-129.395	-128.174	-131.836	-133.057	-145.264	-154.419	-160.522	-175.781	-202.026	-187.988
292.4	-217.896	-204.468	-214.844	-219.116	-206.299	-205.688	-199.585	-198.975	-203.247	-183.716	-192.261	-195.923	-187.988	-188.599	-184.937	-180.054	-177.002	-186.768	-183.716			291.4	-110.474	-145.264	-117.798	-131.836	-122.07	-137.329	-132.446	-143.433	-139.16	-129.395	-129.395	-155.029	-126.343	-145.874	-154.419	-153.198	-186.768	-175.171	-194.702
292.6	-202.026	-208.74	-214.844	-224.609	-199.585	-203.247	-195.923	-195.923	-205.078	-196.533	-187.378	-200.195	-192.871	-195.312	-200.195	-198.364	-189.209	-203.247	-190.43			291.6	-120.85	-129.395	-124.512	-125.732	-126.953	-135.498	-131.836	-148.926	-134.277	-144.043	-127.563	-126.953	-123.901	-140.381	-153.809	-164.185	-180.664	-172.729	-193.481
292.8	-214.233	-202.637	-215.454	-214.844	-206.299	-192.871	-189.209	-190.43	-203.857	-187.378	-197.754	-200.806	-189.209	-192.261	-194.092	-185.547	-186.157	-180.054	-184.326			291.8	-116.577	-145.874	-129.395	-106.812	-133.057	-119.629	-131.226	-142.212	-134.277	-123.901	-133.667	-153.198	-125.122	-140.991	-156.86	-154.419	-183.105	-176.392	-178.833
293	-209.961	-206.299	-200.195	-231.934	-220.337	-195.312	-203.247	-194.702	-206.299	-196.533	-190.43	-205.078	-192.261	-197.754	-191.65	-191.65	-192.871	-187.378	-198.364			292	-120.85	-133.057	-115.356	-123.291	-132.446	-118.408	-136.108	-145.264	-133.667	-130.615	-123.901	-131.226	-133.057	-148.926	-164.795	-161.133	-180.664	-166.016	-181.274
293.2	-210.571	-226.44	-216.675	-213.623	-209.351	-194.702	-205.078	-200.806	-203.247	-189.209	-186.157	-197.144	-193.481	-203.857	-199.585	-184.937	-196.533	-184.937	-187.988			292.2	-113.525	-136.719	-117.798	-133.057	-129.395	-131.226	-125.732	-146.484	-139.16	-132.446	-131.836	-134.277	-131.836	-145.264	-155.64	-148.315	-178.833	-176.392	-183.716
293.4	-207.52	-201.416	-220.337	-227.051	-207.52	-205.688	-188.599	-201.416	-203.857	-186.157	-195.312	-203.247	-200.806	-187.988	-187.988	-195.923	-194.092	-187.988	-181.885			292.4	-120.239	-147.095	-122.07	-119.019	-128.174	-139.771	-130.005	-156.25	-136.108	-138.55	-133.057	-136.108	-126.343	-145.264	-157.471	-153.809	-180.054	-189.209	-194.702
293.6	-207.52	-194.702	-225.22	-216.675	-205.078	-197.144	-192.871	-198.975	-187.378	-192.871	-190.43	-208.74	-190.43	-195.312	-191.04	-188.599	-197.144	-200.195	-183.105			292.6	-122.681	-122.07	-123.901	-114.136	-128.784	-118.408	-133.667	-135.498	-140.381	-120.85	-131.226	-147.095	-129.395	-139.771	-168.457	-142.212	-189.209	-171.509	-187.378
293.8	-213.623	-229.492	-220.947	-227.051	-202.637	-198.364	-191.04	-208.13	-208.74	-189.819	-204.468	-202.637	-187.378	-184.937	-207.52	-182.495	-203.247	-198.364	-188.599			292.8	-122.681	-126.953	-128.784	-124.512	-127.563	-132.446	-127.563	-148.315	-141.602	-139.16	-140.381	-138.55	-133.057	-142.212	-155.029	-158.081	-184.326	-173.34	-190.43
294	-215.454	-216.064	-218.506	-219.727	-202.026	-197.754	-199.585	-192.871	-202.637	-189.209	-204.468	-197.144	-195.312	-186.157	-187.988	-200.806	-197.144	-194.702	-184.326			293	-119.019	-141.602	-113.525	-114.746	-129.395	-122.681	-146.484	-150.146	-142.212	-122.681	-134.888	-135.498	-125.122	-139.771	-157.471	-158.081	-178.223	-176.392	-189.209
294.2	-214.844	-219.116	-214.844	-234.985	-224.609	-196.533	-202.637	-200.806	-211.792	-197.144	-199.585	-201.416	-191.04	-191.04	-197.144	-194.702	-189.819	-187.988	-178.833			293.2	-109.253	-119.019	-126.343	-124.512	-131.836	-125.732	-134.277	-140.991	-143.433	-144.653	-138.55	-143.433	-125.122	-137.939	-150.146	-155.64	-180.054	-166.626	-195.312
294.4	-216.675	-217.896	-227.661	-234.375	-211.792	-199.585	-202.026	-203.247	-210.571	-193.481	-189.209	-199.585	-193.481	-193.481	-192.871	-183.105	-192.261	-187.378	-195.923			293.4	-122.07	-133.057	-134.277	-129.395	-143.433	-138.55	-143.433	-128.174	-142.212	-137.939	-130.005	-142.822	-130.005	-138.55	-148.926	-153.198	-184.937	-179.443	-200.806
294.6	-210.571	-215.454	-221.558	-225.22	-214.844	-198.975	-194.702	-200.806	-202.637	-199.585	-208.74	-197.144	-189.209	-188.599	-194.702	-186.768	-181.885	-183.716	-180.664			293.6	-122.07	-134.277	-131.836	-120.85	-131.226	-135.498	-128.784	-155.029	-149.536	-133.057	-142.212	-138.55	-129.395	-142.822	-153.809	-155.029	-185.547	-170.288	-194.702
294.8	-202.026	-217.285	-222.778	-231.323	-214.844	-203.247	-198.975	-189.209	-213.013	-187.988	-201.416	-207.52	-192.871	-197.754	-181.885	-189.819	-189.819	-186.768	-194.092			293.8	-122.07	-145.874	-125.732	-108.032	-122.681	-136.108	-141.602	-133.057	-148.315	-151.367	-133.057	-137.939	-133.057	-138.55	-150.757	-144.653	-189.209	-173.95	-191.65
295	-197.754	-208.74	-211.182	-222.778	-215.454	-213.013	-200.195	-206.299	-198.364	-191.04	-191.65	-195.923	-191.04	-187.378	-197.754	-197.144	-194.092	-192.871	-176.392			294	-120.85	-137.939	-141.602	-119.019	-137.939	-130.005	-133.667	-142.822	-139.771	-123.901	-131.836	-144.043	-133.667	-134.888	-144.653	-162.964	-180.664	-176.392	-195.923
295.2	-219.116	-210.571	-217.285	-217.896	-215.454	-189.819	-189.819	-191.04	-214.233	-194.702	-194.702	-192.871	-196.533	-195.312	-195.312	-183.716	-181.885	-188.599	-181.885			294.2	-124.512	-134.888	-119.019	-125.122	-137.939	-128.784	-131.226	-144.043	-141.602	-144.653	-136.108	-142.822	-126.343	-135.498	-147.095	-135.498	-182.495	-178.833	-201.416
295.4	-210.571	-213.013	-216.064	-230.103	-216.675	-190.43	-204.468	-186.768	-207.52	-191.04	-202.026	-202.637	-186.157	-188.599	-184.326	-184.937	-191.65	-182.495	-188.599			294.4	-117.798	-131.836	-126.343	-122.07	-112.915	-117.188	-136.719	-145.874	-136.719	-133.057	-131.836	-139.16	-126.953	-140.381	-148.315	-158.081	-184.326	-184.937	-191.65
295.6	-217.896	-204.468	-220.947	-236.816	-201.416	-194.702	-203.857	-211.792	-200.195	-191.04	-204.468	-199.585	-187.378	-199.585	-194.702	-197.144	-191.65	-186.157	-183.105			294.6	-133.057	-133.667	-130.615	-118.408	-130.005	-127.563	-127.563	-149.536	-147.095	-123.901	-138.55	-136.719	-132.446	-138.55	-151.978	-151.978	-181.274	-167.847	-185.547
295.8	-212.402	-208.74	-228.882	-232.544	-209.961	-211.182	-182.495	-191.04	-204.468	-192.261	-200.806	-191.65	-195.312	-198.364	-187.378	-208.74	-197.144	-178.223	-183.716			294.8	-111.694	-139.16	-130.615	-120.85	-145.264	-125.732	-134.888	-147.095	-125.732	-139.771	-131.836	-128.784	-136.719	-143.433	-147.095	-151.367	-188.599	-183.105	-202.637
296	-217.285	-223.999	-229.492	-227.051	-205.688	-186.157	-198.364	-203.857	-210.571	-187.988	-196.533	-202.637	-180.054	-206.299	-195.312	-193.481	-186.157	-188.599	-195.312			295	-112.915	-133.057	-131.836	-119.019	-128.784	-133.667	-130.615	-152.588	-139.16	-131.836	-131.226	-136.719	-131.836	-137.329	-155.029	-151.978	-182.495	-169.678	-172.729
296.2	-218.506	-214.844	-220.337	-224.609	-205.078	-211.182	-192.871	-203.247	-207.52	-196.533	-207.52	-208.74	-195.923	-191.65	-201.416	-193.481	-194.092	-189.209	-185.547			295.2	-128.174	-123.291	-115.967	-112.305	-122.681	-114.136	-127.563	-144.653	-134.277	-115.967	-137.329	-133.667	-126.343	-139.771	-149.536	-161.743	-175.781	-189.209	-201.416
296.4	-214.844	-200.806	-225.83	-232.544	-198.975	-189.209	-194.092	-202.026	-208.74	-195.923	-198.364	-205.688	-187.988	-195.923	-192.261	-187.988	-186.768	-183.716	-183.716			295.4	-113.525	-135.498	-124.512	-117.188	-133.057	-149.536	-147.095	-134.277	-134.888	-150.146	-135.498	-133.057	-130.005	-146.484	-161.133	-169.067	-175.171	-164.185	-198.364
296.6	-213.623	-226.44	-216.064	-214.844	-219.727	-194.092	-192.261	-192.261	-202.026	-195.312	-195.312	-187.988	-201.416	-188.599	-203.247	-183.105	-194.702	-192.261	-192.261			295.6	-128.784	-132.446	-121.46	-119.019	-129.395	-127.563	-131.836	-157.471	-128.784	-153.198	-132.446	-132.446	-133.057	-153.809	-150.757	-149.536	-180.054	-183.105	-175.781
296.8	-207.52	-222.778	-227.661	-233.154	-199.585	-208.74	-188.599	-215.454	-205.688	-183.105	-195.312	-198.364	-206.299	-194.092	-188.599	-186.157	-187.378	-185.547	-179.443			295.8	-125.732	-137.329	-119.019	-120.85	-130.005	-123.901	-120.239	-136.108	-138.55	-124.512	-126.343	-142.822	-119.629	-144.653	-162.354	-159.302	-178.223	-171.509	-198.975
297	-215.454	-220.947	-222.168	-210.571	-214.233	-207.52	-194.702	-205.078	-204.468	-195.923	-208.74	-193.481	-190.43	-192.261	-182.495	-192.261	-192.871	-191.04	-187.378			296	-120.239	-122.07	-126.953	-122.07	-134.888	-131.836	-142.212	-154.419	-147.095	-141.602	-128.174	-134.888	-115.356	-134.277	-156.25	-151.367	-191.04	-175.781	-189.819
297.2	-211.792	-227.051	-224.609	-235.596	-217.285	-195.923	-200.195	-195.312	-207.52	-189.819	-206.299	-197.144	-198.364	-192.871	-189.209	-183.716	-187.988	-186.157	-191.04			296.2	-126.953	-122.07	-109.863	-117.798	-148.926	-131.836	-119.019	-135.498	-139.771	-140.991	-140.991	-136.108	-125.732	-141.602	-155.64	-161.133	-175.781	-186.157	-184.937
297.4	-214.844	-216.675	-224.609	-239.258	-190.43	-189.819	-202.026	-202.026	-194.092	-192.871	-205.688	-197.754	-192.261	-202.026	-193.481	-181.885	-185.547	-187.988	-188.599			296.4	-122.681	-126.343	-128.784	-111.084	-122.07	-125.122	-133.667	-142.212	-145.874	-134.888	-131.226	-122.681	-134.277	-154.419	-152.588	-153.809	-170.898	-176.392	-185.547
297.6	-221.558	-220.947	-222.778	-225.83	-207.52	-199.585	-188.599	-193.481	-203.247	-198.364	-203.857	-197.144	-199.585	-191.65	-199.585	-189.819	-192.871	-192.871	-191.04			296.6	-122.681	-115.356	-126.953	-122.07	-122.681	-124.512	-119.629	-139.16	-144.043	-134.277	-131.836	-148.926	-139.771	-142.212	-145.264	-167.847	-181.274	-178.833	-195.312
297.8	-222.778	-225.83	-213.013	-223.389	-209.961	-190.43	-194.702	-186.768	-211.182	-187.988	-206.299	-183.105	-187.988	-204.468	-185.547	-201.416	-189.819	-196.533	-181.885			296.8	-114.136	-129.395	-125.122	-121.46	-127.563	-135.498	-134.888	-144.043	-139.771	-136.719	-136.108	-147.095	-126.343	-146.484	-155.64	-156.86	-173.34	-171.509	-188.599
298	-201.416	-214.844	-225.83	-227.051	-207.52	-192.871	-190.43	-196.533	-210.571	-202.026	-195.312	-195.923	-198.364	-192.871	-190.43	-189.819	-193.481	-187.378	-186.768			297	-113.525	-131.836	-112.305	-120.85	-125.732	-131.226	-126.343	-132.446	-141.602	-141.602	-131.226	-132.446	-129.395	-146.484	-150.757	-161.133	-175.781	-172.119	-191.65
298.2	-204.468	-222.778	-224.609	-230.713	-207.52	-201.416	-186.157	-207.52	-205.078	-189.819	-198.364	-198.975	-177.612	-217.285	-186.157	-192.261	-195.312	-184.326	-194.092			297.2	-111.694	-122.681	-114.746	-119.019	-133.667	-126.343	-149.536	-148.315	-145.264	-139.16	-131.836	-142.212	-133.057	-145.874	-165.405	-156.25	-172.119	-179.443	-194.702
298.4	-204.468	-216.064	-219.727	-231.323	-210.571	-187.988	-205.688	-203.247	-198.364	-194.702	-203.857	-197.754	-200.195	-192.871	-193.481	-192.261	-188.599	-198.364	-194.702			297.4	-123.901	-141.602	-121.46	-119.629	-136.108	-140.381	-126.343	-153.809	-136.108	-128.174	-135.498	-131.226	-122.681	-129.395	-156.86	-151.367	-191.04	-177.612	-183.716
298.6	-205.688	-231.934	-231.323	-225.83	-207.52	-199.585	-191.04	-200.806	-214.844	-195.923	-196.533	-201.416	-192.261	-199.585	-195.312	-188.599	-191.04	-178.223	-194.702			297.6	-116.577	-129.395	-128.174	-118.408	-128.784	-134.277	-133.667	-133.667	-137.939	-122.07	-132.446	-136.108	-133.667	-150.146	-155.64	-155.029	-174.561	-164.795	-189.819
298.8	-220.337	-221.558	-211.792	-238.037	-216.675	-196.533	-191.65	-195.312	-208.13	-200.806	-201.416	-196.533	-191.65	-206.299	-200.806	-182.495	-186.768	-183.716	-192.871			297.8	-112.305	-139.16	-115.967	-119.629	-135.498	-138.55	-132.446	-151.978	-142.822	-130.615	-139.771	-134.888	-130.615	-133.667	-162.964	-151.978	-180.664	-185.547	-197.754
299	-214.233	-210.571	-222.778	-231.934	-201.416	-202.637	-191.65	-198.975	-211.182	-203.247	-207.52	-200.195	-200.806	-197.144	-195.923	-186.157	-195.312	-184.326	-198.364			298	-123.901	-128.784	-116.577	-119.019	-131.836	-128.784	-121.46	-148.926	-145.874	-128.174	-139.16	-139.771	-137.939	-150.757	-149.536	-155.029	-184.326	-184.326	-182.495
299.2	-211.182	-226.44	-213.013	-228.271	-203.247	-186.157	-200.195	-196.533	-194.702	-199.585	-200.195	-194.702	-194.702	-196.533	-200.195	-180.664	-192.261	-186.157	-188.599			298.2	-123.291	-125.122	-118.408	-125.122	-137.329	-139.771	-135.498	-145.264	-126.953	-133.057	-136.719	-142.212	-128.784	-135.498	-147.095	-155.64	-191.04	-187.988	-175.171
299.4	-203.247	-216.675	-213.013	-227.051	-200.195	-214.844	-191.65	-185.547	-216.675	-211.792	-200.806	-192.261	-192.261	-208.13	-190.43	-197.144	-183.105	-187.378	-189.819			298.4	-123.291	-126.953	-120.85	-114.136	-125.732	-125.122	-140.991	-156.86	-137.939	-139.771	-133.057	-131.226	-131.226	-141.602	-158.691	-151.978	-170.898	-180.664	-193.481
299.6	-211.792	-214.233	-213.623	-220.947	-206.299	-190.43	-187.988	-197.144	-210.571	-195.923	-191.04	-199.585	-194.702	-204.468	-198.364	-184.326	-194.702	-187.378	-198.364			298.6	-117.188	-122.07	-119.629	-115.967	-136.108	-117.188	-137.939	-151.978	-126.343	-145.264	-144.043	-137.939	-122.07	-133.057	-156.25	-165.405	-169.678	-177.612	-194.092
299.8	-207.52	-214.233	-206.299	-233.154	-205.688	-194.702	-197.754	-199.585	-222.168	-196.533	-195.923	-189.819	-194.092	-198.364	-188.599	-195.923	-185.547	-193.481	-181.274			298.8	-116.577	-134.888	-126.953	-119.629	-134.277	-121.46	-128.784	-152.588	-145.264	-133.667	-136.719	-133.667	-129.395	-128.784	-158.081	-153.198	-180.664	-175.781	-189.819
300	-215.454	-212.402	-215.454	-232.544	-211.182	-189.209	-203.247	-193.481	-213.623	-195.312	-188.599	-207.52	-186.768	-195.923	-183.716	-196.533	-184.326	-194.702	-190.43			299	-125.122	-125.732	-117.188	-111.084	-138.55	-133.667	-136.719	-153.198	-141.602	-142.822	-139.16	-139.771	-136.108	-142.212	-150.757	-155.64	-172.119	-180.054	-182.495
300.2	-222.168	-211.182	-222.168	-221.558	-213.013	-202.026	-200.195	-202.637	-204.468	-197.754	-195.923	-199.585	-183.716	-203.247	-195.923	-186.157	-194.702	-178.833	-196.533			299.2	-125.732	-137.329	-136.719	-117.188	-142.822	-134.277	-126.343	-139.16	-142.212	-140.381	-132.446	-123.901	-126.343	-134.277	-151.978	-158.081	-178.833	-181.274	-183.105
300.4	-211.792	-222.168	-226.44	-225.22	-211.182	-202.026	-198.364	-200.195	-202.026	-191.04	-192.871	-203.857	-181.274	-192.871	-189.209	-202.637	-181.885	-189.209	-192.871			299.4	-118.408	-122.681	-120.239	-103.149	-136.108	-128.784	-131.836	-161.133	-142.212	-133.667	-137.939	-136.719	-128.174	-138.55	-142.822	-152.588	-181.274	-175.171	-193.481
300.6	-212.402	-224.609	-215.454	-236.816	-211.792	-198.975	-192.871	-200.806	-206.299	-195.312	-207.52	-201.416	-187.988	-196.533	-192.261	-188.599	-191.65	-194.702	-180.054			299.6	-113.525	-131.836	-128.174	-126.343	-137.939	-127.563	-138.55	-150.146	-134.277	-144.653	-133.057	-133.057	-141.602	-142.212	-151.978	-151.367	-178.833	-184.326	-191.65
300.8	-216.675	-228.271	-215.454	-234.985	-206.299	-180.054	-202.637	-191.65	-213.013	-208.13	-197.144	-196.533	-192.871	-196.533	-196.533	-192.871	-195.312	-177.612	-194.702			299.8	-113.525	-133.667	-114.136	-104.98	-134.277	-126.343	-129.395	-146.484	-131.836	-120.85	-130.615	-136.108	-129.395	-125.732	-146.484	-139.16	-169.067	-173.34	-186.768
301	-226.44	-217.896	-213.013	-224.609	-213.013	-205.688	-205.688	-208.74	-202.637	-198.975	-188.599	-195.923	-186.768	-195.312	-192.261	-181.885	-187.378	-197.144	-179.443			300	-117.798	-126.343	-122.681	-118.408	-144.653	-131.226	-127.563	-139.16	-133.057	-144.043	-131.836	-138.55	-136.108	-140.991	-156.25	-151.978	-173.95	-177.612	-194.702
301.2	-222.778	-211.182	-217.896	-230.713	-216.064	-200.806	-203.247	-205.688	-209.351	-203.857	-208.13	-212.402	-186.768	-203.247	-192.261	-196.533	-198.364	-183.716	-190.43			300.2	-126.953	-135.498	-117.188	-118.408	-123.901	-120.239	-136.108	-150.146	-134.277	-136.108	-125.732	-142.212	-117.188	-131.226	-155.64	-147.095	-169.067	-176.392	-187.378
301.4	-211.182	-227.051	-215.454	-233.154	-217.285	-196.533	-201.416	-194.702	-210.571	-202.637	-187.378	-209.351	-200.195	-208.13	-203.857	-187.378	-191.04	-188.599	-192.261			300.4	-111.084	-137.939	-121.46	-116.577	-141.602	-134.277	-127.563	-143.433	-148.926	-128.174	-131.226	-147.095	-141.602	-137.939	-150.757	-160.522	-175.781	-156.86	-172.729
301.6	-222.778	-226.44	-209.961	-226.44	-214.844	-204.468	-200.195	-192.871	-200.195	-202.637	-205.688	-198.364	-187.988	-207.52	-200.806	-195.312	-195.923	-177.002	-189.209			300.6	-128.174	-137.329	-115.356	-118.408	-136.719	-131.836	-134.277	-146.484	-141.602	-134.888	-119.019	-133.667	-124.512	-141.602	-144.043	-151.367	-183.105	-175.781	-181.274
301.8	-215.454	-220.337	-220.947	-214.844	-213.013	-208.13	-193.481	-197.144	-202.637	-197.144	-186.768	-207.52	-191.65	-202.026	-191.65	-198.975	-195.312	-200.806	-184.937			300.8	-126.343	-135.498	-115.967	-114.746	-123.291	-126.953	-128.784	-143.433	-130.005	-133.057	-133.057	-132.446	-133.057	-142.212	-154.419	-150.757	-177.612	-178.223	-173.95
302	-223.389	-214.844	-228.271	-223.389	-208.13	-198.975	-195.312	-202.026	-202.637	-197.754	-208.13	-195.923	-192.871	-181.274	-184.326	-181.885	-184.326	-187.378	-186.768			301	-130.615	-137.939	-122.681	-128.174	-125.122	-134.888	-129.395	-140.381	-153.198	-125.732	-131.836	-142.212	-131.226	-142.212	-156.25	-144.653	-184.937	-172.729	-177.612
302.2	-215.454	-217.285	-222.778	-222.778	-211.182	-198.975	-202.637	-189.819	-199.585	-196.533	-203.857	-195.923	-188.599	-196.533	-189.819	-195.923	-194.702	-196.533	-180.054			301.2	-130.005	-138.55	-110.474	-123.901	-140.991	-120.85	-131.836	-140.381	-133.057	-130.005	-129.395	-122.681	-141.602	-136.108	-170.898	-158.691	-166.626	-177.002	-193.481
302.4	-218.506	-218.506	-219.727	-230.713	-202.026	-191.04	-201.416	-186.157	-205.078	-190.43	-195.923	-198.975	-189.209	-201.416	-185.547	-189.819	-188.599	-188.599	-193.481			301.4	-128.784	-136.719	-119.019	-119.629	-129.395	-123.901	-139.16	-145.874	-142.212	-136.108	-133.667	-135.498	-128.174	-141.602	-161.743	-153.198	-175.781	-169.067	-200.195
302.6	-204.468	-219.116	-219.727	-217.285	-208.74	-201.416	-194.702	-200.806	-209.961	-208.74	-196.533	-192.871	-183.716	-197.144	-189.819	-190.43	-189.209	-193.481	-183.716			301.6	-129.395	-137.329	-126.953	-117.798	-126.953	-123.901	-132.446	-143.433	-131.836	-125.732	-130.005	-125.122	-128.784	-131.226	-164.795	-138.55	-187.988	-161.743	-184.937
302.8	-219.116	-207.52	-224.609	-216.675	-219.727	-195.312	-197.144	-202.637	-203.857	-198.975	-200.195	-206.299	-184.937	-192.261	-182.495	-192.261	-189.209	-198.364	-201.416			301.8	-113.525	-137.939	-111.694	-125.732	-136.719	-118.408	-145.874	-127.563	-147.095	-125.732	-121.46	-129.395	-136.719	-134.277	-159.912	-141.602	-177.002	-165.405	-177.612
303	-215.454	-216.064	-226.44	-222.168	-208.13	-200.195	-194.092	-184.937	-196.533	-199.585	-201.416	-208.13	-195.923	-201.416	-198.364	-188.599	-192.261	-185.547	-191.65			302	-134.277	-126.953	-128.784	-128.784	-140.991	-128.784	-143.433	-142.212	-139.16	-128.784	-131.836	-134.888	-136.108	-126.343	-159.302	-138.55	-177.002	-165.405	-193.481
303.2	-208.74	-216.675	-222.778	-222.778	-218.506	-190.43	-202.637	-192.261	-196.533	-204.468	-197.754	-201.416	-189.209	-200.806	-189.819	-178.223	-180.054	-191.65	-193.481			302.2	-101.318	-137.939	-116.577	-119.019	-134.277	-115.967	-144.043	-142.212	-129.395	-140.991	-133.667	-130.615	-132.446	-140.381	-153.198	-149.536	-173.34	-166.626	-191.65
303.4	-209.351	-210.571	-217.896	-231.323	-203.247	-191.65	-187.988	-192.261	-199.585	-195.312	-191.04	-203.857	-187.988	-201.416	-197.754	-184.326	-197.754	-193.481	-187.378			302.4	-120.85	-123.901	-116.577	-120.239	-144.043	-120.239	-136.719	-146.484	-153.809	-129.395	-129.395	-142.822	-140.381	-149.536	-166.016	-144.043	-170.288	-177.002	-192.871
303.6	-206.299	-214.233	-222.168	-230.103	-206.299	-193.481	-188.599	-193.481	-217.896	-192.871	-198.975	-195.923	-192.871	-211.182	-195.923	-185.547	-185.547	-188.599	-193.481			302.6	-126.343	-144.043	-126.953	-136.108	-143.433	-128.784	-137.939	-140.991	-130.615	-139.16	-133.667	-130.005	-140.381	-143.433	-158.691	-164.185	-173.34	-180.664	-183.716
303.8	-225.83	-219.727	-227.051	-230.103	-209.351	-198.364	-196.533	-190.43	-209.961	-208.13	-213.623	-202.637	-201.416	-192.871	-185.547	-193.481	-195.923	-189.819	-186.768			302.8	-123.291	-125.732	-118.408	-128.174	-144.653	-122.07	-117.798	-150.146	-134.277	-126.953	-122.07	-146.484	-133.057	-139.16	-162.964	-155.029	-179.443	-172.119	-191.65
304	-214.844	-214.233	-223.389	-233.765	-206.299	-197.754	-195.312	-202.026	-208.74	-196.533	-196.533	-200.806	-187.378	-203.247	-187.988	-188.599	-180.054	-198.975	-189.819			303	-136.108	-148.926	-117.188	-118.408	-127.563	-130.615	-141.602	-142.212	-145.264	-125.122	-135.498	-139.16	-141.602	-148.315	-171.509	-144.653	-187.378	-169.067	-191.65
304.2	-220.947	-223.999	-219.727	-220.947	-219.727	-186.768	-196.533	-195.923	-202.637	-198.975	-193.481	-192.871	-195.312	-207.52	-194.702	-178.223	-200.195	-187.378	-187.378			303.2	-130.615	-133.057	-115.356	-112.305	-140.991	-137.329	-138.55	-142.822	-149.536	-138.55	-137.939	-131.226	-139.16	-137.329	-164.795	-140.991	-169.678	-169.067	-189.209
304.4	-206.299	-220.337	-218.506	-223.999	-200.195	-194.092	-195.312	-208.74	-209.961	-194.702	-205.078	-191.04	-188.599	-194.702	-183.105	-189.209	-197.144	-183.105	-180.664			303.4	-113.525	-128.174	-118.408	-104.37	-148.926	-117.798	-144.043	-148.315	-133.667	-120.85	-123.901	-140.381	-125.732	-136.108	-162.354	-148.315	-175.781	-169.678	-191.65
304.6	-205.688	-223.999	-219.727	-212.402	-219.727	-188.599	-199.585	-216.064	-206.299	-195.923	-200.806	-201.416	-197.144	-200.195	-192.871	-188.599	-208.13	-189.209	-187.378			303.6	-136.108	-130.005	-117.798	-114.136	-128.784	-122.07	-130.615	-133.667	-140.381	-133.057	-133.057	-136.719	-135.498	-134.277	-160.522	-145.264	-180.054	-162.354	-183.105
304.8	-216.064	-211.792	-219.727	-218.506	-210.571	-194.702	-208.74	-203.857	-200.195	-192.261	-195.923	-186.157	-181.885	-190.43	-190.43	-187.378	-192.871	-186.157	-180.664			303.8	-114.746	-137.329	-120.85	-119.019	-123.291	-128.174	-128.784	-140.381	-144.653	-119.629	-136.719	-137.939	-132.446	-137.939	-161.743	-169.067	-175.781	-165.405	-181.274
305	-214.233	-208.13	-217.896	-228.271	-203.247	-189.819	-192.261	-187.988	-210.571	-197.754	-204.468	-197.144	-186.768	-196.533	-191.65	-193.481	-196.533	-191.04	-173.95			304	-123.291	-127.563	-122.681	-123.291	-140.991	-133.667	-131.836	-142.212	-131.226	-132.446	-134.888	-132.446	-145.874	-138.55	-161.743	-151.367	-184.326	-172.119	-197.144
305.2	-221.558	-213.623	-217.285	-216.675	-211.792	-202.026	-206.299	-197.144	-208.74	-191.04	-195.923	-198.364	-180.054	-203.247	-196.533	-193.481	-189.819	-186.157	-188.599			304.2	-122.681	-128.784	-120.239	-121.46	-133.667	-128.784	-141.602	-156.86	-150.757	-147.095	-130.005	-144.043	-133.057	-137.939	-156.25	-150.146	-180.664	-169.067	-186.157
305.4	-214.844	-207.52	-219.727	-222.778	-210.571	-196.533	-184.937	-208.74	-201.416	-208.13	-195.923	-195.923	-192.871	-202.637	-186.768	-184.937	-191.65	-194.702	-173.34			304.4	-121.46	-135.498	-126.953	-114.746	-153.198	-127.563	-140.991	-151.367	-124.512	-137.329	-138.55	-135.498	-124.512	-146.484	-170.288	-153.198	-177.612	-166.626	-195.312
305.6	-217.896	-217.285	-217.896	-231.934	-210.571	-191.04	-198.364	-197.144	-208.13	-202.026	-213.013	-197.754	-195.312	-205.078	-197.754	-188.599	-191.65	-192.261	-191.04			304.6	-126.953	-142.822	-123.291	-117.188	-139.771	-133.057	-143.433	-134.888	-132.446	-123.901	-126.953	-129.395	-126.953	-136.108	-162.964	-139.16	-183.716	-169.678	-193.481
305.8	-216.064	-217.285	-209.961	-233.154	-213.013	-190.43	-195.923	-193.481	-199.585	-199.585	-211.792	-186.157	-188.599	-198.364	-187.988	-183.716	-197.144	-183.105	-191.04			304.8	-125.122	-140.991	-129.395	-118.408	-135.498	-131.226	-136.108	-135.498	-134.277	-128.784	-114.746	-141.602	-126.953	-136.719	-159.302	-156.86	-180.054	-177.612	-195.923
306	-222.778	-215.454	-222.778	-225.83	-201.416	-200.195	-192.871	-197.144	-204.468	-205.078	-198.975	-199.585	-183.716	-191.04	-203.247	-195.923	-187.378	-192.871	-195.312			305	-135.498	-134.277	-119.019	-123.291	-132.446	-127.563	-137.939	-152.588	-132.446	-135.498	-132.446	-135.498	-135.498	-146.484	-155.64	-158.691	-166.016	-160.522	-169.067
306.2	-219.727	-217.896	-213.623	-226.44	-202.026	-195.312	-209.351	-211.182	-196.533	-198.975	-199.585	-196.533	-191.65	-198.364	-190.43	-204.468	-183.716	-191.04	-201.416			305.2	-126.343	-130.005	-118.408	-121.46	-136.108	-128.784	-137.939	-141.602	-137.329	-117.188	-131.836	-136.108	-137.329	-135.498	-168.457	-152.588	-186.768	-162.354	-201.416
306.4	-216.675	-220.337	-218.506	-230.713	-212.402	-195.923	-193.481	-202.026	-207.52	-194.702	-207.52	-203.247	-188.599	-201.416	-191.65	-189.209	-188.599	-190.43	-195.312			305.4	-122.07	-130.615	-123.291	-126.343	-136.719	-137.329	-131.226	-142.212	-134.277	-149.536	-130.005	-137.329	-135.498	-135.498	-155.029	-153.198	-180.664	-162.964	-194.702
306.6	-220.947	-217.896	-219.727	-237.427	-203.247	-203.857	-202.026	-203.247	-197.144	-199.585	-200.806	-197.144	-197.144	-203.247	-197.754	-191.65	-187.378	-193.481	-198.364			305.6	-123.901	-134.888	-130.615	-117.188	-126.343	-128.174	-142.212	-139.771	-140.381	-140.381	-124.512	-133.057	-133.057	-134.277	-158.691	-157.471	-163.574	-168.457	-180.664
306.8	-216.064	-217.285	-222.168	-231.323	-205.078	-196.533	-197.144	-201.416	-200.806	-203.247	-205.078	-189.209	-186.157	-202.026	-195.312	-189.209	-177.612	-191.04	-198.975			305.8	-128.784	-140.381	-124.512	-114.746	-140.991	-131.836	-131.226	-145.874	-129.395	-128.784	-128.784	-138.55	-133.057	-133.667	-150.757	-151.367	-176.392	-173.34	-195.923
307	-218.506	-227.051	-215.454	-220.947	-199.585	-201.416	-208.74	-203.247	-200.195	-192.871	-211.792	-198.975	-190.43	-204.468	-191.65	-196.533	-189.209	-188.599	-211.182			306	-116.577	-138.55	-128.784	-111.084	-128.174	-123.901	-131.836	-133.057	-133.057	-126.953	-122.681	-142.212	-128.784	-136.719	-153.809	-163.574	-186.157	-180.054	-178.833
307.2	-209.961	-214.844	-217.285	-223.999	-203.857	-195.923	-203.247	-194.702	-199.585	-203.247	-208.74	-189.209	-190.43	-205.078	-180.664	-191.65	-191.04	-191.04	-197.144			306.2	-121.46	-140.381	-124.512	-119.019	-136.719	-130.005	-128.784	-139.16	-137.329	-139.16	-135.498	-133.057	-140.381	-128.784	-172.729	-140.991	-173.95	-164.795	-188.599
307.4	-208.13	-219.116	-222.778	-228.271	-203.247	-207.52	-197.144	-203.857	-202.637	-202.026	-203.247	-192.261	-189.819	-195.923	-189.209	-198.975	-181.885	-195.923	-189.819			306.4	-126.953	-126.953	-128.784	-131.836	-142.822	-136.108	-132.446	-139.16	-137.329	-130.615	-125.732	-140.381	-142.212	-134.277	-149.536	-158.691	-179.443	-174.561	-195.312
307.6	-211.182	-212.402	-209.961	-227.051	-192.261	-192.261	-200.195	-195.312	-198.975	-188.599	-196.533	-196.533	-194.702	-213.013	-188.599	-195.312	-194.092	-200.806	-192.261			306.6	-127.563	-137.329	-120.85	-108.643	-134.277	-135.498	-131.836	-142.822	-151.978	-140.991	-115.967	-142.212	-128.174	-140.991	-158.691	-149.536	-184.937	-170.288	-183.105
307.8	-211.792	-216.064	-224.609	-227.661	-207.52	-193.481	-191.65	-193.481	-213.013	-202.637	-213.623	-194.702	-195.312	-197.144	-187.988	-184.937	-192.261	-200.195	-193.481			306.8	-122.681	-131.836	-117.188	-122.681	-133.667	-135.498	-139.16	-127.563	-130.615	-129.395	-134.277	-140.381	-124.512	-137.939	-143.433	-151.367	-180.054	-182.495	-195.312
308	-219.116	-221.558	-223.999	-236.206	-204.468	-201.416	-207.52	-197.754	-199.585	-209.961	-192.871	-206.299	-186.768	-203.857	-195.923	-195.312	-195.923	-185.547	-189.209			307	-122.681	-131.836	-126.953	-109.863	-126.343	-126.343	-127.563	-153.198	-129.395	-134.277	-126.343	-131.226	-140.991	-151.978	-162.354	-154.419	-177.002	-169.067	-187.988
308.2	-220.947	-213.623	-216.064	-227.051	-220.947	-192.261	-206.299	-195.312	-196.533	-197.144	-211.792	-204.468	-185.547	-197.144	-187.378	-194.092	-192.261	-197.144	-194.092			307.2	-106.812	-131.836	-122.681	-119.629	-137.939	-126.343	-132.446	-142.822	-134.277	-133.057	-135.498	-130.615	-128.784	-141.602	-146.484	-134.888	-180.054	-177.002	-180.664
308.4	-218.506	-203.857	-217.896	-222.778	-217.285	-189.209	-197.144	-199.585	-195.923	-199.585	-203.857	-198.975	-185.547	-212.402	-184.937	-187.988	-205.078	-202.026	-206.299			307.4	-128.174	-145.264	-113.525	-131.226	-146.484	-133.667	-133.057	-130.615	-139.771	-135.498	-135.498	-136.108	-123.291	-144.043	-161.743	-163.574	-183.716	-172.119	-186.768
308.6	-210.571	-213.623	-220.947	-230.713	-197.754	-208.13	-197.754	-202.026	-193.481	-203.247	-202.637	-205.688	-198.364	-202.026	-184.937	-186.768	-194.092	-186.157	-189.209			307.6	-130.005	-136.108	-109.863	-121.46	-133.057	-129.395	-122.681	-150.757	-139.771	-130.615	-126.343	-147.095	-138.55	-154.419	-173.34	-150.757	-159.912	-189.819	-174.561
308.8	-209.961	-221.558	-221.558	-225.83	-206.299	-192.261	-203.247	-197.144	-205.078	-195.923	-213.623	-199.585	-188.599	-189.819	-191.04	-195.923	-195.312	-187.378	-199.585			307.8	-126.343	-134.277	-115.356	-115.967	-124.512	-133.667	-132.446	-153.809	-152.588	-138.55	-124.512	-143.433	-133.057	-142.212	-147.095	-153.198	-181.274	-184.937	-177.612
309	-216.675	-205.078	-213.623	-222.168	-217.896	-200.806	-198.975	-205.688	-208.13	-192.261	-198.975	-190.43	-199.585	-197.144	-186.768	-189.819	-192.261	-194.702	-192.871			308	-116.577	-139.16	-119.629	-122.07	-137.939	-133.057	-142.212	-140.991	-137.329	-132.446	-130.615	-146.484	-135.498	-143.433	-165.405	-160.522	-187.988	-182.495	-196.533
309.2	-212.402	-218.506	-214.844	-233.765	-198.975	-188.599	-204.468	-184.937	-204.468	-195.312	-203.857	-202.026	-185.547	-204.468	-187.378	-189.819	-198.364	-187.988	-189.819			308.2	-117.188	-125.732	-122.07	-106.201	-129.395	-133.057	-134.277	-135.498	-141.602	-139.16	-124.512	-130.615	-119.629	-144.043	-150.757	-156.86	-170.288	-172.729	-187.378
309.4	-210.571	-208.74	-221.558	-214.233	-212.402	-201.416	-192.871	-195.312	-207.52	-200.195	-202.637	-208.13	-192.871	-190.43	-187.378	-188.599	-193.481	-197.754	-193.481			308.4	-130.615	-133.667	-121.46	-110.474	-135.498	-131.836	-131.836	-144.043	-128.174	-151.978	-137.939	-146.484	-137.939	-144.043	-143.433	-154.419	-173.34	-173.34	-184.937
309.6	-222.778	-216.675	-213.623	-229.492	-209.961	-194.702	-196.533	-198.975	-199.585	-201.416	-208.13	-198.975	-188.599	-193.481	-197.144	-194.092	-189.209	-192.261	-186.768			308.6	-131.836	-137.329	-108.032	-125.122	-139.771	-129.395	-130.615	-140.381	-134.277	-111.694	-131.836	-123.291	-134.277	-137.939	-170.898	-149.536	-185.547	-169.067	-188.599
309.8	-215.454	-217.285	-221.558	-216.064	-199.585	-204.468	-199.585	-194.092	-198.364	-202.026	-197.754	-193.481	-187.988	-212.402	-187.378	-184.326	-178.223	-209.961	-196.533			308.8	-130.005	-144.043	-106.812	-121.46	-131.226	-131.836	-135.498	-134.888	-145.874	-119.629	-136.719	-137.329	-136.719	-131.836	-139.16	-148.926	-178.223	-166.626	-184.326
310	-215.454	-203.857	-231.934	-218.506	-214.233	-187.378	-203.247	-188.599	-201.416	-190.43	-193.481	-191.04	-181.885	-203.247	-183.105	-178.833	-187.378	-172.729	-188.599			309	-114.136	-128.174	-120.85	-114.136	-139.16	-121.46	-144.653	-148.315	-150.146	-139.16	-121.46	-142.212	-135.498	-145.874	-166.626	-140.991	-170.288	-175.171	-179.443
310.2	-228.271	-205.078	-202.026	-233.154	-214.844	-187.988	-192.871	-184.937	-197.144	-197.754	-201.416	-200.195	-192.871	-197.754	-189.819	-189.209	-192.871	-211.182	-186.157			309.2	-112.915	-138.55	-113.525	-125.122	-133.057	-122.07	-134.277	-144.043	-126.953	-137.939	-117.188	-142.822	-133.057	-146.484	-148.315	-155.64	-177.002	-177.002	-191.65
310.4	-222.168	-217.285	-220.947	-228.882	-211.182	-197.754	-200.195	-187.988	-200.195	-180.664	-192.871	-194.702	-187.988	-200.195	-186.768	-183.716	-187.988	-195.923	-183.105			309.4	-116.577	-136.719	-126.343	-103.149	-132.446	-122.681	-136.719	-145.264	-142.822	-127.563	-132.446	-128.784	-139.16	-154.419	-167.236	-148.926	-173.95	-173.34	-175.781
310.6	-218.506	-211.182	-205.078	-234.985	-208.13	-195.312	-194.092	-200.806	-203.247	-191.04	-197.754	-207.52	-197.144	-204.468	-202.026	-188.599	-192.261	-189.209	-197.144			309.6	-119.019	-131.226	-123.291	-122.07	-133.667	-133.057	-140.991	-151.367	-142.212	-150.757	-126.343	-136.719	-125.732	-137.939	-148.926	-161.743	-183.105	-178.223	-168.457
310.8	-217.285	-198.364	-232.544	-229.492	-212.402	-197.144	-195.312	-207.52	-202.026	-205.688	-194.702	-198.364	-189.209	-206.299	-188.599	-186.157	-188.599	-192.871	-200.195			309.8	-116.577	-128.784	-115.356	-115.967	-129.395	-129.395	-139.771	-156.86	-142.212	-137.329	-123.901	-136.719	-135.498	-123.901	-153.198	-144.043	-186.157	-179.443	-184.937
311	-221.558	-218.506	-222.778	-226.44	-217.896	-202.026	-208.13	-195.312	-202.026	-202.026	-211.182	-203.247	-188.599	-204.468	-197.144	-194.702	-189.819	-180.054	-186.157			310	-124.512	-137.939	-126.343	-129.395	-130.005	-127.563	-128.174	-130.615	-139.16	-131.226	-127.563	-135.498	-138.55	-135.498	-159.912	-162.964	-185.547	-176.392	-183.105
311.2	-220.337	-211.792	-225.83	-228.271	-206.299	-203.857	-213.623	-205.078	-211.792	-198.975	-195.923	-196.533	-182.495	-213.623	-189.209	-187.378	-187.378	-200.195	-186.768			310.2	-122.07	-131.836	-123.291	-118.408	-137.329	-124.512	-131.226	-136.108	-142.212	-139.16	-134.888	-146.484	-131.226	-134.277	-161.133	-149.536	-178.223	-166.016	-184.937
311.4	-227.661	-204.468	-220.337	-216.675	-220.947	-184.326	-212.402	-195.923	-210.571	-203.247	-198.975	-198.364	-192.261	-204.468	-187.378	-189.819	-184.326	-192.261	-189.209			310.4	-113.525	-135.498	-124.512	-115.356	-131.836	-139.771	-132.446	-137.939	-142.212	-150.146	-130.005	-131.836	-145.264	-133.057	-153.809	-137.329	-169.067	-171.509	-194.702
311.6	-231.934	-220.947	-214.233	-227.661	-213.013	-188.599	-209.961	-194.702	-205.688	-204.468	-209.351	-197.144	-191.65	-213.013	-189.819	-175.171	-197.754	-190.43	-175.781			310.6	-119.629	-136.719	-131.836	-124.512	-128.174	-135.498	-134.888	-140.991	-140.381	-128.174	-131.226	-139.771	-122.681	-137.939	-162.354	-152.588	-169.678	-181.274	-184.937
311.8	-203.857	-220.947	-221.558	-220.947	-210.571	-191.04	-207.52	-201.416	-199.585	-197.144	-213.623	-197.754	-194.092	-207.52	-192.261	-183.716	-189.819	-200.806	-191.65			310.8	-113.525	-120.239	-116.577	-111.084	-136.108	-139.771	-135.498	-136.108	-137.939	-135.498	-140.381	-145.264	-142.822	-130.005	-150.757	-160.522	-164.185	-175.781	-189.819
312	-228.882	-208.13	-220.947	-217.896	-198.364	-202.026	-211.792	-195.312	-198.975	-195.312	-215.454	-195.312	-186.157	-197.754	-191.65	-184.937	-189.209	-178.833	-198.975			311	-126.343	-136.719	-136.108	-117.188	-136.108	-128.784	-133.667	-152.588	-133.667	-136.719	-122.07	-125.122	-129.395	-145.264	-156.86	-163.574	-176.392	-181.885	-192.261
312.2	-217.285	-209.961	-219.116	-213.013	-208.13	-205.688	-200.195	-191.04	-205.078	-195.312	-205.078	-195.312	-185.547	-202.637	-200.195	-183.716	-191.04	-184.937	-186.768			311.2	-126.343	-130.615	-108.032	-111.694	-131.226	-130.615	-136.108	-161.133	-140.991	-137.329	-135.498	-148.926	-138.55	-136.719	-170.288	-150.757	-166.626	-170.898	-178.833
312.4	-214.233	-215.454	-223.389	-218.506	-205.688	-192.261	-205.688	-193.481	-202.637	-190.43	-202.637	-205.688	-187.988	-203.247	-192.871	-178.223	-197.754	-193.481	-195.923			311.4	-131.836	-134.277	-138.55	-123.901	-132.446	-133.057	-128.174	-148.926	-125.732	-123.901	-133.667	-126.953	-118.408	-137.329	-154.419	-139.771	-190.43	-181.885	-189.819
312.6	-224.609	-209.351	-211.792	-228.882	-208.13	-198.364	-211.182	-199.585	-197.144	-202.026	-208.74	-199.585	-186.157	-200.195	-195.923	-182.495	-197.754	-189.819	-196.533			311.6	-122.681	-134.888	-119.019	-121.46	-122.07	-126.953	-133.057	-155.029	-137.939	-142.822	-135.498	-133.667	-125.732	-142.212	-161.133	-157.471	-173.95	-175.781	-183.105
312.8	-211.182	-211.792	-226.44	-223.389	-200.806	-202.637	-213.623	-198.975	-198.364	-184.326	-203.247	-197.754	-194.092	-218.506	-181.274	-186.768	-184.937	-188.599	-186.768			311.8	-120.85	-131.836	-124.512	-123.901	-128.784	-131.226	-128.174	-138.55	-132.446	-133.667	-142.212	-136.719	-142.212	-151.978	-148.315	-154.419	-161.133	-189.209	-177.612
313	-217.285	-215.454	-214.844	-227.051	-209.351	-199.585	-200.806	-203.247	-200.806	-194.702	-203.857	-181.885	-197.144	-210.571	-181.885	-205.078	-189.209	-198.364	-197.754			312	-118.408	-134.888	-129.395	-108.032	-122.07	-128.174	-136.719	-139.16	-145.264	-146.484	-148.315	-133.057	-133.057	-151.978	-149.536	-159.912	-178.223	-174.561	-198.975
313.2	-219.727	-212.402	-217.285	-224.609	-216.675	-208.74	-205.078	-187.378	-203.857	-186.157	-200.195	-189.819	-181.274	-200.195	-187.378	-185.547	-185.547	-186.157	-186.768			312.2	-121.46	-136.719	-128.784	-125.732	-134.888	-129.395	-139.16	-143.433	-125.732	-136.719	-131.836	-138.55	-144.043	-150.757	-158.691	-151.367	-183.105	-169.678	-180.054
313.4	-209.351	-213.623	-216.675	-219.727	-215.454	-188.599	-198.364	-205.688	-206.299	-197.144	-205.078	-193.481	-191.65	-218.506	-190.43	-192.871	-195.312	-186.768	-184.937			312.4	-119.019	-128.784	-123.901	-120.85	-137.939	-134.888	-136.719	-150.757	-134.277	-133.667	-134.888	-137.329	-134.277	-147.095	-161.133	-146.484	-169.067	-186.157	-187.378
313.6	-210.571	-215.454	-203.247	-230.103	-200.806	-184.326	-203.247	-200.806	-205.688	-191.04	-204.468	-183.716	-172.119	-200.195	-194.702	-191.04	-191.04	-186.768	-205.078			312.6	-119.019	-141.602	-118.408	-126.343	-126.953	-129.395	-133.057	-140.381	-137.329	-133.667	-124.512	-139.16	-134.277	-140.381	-156.25	-151.978	-170.288	-180.054	-175.781
313.8	-213.623	-216.675	-213.623	-225.83	-213.623	-201.416	-197.144	-207.52	-209.961	-202.637	-205.078	-195.923	-179.443	-193.481	-185.547	-192.871	-189.819	-184.326	-187.988			312.8	-119.019	-129.395	-125.122	-125.122	-122.681	-123.901	-134.277	-151.978	-133.667	-137.329	-128.784	-128.784	-139.16	-159.302	-132.446	-146.484	-185.547	-178.223	-188.599
314	-222.168	-224.609	-215.454	-227.051	-211.792	-195.312	-200.806	-199.585	-203.857	-187.988	-198.364	-193.481	-183.105	-194.702	-195.923	-187.988	-195.923	-191.04	-184.326			313	-124.512	-138.55	-115.356	-121.46	-139.16	-133.057	-128.174	-136.719	-130.615	-130.005	-127.563	-139.16	-129.395	-151.367	-150.146	-152.588	-178.223	-178.833	-182.495
314.2	-207.52	-219.727	-217.896	-228.271	-211.182	-193.481	-204.468	-196.533	-211.792	-197.144	-209.961	-195.312	-190.43	-210.571	-184.937	-195.312	-183.716	-188.599	-196.533			313.2	-101.929	-128.784	-122.681	-122.07	-141.602	-136.719	-129.395	-133.667	-145.264	-140.991	-136.108	-135.498	-142.822	-136.108	-153.809	-144.043	-178.833	-165.405	-183.716
314.4	-214.844	-213.623	-210.571	-230.713	-205.078	-201.416	-198.975	-187.378	-197.754	-202.026	-202.026	-199.585	-186.768	-198.364	-191.65	-186.157	-200.806	-192.871	-182.495			313.4	-118.408	-123.291	-126.953	-121.46	-135.498	-136.719	-132.446	-130.615	-139.16	-136.719	-127.563	-133.667	-148.926	-143.433	-154.419	-139.16	-180.054	-177.612	-187.378
314.6	-223.999	-219.116	-230.103	-237.427	-205.078	-199.585	-203.247	-194.702	-188.599	-187.988	-204.468	-195.312	-188.599	-213.013	-181.885	-187.988	-189.819	-183.716	-195.312			313.6	-126.343	-128.784	-114.136	-123.901	-131.226	-137.939	-137.329	-140.381	-142.212	-142.212	-131.226	-128.784	-134.888	-154.419	-151.978	-158.691	-181.885	-170.898	-173.34
314.8	-218.506	-204.468	-222.778	-218.506	-213.013	-204.468	-198.975	-212.402	-192.261	-195.923	-194.092	-194.702	-190.43	-200.195	-191.04	-187.378	-176.392	-203.247	-192.261			313.8	-114.136	-133.667	-114.746	-117.188	-129.395	-127.563	-128.784	-133.667	-125.122	-128.784	-131.226	-137.329	-134.888	-133.667	-152.588	-153.198	-194.702	-183.105	-189.209
315	-210.571	-215.454	-218.506	-230.713	-210.571	-201.416	-208.74	-191.04	-201.416	-191.65	-202.026	-186.157	-195.312	-204.468	-188.599	-179.443	-186.157	-187.988	-194.092			314	-128.174	-135.498	-114.746	-120.85	-125.732	-135.498	-127.563	-136.108	-138.55	-137.939	-130.005	-141.602	-133.667	-136.108	-151.367	-159.302	-178.223	-170.288	-178.833
315.2	-217.285	-221.558	-224.609	-228.271	-196.533	-207.52	-197.754	-202.026	-205.078	-180.054	-208.74	-203.857	-189.819	-210.571	-202.637	-183.105	-199.585	-187.378	-192.871			314.2	-125.732	-142.212	-122.07	-128.784	-130.005	-125.122	-129.395	-156.86	-136.108	-139.771	-133.667	-133.667	-138.55	-131.226	-153.809	-151.978	-166.626	-177.612	-184.326
315.4	-214.233	-211.182	-227.051	-224.609	-194.702	-192.261	-203.247	-194.702	-192.871	-175.781	-213.013	-199.585	-187.988	-194.702	-181.885	-180.664	-184.937	-187.988	-195.312			314.4	-121.46	-137.329	-125.122	-118.408	-140.991	-143.433	-131.836	-135.498	-144.043	-136.719	-126.953	-125.732	-146.484	-146.484	-163.574	-149.536	-176.392	-185.547	-183.716
315.6	-199.585	-215.454	-211.792	-214.844	-217.896	-206.299	-206.299	-199.585	-208.13	-195.312	-203.857	-197.144	-179.443	-205.078	-193.481	-186.157	-178.833	-199.585	-195.923			314.6	-115.356	-129.395	-114.746	-112.915	-126.953	-128.784	-127.563	-140.381	-132.446	-144.043	-123.291	-137.329	-134.277	-142.212	-161.133	-152.588	-178.223	-177.612	-182.495
315.8	-213.623	-208.13	-223.389	-229.492	-197.754	-191.65	-194.092	-192.261	-197.754	-192.871	-194.702	-201.416	-184.937	-219.727	-193.481	-195.923	-180.664	-196.533	-177.002			314.8	-131.226	-142.212	-126.343	-119.629	-130.005	-132.446	-133.057	-141.602	-136.108	-145.874	-125.122	-133.057	-131.836	-147.095	-149.536	-152.588	-177.612	-172.119	-197.144
316	-201.416	-209.961	-227.051	-225.83	-212.402	-206.299	-208.74	-204.468	-198.364	-194.702	-202.637	-203.247	-191.65	-204.468	-185.547	-187.988	-182.495	-203.247	-195.923			315	-120.85	-133.667	-123.901	-117.188	-141.602	-139.771	-133.667	-145.264	-131.836	-140.381	-131.836	-150.757	-143.433	-151.978	-158.691	-151.978	-181.885	-181.274	-170.898
316.2	-222.168	-218.506	-224.609	-225.22	-208.13	-196.533	-209.961	-193.481	-195.312	-187.378	-197.144	-183.105	-197.754	-194.702	-203.247	-191.04	-182.495	-183.716	-186.768			315.2	-118.408	-135.498	-123.291	-115.967	-123.901	-143.433	-134.888	-125.732	-141.602	-133.057	-128.784	-137.939	-131.836	-159.912	-149.536	-153.198	-189.819	-171.509	-186.157
316.4	-214.844	-203.247	-214.844	-223.389	-210.571	-203.247	-210.571	-201.416	-205.688	-180.664	-203.857	-199.585	-194.702	-209.961	-194.092	-202.637	-197.144	-199.585	-184.937			315.4	-122.07	-137.329	-122.07	-108.032	-134.277	-124.512	-131.836	-139.16	-147.095	-143.433	-127.563	-138.55	-142.822	-130.615	-146.484	-169.678	-181.274	-172.729	-182.495
316.6	-217.896	-213.013	-225.22	-226.44	-215.454	-204.468	-202.637	-199.585	-200.195	-191.04	-196.533	-195.923	-186.768	-199.585	-197.754	-183.716	-197.754	-180.054	-192.261			315.6	-127.563	-134.277	-121.46	-120.239	-135.498	-136.108	-129.395	-135.498	-146.484	-142.822	-134.277	-140.381	-141.602	-128.784	-141.602	-159.302	-184.937	-170.288	-181.274
316.8	-208.13	-213.013	-221.558	-223.389	-219.727	-192.261	-200.806	-199.585	-195.923	-193.481	-204.468	-192.871	-185.547	-195.312	-188.599	-195.312	-202.026	-177.612	-195.923			315.8	-116.577	-135.498	-126.953	-115.356	-139.16	-134.277	-128.174	-150.757	-144.043	-130.005	-134.277	-136.719	-136.108	-150.757	-145.264	-156.25	-194.092	-166.016	-187.988
317	-214.844	-221.558	-227.051	-219.727	-199.585	-204.468	-189.819	-206.299	-202.637	-192.261	-209.961	-204.468	-191.04	-198.364	-182.495	-194.702	-191.04	-192.261	-194.092			316	-128.784	-132.446	-116.577	-119.629	-136.108	-131.226	-127.563	-131.226	-135.498	-148.926	-134.888	-130.615	-137.329	-136.719	-155.64	-151.367	-185.547	-175.781	-183.716
317.2	-214.844	-203.857	-239.258	-216.675	-198.975	-201.416	-204.468	-194.702	-203.247	-194.702	-200.806	-207.52	-175.171	-200.806	-198.975	-192.871	-184.937	-189.819	-187.988			316.2	-131.836	-123.901	-106.201	-122.07	-136.108	-135.498	-137.939	-153.809	-140.381	-141.602	-123.901	-140.991	-136.719	-145.264	-150.146	-145.264	-166.626	-181.274	-181.885
317.4	-217.896	-208.13	-234.375	-225.83	-212.402	-203.857	-213.623	-205.688	-204.468	-200.806	-196.533	-195.312	-202.026	-209.961	-187.988	-193.481	-199.585	-200.806	-194.702			316.4	-127.563	-131.226	-123.291	-117.798	-132.446	-138.55	-122.681	-122.681	-140.381	-123.901	-131.836	-132.446	-144.043	-145.874	-151.367	-155.64	-176.392	-173.95	-182.495
317.6	-217.896	-214.844	-213.013	-220.337	-214.844	-195.923	-206.299	-190.43	-200.806	-199.585	-211.182	-198.975	-186.768	-193.481	-192.871	-202.637	-186.157	-196.533	-187.988			316.6	-127.563	-134.277	-126.953	-118.408	-138.55	-136.719	-125.732	-128.174	-142.212	-131.836	-118.408	-136.719	-134.277	-138.55	-148.926	-136.719	-191.04	-181.885	-183.105
317.8	-214.233	-209.961	-228.271	-225.83	-212.402	-214.233	-198.975	-211.182	-207.52	-198.975	-198.364	-211.182	-189.209	-200.806	-191.65	-177.002	-187.378	-192.871	-186.157			316.8	-131.226	-126.953	-119.629	-135.498	-130.615	-128.174	-140.991	-148.315	-136.108	-137.329	-129.395	-142.212	-141.602	-145.874	-137.939	-163.574	-183.105	-183.105	-175.781
318	-207.52	-214.844	-227.661	-227.051	-202.026	-203.247	-198.364	-200.195	-208.13	-192.261	-211.182	-193.481	-182.495	-194.092	-195.923	-194.092	-205.078	-194.092	-186.157			317	-134.277	-134.277	-133.667	-112.305	-119.629	-138.55	-123.291	-148.926	-142.822	-140.381	-128.784	-132.446	-144.043	-140.381	-165.405	-143.433	-182.495	-187.378	-180.664
318.2	-208.74	-210.571	-223.389	-231.934	-216.675	-203.247	-206.299	-194.092	-206.299	-183.716	-205.078	-205.688	-188.599	-205.688	-186.157	-187.988	-184.937	-187.988	-191.65			317.2	-130.005	-138.55	-126.343	-130.005	-134.277	-125.122	-132.446	-132.446	-134.277	-134.888	-126.343	-145.264	-131.226	-148.926	-153.809	-156.86	-181.274	-178.833	-180.664
318.4	-212.402	-216.064	-208.13	-215.454	-208.74	-191.65	-203.247	-201.416	-202.026	-189.209	-193.481	-200.195	-195.923	-200.195	-195.923	-187.988	-184.326	-196.533	-187.378			317.4	-122.681	-132.446	-123.291	-126.343	-142.822	-133.667	-133.667	-148.926	-142.212	-131.836	-125.122	-139.16	-148.926	-148.315	-152.588	-159.302	-172.729	-180.054	-187.988
318.6	-214.844	-211.792	-220.337	-233.154	-221.558	-203.247	-203.247	-197.144	-219.727	-191.65	-208.13	-201.416	-183.716	-196.533	-198.364	-191.65	-194.702	-192.871	-194.092			317.6	-126.953	-133.057	-118.408	-117.188	-142.212	-142.822	-139.16	-139.771	-139.16	-151.978	-123.291	-135.498	-145.264	-134.888	-145.264	-153.198	-170.898	-187.378	-186.157
318.8	-216.675	-214.844	-218.506	-223.999	-207.52	-201.416	-211.182	-208.74	-197.144	-194.702	-197.144	-198.364	-183.716	-205.078	-172.729	-185.547	-186.768	-196.533	-188.599			317.8	-114.746	-133.667	-120.85	-128.174	-131.226	-116.577	-130.615	-120.85	-145.264	-137.329	-134.277	-128.784	-119.019	-162.354	-159.302	-154.419	-194.702	-181.885	-188.599
319	-216.675	-221.558	-225.22	-222.168	-208.74	-202.026	-201.416	-205.688	-187.988	-194.092	-198.975	-202.026	-196.533	-204.468	-185.547	-191.65	-183.105	-189.209	-189.209			318	-123.291	-126.953	-125.732	-113.525	-131.836	-136.108	-132.446	-143.433	-137.939	-125.732	-145.264	-139.771	-139.771	-150.146	-153.809	-147.095	-174.561	-177.002	-180.054
319.2	-217.285	-214.233	-227.051	-232.544	-207.52	-193.481	-200.195	-206.299	-196.533	-190.43	-202.637	-202.026	-189.819	-215.454	-188.599	-189.209	-197.754	-180.054	-189.209			318.2	-130.005	-121.46	-128.784	-112.915	-123.901	-136.108	-142.212	-144.043	-139.16	-142.212	-127.563	-137.939	-140.381	-138.55	-151.367	-140.381	-176.392	-169.678	-186.157
319.4	-221.558	-209.961	-209.961	-231.934	-210.571	-194.702	-193.481	-197.144	-205.078	-192.871	-200.806	-208.74	-189.819	-194.702	-185.547	-186.157	-196.533	-183.716	-182.495			318.4	-128.174	-125.122	-115.356	-133.667	-135.498	-136.108	-130.615	-138.55	-140.381	-137.939	-123.291	-133.667	-134.277	-151.367	-155.64	-153.809	-195.923	-177.002	-186.157
319.6	-208.74	-217.896	-220.337	-235.596	-202.026	-187.378	-204.468	-198.364	-206.299	-189.209	-206.299	-188.599	-194.702	-213.013	-197.754	-191.04	-175.781	-176.392	-187.378			318.6	-124.512	-125.732	-118.408	-108.643	-135.498	-128.784	-132.446	-141.602	-137.329	-133.667	-136.108	-139.16	-131.226	-140.991	-147.095	-151.367	-185.547	-170.898	-170.898
319.8	-208.13	-217.896	-223.389	-225.83	-205.688	-199.585	-208.13	-197.754	-198.364	-189.819	-200.195	-196.533	-189.819	-209.961	-197.754	-196.533	-178.833	-191.04	-187.378			318.8	-129.395	-123.901	-119.629	-107.422	-151.978	-134.277	-139.16	-145.874	-144.043	-133.667	-138.55	-138.55	-140.991	-142.822	-146.484	-156.25	-168.457	-175.781	-181.885
320	-210.571	-214.233	-213.623	-227.051	-202.026	-201.416	-198.364	-202.026	-202.026	-190.43	-202.637	-191.04	-178.223	-211.792	-185.547	-180.054	-190.43	-183.105	-189.819			319	-116.577	-117.188	-117.188	-128.174	-126.343	-126.343	-142.212	-136.108	-135.498	-137.329	-135.498	-141.602	-140.991	-144.043	-165.405	-164.795	-184.937	-191.04	-186.768
320.2	-202.637	-213.013	-223.389	-237.427	-198.364	-195.923	-197.144	-204.468	-192.261	-198.364	-200.806	-197.144	-192.871	-200.806	-191.65	-194.092	-188.599	-181.885	-206.299			319.2	-120.85	-132.446	-126.953	-112.915	-140.991	-137.939	-113.525	-136.719	-141.602	-144.043	-137.939	-126.343	-122.681	-148.315	-145.874	-161.743	-184.937	-172.119	-176.392
320.4	-217.285	-216.064	-231.934	-228.271	-207.52	-191.65	-211.182	-199.585	-214.233	-178.223	-210.571	-194.702	-193.481	-203.857	-187.988	-193.481	-186.768	-191.65	-194.702			319.4	-112.915	-123.291	-117.188	-109.863	-135.498	-137.329	-131.226	-126.953	-134.277	-137.329	-131.226	-135.498	-145.874	-131.836	-159.912	-151.978	-167.847	-175.781	-182.495
320.6	-208.74	-207.52	-236.206	-224.609	-204.468	-195.923	-213.013	-197.754	-202.026	-181.885	-198.364	-206.299	-188.599	-209.961	-185.547	-191.65	-198.364	-183.105	-188.599			319.6	-108.643	-128.784	-116.577	-124.512	-138.55	-121.46	-134.888	-145.264	-135.498	-147.095	-133.057	-142.822	-132.446	-146.484	-166.626	-151.978	-176.392	-168.457	-181.885
320.8	-214.844	-228.271	-221.558	-220.947	-204.468	-195.312	-217.285	-191.04	-202.637	-194.092	-198.364	-192.261	-189.819	-208.74	-192.261	-186.157	-178.223	-189.819	-180.664			319.8	-121.46	-133.057	-119.019	-122.07	-120.85	-130.615	-132.446	-145.264	-148.315	-136.719	-134.888	-133.057	-140.991	-142.822	-152.588	-155.029	-177.612	-169.067	-180.054
321	-216.064	-205.688	-230.713	-228.271	-200.195	-203.247	-203.247	-202.637	-197.754	-202.026	-198.364	-194.702	-187.378	-208.13	-186.157	-184.937	-192.871	-197.754	-192.261			320	-127.563	-133.057	-122.07	-124.512	-133.057	-137.939	-131.836	-126.953	-153.198	-138.55	-126.343	-130.615	-126.953	-147.095	-134.888	-155.64	-193.481	-183.716	-171.509
321.2	-217.896	-216.675	-217.896	-223.999	-207.52	-194.702	-202.637	-207.52	-205.078	-187.988	-195.312	-198.364	-186.157	-198.364	-183.105	-190.43	-187.378	-183.716	-192.261			320.2	-119.629	-139.16	-131.226	-117.188	-134.277	-131.226	-128.784	-140.381	-140.991	-146.484	-128.784	-139.16	-121.46	-118.408	-150.757	-150.146	-180.054	-175.781	-185.547
321.4	-213.013	-205.078	-216.064	-225.83	-202.026	-200.195	-211.792	-206.299	-185.547	-195.312	-205.688	-195.312	-180.054	-209.961	-192.261	-192.261	-198.364	-192.871	-179.443			320.4	-128.174	-133.667	-121.46	-123.291	-138.55	-130.005	-138.55	-153.198	-149.536	-152.588	-125.732	-134.888	-120.85	-160.522	-157.471	-151.978	-197.754	-174.561	-186.157
321.6	-206.299	-222.778	-228.882	-223.389	-210.571	-199.585	-197.754	-199.585	-195.312	-205.688	-198.975	-189.819	-185.547	-198.975	-194.092	-185.547	-187.988	-186.157	-187.988			320.6	-134.888	-128.174	-120.85	-128.174	-131.836	-132.446	-138.55	-140.991	-137.939	-147.095	-132.446	-137.329	-140.381	-155.64	-142.822	-156.86	-197.144	-190.43	-178.833
321.8	-210.571	-213.013	-244.751	-238.037	-200.195	-210.571	-202.637	-209.351	-197.754	-182.495	-205.078	-208.13	-190.43	-202.026	-189.819	-189.209	-187.378	-182.495	-184.326			320.8	-114.746	-123.901	-122.681	-126.343	-137.939	-130.005	-131.226	-145.874	-147.095	-135.498	-126.953	-137.329	-123.901	-142.822	-150.757	-161.743	-179.443	-180.054	-170.898
322	-210.571	-213.013	-224.609	-225.83	-202.637	-205.078	-197.144	-204.468	-193.481	-197.754	-218.506	-197.754	-196.533	-197.144	-190.43	-190.43	-192.871	-188.599	-200.195			321	-134.277	-130.615	-117.798	-115.356	-132.446	-138.55	-126.343	-139.771	-134.277	-146.484	-138.55	-144.043	-138.55	-144.043	-156.86	-153.198	-170.898	-159.912	-180.054
322.2	-199.585	-211.792	-225.22	-229.492	-201.416	-195.312	-206.299	-196.533	-201.416	-216.675	-197.754	-186.768	-194.702	-202.026	-185.547	-183.105	-176.392	-186.768	-177.612			321.2	-121.46	-140.991	-118.408	-140.991	-136.719	-127.563	-126.953	-142.212	-133.667	-146.484	-130.615	-135.498	-130.005	-145.874	-143.433	-164.795	-177.002	-186.768	-180.054
322.4	-212.402	-214.233	-239.868	-226.44	-198.364	-197.754	-208.13	-213.623	-193.481	-191.04	-189.819	-201.416	-180.054	-205.078	-187.988	-195.312	-192.871	-192.871	-189.209			321.4	-124.512	-129.395	-118.408	-117.798	-146.484	-129.395	-126.343	-146.484	-130.615	-146.484	-136.108	-136.719	-137.939	-133.667	-148.315	-167.236	-187.988	-163.574	-189.819
322.6	-219.116	-213.623	-227.661	-229.492	-200.806	-195.312	-208.13	-197.144	-202.637	-195.923	-205.688	-192.871	-194.092	-210.571	-196.533	-178.223	-186.157	-190.43	-188.599			321.6	-114.136	-136.108	-121.46	-116.577	-122.07	-122.681	-136.108	-148.926	-137.329	-135.498	-129.395	-136.719	-127.563	-144.043	-156.25	-159.302	-166.626	-175.171	-187.378
322.8	-209.351	-216.064	-219.116	-234.375	-205.688	-200.195	-202.026	-204.468	-197.754	-191.04	-202.026	-199.585	-189.819	-190.43	-186.768	-195.923	-184.937	-197.754	-187.988			321.8	-114.746	-123.291	-122.07	-123.291	-130.615	-126.343	-136.108	-142.212	-132.446	-137.329	-133.057	-139.16	-136.108	-135.498	-154.419	-154.419	-180.664	-169.678	-178.223
323	-214.844	-217.896	-228.271	-233.154	-212.402	-195.923	-208.74	-194.702	-197.144	-195.312	-193.481	-202.637	-191.65	-208.13	-182.495	-186.768	-184.937	-177.612	-188.599			322	-109.863	-140.381	-130.005	-122.07	-130.005	-133.667	-137.329	-136.719	-133.667	-128.784	-141.602	-145.874	-139.771	-158.691	-160.522	-152.588	-194.092	-187.378	-181.885
323.2	-218.506	-220.947	-227.661	-229.492	-216.675	-202.026	-211.792	-201.416	-211.182	-188.599	-209.351	-180.054	-187.988	-199.585	-184.937	-197.144	-183.105	-192.871	-191.65			322.2	-139.16	-128.784	-113.525	-117.798	-137.329	-130.615	-140.991	-142.212	-138.55	-137.939	-131.836	-137.939	-129.395	-148.926	-158.081	-155.029	-177.612	-173.95	-193.481
323.4	-222.778	-211.792	-218.506	-220.947	-208.74	-203.247	-205.078	-197.754	-192.871	-209.351	-198.975	-194.702	-197.144	-196.533	-195.312	-198.364	-194.702	-178.223	-200.806			322.4	-120.85	-125.732	-128.174	-115.967	-117.188	-133.667	-138.55	-148.315	-139.771	-142.822	-129.395	-136.719	-132.446	-147.095	-165.405	-153.809	-177.002	-168.457	-183.105
323.6	-228.271	-221.558	-228.882	-231.323	-209.351	-198.364	-204.468	-198.364	-194.702	-190.43	-191.65	-196.533	-194.702	-204.468	-198.975	-191.65	-179.443	-189.209	-190.43			322.6	-121.46	-138.55	-125.122	-123.901	-130.005	-131.226	-135.498	-140.381	-136.108	-138.55	-135.498	-152.588	-134.277	-135.498	-148.926	-164.185	-181.274	-162.354	-182.495
323.8	-213.013	-219.116	-217.285	-225.22	-203.247	-203.857	-195.923	-196.533	-212.402	-195.312	-195.923	-203.247	-197.754	-208.74	-190.43	-187.988	-192.261	-183.716	-196.533			322.8	-134.888	-116.577	-128.174	-115.967	-134.888	-136.719	-135.498	-155.029	-129.395	-142.212	-145.874	-140.991	-121.46	-135.498	-137.939	-166.016	-178.223	-177.002	-194.702
324	-213.013	-202.637	-223.999	-233.154	-200.806	-197.144	-203.857	-202.637	-190.43	-194.702	-192.871	-188.599	-198.364	-205.078	-189.819	-185.547	-175.781	-192.261	-194.092			323	-117.188	-137.939	-120.85	-119.629	-119.019	-133.057	-131.836	-144.043	-133.667	-138.55	-127.563	-137.329	-139.771	-137.329	-149.536	-158.691	-175.171	-172.119	-177.002
324.2	-205.688	-216.675	-223.999	-222.168	-198.975	-201.416	-205.688	-203.247	-204.468	-195.312	-195.312	-202.026	-193.481	-200.195	-181.885	-186.768	-191.04	-187.378	-192.871			323.2	-112.305	-123.901	-122.07	-131.226	-126.343	-135.498	-141.602	-148.926	-130.615	-138.55	-129.395	-149.536	-139.16	-137.939	-167.847	-144.043	-175.171	-179.443	-186.157
324.4	-222.168	-214.844	-226.44	-222.778	-202.026	-200.806	-192.261	-187.378	-203.247	-184.326	-197.754	-192.871	-180.054	-215.454	-190.43	-190.43	-192.871	-196.533	-188.599			323.4	-129.395	-133.667	-122.681	-120.85	-117.798	-142.212	-124.512	-145.874	-144.653	-147.095	-148.926	-145.264	-136.108	-141.602	-146.484	-144.653	-173.95	-177.612	-170.288
324.6	-206.299	-215.454	-227.661	-228.882	-206.299	-197.754	-210.571	-207.52	-208.13	-192.871	-191.04	-194.702	-185.547	-197.754	-187.378	-184.937	-181.885	-188.599	-184.937			323.6	-105.591	-137.329	-115.967	-122.681	-134.277	-143.433	-124.512	-138.55	-142.212	-127.563	-129.395	-135.498	-138.55	-130.005	-145.264	-145.264	-187.988	-177.002	-184.937
324.8	-209.961	-208.74	-228.882	-220.947	-201.416	-200.806	-194.092	-204.468	-195.923	-199.585	-192.261	-186.768	-189.819	-200.195	-193.481	-189.209	-193.481	-178.833	-189.819			323.8	-119.019	-129.395	-127.563	-114.136	-130.005	-126.343	-135.498	-145.264	-135.498	-139.771	-130.005	-129.395	-126.343	-139.771	-172.119	-141.602	-176.392	-177.612	-180.054
325	-216.675	-213.623	-209.961	-212.402	-216.064	-195.923	-208.13	-193.481	-198.364	-192.261	-191.65	-190.43	-194.092	-213.013	-182.495	-192.871	-199.585	-186.157	-202.026			324	-123.901	-133.057	-117.188	-117.798	-125.732	-134.888	-126.953	-135.498	-140.381	-137.939	-141.602	-147.095	-133.667	-130.005	-163.574	-153.198	-181.274	-177.612	-177.612
325.2	-226.44	-218.506	-225.22	-211.182	-200.195	-200.806	-204.468	-198.975	-195.923	-189.819	-195.923	-209.961	-188.599	-205.688	-189.819	-183.105	-184.937	-184.326	-191.65			324.2	-136.108	-125.732	-117.188	-122.681	-128.174	-137.939	-124.512	-146.484	-133.667	-153.198	-145.874	-128.784	-135.498	-144.043	-154.419	-144.043	-191.65	-178.223	-191.65
325.4	-213.623	-209.351	-221.558	-216.064	-205.688	-200.195	-198.364	-201.416	-202.637	-184.937	-197.754	-196.533	-180.054	-214.233	-188.599	-178.223	-183.716	-200.806	-189.819			324.4	-117.798	-139.771	-122.07	-116.577	-133.057	-132.446	-148.315	-144.043	-126.343	-138.55	-119.019	-130.615	-135.498	-145.874	-156.86	-157.471	-182.495	-189.819	-173.95
325.6	-221.558	-211.182	-220.337	-217.896	-195.312	-204.468	-207.52	-208.13	-198.364	-197.144	-206.299	-203.857	-192.261	-195.923	-192.871	-187.378	-200.806	-194.092	-194.702			324.6	-112.305	-127.563	-117.188	-114.136	-133.667	-130.615	-119.629	-140.381	-119.019	-145.264	-137.329	-135.498	-127.563	-128.174	-153.809	-145.264	-181.274	-184.326	-188.599
325.8	-214.844	-217.896	-223.389	-219.116	-207.52	-187.378	-204.468	-195.312	-199.585	-202.637	-199.585	-191.65	-195.923	-209.961	-181.274	-184.326	-186.157	-191.65	-185.547			324.8	-134.277	-137.939	-126.953	-127.563	-130.615	-135.498	-130.615	-141.602	-147.095	-153.198	-133.057	-145.264	-134.277	-134.888	-146.484	-142.822	-180.054	-175.171	-177.612
326	-209.961	-210.571	-215.454	-227.661	-208.74	-201.416	-199.585	-194.092	-192.871	-214.844	-202.637	-194.702	-190.43	-197.754	-191.65	-173.34	-186.157	-191.04	-194.092			325	-116.577	-123.901	-119.019	-119.629	-131.226	-123.901	-126.953	-142.822	-131.836	-137.329	-136.108	-137.329	-126.343	-133.667	-146.484	-159.912	-175.781	-177.612	-177.002
326.2	-219.727	-213.013	-224.609	-221.558	-199.585	-189.819	-205.688	-195.312	-202.637	-200.806	-195.923	-204.468	-189.819	-211.182	-183.105	-177.002	-194.702	-189.209	-209.351			325.2	-126.343	-125.732	-126.953	-124.512	-145.264	-138.55	-137.329	-155.64	-138.55	-146.484	-137.939	-129.395	-133.057	-130.005	-162.964	-157.471	-188.599	-187.988	-183.716
326.4	-213.623	-222.168	-222.168	-236.206	-210.571	-192.261	-198.364	-192.871	-197.754	-200.195	-197.144	-203.247	-195.312	-204.468	-181.274	-194.702	-195.923	-196.533	-194.702			325.4	-131.226	-123.291	-124.512	-127.563	-127.563	-127.563	-137.329	-140.381	-140.381	-151.978	-132.446	-147.095	-140.991	-138.55	-156.25	-156.25	-176.392	-173.95	-183.105
326.6	-220.947	-212.402	-222.168	-225.22	-211.182	-194.092	-208.13	-195.923	-203.857	-183.716	-200.806	-194.092	-196.533	-187.988	-200.195	-196.533	-193.481	-183.716	-192.261			325.6	-111.084	-133.667	-120.239	-121.46	-122.681	-127.563	-131.226	-135.498	-137.939	-135.498	-139.771	-144.653	-131.836	-135.498	-155.64	-142.822	-177.002	-172.729	-191.65
326.8	-219.727	-213.013	-208.13	-225.22	-203.247	-191.04	-209.961	-201.416	-200.806	-192.871	-211.182	-208.13	-201.416	-202.026	-188.599	-197.144	-184.937	-193.481	-195.923			325.8	-116.577	-130.615	-118.408	-112.305	-143.433	-140.991	-140.991	-140.991	-133.667	-140.381	-135.498	-134.888	-137.329	-143.433	-151.978	-148.926	-177.002	-184.326	-181.885
327	-216.675	-219.727	-220.947	-230.103	-208.13	-205.078	-198.364	-192.871	-196.533	-189.819	-205.688	-196.533	-194.702	-195.923	-183.105	-188.599	-183.716	-187.378	-197.754			326	-130.005	-136.108	-121.46	-119.629	-136.719	-128.784	-126.343	-134.277	-128.784	-151.978	-140.381	-142.822	-158.081	-140.991	-143.433	-146.484	-186.768	-169.067	-186.768
327.2	-213.623	-220.337	-220.337	-211.792	-206.299	-194.702	-211.182	-201.416	-196.533	-178.223	-209.961	-207.52	-196.533	-214.233	-183.105	-188.599	-198.364	-191.65	-204.468			326.2	-112.305	-137.939	-123.901	-142.822	-128.784	-125.122	-135.498	-154.419	-140.381	-141.602	-137.939	-148.926	-134.888	-123.291	-153.809	-153.198	-177.002	-177.612	-178.223
327.4	-218.506	-215.454	-209.961	-223.999	-208.74	-200.806	-204.468	-192.871	-213.623	-192.871	-187.988	-204.468	-197.754	-196.533	-199.585	-191.65	-185.547	-199.585	-196.533			326.4	-116.577	-131.226	-123.291	-119.019	-140.991	-137.939	-134.888	-139.16	-134.277	-134.888	-125.122	-138.55	-138.55	-128.174	-148.926	-161.133	-173.95	-174.561	-187.988
327.6	-213.013	-216.064	-222.168	-223.389	-200.806	-201.416	-204.468	-201.416	-197.754	-185.547	-209.351	-197.144	-191.65	-203.247	-193.481	-180.054	-179.443	-196.533	-191.65			326.6	-127.563	-127.563	-119.019	-122.681	-129.395	-130.005	-116.577	-153.198	-140.991	-136.719	-128.784	-130.615	-144.043	-126.953	-162.964	-143.433	-186.768	-176.392	-168.457
327.8	-213.013	-213.623	-230.713	-228.882	-203.247	-201.416	-204.468	-200.195	-194.702	-194.702	-197.144	-202.637	-190.43	-190.43	-203.247	-186.768	-198.364	-192.261	-192.871			326.8	-117.188	-136.108	-117.798	-126.953	-128.174	-127.563	-141.602	-145.874	-142.822	-140.381	-138.55	-144.043	-130.615	-142.822	-152.588	-151.978	-175.781	-178.833	-185.547
328	-234.375	-214.844	-219.116	-228.271	-209.961	-191.65	-211.792	-189.209	-202.026	-200.195	-200.195	-196.533	-181.885	-205.078	-187.378	-178.223	-190.43	-185.547	-192.871			327	-117.188	-133.057	-128.784	-106.812	-140.381	-125.732	-129.395	-136.719	-140.991	-136.719	-131.836	-131.836	-131.226	-126.343	-151.978	-133.057	-173.34	-178.833	-180.054
328.2	243.53	176.392	46.9971	-39.6729	-100.708	-142.212	-208.13	-234.375	-242.92	-248.413	-239.868	-227.661	-214.844	-186.157	-182.495	-195.312	-236.816	-313.721	-440.674			327.2	-126.343	-132.446	-113.525	-130.005	-131.226	-129.395	-130.615	-143.433	-135.498	-145.264	-115.356	-129.395	-140.381	-131.226	-163.574	-162.354	-176.392	-175.781	-184.326
328.4	-446.777	-391.235	-365.601	-339.966	-283.813	-218.506	-202.026	-157.471	-123.291	-69.5801	-31.7383	34.1797	76.2939	86.6699	104.98	105.591	84.2285	46.3867	12.207			327.4	-119.629	-131.226	-120.85	-129.395	-140.381	-138.55	-128.174	-148.315	-129.395	-145.264	-131.836	-147.095	-134.277	-129.395	-145.264	-140.381	-183.105	-178.833	-181.274
328.6	-590.21	-485.84	-450.439	-398.56	-316.772	-244.751	-195.923	-145.264	-92.1631	-46.3867	-7.32422	41.5039	84.2285	119.019	147.095	159.912	184.326	197.754	208.74			327.6	-121.46	-130.615	-120.239	-117.798	-134.277	-131.226	-135.498	-124.512	-146.484	-150.146	-140.991	-139.771	-127.563	-145.874	-161.133	-144.043	-166.016	-173.34	-189.209
328.8	-611.572	-508.423	-471.191	-405.884	-318.604	-252.686	-200.195	-132.446	-103.149	-48.8281	-1.2207	44.5557	87.8906	110.474	143.433	164.795	203.857	217.285	243.53			327.8	-127.563	-132.446	-133.057	-128.784	-130.005	-123.901	-119.019	-150.146	-139.16	-126.343	-125.732	-144.043	-142.822	-125.732	-158.691	-157.471	-183.105	-185.547	-184.937
329	-590.21	-500.488	-466.919	-422.974	-316.162	-255.737	-208.74	-139.771	-104.98	-50.6592	-10.9863	36.0107	69.5801	101.318	130.005	160.522	188.599	208.74	239.258			328	-124.512	-132.446	-121.46	-114.136	-134.277	-137.939	-130.615	-155.029	-134.888	-140.991	-135.498	-153.198	-133.667	-142.212	-150.757	-136.719	-172.119	-173.34	-189.209
329.2	-585.938	-509.033	-458.984	-400.391	-333.862	-247.803	-202.026	-155.029	-110.474	-42.7246	-12.8174	25.0244	65.918	91.5527	115.356	152.588	187.988	214.844	243.53			328.2	86.0596	46.3867	-9.76562	-37.2314	-77.5146	-102.539	-123.291	-154.419	-170.288	-180.664	-194.702	-199.585	-166.016	-126.953	-128.784	-98.877	-78.125	-51.2695	-25.6348
329.4	-605.469	-515.747	-449.219	-402.832	-320.435	-254.517	-194.702	-140.381	-104.37	-53.7109	-16.4795	25.0244	66.5283	87.8906	115.356	143.433	185.547	203.247	233.154			328.4	-285.645	-273.438	-253.906	-218.506	-200.195	-168.457	-135.498	-93.9941	-43.335	-1.2207	81.1768	156.86	232.544	296.631	395.508	454.712	513.306	584.717	638.428
329.6	-594.482	-509.033	-462.036	-395.508	-332.031	-252.075	-198.364	-148.315	-101.318	-54.3213	-12.8174	17.7002	56.1523	75.6836	113.525	140.991	190.43	193.481	228.271			328.6	-329.59	-294.189	-247.192	-222.168	-200.195	-156.86	-136.719	-97.0459	-54.9316	-3.66211	47.6074	90.9424	155.029	218.506	254.517	310.059	343.018	384.521	400.391
329.8	-585.938	-521.851	-461.426	-400.391	-314.941	-257.568	-209.351	-150.757	-108.032	-42.1143	-17.0898	21.3623	58.5938	89.7217	108.643	144.653	178.223	200.806	236.206			328.8	-332.031	-299.072	-253.906	-207.52	-203.857	-167.236	-137.939	-111.694	-72.0215	-40.2832	6.71387	45.166	86.6699	106.201	167.847	183.716	213.623	243.53	255.737
330	-577.393	-518.188	-451.66	-402.222	-319.824	-254.517	-192.871	-145.874	-97.6562	-55.542	-21.9727	16.4795	50.6592	83.6182	110.474	143.433	169.067	205.078	236.816			329	-325.928	-289.307	-247.803	-216.064	-186.768	-162.964	-133.667	-114.746	-84.8389	-45.7764	-3.05176	8.54492	45.166	71.4111	94.6045	138.55	147.095	177.612	200.806
330.2	-601.807	-523.071	-474.243	-396.118	-305.786	-252.686	-194.092	-152.588	-107.422	-46.9971	-12.207	6.71387	54.9316	81.1768	110.474	141.602	176.392	200.806	229.492			329.2	-321.655	-292.358	-255.127	-191.04	-186.768	-151.978	-131.836	-108.032	-93.3838	-52.4902	-25.0244	-4.27246	13.4277	45.7764	84.8389	98.877	116.577	157.471	183.716
330.4	-562.134	-499.268	-455.322	-404.663	-307.007	-244.751	-207.52	-161.743	-104.98	-58.5938	-20.1416	21.3623	53.7109	83.0078	108.032	142.822	173.34	198.364	242.92			329.4	-309.448	-277.71	-244.141	-207.52	-191.65	-161.133	-123.901	-127.563	-87.8906	-60.4248	-20.752	-14.6484	26.8555	38.4521	59.8145	95.2148	106.201	136.719	161.743
330.6	-574.951	-508.423	-452.881	-398.56	-311.279	-250.854	-195.923	-158.081	-92.1631	-53.7109	-25.0244	15.2588	46.9971	71.4111	111.084	142.212	170.898	224.609	254.517			329.6	-289.917	-276.489	-247.803	-190.43	-180.664	-166.016	-136.108	-113.525	-93.9941	-59.8145	-46.9971	-21.9727	-6.71387	26.8555	36.0107	73.2422	101.318	117.798	147.095
330.8	-595.703	-507.812	-441.284	-402.832	-324.097	-246.582	-205.688	-147.095	-100.708	-54.9316	-14.6484	17.7002	51.2695	83.0078	105.591	148.926	189.819	216.064	283.203			329.8	-291.748	-289.917	-234.985	-198.364	-191.65	-153.809	-130.005	-111.694	-92.7734	-67.749	-39.0625	-10.9863	0	18.9209	45.7764	70.8008	84.8389	106.201	141.602
331	-585.327	-508.423	-451.66	-401.611	-309.448	-254.517	-205.688	-143.433	-100.708	-62.8662	-24.4141	21.3623	53.7109	78.125	98.2666	151.978	186.157	221.558	282.593			330	-278.32	-271.606	-233.154	-199.585	-177.002	-158.081	-133.667	-114.746	-78.125	-68.9697	-35.4004	-28.0762	-4.88281	15.2588	38.4521	60.4248	86.6699	90.332	130.615
331.2	-570.068	-511.475	-435.181	-396.118	-307.617	-258.789	-209.351	-154.419	-104.37	-55.542	-25.6348	9.15527	53.1006	83.6182	109.863	150.146	200.806	235.596	303.345			330.2	-288.696	-274.658	-237.427	-194.702	-184.937	-153.198	-136.719	-126.343	-78.125	-78.125	-47.6074	-23.1934	-14.0381	20.1416	25.0244	49.4385	77.5146	98.877	132.446
331.4	-581.055	-502.93	-461.426	-395.508	-314.331	-257.568	-203.247	-137.939	-96.4355	-46.9971	-9.15527	14.0381	47.6074	68.3594	106.201	142.822	193.481	261.841	334.473			330.4	-293.579	-269.165	-220.947	-190.43	-186.768	-151.978	-135.498	-115.356	-92.7734	-57.373	-56.1523	-12.207	-9.76562	11.5967	47.6074	74.4629	71.4111	112.915	133.667
331.6	-570.068	-505.371	-458.984	-397.949	-315.552	-255.127	-210.571	-151.978	-104.98	-61.6455	-23.1934	6.10352	42.7246	75.6836	103.76	153.809	200.195	261.23	344.849			330.6	-286.255	-279.541	-223.999	-204.468	-184.937	-159.302	-125.732	-115.356	-102.539	-82.3975	-40.8936	-25.0244	-6.10352	13.4277	48.2178	53.1006	54.3213	103.76	125.732
331.8	-593.262	-499.268	-444.946	-405.884	-320.435	-247.192	-226.44	-154.419	-111.084	-56.7627	-15.2588	13.4277	44.5557	81.1768	115.356	141.602	197.144	278.931	354.004			330.8	-309.448	-283.813	-229.492	-190.43	-180.054	-166.626	-126.343	-117.188	-96.4355	-65.3076	-43.9453	-25.6348	-8.54492	6.10352	24.4141	47.6074	74.4629	98.877	128.784
332	-570.068	-504.15	-451.05	-394.287	-324.097	-247.803	-200.806	-157.471	-109.253	-68.3594	-20.1416	17.0898	53.1006	69.5801	112.305	152.588	216.675	291.138	384.521			331	-294.189	-264.282	-228.271	-207.52	-184.937	-153.198	-122.681	-115.356	-89.1113	-78.125	-41.5039	-46.9971	-31.7383	9.76562	28.6865	44.5557	65.3076	97.6562	134.277
332.2	-590.82	-482.178	-451.66	-395.508	-314.941	-252.075	-211.182	-158.081	-104.37	-42.1143	-30.5176	6.10352	62.8662	74.4629	107.422	152.588	223.389	305.786	389.404			331.2	-297.852	-264.893	-236.206	-184.937	-184.937	-157.471	-137.939	-106.812	-86.0596	-69.5801	-42.1143	-25.0244	-13.4277	14.0381	20.752	42.7246	64.0869	97.6562	140.991
332.4	-564.575	-497.437	-444.336	-408.325	-325.928	-249.634	-204.468	-146.484	-108.643	-62.2559	-24.4141	11.5967	41.5039	80.5664	111.694	149.536	231.934	325.317	428.467			331.4	-296.631	-266.113	-217.285	-205.078	-189.819	-159.302	-128.784	-119.019	-94.6045	-76.2939	-52.4902	-28.6865	-7.93457	12.207	17.0898	46.3867	60.4248	95.2148	146.484
332.6	-578.613	-490.112	-459.595	-383.301	-315.552	-258.789	-197.754	-144.043	-108.032	-64.0869	-29.9072	4.88281	50.6592	83.0078	117.798	159.912	238.647	339.966	460.815			331.6	-282.593	-267.944	-225.83	-190.43	-183.716	-150.757	-131.226	-123.901	-87.2803	-75.0732	-49.4385	-37.2314	-24.4141	7.32422	18.3105	53.7109	68.9697	96.4355	163.574
332.8	-581.055	-496.826	-467.529	-388.794	-319.214	-247.803	-207.52	-144.043	-97.6562	-78.7354	-17.7002	9.15527	40.2832	81.1768	104.37	145.264	253.906	359.497	473.633			331.8	-293.579	-258.789	-230.713	-186.768	-180.054	-160.522	-133.667	-130.005	-87.2803	-69.5801	-36.0107	-31.7383	-11.5967	-1.2207	27.4658	46.3867	65.918	95.2148	163.574
333	-570.068	-488.281	-459.595	-394.897	-313.721	-253.906	-195.312	-148.315	-108.643	-46.3867	-20.752	9.76562	43.9453	81.7871	127.563	162.964	264.282	372.925	484.009			332	-314.941	-255.127	-215.454	-189.209	-189.209	-151.978	-131.226	-128.174	-93.9941	-78.125	-57.373	-37.8418	-9.15527	9.76562	25.6348	50.6592	81.1768	99.4873	158.691
333.2	-568.237	-495.605	-451.05	-398.56	-316.162	-253.296	-204.468	-150.757	-112.915	-73.8525	-24.4141	13.4277	51.8799	81.1768	125.732	175.171	271.606	376.587	520.63			332.2	-307.617	-283.813	-233.154	-198.364	-180.054	-162.354	-140.991	-114.746	-89.7217	-66.5283	-23.1934	-32.959	-9.76562	-4.88281	10.376	42.7246	73.8525	112.305	181.274
333.4	-568.848	-489.502	-446.167	-383.301	-311.89	-244.751	-207.52	-148.926	-104.98	-62.2559	-26.8555	11.5967	48.2178	80.5664	124.512	173.95	277.1	408.325	529.785			332.4	-319.214	-252.075	-235.596	-192.261	-184.326	-160.522	-135.498	-125.122	-86.6699	-67.749	-50.0488	-52.4902	-5.49316	1.83105	15.2588	45.7764	75.6836	124.512	192.261
333.6	-574.341	-490.112	-460.205	-393.066	-314.331	-246.582	-202.026	-149.536	-113.525	-53.1006	-32.3486	13.4277	49.4385	91.5527	128.784	171.509	281.982	421.753	553.589			332.6	-292.358	-275.269	-213.013	-191.04	-184.937	-161.133	-127.563	-126.343	-86.6699	-74.4629	-34.79	-24.4141	-12.207	-0.610352	28.6865	45.7764	73.8525	130.615	195.312
333.8	-563.354	-495.605	-457.764	-388.794	-307.007	-255.737	-201.416	-148.315	-97.6562	-63.4766	-32.959	10.376	56.7627	78.125	130.005	199.585	291.138	422.974	595.703			332.8	-316.772	-252.075	-219.116	-192.261	-178.833	-158.081	-128.174	-128.174	-97.0459	-71.4111	-50.0488	-25.6348	-14.6484	6.71387	25.6348	60.4248	70.8008	140.381	205.688
334	-578.003	-499.268	-451.05	-388.794	-319.214	-247.192	-211.792	-144.653	-109.863	-61.6455	-36.0107	9.15527	49.4385	85.4492	119.629	180.664	303.345	450.439	614.014			333	-294.189	-272.217	-220.947	-189.209	-177.612	-145.264	-133.057	-119.019	-92.7734	-83.6182	-44.5557	-39.6729	-17.7002	1.2207	12.8174	46.9971	81.1768	141.602	218.506
334.2	-582.275	-482.788	-463.867	-379.639	-314.941	-247.192	-205.078	-154.419	-103.76	-60.4248	-27.4658	15.8691	58.5938	83.6182	124.512	187.378	300.903	466.919	643.921			333.2	-286.865	-263.672	-220.337	-190.43	-185.547	-150.757	-123.291	-124.512	-96.4355	-56.1523	-48.2178	-30.5176	-25.0244	10.376	31.1279	43.9453	80.5664	145.264	213.013
334.4	-570.068	-504.761	-463.867	-378.418	-308.838	-258.179	-207.52	-136.719	-104.37	-55.542	-31.1279	16.4795	51.2695	87.8906	131.836	205.688	314.941	477.295	657.349			333.4	-310.669	-272.217	-221.558	-192.871	-186.157	-157.471	-128.174	-112.915	-93.9941	-84.2285	-41.5039	-23.1934	-9.76562	8.54492	14.0381	59.8145	82.3975	153.809	223.389
334.6	-577.393	-507.202	-442.505	-389.404	-314.331	-256.348	-209.961	-151.978	-99.4873	-70.8008	-27.4658	4.27246	51.8799	78.125	134.888	195.923	321.045	497.437	681.763			333.6	-291.748	-263.062	-220.337	-193.481	-172.119	-153.198	-121.46	-117.188	-111.694	-68.9697	-48.2178	-37.8418	-13.4277	-1.2207	23.1934	53.7109	71.4111	162.354	233.154
334.8	-562.744	-497.437	-449.829	-388.184	-307.617	-245.972	-210.571	-147.095	-111.694	-57.9834	-35.4004	4.88281	55.542	78.7354	133.667	211.792	321.045	509.033	695.801			333.8	-300.903	-261.841	-231.323	-187.378	-180.054	-165.405	-130.005	-122.681	-78.7354	-84.8389	-50.0488	-35.4004	-16.4795	3.05176	20.752	52.4902	92.7734	167.847	238.647
335	-553.589	-489.502	-452.271	-378.418	-309.448	-239.258	-202.637	-152.588	-109.863	-58.5938	-22.583	12.207	46.3867	81.1768	140.991	209.961	352.783	522.461	724.487			334	-293.579	-264.282	-219.116	-195.923	-177.002	-156.86	-123.291	-113.525	-102.539	-76.9043	-49.4385	-31.1279	-13.4277	7.32422	23.8037	64.6973	89.1113	180.054	258.179
335.2	-561.523	-498.047	-444.946	-396.729	-321.655	-245.361	-195.923	-148.926	-111.694	-67.749	-31.7383	16.4795	57.9834	86.0596	137.939	214.844	354.614	562.744	745.239			334.2	-299.683	-254.517	-226.44	-184.326	-183.716	-161.133	-132.446	-122.07	-84.2285	-83.6182	-43.9453	-27.4658	-5.49316	4.27246	38.4521	54.9316	90.332	173.95	267.944
335.4	-562.134	-504.761	-430.298	-390.625	-319.214	-251.465	-213.623	-158.081	-114.136	-58.5938	-23.8037	10.9863	54.9316	89.7217	132.446	223.999	341.797	553.589	790.405			334.4	-294.8	-269.165	-208.74	-189.209	-170.898	-150.146	-120.239	-115.967	-92.1631	-72.6318	-48.8281	-37.8418	-21.3623	7.32422	22.583	47.6074	97.6562	175.781	288.086
335.6	-563.965	-500.488	-451.66	-389.404	-315.552	-239.258	-213.013	-144.043	-101.929	-54.9316	-25.6348	16.4795	49.4385	82.3975	145.264	233.765	363.77	577.393	795.288			334.6	-296.631	-263.672	-226.44	-183.105	-175.781	-137.329	-136.719	-116.577	-104.37	-76.9043	-46.3867	-42.1143	-33.5693	-5.49316	12.207	68.3594	109.253	192.261	282.593
335.8	-566.406	-491.943	-429.688	-384.521	-324.097	-241.699	-212.402	-140.991	-107.422	-57.373	-23.8037	2.44141	51.8799	84.8389	145.264	236.206	386.963	589.6	833.74			334.8	-292.358	-263.672	-216.675	-190.43	-183.105	-152.588	-126.343	-115.356	-87.2803	-74.4629	-49.4385	-32.959	-10.376	8.54492	26.2451	64.0869	113.525	189.819	287.476
336	-562.134	-493.164	-457.764	-394.287	-321.655	-246.582	-208.13	-133.667	-101.929	-57.9834	-34.1797	20.1416	50.6592	93.3838	148.926	243.53	380.859	601.807	845.337			335	-291.138	-260.01	-216.064	-178.833	-178.223	-142.822	-145.874	-117.188	-101.318	-69.5801	-43.9453	-31.7383	-13.4277	7.93457	27.4658	59.8145	105.591	201.416	318.604
336.2	-568.237	-494.385	-452.881	-401.001	-306.396	-260.01	-210.571	-141.602	-101.929	-62.8662	-28.6865	13.4277	46.9971	90.9424	158.081	252.075	396.118	621.948	861.206			335.2	-291.748	-255.127	-213.623	-197.754	-180.664	-155.64	-133.057	-116.577	-101.929	-78.125	-49.4385	-44.5557	-27.4658	13.4277	18.9209	61.0352	115.356	216.064	307.007
336.4	-570.068	-496.826	-442.505	-397.949	-307.617	-251.465	-203.247	-155.64	-108.643	-64.0869	-21.9727	17.7002	50.6592	83.6182	150.757	255.127	404.663	623.169	872.192			335.4	-269.775	-258.789	-217.896	-191.04	-193.481	-151.978	-129.395	-104.37	-89.7217	-81.7871	-39.6729	-33.5693	-24.4141	0.610352	26.2451	63.4766	109.863	219.116	331.421
336.6	-544.434	-488.892	-445.557	-402.832	-314.941	-241.089	-198.364	-141.602	-106.812	-56.7627	-23.1934	25.6348	53.1006	98.2666	156.25	257.568	407.715	625.61	886.23			335.6	-299.072	-255.127	-222.778	-183.105	-170.898	-169.678	-131.836	-101.929	-92.7734	-100.098	-47.6074	-23.1934	-8.54492	3.66211	21.9727	57.9834	126.343	218.506	344.238
336.8	-559.692	-504.15	-444.336	-405.273	-315.552	-252.686	-209.351	-156.25	-100.708	-71.4111	-29.9072	14.6484	55.542	100.708	164.185	260.62	418.701	659.79	903.32			335.8	-291.138	-252.075	-208.74	-200.806	-191.04	-144.653	-131.226	-114.746	-97.0459	-81.1768	-46.9971	-37.8418	-27.4658	4.88281	20.752	75.0732	127.563	226.44	349.731
337	-577.393	-495.605	-449.829	-398.56	-299.072	-247.192	-195.923	-133.667	-101.318	-59.2041	-20.1416	14.6484	50.6592	85.4492	165.405	266.113	429.077	673.218	932.617			336	-280.151	-259.399	-217.285	-172.729	-185.547	-151.978	-146.484	-107.422	-103.76	-89.1113	-55.542	-36.0107	-14.6484	-1.2207	27.4658	71.4111	123.901	239.258	356.445
337.2	-563.965	-496.216	-447.998	-394.897	-309.448	-258.179	-202.637	-150.146	-111.694	-59.8145	-20.1416	11.5967	56.7627	104.98	164.795	270.996	439.453	677.49	935.669			336.2	-290.527	-260.01	-220.947	-178.833	-185.547	-150.757	-112.915	-117.188	-106.201	-75.6836	-60.4248	-33.5693	-21.9727	3.66211	26.2451	78.7354	135.498	231.323	342.407
337.4	-564.575	-503.54	-449.829	-407.715	-302.124	-239.868	-203.247	-151.978	-108.032	-65.918	-23.1934	11.5967	50.0488	104.37	161.743	267.334	458.984	710.449	943.604			336.4	-285.034	-267.334	-218.506	-180.664	-187.378	-154.419	-134.277	-119.629	-94.6045	-80.5664	-48.2178	-48.8281	-20.752	3.05176	32.3486	71.4111	142.822	253.296	358.887
337.6	-565.186	-499.268	-444.946	-388.794	-311.279	-249.634	-203.247	-145.874	-97.0459	-56.7627	-23.1934	11.5967	65.3076	92.1631	170.288	280.762	449.219	723.877	953.369			336.6	-289.917	-260.01	-208.74	-188.599	-186.768	-161.133	-124.512	-113.525	-90.332	-71.4111	-52.4902	-43.335	-19.5312	5.49316	18.9209	70.1904	133.667	260.01	372.314
337.8	-570.679	-488.281	-455.322	-395.508	-321.655	-246.582	-210.571	-141.602	-108.032	-65.3076	-23.8037	7.32422	60.4248	103.149	175.171	285.034	469.36	731.812	964.355			336.8	-299.683	-259.399	-220.947	-195.312	-173.95	-143.433	-123.901	-117.188	-101.929	-73.8525	-46.9971	-17.0898	-23.8037	6.71387	33.5693	68.3594	157.471	258.179	374.146
338	-551.758	-482.178	-457.764	-394.897	-309.448	-250.854	-208.13	-142.822	-106.201	-67.749	-22.583	15.2588	42.1143	107.422	177.002	289.917	477.295	734.863	1005.86			337	-296.631	-254.517	-224.609	-198.364	-178.833	-160.522	-133.057	-110.474	-99.4873	-79.3457	-39.0625	-37.8418	-10.9863	1.83105	32.959	80.5664	157.471	277.1	397.339
338.2	-565.186	-488.281	-459.595	-399.78	-326.538	-247.192	-200.195	-151.978	-104.37	-58.5938	-25.6348	12.8174	65.918	103.76	180.664	305.786	469.36	767.212	1007.08			337.2	-289.307	-258.179	-220.947	-178.833	-180.664	-148.926	-125.122	-113.525	-100.098	-67.749	-50.6592	-41.5039	-18.9209	3.05176	33.5693	84.2285	172.119	294.8	399.78
338.4	-551.758	-491.943	-437.622	-411.987	-312.5	-246.582	-206.299	-154.419	-105.591	-61.0352	-24.4141	13.4277	43.335	110.474	184.937	300.293	480.957	775.757	1010.74			337.4	-286.865	-272.217	-223.389	-191.04	-178.223	-150.146	-140.991	-128.174	-93.9941	-84.8389	-53.7109	-20.752	-4.88281	-4.88281	40.2832	95.2148	164.185	286.865	408.936
338.6	-541.992	-485.229	-449.829	-390.625	-313.11	-256.348	-205.078	-155.64	-108.643	-54.3213	-28.0762	8.54492	61.6455	87.2803	166.016	305.176	497.437	780.029	1051.03			337.6	-292.358	-255.737	-242.92	-173.95	-183.105	-155.64	-122.681	-127.563	-90.332	-57.9834	-45.166	-29.9072	-14.6484	2.44141	24.4141	104.37	173.95	293.579	410.767
338.8	-545.654	-489.502	-440.063	-392.456	-313.11	-245.361	-217.896	-149.536	-111.084	-59.8145	-26.8555	18.9209	57.9834	91.5527	172.119	311.89	523.682	780.029	1056.52			337.8	-281.372	-253.906	-216.064	-187.378	-181.274	-161.133	-136.719	-112.915	-94.6045	-81.1768	-59.2041	-50.0488	-27.4658	-0.610352	40.2832	81.7871	186.157	332.642	422.363
339	-563.354	-489.502	-452.881	-404.663	-305.176	-262.451	-208.74	-148.315	-92.1631	-57.9834	-27.4658	7.32422	58.5938	104.98	189.209	325.928	537.72	781.86	1066.28			338	-296.021	-258.789	-233.765	-186.768	-173.34	-156.25	-132.446	-122.07	-97.6562	-78.125	-37.8418	-30.5176	-12.207	-4.27246	41.5039	91.5527	191.65	312.5	422.363
339.2	-550.537	-486.45	-437.622	-391.235	-312.5	-261.23	-196.533	-144.043	-93.9941	-56.1523	-20.752	21.3623	51.8799	103.76	204.468	339.355	553.589	789.185	1085.82			338.2	-297.241	-253.906	-223.389	-191.04	-177.612	-156.86	-124.512	-123.291	-90.332	-73.2422	-45.166	-34.79	-7.93457	3.66211	50.0488	90.332	194.702	314.331	444.946
339.4	-561.523	-501.099	-436.401	-392.456	-312.5	-256.348	-214.844	-144.653	-106.812	-60.4248	-33.5693	15.8691	62.8662	120.239	196.533	342.407	544.434	804.443	1080.93			338.4	-302.124	-270.996	-221.558	-185.547	-180.664	-155.64	-128.784	-127.563	-100.098	-69.5801	-43.9453	-33.5693	-14.0381	-5.49316	32.959	98.877	200.195	327.759	444.946
339.6	-541.992	-479.736	-441.895	-391.235	-307.617	-256.348	-198.975	-148.315	-96.4355	-43.335	-23.1934	18.3105	53.7109	122.07	194.702	354.614	538.33	823.364	1098.63			338.6	-300.293	-267.944	-227.051	-185.547	-183.716	-150.757	-134.277	-126.953	-90.332	-78.125	-53.7109	-28.6865	-25.0244	11.5967	40.8936	96.4355	204.468	331.421	446.777
339.8	-545.654	-506.592	-439.453	-394.287	-310.669	-258.789	-212.402	-142.822	-104.37	-65.918	-26.8555	32.3486	54.3213	108.643	191.04	350.342	554.81	839.844	1113.89			338.8	-296.631	-244.141	-224.609	-183.716	-170.288	-145.874	-120.239	-114.746	-97.0459	-79.9561	-60.4248	-43.9453	-10.9863	4.27246	48.8281	97.6562	197.144	328.979	441.895
340	-546.875	-469.36	-447.388	-382.69	-310.059	-254.517	-209.961	-153.198	-98.877	-53.1006	-8.54492	18.3105	65.3076	114.746	202.637	347.29	568.237	833.74	1126.1			339	-296.631	-254.517	-214.233	-194.092	-186.768	-151.367	-128.174	-117.188	-96.4355	-74.4629	-47.6074	-53.7109	-28.0762	3.05176	57.373	101.318	197.754	334.473	455.933
340.2	-559.692	-491.943	-447.388	-382.69	-310.669	-250.244	-212.402	-150.146	-111.694	-63.4766	-26.2451	32.3486	59.2041	104.37	195.923	361.938	587.769	867.92	1143.8			339.2	-306.396	-255.737	-214.233	-192.871	-181.885	-155.029	-136.108	-118.408	-92.1631	-81.1768	-51.8799	-28.0762	-10.9863	15.8691	34.1797	104.37	213.013	338.135	467.529
340.4	-556.03	-500.488	-434.57	-397.339	-309.448	-240.479	-200.806	-158.691	-104.98	-59.8145	-15.8691	11.5967	65.918	115.356	215.454	363.77	591.431	868.53	1155.4			339.4	-282.593	-258.789	-213.623	-181.274	-184.326	-151.367	-129.395	-117.798	-91.5527	-74.4629	-59.2041	-48.8281	-9.76562	-0.610352	45.166	109.253	214.844	341.797	470.581
340.6	-567.017	-484.009	-458.374	-393.677	-306.396	-249.023	-198.364	-147.095	-90.332	-50.0488	-28.6865	30.5176	58.5938	119.019	229.492	386.353	590.82	871.582	1185.91			339.6	-278.931	-253.906	-223.389	-178.833	-177.002	-144.043	-133.057	-108.643	-97.0459	-76.2939	-52.4902	-39.0625	-31.1279	10.9863	45.166	112.915	231.323	350.952	474.243
340.8	-555.42	-491.943	-438.843	-396.118	-314.331	-252.075	-202.637	-143.433	-105.591	-60.4248	-20.1416	22.583	63.4766	123.901	227.051	371.704	605.469	903.32	1192.02			339.8	-275.879	-246.582	-208.13	-200.806	-183.105	-158.081	-131.836	-118.408	-79.9561	-75.0732	-51.8799	-32.3486	-15.8691	15.2588	51.8799	124.512	223.999	353.394	485.84
341	-566.406	-488.281	-449.829	-397.339	-317.993	-259.399	-213.623	-145.264	-108.643	-56.7627	-23.1934	15.2588	65.918	123.291	236.816	375.366	626.221	905.151	1204.22			340	-280.151	-250.244	-234.985	-183.105	-187.378	-149.536	-128.174	-123.291	-91.5527	-79.3457	-48.8281	-45.7764	-17.0898	6.71387	50.6592	118.408	224.609	366.211	491.333
341.2	-556.641	-491.333	-457.764	-396.118	-314.941	-249.023	-195.923	-143.433	-98.2666	-65.3076	-20.1416	30.5176	64.0869	125.122	239.258	388.794	631.714	911.255	1226.81			340.2	-287.476	-245.972	-225.83	-204.468	-189.209	-149.536	-133.667	-124.512	-98.2666	-73.8525	-42.1143	-40.8936	-15.2588	-7.32422	53.7109	111.084	234.985	369.873	493.164
341.4	-543.823	-487.671	-441.284	-388.794	-310.669	-260.01	-212.402	-147.095	-104.37	-56.1523	-18.9209	26.8555	66.5283	119.629	227.051	396.118	635.376	924.072	1214.6			340.4	-274.048	-256.348	-240.479	-184.326	-179.443	-146.484	-116.577	-122.07	-83.6182	-86.0596	-60.4248	-36.6211	-16.4795	14.0381	54.9316	120.85	255.127	366.821	511.475
341.6	-552.368	-496.826	-439.453	-389.404	-313.11	-246.582	-218.506	-142.822	-110.474	-57.373	-25.0244	7.32422	58.5938	129.395	220.337	399.17	658.569	932.617	1236.57			340.6	-274.048	-254.517	-214.233	-193.481	-172.729	-158.081	-137.329	-130.005	-93.9941	-78.7354	-48.8281	-42.7246	-31.7383	0	40.2832	118.408	235.596	391.235	518.799
341.8	-546.265	-512.085	-451.66	-401.611	-310.669	-257.568	-197.754	-150.757	-100.708	-68.3594	-16.4795	29.9072	59.2041	120.239	244.141	391.235	660.4	951.538	1254.88			340.8	-277.71	-251.465	-211.182	-191.65	-175.171	-145.874	-136.719	-121.46	-77.5146	-75.6836	-53.1006	-37.2314	-13.4277	-1.2207	48.2178	136.719	242.92	398.56	526.733
342	-549.927	-490.112	-446.777	-385.742	-315.552	-259.399	-201.416	-135.498	-100.098	-51.8799	-23.1934	36.6211	61.0352	130.005	252.075	397.949	667.725	947.266	1268.92			341	-266.724	-252.686	-222.168	-189.209	-177.612	-151.978	-128.784	-119.629	-89.7217	-82.3975	-64.6973	-31.1279	-27.4658	1.83105	61.0352	124.512	243.53	401.001	523.682
342.2	-541.992	-491.943	-442.505	-382.69	-305.176	-244.751	-215.454	-142.822	-108.032	-65.3076	-23.8037	20.752	67.749	122.07	234.375	411.987	668.945	968.018	1292.72			341.2	-280.151	-259.399	-213.013	-183.716	-186.768	-153.198	-119.629	-113.525	-89.7217	-58.5938	-47.6074	-28.6865	-8.54492	9.15527	66.5283	127.563	251.465	407.104	532.227
342.4	-541.382	-496.216	-442.505	-383.301	-319.214	-254.517	-199.585	-137.939	-101.929	-51.8799	-9.76562	18.9209	68.3594	127.563	241.699	425.415	686.646	981.445	1296.39			341.4	-277.1	-253.296	-222.778	-190.43	-187.988	-145.264	-117.798	-108.032	-97.6562	-69.5801	-57.373	-47.6074	-22.583	-9.76562	56.7627	134.888	253.906	422.363	541.992
342.6	-544.434	-490.723	-438.843	-387.573	-313.721	-263.672	-211.792	-134.277	-109.253	-66.5283	-21.9727	23.1934	70.8008	132.446	256.958	424.805	674.438	983.276	1306.76			341.6	-275.879	-256.958	-228.271	-177.612	-161.743	-155.64	-128.174	-126.343	-98.877	-71.4111	-56.7627	-40.2832	-23.8037	12.207	54.9316	132.446	261.841	409.546	531.616
342.8	-548.706	-496.826	-421.753	-388.184	-316.772	-258.179	-200.806	-144.043	-105.591	-53.1006	-45.166	26.8555	73.2422	126.953	257.568	443.726	694.58	1004.64	1314.09			341.8	-313.11	-258.789	-216.064	-191.65	-172.119	-159.912	-128.174	-129.395	-98.877	-83.0078	-44.5557	-32.3486	-15.2588	13.4277	64.0869	136.108	267.334	415.649	556.641
343	-556.03	-485.84	-432.739	-396.729	-320.435	-251.465	-206.299	-145.264	-108.032	-61.6455	-25.0244	26.2451	78.125	142.822	252.686	436.401	692.139	1005.86	1331.18			342	-297.241	-253.296	-227.661	-179.443	-178.833	-153.198	-126.343	-112.305	-95.2148	-69.5801	-51.8799	-37.8418	-14.0381	10.9863	51.8799	133.667	256.348	438.232	549.316
343.2	-545.044	-492.554	-446.777	-391.235	-314.941	-255.127	-202.637	-140.991	-107.422	-56.7627	-26.2451	25.0244	73.8525	141.602	263.062	442.505	694.58	1007.69	1337.89			342.2	-289.307	-267.944	-223.999	-186.157	-180.054	-153.809	-119.629	-112.915	-97.6562	-74.4629	-50.0488	-53.1006	-18.9209	15.2588	60.4248	155.64	278.32	414.429	562.134
343.4	-546.265	-490.112	-449.829	-385.742	-323.486	-245.972	-211.792	-150.146	-89.7217	-65.3076	-23.1934	20.1416	61.0352	145.264	268.555	441.895	724.487	1037.6	1342.77			342.4	-270.386	-250.244	-208.13	-187.378	-181.274	-156.25	-126.343	-119.019	-82.3975	-90.332	-57.9834	-19.5312	-13.4277	8.54492	64.0869	153.198	267.334	434.57	563.354
343.6	-549.927	-488.281	-445.557	-376.587	-314.331	-253.906	-212.402	-145.874	-117.188	-65.3076	-21.9727	31.1279	73.2422	139.771	256.958	451.05	712.891	1046.75	1340.33			342.6	-269.165	-250.244	-217.896	-189.819	-171.509	-149.536	-118.408	-120.85	-106.201	-55.542	-47.6074	-37.8418	-28.0762	9.76562	67.749	150.757	266.113	429.077	587.158
343.8	-574.951	-496.826	-434.57	-395.508	-307.007	-254.517	-201.416	-147.095	-94.6045	-62.8662	-22.583	24.4141	69.5801	138.55	258.789	458.374	740.967	1033.33	1358.64			342.8	-300.903	-263.672	-219.727	-181.885	-181.885	-150.146	-119.629	-121.46	-101.929	-82.3975	-53.7109	-42.1143	-21.9727	14.0381	61.6455	166.626	279.541	441.895	585.938
344	-557.251	-480.347	-447.388	-395.508	-306.396	-252.075	-207.52	-146.484	-101.318	-60.4248	-26.2451	26.8555	54.3213	148.926	276.489	463.257	726.318	1051.64	1387.33			343	-292.358	-242.92	-216.064	-184.937	-177.002	-152.588	-125.732	-130.005	-97.6562	-78.7354	-50.6592	-26.8555	-22.583	0.610352	62.2559	161.743	285.645	436.401	581.665
344.2	-532.227	-491.333	-447.388	-391.846	-314.941	-260.01	-211.182	-150.757	-95.2148	-57.9834	-20.752	36.6211	72.0215	135.498	273.438	485.84	750.122	1055.91	1375.73			343.2	-302.124	-238.037	-219.727	-186.768	-164.795	-158.081	-115.967	-114.136	-95.2148	-79.3457	-46.9971	-27.4658	-14.0381	2.44141	68.9697	162.964	286.865	451.05	588.989
344.4	-541.992	-494.995	-444.946	-389.404	-311.89	-249.634	-205.078	-142.822	-106.812	-67.749	-31.1279	19.5312	65.918	151.367	294.189	474.243	759.277	1077.27	1384.28			343.4	-286.865	-264.282	-216.675	-181.885	-194.092	-156.25	-126.343	-122.07	-103.149	-90.9424	-59.8145	-50.6592	-24.4141	20.1416	59.2041	174.561	295.41	444.336	591.431
344.6	-552.979	-484.009	-446.777	-382.69	-310.059	-242.31	-200.806	-155.64	-91.5527	-56.7627	-20.752	31.1279	68.9697	151.978	285.645	485.84	765.381	1094.36	1365.97			343.6	-294.189	-246.582	-218.506	-195.312	-177.002	-156.25	-132.446	-124.512	-87.8906	-68.9697	-59.2041	-33.5693	-13.4277	9.76562	46.3867	170.288	296.631	445.557	606.079
344.8	-561.523	-492.554	-438.232	-395.508	-324.097	-257.568	-206.299	-144.043	-111.694	-60.4248	-23.8037	41.5039	79.3457	151.978	297.852	488.281	767.822	1083.98	1395.26			343.8	-282.593	-257.568	-212.402	-192.871	-180.664	-148.315	-126.953	-112.305	-94.6045	-78.125	-46.9971	-35.4004	-9.15527	6.10352	65.3076	178.833	297.241	456.543	598.755
345	-543.213	-495.605	-441.284	-390.015	-325.317	-235.596	-208.13	-151.367	-110.474	-62.8662	-11.5967	26.8555	75.0732	157.471	295.41	509.644	769.653	1113.89	1409.91			344	-280.151	-246.582	-200.195	-187.988	-173.34	-152.588	-126.953	-120.85	-104.37	-67.1387	-51.2695	-39.0625	-17.0898	12.207	79.9561	153.198	300.903	456.543	619.507
345.2	-554.81	-478.516	-444.336	-402.832	-307.007	-256.348	-218.506	-161.133	-96.4355	-60.4248	-17.0898	21.3623	87.2803	146.484	302.734	507.202	784.302	1115.72	1410.52			344.2	-286.865	-255.737	-222.778	-191.65	-181.885	-151.367	-129.395	-117.798	-89.1113	-81.7871	-51.8799	-26.8555	-17.7002	13.4277	56.7627	176.392	307.007	462.646	621.948
345.4	-552.368	-491.943	-442.505	-379.028	-319.824	-250.244	-208.74	-154.419	-101.929	-54.3213	-18.3105	23.1934	78.7354	166.626	305.176	510.864	802.002	1144.41	1412.96			344.4	-275.879	-256.348	-231.323	-191.65	-169.067	-160.522	-121.46	-122.07	-97.6562	-64.0869	-29.9072	-32.959	-18.9209	4.88281	67.749	164.185	300.293	464.478	617.676
345.6	-541.992	-493.164	-455.933	-391.846	-316.162	-244.751	-206.299	-151.978	-104.98	-66.5283	-22.583	19.5312	87.8906	146.484	315.552	527.344	816.65	1148.07	1427			344.6	-278.931	-256.958	-218.506	-180.664	-176.392	-148.926	-120.85	-111.694	-97.0459	-84.2285	-54.9316	-38.4521	-8.54492	11.5967	78.125	167.236	310.059	485.229	622.559
345.8	-553.589	-492.554	-432.129	-375.366	-317.993	-252.686	-217.896	-151.367	-98.877	-60.4248	-20.1416	31.1279	70.8008	169.067	305.176	531.616	813.599	1149.29	1452.03			344.8	-286.255	-257.568	-222.168	-187.378	-190.43	-151.367	-137.329	-118.408	-103.76	-72.6318	-51.8799	-34.1797	-5.49316	7.32422	76.9043	173.95	309.448	465.698	631.714
346	-561.523	-481.567	-441.284	-372.314	-311.89	-258.179	-194.702	-147.095	-111.084	-59.8145	-14.0381	28.0762	81.1768	164.185	322.876	530.396	825.806	1164.55	1467.29			345	-289.917	-251.465	-226.44	-184.937	-175.781	-150.757	-128.784	-107.422	-98.877	-74.4629	-44.5557	-46.3867	-9.76562	0.610352	78.7354	183.716	313.11	476.074	640.869
346.2	-557.861	-486.45	-446.167	-385.742	-318.604	-261.23	-212.402	-143.433	-96.4355	-54.3213	-21.3623	20.752	75.0732	156.86	316.162	537.109	823.975	1171.26	1468.51			345.2	-293.579	-252.075	-230.103	-192.261	-181.274	-162.354	-123.291	-130.615	-93.9941	-78.125	-52.4902	-28.0762	-17.0898	22.583	82.3975	178.223	321.655	494.385	643.921
346.4	-548.096	-485.84	-435.181	-385.742	-311.279	-253.906	-214.844	-165.405	-104.37	-59.8145	-18.3105	24.4141	78.125	165.405	310.669	552.979	817.261	1174.93	1481.93			345.4	-292.358	-261.841	-222.778	-195.312	-172.729	-157.471	-128.174	-107.422	-97.0459	-76.2939	-37.2314	-27.4658	-14.0381	9.76562	70.1904	184.937	317.383	490.112	648.804
346.6	-535.889	-492.554	-446.167	-388.184	-325.928	-259.399	-209.351	-148.315	-104.98	-67.749	-11.5967	32.3486	83.0078	165.405	327.759	546.265	825.195	1185.91	1488.04			345.6	-281.372	-249.634	-217.285	-174.561	-170.898	-155.64	-130.615	-118.408	-104.37	-73.8525	-46.9971	-42.7246	-21.9727	6.71387	73.8525	181.885	325.928	490.723	661.011
346.8	-549.927	-495.605	-444.946	-392.456	-308.838	-255.737	-207.52	-144.043	-101.318	-63.4766	-24.4141	34.1797	79.3457	168.457	333.252	554.199	844.727	1193.24	1509.4			345.8	-270.996	-252.075	-212.402	-187.988	-178.223	-155.64	-122.07	-118.408	-96.4355	-67.1387	-46.9971	-37.2314	-7.32422	17.0898	78.125	165.405	316.772	503.54	653.076
347	-563.965	-479.736	-438.843	-387.573	-311.89	-247.803	-218.506	-146.484	-111.694	-61.6455	-24.4141	26.8555	73.8525	177.612	325.928	546.265	847.168	1193.85	1539.92			346	-277.1	-254.517	-219.727	-194.702	-180.664	-156.25	-136.719	-117.188	-95.2148	-68.3594	-55.542	-32.959	-14.6484	13.4277	84.2285	192.871	335.083	503.54	644.531
347.2	-537.72	-493.774	-445.557	-386.353	-312.5	-250.854	-202.637	-156.25	-103.76	-67.1387	-9.15527	25.0244	72.6318	172.729	341.797	554.199	857.544	1223.14	1539.92			346.2	-272.827	-260.01	-225.83	-193.481	-181.885	-150.757	-120.239	-117.188	-105.591	-84.2285	-56.1523	-54.3213	-19.5312	9.15527	76.2939	192.871	320.435	521.24	661.621
347.4	-538.33	-496.826	-446.777	-393.066	-308.228	-255.737	-204.468	-142.822	-92.1631	-68.3594	-16.4795	36.6211	75.6836	174.561	352.173	566.406	866.699	1218.87	1555.79			346.4	-280.151	-264.282	-219.116	-179.443	-186.768	-153.809	-138.55	-117.188	-104.98	-72.6318	-62.2559	-36.0107	-7.32422	14.0381	82.3975	205.688	348.511	509.644	670.166
347.6	-543.213	-466.919	-431.519	-394.287	-311.89	-250.244	-200.806	-151.978	-96.4355	-63.4766	-14.6484	25.0244	80.5664	177.612	334.473	557.251	863.647	1229.86	1527.1			346.6	-279.541	-255.737	-220.947	-191.04	-180.054	-164.185	-122.681	-117.798	-97.6562	-80.5664	-43.9453	-20.752	-25.0244	17.7002	89.1113	188.599	335.083	518.799	671.997
347.8	-554.81	-484.009	-443.726	-396.118	-309.448	-257.568	-196.533	-153.809	-106.201	-55.542	-25.0244	36.0107	81.1768	189.819	344.238	567.627	876.465	1242.68	1536.87			346.8	-286.865	-250.244	-209.961	-183.716	-172.119	-153.198	-127.563	-118.408	-111.084	-75.0732	-37.2314	-36.0107	-10.376	6.10352	83.6182	192.261	348.511	524.292	666.504
348	-542.603	-493.774	-434.57	-390.625	-313.721	-254.517	-188.599	-141.602	-112.915	-62.8662	-27.4658	30.5176	84.2285	188.599	349.121	579.224	875.854	1251.22	1563.11			347	-281.982	-261.23	-223.389	-190.43	-186.157	-155.64	-126.343	-117.188	-93.3838	-68.3594	-62.2559	-58.5938	-9.76562	18.9209	70.8008	205.688	360.718	534.668	682.373
348.2	-536.499	-479.126	-446.167	-399.78	-325.317	-249.023	-203.247	-145.874	-99.4873	-61.6455	-21.9727	39.6729	66.5283	175.171	356.445	588.989	878.296	1235.96	1561.28			347.2	-283.813	-253.296	-213.623	-186.157	-175.781	-167.236	-130.005	-128.784	-89.7217	-86.0596	-47.6074	-29.9072	-17.7002	8.54492	81.7871	192.871	359.497	531.616	688.477
348.4	-556.641	-502.93	-444.336	-398.56	-311.279	-253.296	-197.754	-151.367	-100.708	-46.3867	-27.4658	36.0107	104.98	184.326	352.783	587.158	892.944	1262.82	1549.07			347.4	-279.541	-259.399	-214.233	-201.416	-162.964	-158.691	-118.408	-112.305	-84.2285	-76.9043	-37.2314	-38.4521	-10.9863	20.752	90.332	222.168	360.107	524.292	695.801
348.6	-549.927	-474.854	-426.636	-384.521	-315.552	-245.361	-195.923	-144.653	-94.6045	-49.4385	-21.3623	30.5176	84.8389	192.261	352.783	587.769	894.775	1260.38	1584.47			347.6	-277.1	-258.179	-212.402	-190.43	-184.937	-160.522	-137.939	-114.746	-87.8906	-78.125	-66.5283	-41.5039	-11.5967	12.207	96.4355	205.688	369.873	543.213	684.204
348.8	-553.589	-479.126	-437.622	-399.78	-311.89	-245.972	-203.247	-140.381	-103.76	-76.2939	-13.4277	32.959	81.1768	189.819	366.821	611.572	914.917	1255.49	1591.8			347.8	-275.269	-249.634	-209.351	-187.988	-172.729	-164.185	-117.188	-126.343	-93.3838	-79.9561	-67.1387	-45.166	-18.9209	9.76562	100.098	215.454	357.056	550.537	686.646
349	-535.889	-488.892	-436.401	-402.222	-300.293	-246.582	-198.975	-144.043	-104.98	-61.6455	-15.2588	39.0625	97.6562	193.481	361.938	603.027	911.255	1266.48	1596.07			348	-278.32	-239.868	-211.182	-184.937	-185.547	-159.912	-128.784	-118.408	-97.6562	-79.9561	-50.6592	-37.2314	-15.2588	25.6348	109.253	213.013	362.549	554.81	713.501
349.2	-543.823	-499.878	-426.025	-394.287	-323.486	-245.361	-205.688	-146.484	-95.8252	-67.1387	-22.583	36.6211	89.1113	187.378	377.808	610.352	930.176	1264.04	1600.95			348.2	-270.386	-245.361	-213.013	-198.975	-168.457	-155.029	-128.784	-119.019	-97.6562	-77.5146	-64.6973	-36.0107	-14.0381	25.0244	99.4873	234.985	379.028	555.42	693.97
349.4	-544.434	-490.723	-441.895	-390.625	-316.772	-254.517	-204.468	-153.809	-100.098	-52.4902	-12.207	35.4004	93.3838	190.43	369.873	613.403	930.176	1264.04	1610.11			348.4	-258.179	-249.023	-214.844	-192.871	-181.274	-153.198	-133.667	-111.084	-108.643	-79.9561	-54.9316	-45.166	-17.0898	9.76562	89.1113	205.078	375.366	563.354	698.242
349.6	-512.695	-497.437	-443.726	-397.339	-317.383	-247.192	-199.585	-140.381	-111.694	-62.8662	-21.9727	40.2832	97.0459	195.923	358.887	617.065	944.214	1279.91	1616.82			348.6	-276.489	-245.361	-218.506	-186.768	-177.002	-158.691	-127.563	-123.291	-85.4492	-77.5146	-48.2178	-31.1279	-23.8037	18.3105	90.332	232.544	379.639	550.537	704.956
349.8	-540.771	-503.54	-442.505	-384.521	-311.279	-249.634	-203.247	-145.264	-101.929	-64.0869	-21.3623	22.583	84.8389	189.819	360.107	626.831	952.148	1283.57	1633.3			348.8	-286.255	-235.596	-211.792	-185.547	-166.016	-161.133	-128.784	-117.798	-89.7217	-74.4629	-52.4902	-44.5557	-23.8037	23.1934	104.98	226.44	381.47	542.603	703.125
350	-543.213	-477.905	-436.401	-378.418	-309.448	-256.958	-208.13	-142.212	-97.6562	-59.2041	-18.3105	39.6729	85.4492	187.378	363.77	636.597	942.993	1285.4	1622.31			349	-273.438	-233.154	-222.168	-185.547	-184.937	-159.912	-128.784	-117.188	-111.084	-79.3457	-56.1523	-27.4658	-8.54492	13.4277	100.098	213.013	377.197	548.096	712.891
350.2	-531.616	-495.605	-421.753	-388.794	-311.89	-255.127	-204.468	-145.874	-103.149	-64.6973	-17.7002	27.4658	94.6045	193.481	379.028	645.142	952.759	1289.06	1635.13			349.2	-278.32	-249.634	-215.454	-194.092	-181.274	-157.471	-125.732	-108.032	-99.4873	-84.8389	-45.166	-30.5176	-19.5312	35.4004	100.098	225.22	388.794	559.692	714.722
350.4	-532.227	-494.385	-437.622	-377.808	-323.486	-260.01	-205.688	-136.719	-103.76	-50.0488	-18.9209	36.6211	96.4355	198.364	379.028	640.869	958.862	1282.35	1640.01			349.4	-286.865	-234.375	-220.337	-186.157	-172.729	-155.64	-128.784	-123.291	-99.4873	-69.5801	-52.4902	-43.335	-13.4277	18.3105	111.694	247.803	380.859	562.744	720.825
350.6	-521.851	-478.516	-447.998	-382.08	-327.148	-258.789	-216.675	-155.029	-123.291	-65.3076	-15.2588	32.959	92.1631	189.819	360.718	635.376	944.824	1307.98	1620.48			349.6	-272.827	-242.31	-196.533	-187.378	-172.119	-155.029	-119.019	-134.888	-95.2148	-79.3457	-59.8145	-42.7246	-26.2451	28.0762	102.539	225.83	395.508	559.082	711.06
350.8	-528.564	-482.788	-431.519	-410.767	-318.604	-262.451	-202.637	-145.874	-109.863	-61.0352	-12.8174	37.8418	85.4492	190.43	377.197	651.245	943.604	1316.53	1643.68			349.8	-277.71	-231.934	-214.844	-199.585	-177.002	-158.081	-127.563	-113.525	-99.4873	-68.9697	-41.5039	-48.8281	-9.15527	26.8555	100.098	225.83	389.404	567.017	720.825
351	-521.24	-486.45	-445.557	-394.897	-316.772	-247.803	-205.078	-148.926	-100.098	-58.5938	-10.9863	36.6211	100.098	199.585	385.742	647.583	967.407	1333.62	1667.48			350	-270.386	-257.568	-208.74	-193.481	-172.729	-169.678	-131.836	-108.643	-90.9424	-76.9043	-55.542	-31.1279	-21.9727	25.6348	109.253	252.075	399.78	574.951	739.746
351.2	-534.058	-469.36	-445.557	-398.56	-306.396	-249.634	-204.468	-138.55	-101.929	-61.0352	-32.959	28.6865	102.539	208.74	387.573	652.466	963.135	1331.18	1649.17			350.2	-261.23	-241.699	-214.844	-183.716	-170.288	-165.405	-129.395	-121.46	-97.6562	-78.7354	-54.9316	-38.4521	-20.752	14.6484	113.525	238.647	408.325	567.627	742.798
351.4	-534.058	-488.281	-433.35	-405.273	-325.317	-244.141	-213.623	-143.433	-114.136	-53.1006	-1.2207	39.0625	92.7734	193.481	394.287	649.414	969.238	1328.12	1679.69			350.4	-290.527	-250.244	-207.52	-191.04	-169.067	-154.419	-125.122	-120.85	-112.305	-82.3975	-62.2559	-30.5176	-12.207	32.3486	108.643	240.479	393.066	579.224	750.732
351.6	-523.071	-473.633	-451.05	-385.742	-310.669	-242.92	-208.13	-147.095	-109.253	-53.1006	-16.4795	33.5693	90.332	187.988	417.48	664.062	968.018	1318.36	1652.83			350.6	-278.32	-252.075	-215.454	-186.157	-170.898	-149.536	-118.408	-114.746	-104.98	-83.0078	-37.8418	-38.4521	-5.49316	25.0244	105.591	249.634	391.846	581.665	733.643
351.8	-527.954	-479.736	-431.519	-397.339	-313.11	-250.854	-193.481	-145.874	-95.2148	-56.7627	-14.0381	36.0107	97.0459	211.792	396.118	669.556	983.887	1342.77	1671.75			350.8	-256.348	-234.375	-202.637	-193.481	-173.95	-156.25	-128.784	-123.291	-101.929	-74.4629	-65.3076	-23.8037	-13.4277	21.9727	120.85	243.53	419.312	574.341	742.798
352	-516.968	-465.088	-433.35	-385.132	-313.721	-242.92	-208.74	-144.653	-107.422	-58.5938	-28.0762	37.2314	95.8252	207.52	400.391	671.997	993.652	1348.88	1692.5			351	-269.775	-254.517	-222.778	-201.416	-174.561	-153.809	-128.784	-113.525	-93.9941	-81.1768	-44.5557	-28.6865	-13.4277	25.0244	110.474	252.686	405.884	587.769	748.291
352.2	-520.63	-486.45	-438.843	-394.287	-316.162	-256.958	-203.247	-151.978	-103.149	-45.166	-12.207	33.5693	95.2148	220.947	420.532	657.959	989.99	1345.21	1677.86			351.2	-278.32	-241.699	-216.675	-192.261	-180.664	-150.757	-136.719	-108.643	-98.2666	-84.8389	-54.9316	-44.5557	-11.5967	25.0244	105.591	259.399	407.715	587.769	749.512
352.4	-532.837	-485.84	-438.843	-390.015	-305.786	-261.23	-205.078	-146.484	-111.084	-56.7627	-30.5176	37.2314	109.863	219.727	407.104	685.425	988.159	1353.76	1698			351.4	-263.672	-247.192	-222.168	-190.43	-175.171	-154.419	-134.888	-122.681	-98.2666	-78.125	-43.335	-28.0762	-13.4277	25.6348	110.474	266.113	416.26	591.431	755.005
352.6	-517.578	-490.723	-425.415	-385.132	-325.317	-248.413	-195.312	-148.315	-112.915	-52.4902	-25.6348	37.2314	103.76	216.675	410.156	673.828	1008.91	1326.29	1704.1			351.6	-285.034	-242.31	-200.806	-186.768	-173.34	-151.978	-128.174	-115.356	-97.0459	-79.9561	-53.7109	-36.0107	-7.32422	44.5557	120.239	269.775	424.805	606.079	744.629
352.8	-526.733	-496.826	-439.453	-397.339	-317.993	-249.023	-223.389	-151.978	-111.084	-57.373	-23.8037	43.9453	101.929	222.778	427.856	686.035	1025.39	1367.8	1716.31			351.8	-278.931	-253.906	-214.233	-186.157	-172.729	-143.433	-139.16	-124.512	-91.5527	-86.0596	-49.4385	-32.3486	-10.376	32.3486	117.798	262.451	431.519	592.041	761.108
353	-523.682	-509.033	-447.388	-410.767	-305.176	-242.92	-209.351	-143.433	-111.694	-58.5938	-9.76562	46.9971	104.37	224.609	416.26	679.932	1003.42	1359.86	1706.54			352	-281.372	-239.868	-208.74	-187.378	-175.781	-157.471	-120.239	-122.681	-104.37	-78.125	-49.4385	-45.166	-8.54492	26.8555	124.512	272.827	426.025	598.145	770.264
353.2	-549.316	-491.943	-444.336	-394.897	-314.941	-250.244	-211.792	-155.64	-106.201	-56.7627	-15.2588	31.7383	101.318	217.285	415.649	689.087	1006.47	1366.58	1741.33			352.2	-272.217	-252.075	-217.285	-186.768	-176.392	-157.471	-131.836	-108.032	-100.098	-68.9697	-48.8281	-15.2588	-9.15527	55.542	122.681	278.931	427.856	596.313	758.667
353.4	-519.409	-485.84	-444.946	-396.118	-328.979	-264.282	-208.13	-152.588	-111.694	-62.2559	-17.7002	25.0244	97.6562	228.271	413.208	686.646	1007.69	1389.16	1705.93			352.4	-287.476	-245.361	-218.506	-203.247	-178.223	-153.809	-138.55	-117.798	-99.4873	-86.0596	-33.5693	-38.4521	-6.71387	36.0107	126.343	267.944	422.363	609.131	770.264
353.6	-528.564	-494.385	-449.829	-390.015	-313.11	-252.075	-202.637	-151.367	-104.98	-52.4902	-7.32422	29.9072	113.525	223.389	428.467	694.58	1022.34	1368.41	1731.57			352.6	-270.386	-261.23	-214.233	-189.209	-170.898	-158.691	-144.043	-120.85	-104.98	-83.0078	-51.8799	-47.6074	-14.0381	32.3486	122.681	273.438	424.805	615.234	775.146
353.8	-530.396	-494.995	-448.608	-386.353	-316.772	-251.465	-211.792	-150.757	-109.253	-53.7109	-28.6865	32.959	105.591	224.609	422.363	696.411	1040.04	1402.59	1745.61			352.8	-267.944	-234.985	-213.013	-189.819	-170.288	-150.757	-131.226	-126.343	-99.4873	-72.6318	-57.373	-36.6211	-12.8174	25.6348	130.005	286.255	422.974	603.027	786.743
354	-522.461	-483.398	-447.998	-381.47	-320.435	-253.296	-210.571	-148.315	-111.694	-53.1006	-15.2588	43.335	113.525	228.271	432.129	698.242	1043.09	1405.64	1741.94			353	-270.386	-249.023	-215.454	-183.716	-170.288	-150.757	-147.095	-117.188	-106.812	-78.125	-51.8799	-27.4658	-4.88281	25.6348	123.901	283.203	438.232	615.234	784.912
354.2	-523.071	-483.398	-433.35	-393.677	-325.928	-244.751	-205.688	-148.926	-103.76	-60.4248	-21.9727	36.6211	104.98	237.427	438.232	686.035	1043.09	1405.64	1750.49			353.2	-264.282	-242.31	-208.74	-181.885	-189.819	-152.588	-136.719	-119.629	-93.3838	-65.918	-60.4248	-50.6592	-2.44141	40.8936	134.277	271.606	434.57	623.169	781.25
354.4	-546.265	-480.957	-435.181	-402.222	-330.2	-257.568	-203.247	-143.433	-105.591	-46.9971	-12.8174	26.8555	105.591	238.037	439.453	715.942	1065.67	1395.87	1757.81			353.4	-269.775	-254.517	-217.896	-192.871	-177.612	-160.522	-123.901	-115.967	-100.098	-82.3975	-48.2178	-25.6348	-4.27246	39.0625	131.836	276.489	428.467	622.559	791.016
354.6	-524.902	-491.333	-433.35	-377.197	-324.097	-255.127	-212.402	-150.146	-117.798	-54.9316	-13.4277	38.4521	107.422	242.92	446.777	708.618	1049.19	1436.77	1768.8			353.6	-275.269	-239.868	-222.168	-187.988	-173.34	-150.757	-122.07	-114.136	-107.422	-86.6699	-49.4385	-21.3623	-9.15527	26.8555	131.836	281.982	448.608	617.676	789.185
354.8	-530.396	-491.333	-428.467	-397.949	-317.993	-247.192	-217.285	-150.757	-103.76	-53.1006	-10.376	39.0625	108.643	242.92	459.595	715.942	1045.53	1418.46	1779.79			353.8	-269.165	-239.258	-219.116	-192.261	-173.34	-150.757	-122.681	-116.577	-86.6699	-76.9043	-44.5557	-42.7246	-11.5967	45.7764	128.784	295.41	441.895	638.428	784.912
355	-540.771	-493.164	-433.35	-386.963	-321.655	-245.361	-197.754	-153.198	-109.253	-58.5938	-10.376	27.4658	107.422	238.037	452.271	720.215	1052.86	1443.48	1779.79			354	-261.841	-245.361	-217.285	-190.43	-184.937	-151.367	-128.784	-116.577	-111.694	-73.8525	-48.8281	-41.5039	-1.2207	43.335	145.874	287.476	451.66	634.766	784.302
355.2	-519.409	-484.009	-453.491	-404.663	-307.007	-250.854	-205.078	-145.264	-106.812	-64.0869	-16.4795	33.5693	115.356	229.492	450.439	725.708	1066.89	1434.33	1766.97			354.2	-263.672	-255.737	-219.727	-188.599	-181.885	-160.522	-122.07	-118.408	-95.2148	-69.5801	-50.6592	-45.166	-11.5967	26.8555	130.615	283.813	444.946	626.221	790.405
355.4	-523.682	-492.554	-432.129	-387.573	-329.59	-252.075	-216.064	-149.536	-106.201	-51.8799	-20.752	32.3486	113.525	239.258	462.646	734.863	1074.22	1421.51	1782.84			354.4	-269.165	-249.023	-220.947	-195.312	-178.833	-172.119	-130.615	-115.967	-114.746	-72.0215	-53.1006	-39.0625	-8.54492	51.8799	133.057	295.41	451.05	638.428	806.274
355.6	-534.058	-491.943	-439.453	-399.78	-321.655	-257.568	-211.792	-142.822	-97.0459	-57.373	-8.54492	26.2451	122.07	241.699	450.439	729.37	1071.17	1403.2	1773.68			354.6	-282.593	-247.192	-216.064	-195.923	-192.261	-156.25	-133.667	-125.732	-100.708	-83.0078	-67.1387	-32.959	-12.207	47.6074	136.108	300.293	449.219	634.155	802.002
355.8	-536.499	-497.437	-438.232	-382.08	-307.617	-250.244	-212.402	-154.419	-107.422	-58.5938	-17.7002	48.2178	109.253	241.089	451.66	735.474	1059.57	1429.44	1781.01			354.8	-267.334	-245.361	-216.675	-190.43	-170.288	-149.536	-132.446	-118.408	-90.332	-87.2803	-56.7627	-42.1143	-8.54492	46.3867	143.433	288.696	441.895	646.362	803.223
356	-527.954	-480.347	-443.726	-385.742	-321.045	-258.789	-198.364	-153.809	-112.305	-52.4902	-9.76562	36.0107	124.512	238.647	463.257	740.967	1069.34	1419.07	1816.41			355	-274.658	-235.596	-219.116	-187.988	-177.002	-154.419	-123.901	-121.46	-101.929	-76.9043	-45.166	-37.8418	-14.0381	25.6348	150.146	303.955	457.764	654.907	817.871
356.2	-511.475	-483.398	-455.322	-391.235	-303.345	-251.465	-213.623	-162.354	-103.76	-57.9834	-13.4277	38.4521	121.46	242.92	458.374	756.226	1079.1	1444.09	1802.37			355.2	-269.165	-244.751	-219.727	-186.157	-185.547	-149.536	-125.732	-120.85	-81.7871	-81.1768	-55.542	-37.8418	-2.44141	36.6211	147.095	302.734	454.712	646.362	806.274
356.4	-512.695	-486.45	-437.012	-385.742	-328.369	-245.972	-193.481	-153.809	-106.812	-65.3076	-18.3105	37.8418	110.474	244.751	457.153	757.446	1096.8	1432.5	1793.21			355.4	-280.762	-247.803	-220.947	-192.261	-166.626	-156.25	-119.629	-111.084	-109.863	-76.2939	-57.373	-49.4385	-20.752	42.1143	150.146	300.293	467.529	632.935	817.261
356.6	-532.227	-478.516	-440.063	-393.066	-329.59	-257.568	-211.182	-153.809	-103.76	-56.1523	-22.583	36.6211	109.863	228.271	468.14	742.188	1107.18	1426.39	1795.65			355.6	-266.113	-240.479	-216.064	-192.261	-187.378	-143.433	-124.512	-106.812	-102.539	-81.7871	-50.6592	-41.5039	-6.10352	48.8281	155.64	291.138	457.153	646.973	807.495
356.8	-522.461	-469.971	-447.998	-408.325	-320.435	-241.089	-198.364	-158.691	-114.136	-65.3076	-14.0381	42.7246	120.85	243.53	471.802	750.122	1107.18	1450.81	1827.39			355.8	-271.606	-242.92	-204.468	-187.378	-186.157	-156.25	-133.057	-128.784	-93.3838	-80.5664	-57.373	-22.583	-6.71387	34.79	151.978	305.786	456.543	643.311	836.792
357	-534.058	-478.516	-439.453	-398.56	-321.045	-259.399	-207.52	-161.743	-106.201	-59.2041	-17.7002	46.3867	110.474	248.413	451.05	759.888	1098.02	1461.79	1808.47			356	-267.334	-240.479	-220.947	-192.261	-197.144	-150.757	-131.226	-103.76	-104.98	-82.3975	-45.166	-36.0107	0	42.1143	148.315	305.786	466.919	646.973	816.65
357.2	-535.278	-491.333	-438.232	-399.17	-326.538	-245.361	-217.896	-173.34	-104.98	-59.2041	-10.9863	41.5039	130.005	239.868	480.347	754.395	1095.58	1452.03	1817.63			356.2	-274.048	-247.192	-213.013	-198.364	-173.34	-147.095	-132.446	-127.563	-99.4873	-79.3457	-81.7871	-32.959	-6.10352	36.6211	154.419	298.462	460.205	651.855	825.195
357.4	-518.799	-485.84	-438.232	-395.508	-316.162	-252.075	-213.013	-159.302	-106.201	-49.4385	-10.376	35.4004	118.408	253.296	478.516	767.822	1098.02	1474.61	1796.88			356.4	-266.113	-250.244	-219.727	-184.937	-186.768	-137.939	-135.498	-112.305	-95.2148	-67.749	-49.4385	-34.79	-11.5967	48.2178	151.367	312.5	479.126	651.855	833.13
357.6	-526.123	-466.309	-420.532	-389.404	-328.979	-238.647	-187.378	-164.185	-112.915	-49.4385	-15.8691	39.6729	115.967	241.089	480.347	774.536	1091.31	1459.35	1809.69			356.6	-266.724	-252.686	-215.454	-186.157	-176.392	-143.433	-121.46	-120.85	-97.6562	-75.6836	-50.6592	-31.1279	-15.2588	42.7246	167.236	300.903	465.698	654.907	833.13
357.8	-543.213	-476.685	-440.063	-403.442	-313.11	-255.127	-205.688	-153.198	-100.708	-51.8799	-13.4277	38.4521	115.356	263.062	483.398	790.405	1094.97	1457.52	1800.54			356.8	-272.217	-259.399	-217.285	-183.716	-190.43	-157.471	-129.395	-126.343	-103.149	-76.9043	-45.7764	-44.5557	-13.4277	38.4521	162.354	314.941	468.14	656.128	825.195
358	-517.578	-477.905	-435.181	-409.546	-322.876	-262.451	-208.13	-155.64	-101.318	-59.2041	-10.376	42.1143	128.174	247.192	479.736	776.367	1100.46	1473.39	1782.84			357	-281.372	-244.751	-205.078	-192.871	-167.847	-153.809	-132.446	-122.07	-93.9941	-72.6318	-46.9971	-29.9072	5.49316	40.8936	155.029	302.734	457.764	670.166	854.492
358.2	-509.644	-488.281	-447.998	-383.301	-310.669	-244.751	-195.923	-144.653	-114.746	-58.5938	-15.8691	37.2314	119.629	255.737	474.854	786.743	1115.11	1476.44	1798.1			357.2	-291.748	-247.192	-217.285	-184.326	-187.988	-161.743	-136.719	-115.967	-104.98	-68.9697	-43.9453	-32.3486	-11.5967	55.542	158.691	302.734	454.712	670.166	847.168
358.4	-516.357	-477.905	-445.557	-391.235	-314.331	-244.141	-209.351	-149.536	-108.643	-62.8662	-14.0381	50.0488	128.174	250.854	476.074	796.509	1126.71	1489.26	1817.02			357.4	-269.775	-240.479	-216.064	-180.664	-183.105	-142.822	-116.577	-123.291	-114.136	-79.3457	-46.9971	-34.79	-6.71387	39.0625	161.133	314.941	469.971	667.725	828.857
358.6	-516.968	-490.112	-446.167	-394.897	-308.838	-242.92	-203.247	-161.133	-106.812	-58.5938	-12.8174	39.6729	111.084	257.568	485.229	795.288	1141.36	1469.12	1786.5			357.6	-260.62	-252.075	-220.337	-177.002	-178.223	-154.419	-133.667	-120.85	-95.2148	-78.125	-40.2832	-46.3867	-10.376	51.2695	157.471	306.396	471.802	681.763	851.44
358.8	-531.616	-476.685	-452.881	-382.69	-321.655	-251.465	-201.416	-150.757	-111.694	-51.2695	-18.9209	46.3867	137.939	260.62	474.854	776.367	1123.05	1483.15	1794.43			357.8	-274.048	-267.944	-220.947	-195.923	-181.885	-171.509	-126.953	-119.629	-84.2285	-73.8525	-54.9316	-36.6211	-4.27246	50.6592	153.198	316.772	463.867	667.114	833.13
359	-523.682	-496.216	-440.063	-393.677	-325.317	-231.934	-200.195	-137.939	-103.149	-53.1006	-17.0898	47.6074	126.953	252.686	491.943	776.367	1132.2	1495.36	1805.42			358	-284.424	-236.206	-209.961	-191.04	-188.599	-140.991	-122.07	-113.525	-90.332	-69.5801	-57.9834	-39.6729	-7.93457	46.3867	162.354	322.266	476.685	673.218	835.571
359.2	-524.292	-482.788	-439.453	-388.184	-319.824	-234.985	-203.857	-159.302	-107.422	-50.6592	-7.93457	43.335	127.563	252.686	483.398	792.847	1122.44	1501.46	1832.28			358.2	-274.048	-242.92	-209.351	-195.923	-181.885	-162.354	-155.64	-111.694	-98.2666	-75.6836	-46.9971	-33.5693	-12.207	43.335	173.95	311.89	478.516	667.725	845.337
359.4	-511.475	-468.75	-421.753	-395.508	-309.448	-249.634	-208.13	-151.978	-116.577	-58.5938	-12.207	53.7109	133.667	267.334	480.347	801.392	1140.14	1477.66	1821.29			358.4	-277.1	-239.258	-217.896	-188.599	-168.457	-154.419	-138.55	-112.305	-89.1113	-72.0215	-59.2041	-20.752	-20.1416	60.4248	162.964	319.824	491.333	671.387	845.337
359.6	-529.785	-466.309	-430.298	-391.235	-304.565	-246.582	-220.947	-151.367	-104.98	-50.6592	-15.8691	48.8281	128.784	263.062	488.892	793.457	1144.41	1492.92	1821.9			358.6	-284.424	-241.089	-201.416	-180.664	-185.547	-159.302	-117.188	-119.019	-93.9941	-76.2939	-42.1143	-38.4521	-7.32422	41.5039	167.236	325.317	482.788	665.283	844.727
359.8	-533.447	-479.736	-437.622	-393.677	-320.435	-243.53	-209.961	-150.146	-95.2148	-60.4248	-6.10352	33.5693	120.239	259.399	485.229	799.561	1138.92	1490.48	1821.29			358.8	-286.255	-253.906	-217.896	-194.702	-189.819	-161.743	-118.408	-117.188	-103.76	-74.4629	-51.8799	-32.959	-0.610352	54.3213	163.574	330.2	488.281	675.049	843.506
360	-524.902	-478.516	-429.688	-397.339	-315.552	-249.634	-217.285	-144.653	-111.084	-52.4902	-9.15527	39.6729	130.005	260.01	499.878	809.937	1162.11	1503.3	1838.99			359	-281.982	-242.92	-213.013	-180.664	-170.288	-151.978	-136.719	-114.746	-96.4355	-70.1904	-51.2695	-31.1279	-23.8037	45.166	173.34	329.59	493.774	669.556	841.064
360.2	-540.771	-477.295	-418.091	-388.184	-323.486	-237.427	-197.144	-151.367	-106.201	-58.5938	-17.7002	51.8799	140.381	261.841	503.54	804.443	1153.56	1504.52	1851.81			359.2	-247.803	-248.413	-222.168	-177.002	-182.495	-147.095	-127.563	-109.863	-96.4355	-82.3975	-51.8799	-39.0625	-7.93457	48.2178	178.223	341.797	487.061	666.504	848.389
360.4	-523.682	-477.905	-431.519	-391.235	-311.279	-244.751	-192.871	-151.978	-104.37	-53.7109	-9.76562	42.1143	126.953	261.23	499.268	812.988	1154.79	1511.84	1838.38			359.4	-260.01	-241.699	-227.051	-189.819	-187.988	-151.367	-126.953	-119.629	-98.2666	-74.4629	-39.6729	-30.5176	-12.207	48.2178	161.743	333.252	496.216	670.166	848.389
360.6	-529.175	-466.919	-432.739	-405.273	-315.552	-238.037	-194.702	-150.146	-107.422	-53.1006	-15.2588	41.5039	130.005	273.438	504.761	814.209	1166.99	1496.58	1847.53			359.6	-252.075	-266.113	-218.506	-193.481	-182.495	-161.133	-119.019	-117.188	-93.9941	-82.3975	-50.0488	-39.6729	-9.76562	48.2178	164.185	325.317	500.488	664.062	849.609
360.8	-527.344	-483.398	-440.674	-385.742	-308.228	-242.31	-210.571	-153.809	-104.98	-61.0352	-2.44141	46.9971	122.07	275.879	517.578	805.664	1164.55	1511.84	1826.78			359.8	-261.23	-244.141	-213.623	-184.937	-183.105	-149.536	-125.732	-115.356	-90.332	-79.9561	-37.8418	-23.1934	9.76562	45.166	179.443	338.135	499.878	677.49	862.427
361	-524.292	-473.633	-433.35	-385.742	-309.448	-244.141	-192.871	-147.095	-103.149	-62.8662	-9.15527	51.2695	132.446	275.269	505.981	812.988	1174.32	1520.39	1820.07			360	-259.399	-252.075	-223.999	-180.664	-192.871	-154.419	-128.174	-112.915	-98.877	-82.3975	-44.5557	-40.2832	-7.32422	56.1523	173.95	334.473	504.761	671.387	872.192
361.2	-518.188	-466.919	-424.805	-395.508	-305.786	-244.751	-200.806	-155.029	-103.76	-46.9971	-13.4277	39.6729	136.719	277.71	499.268	823.364	1170.65	1525.27	1828.61			360.2	-264.282	-252.075	-223.389	-194.092	-187.378	-155.029	-138.55	-117.798	-97.6562	-67.1387	-62.2559	-37.8418	-14.0381	66.5283	172.119	330.811	502.93	684.814	862.427
361.4	-521.851	-476.685	-426.636	-386.353	-305.176	-232.544	-197.754	-158.691	-117.798	-58.5938	-1.83105	42.7246	130.615	278.931	523.071	811.157	1156.62	1524.05	1818.24			360.4	-258.179	-260.01	-217.285	-180.664	-192.871	-155.64	-128.174	-128.784	-95.8252	-87.2803	-37.8418	-32.3486	0	49.4385	177.002	343.018	508.423	690.308	883.179
361.6	-523.071	-454.712	-435.791	-392.456	-313.11	-255.127	-208.13	-144.043	-113.525	-60.4248	-21.3623	53.7109	139.771	270.386	526.733	830.688	1157.23	1532.59	1849.37			360.6	-264.893	-250.854	-208.74	-187.988	-191.65	-148.926	-133.057	-124.512	-109.253	-66.5283	-55.542	-37.8418	-9.76562	45.7764	175.171	340.576	497.437	691.528	884.399
361.8	-532.837	-476.685	-438.232	-391.235	-312.5	-245.972	-187.988	-148.926	-97.0459	-68.9697	-12.207	26.8555	140.991	273.438	522.461	822.144	1173.1	1521.61	1856.69			360.8	-256.958	-253.296	-209.351	-184.326	-182.495	-145.874	-125.732	-127.563	-97.6562	-79.3457	-45.166	-30.5176	-2.44141	61.0352	171.509	333.862	490.723	671.997	863.647
362	-515.747	-478.516	-423.584	-393.066	-311.89	-252.686	-197.144	-139.16	-90.332	-53.7109	-8.54492	45.7764	139.16	280.151	535.889	829.468	1179.2	1525.27	1859.74			361	-258.789	-250.244	-221.558	-187.378	-183.105	-157.471	-123.291	-114.746	-102.539	-79.3457	-50.6592	-42.7246	-9.15527	44.5557	182.495	342.407	498.047	694.58	872.803
362.2	-530.396	-480.957	-433.35	-398.56	-310.059	-256.958	-208.13	-140.381	-103.149	-54.3213	-15.8691	46.9971	133.057	277.1	528.564	830.078	1178.59	1544.19	1853.64			361.2	-256.348	-254.517	-211.792	-178.833	-181.274	-145.264	-140.381	-126.953	-96.4355	-70.8008	-51.2695	-43.9453	-8.54492	44.5557	180.664	339.966	498.047	697.632	882.568
362.4	-502.93	-464.478	-435.791	-399.78	-305.176	-249.634	-208.13	-160.522	-117.188	-53.1006	-7.32422	28.6865	142.822	281.982	528.564	848.999	1181.03	1535.03	1845.7			361.4	-255.737	-249.634	-227.661	-188.599	-197.754	-140.991	-128.784	-123.291	-96.4355	-83.0078	-48.8281	-32.959	-4.88281	73.2422	179.443	351.562	512.085	682.983	882.568
362.6	-514.526	-485.84	-429.688	-389.404	-307.007	-231.323	-202.637	-139.771	-90.9424	-45.7764	-0.610352	46.3867	131.226	277.1	521.24	848.389	1199.34	1555.79	1865.23			361.6	-260.62	-241.089	-241.699	-195.312	-192.261	-158.081	-113.525	-109.253	-107.422	-81.7871	-49.4385	-32.3486	-4.88281	58.5938	173.95	343.018	501.099	701.904	871.582
362.8	-523.682	-462.036	-419.312	-402.222	-310.059	-239.868	-203.857	-150.146	-98.877	-59.8145	-3.66211	48.8281	144.043	285.645	521.24	853.882	1188.96	1554.57	1856.08			361.8	-269.165	-248.413	-209.961	-184.937	-191.65	-155.64	-130.615	-117.798	-98.877	-83.0078	-50.0488	-33.5693	3.66211	48.8281	165.405	344.238	494.385	696.411	875.244
363	-523.682	-462.646	-438.843	-388.184	-315.552	-234.985	-204.468	-145.874	-102.539	-59.2041	-13.4277	55.542	139.16	297.241	524.292	838.623	1212.16	1535.03	1890.26			362	-259.399	-254.517	-215.454	-191.65	-194.702	-157.471	-133.667	-105.591	-102.539	-75.6836	-55.542	-28.6865	9.15527	65.3076	173.95	350.342	512.085	703.125	879.517
363.2	-515.747	-463.867	-422.363	-382.69	-307.007	-241.699	-200.806	-148.315	-103.76	-56.1523	-12.207	37.2314	144.043	285.034	534.668	858.154	1200.56	1548.46	1873.17			362.2	-263.062	-256.348	-198.975	-195.312	-192.261	-147.095	-126.953	-121.46	-97.0459	-81.1768	-50.6592	-32.3486	-10.9863	56.7627	172.729	353.394	524.292	699.463	871.582
363.4	-511.475	-466.919	-425.415	-382.69	-317.993	-242.92	-214.844	-140.991	-111.694	-50.6592	0.610352	43.9453	140.991	288.696	527.344	845.947	1214.6	1552.73	1879.88			362.4	-267.334	-244.141	-200.806	-187.988	-179.443	-153.198	-130.615	-113.525	-103.76	-70.1904	-48.2178	-32.3486	3.05176	57.9834	173.34	349.121	520.63	715.942	877.686
363.6	-531.006	-454.102	-440.063	-384.521	-313.721	-251.465	-201.416	-148.315	-101.318	-64.6973	-5.49316	51.2695	143.433	280.151	532.227	845.337	1220.7	1562.5	1884.16			362.6	-274.658	-244.751	-220.947	-191.04	-177.612	-143.433	-125.732	-123.901	-89.1113	-70.8008	-53.1006	-31.1279	-9.15527	58.5938	192.871	346.069	513.306	707.397	891.113
363.8	-532.837	-475.464	-424.194	-377.808	-319.824	-242.92	-208.13	-147.095	-104.98	-54.9316	-10.9863	54.9316	127.563	297.852	540.161	847.778	1189.58	1556.4	1893.31			362.8	-270.386	-255.127	-216.064	-190.43	-180.054	-144.043	-114.746	-120.239	-92.1631	-72.6318	-39.0625	-37.8418	-1.83105	51.8799	192.261	352.173	520.63	710.449	881.958
364	-515.747	-454.102	-429.077	-383.301	-325.317	-250.244	-200.195	-163.574	-104.98	-59.2041	-3.05176	48.8281	142.212	281.372	531.006	841.064	1225.59	1568.6	1895.75			363	-261.841	-256.958	-213.623	-194.702	-181.274	-150.757	-138.55	-122.07	-112.305	-73.2422	-45.7764	-22.583	0.610352	50.6592	183.105	344.849	524.292	709.839	889.282
364.2	-513.306	-465.088	-437.622	-391.235	-325.317	-247.803	-195.312	-147.095	-98.877	-63.4766	-8.54492	57.373	131.226	280.762	544.434	857.544	1221.92	1548.46	1910.4			363.2	-266.724	-250.244	-216.675	-197.754	-177.002	-150.757	-137.939	-116.577	-96.4355	-89.7217	-50.0488	-30.5176	-3.05176	43.9453	181.885	364.99	512.085	714.111	894.165
364.4	-518.799	-468.75	-433.96	-369.873	-306.396	-241.699	-200.195	-146.484	-108.643	-59.8145	-7.93457	48.2178	145.874	291.748	548.096	853.271	1215.21	1580.2	1905.52			363.4	-256.348	-250.244	-207.52	-185.547	-177.612	-151.978	-121.46	-124.512	-91.5527	-57.373	-62.2559	-38.4521	2.44141	56.1523	180.664	354.004	526.123	717.773	885.01
364.6	-496.826	-466.919	-421.753	-374.146	-311.279	-241.699	-203.857	-151.367	-104.98	-62.2559	-8.54492	50.6592	134.888	299.683	559.082	873.413	1212.77	1587.52	1904.3			363.6	-260.62	-255.127	-214.233	-174.561	-179.443	-161.133	-130.005	-127.563	-95.2148	-78.7354	-48.8281	-38.4521	-2.44141	61.0352	180.054	348.511	521.851	711.06	880.127
364.8	-512.695	-470.581	-419.922	-390.625	-311.89	-244.751	-209.961	-148.926	-108.643	-59.8145	-1.2207	62.8662	139.16	292.358	551.147	859.375	1229.86	1575.32	1896.36			363.8	-258.789	-256.958	-208.74	-178.223	-179.443	-164.185	-122.07	-122.681	-84.8389	-77.5146	-47.6074	-50.0488	-6.71387	60.4248	186.157	342.407	526.733	721.436	884.399
365	-510.864	-454.102	-426.025	-385.742	-316.162	-242.92	-203.857	-140.991	-107.422	-40.8936	-4.27246	64.0869	144.653	288.696	556.641	860.596	1213.99	1590.58	1879.88			364	-263.672	-251.465	-228.271	-183.105	-195.312	-154.419	-129.395	-122.07	-105.591	-73.8525	-48.2178	-39.0625	0	64.0869	169.067	362.549	516.968	724.487	899.048
365.2	-523.071	-460.205	-433.96	-376.587	-317.993	-239.868	-195.312	-143.433	-103.149	-46.9971	-9.76562	48.2178	145.264	292.969	559.692	869.141	1225.59	1596.07	1887.82			364.2	-263.672	-257.568	-220.947	-194.702	-192.871	-150.757	-126.343	-109.253	-79.9561	-79.9561	-47.6074	-34.79	-4.88281	75.6836	188.599	351.562	534.668	712.891	897.217
365.4	-494.995	-455.933	-433.35	-387.573	-313.11	-247.192	-198.975	-157.471	-106.201	-50.0488	-9.15527	42.7246	155.64	308.228	554.81	867.31	1231.08	1605.83	1884.16			364.4	-255.127	-247.803	-210.571	-187.378	-188.599	-160.522	-131.836	-123.291	-99.4873	-68.3594	-51.8799	-34.79	-3.05176	60.4248	188.599	357.056	527.344	735.474	898.438
365.6	-509.644	-464.478	-410.767	-386.353	-312.5	-251.465	-213.013	-142.822	-103.149	-51.8799	-8.54492	55.542	142.212	305.176	558.472	887.451	1237.79	1593.02	1884.77			364.6	-264.893	-236.816	-220.337	-171.509	-183.105	-145.264	-130.615	-114.136	-103.149	-70.8008	-56.1523	-32.959	2.44141	42.7246	194.092	366.821	521.851	734.253	891.724
365.8	-511.475	-462.646	-425.415	-374.146	-325.317	-253.906	-201.416	-145.264	-102.539	-54.9316	-7.93457	40.2832	148.315	305.786	578.613	870.972	1237.18	1600.95	1886.6			364.8	-257.568	-258.179	-215.454	-180.054	-188.599	-147.095	-128.784	-120.85	-87.8906	-69.5801	-47.6074	-31.1279	3.66211	56.7627	206.299	343.628	523.682	726.929	880.737
366	-500.488	-459.595	-421.753	-386.353	-306.396	-244.141	-207.52	-146.484	-105.591	-52.4902	-1.2207	44.5557	154.419	308.228	568.237	869.141	1242.68	1595.46	1886.6			365	-258.179	-257.568	-222.168	-183.716	-186.768	-158.081	-126.953	-108.032	-102.539	-68.3594	-53.7109	-29.9072	0.610352	61.0352	202.026	356.445	516.968	750.732	892.334
366.2	-507.202	-471.191	-440.674	-382.08	-311.89	-238.037	-200.806	-140.991	-113.525	-51.2695	-3.66211	57.9834	156.25	299.072	576.172	905.151	1237.18	1597.29	1879.88			365.2	-253.296	-253.906	-226.44	-193.481	-178.833	-155.64	-126.343	-114.746	-104.98	-63.4766	-38.4521	-32.959	-3.66211	66.5283	195.312	361.938	529.785	744.629	892.944
366.4	-488.281	-457.764	-427.856	-379.639	-315.552	-253.906	-219.116	-148.315	-104.98	-53.1006	-5.49316	57.373	139.16	305.176	568.848	890.503	1235.35	1596.68	1898.8			365.4	-262.451	-261.23	-226.44	-192.871	-195.312	-156.25	-127.563	-103.76	-83.6182	-66.5283	-54.3213	-44.5557	-4.88281	70.1904	203.857	356.445	517.578	756.226	894.165
366.6	-518.799	-461.426	-417.48	-372.925	-314.331	-252.075	-213.013	-151.367	-103.76	-55.542	-7.32422	41.5039	155.64	299.072	568.237	897.827	1243.9	1588.75	1909.18			365.6	-267.944	-256.958	-220.337	-178.833	-176.392	-144.653	-119.629	-130.615	-104.37	-77.5146	-43.9453	-38.4521	1.83105	61.0352	198.975	361.328	524.292	743.408	891.113
366.8	-531.616	-472.412	-426.025	-380.249	-313.11	-246.582	-206.299	-146.484	-97.0459	-50.6592	3.05176	57.9834	144.043	305.786	560.303	902.1	1241.46	1592.41	1901.25			365.8	-266.113	-258.789	-220.337	-183.105	-184.937	-151.367	-122.681	-110.474	-99.4873	-75.0732	-53.1006	-32.959	3.66211	64.0869	194.702	365.601	529.175	750.122	895.386
367	-516.357	-463.257	-430.298	-388.794	-314.941	-252.686	-202.637	-137.329	-105.591	-54.9316	-7.93457	46.3867	158.691	301.514	573.12	902.71	1234.13	1604	1907.96			366	-261.23	-252.075	-214.844	-198.364	-180.664	-154.419	-138.55	-116.577	-91.5527	-71.4111	-51.8799	-43.335	-0.610352	62.8662	208.74	346.68	531.006	736.084	903.931
367.2	-509.033	-462.646	-436.401	-380.859	-305.176	-247.803	-205.688	-152.588	-101.318	-52.4902	-5.49316	43.335	147.095	317.993	561.523	900.269	1254.27	1602.17	1900.63			366.2	-273.438	-242.92	-220.947	-172.729	-198.364	-154.419	-132.446	-123.291	-100.708	-81.7871	-59.8145	-28.0762	9.15527	68.3594	195.923	367.432	523.071	742.798	906.372
367.4	-520.63	-459.595	-438.843	-385.132	-321.045	-247.803	-204.468	-153.809	-96.4355	-47.6074	-10.9863	65.918	167.847	302.734	568.237	902.1	1251.22	1603.39	1932.98			366.4	-271.606	-244.751	-222.778	-181.274	-187.988	-155.64	-131.226	-120.239	-111.694	-61.0352	-46.3867	-41.5039	3.05176	67.749	198.364	375.366	527.954	732.422	913.086
367.6	-512.695	-452.271	-433.96	-380.859	-326.538	-244.141	-208.74	-140.991	-92.1631	-49.4385	-10.376	51.2695	151.367	310.669	579.834	899.658	1251.83	1613.16	1917.72			366.6	-269.165	-245.972	-217.896	-187.378	-180.664	-151.367	-119.019	-111.694	-98.877	-83.6182	-42.1143	-36.6211	3.66211	69.5801	197.754	356.445	535.278	752.563	900.269
367.8	-508.423	-469.971	-438.232	-394.897	-308.838	-250.244	-212.402	-143.433	-112.305	-53.1006	-2.44141	60.4248	155.029	318.604	572.51	894.775	1268.31	1589.97	1925.05			366.8	-278.931	-252.075	-226.44	-184.326	-187.988	-153.198	-127.563	-111.084	-90.332	-84.8389	-48.8281	-34.1797	14.6484	68.9697	205.078	361.938	537.109	739.746	922.852
368	-510.254	-446.777	-433.96	-384.521	-312.5	-249.023	-208.13	-153.809	-106.812	-49.4385	-20.1416	59.2041	162.964	314.941	574.341	906.982	1251.83	1605.83	1934.2			367	-281.372	-242.31	-217.896	-187.378	-178.833	-153.198	-133.057	-115.356	-95.2148	-72.0215	-42.7246	-25.0244	0.610352	77.5146	202.026	366.821	536.499	751.953	913.696
368.2	-508.423	-474.854	-432.739	-386.963	-314.331	-239.868	-218.506	-151.367	-106.201	-53.1006	6.10352	62.2559	150.146	311.89	578.003	887.451	1267.7	1607.06	1940.31			367.2	-290.527	-254.517	-227.051	-181.274	-196.533	-141.602	-130.615	-112.915	-86.0596	-77.5146	-48.2178	-23.8037	0	70.1904	187.378	379.639	532.227	744.629	897.217
368.4	-520.63	-457.153	-424.805	-385.742	-314.331	-251.465	-198.364	-153.809	-104.98	-44.5557	-9.15527	45.7764	145.264	308.228	583.496	895.386	1259.16	1622.31	1929.32			367.4	-272.217	-234.985	-205.688	-185.547	-177.002	-158.691	-125.122	-111.084	-89.7217	-76.9043	-54.9316	-31.7383	6.71387	77.5146	202.026	358.887	548.706	748.901	913.696
368.6	-516.357	-465.698	-423.584	-393.066	-321.655	-239.868	-206.299	-152.588	-115.967	-50.6592	-7.93457	53.7109	161.743	316.772	577.393	892.944	1271.97	1597.9	1931.76			367.6	-274.658	-236.206	-214.844	-178.223	-187.378	-139.771	-122.681	-115.967	-93.3838	-76.9043	-55.542	-39.6729	10.376	75.0732	196.533	372.314	531.616	759.277	925.293
368.8	-515.137	-454.102	-426.636	-400.391	-311.89	-242.31	-200.806	-140.381	-95.2148	-51.2695	3.05176	56.1523	151.978	327.148	593.872	901.489	1273.19	1614.99	1917.72			367.8	-274.048	-236.816	-219.727	-195.923	-183.716	-165.405	-128.784	-117.798	-96.4355	-58.5938	-47.6074	-27.4658	2.44141	66.5283	181.274	372.314	535.889	749.512	913.696
369	-507.202	-463.257	-423.584	-390.015	-312.5	-249.634	-209.351	-139.16	-101.929	-50.6592	-15.2588	56.1523	159.302	316.772	586.548	893.555	1273.8	1608.89	1896.36			368	-273.438	-245.972	-213.013	-172.119	-183.716	-142.212	-128.784	-106.812	-91.5527	-82.3975	-40.8936	-29.9072	0	72.0215	216.064	363.159	545.654	743.408	927.124
369.2	-500.488	-456.543	-432.129	-388.184	-305.786	-255.737	-199.585	-140.381	-104.98	-48.8281	-4.27246	61.6455	158.081	326.538	595.703	892.334	1273.19	1605.22	1920.17			368.2	-261.23	-250.854	-216.675	-187.378	-178.833	-153.198	-126.343	-119.629	-85.4492	-70.8008	-53.7109	-28.6865	1.2207	60.4248	198.975	382.08	555.42	736.694	935.059
369.4	-518.799	-438.232	-427.856	-379.028	-324.097	-253.906	-208.74	-149.536	-111.084	-46.9971	0	53.1006	157.471	329.59	588.379	906.372	1283.57	1606.45	1933.59			368.4	-270.386	-247.192	-207.52	-186.768	-186.157	-144.043	-123.901	-115.356	-86.6699	-72.6318	-40.8936	-32.3486	0	65.918	197.144	382.08	549.316	757.446	921.631
369.6	-504.761	-460.815	-410.767	-396.729	-303.345	-247.192	-209.961	-144.043	-105.591	-51.8799	5.49316	66.5283	156.86	314.331	603.638	913.696	1275.63	1616.82	1929.93			368.6	-274.048	-242.31	-216.064	-178.833	-173.95	-154.419	-123.291	-111.694	-100.098	-73.2422	-46.9971	-22.583	12.8174	69.5801	213.623	368.652	546.265	754.395	917.358
369.8	-514.526	-441.284	-432.739	-397.949	-311.89	-256.348	-193.481	-134.277	-107.422	-49.4385	-0.610352	59.8145	156.86	333.252	585.938	924.683	1256.71	1622.31	1917.72			368.8	-290.527	-251.465	-209.961	-180.054	-186.768	-135.498	-126.953	-118.408	-89.7217	-72.6318	-40.2832	-40.2832	4.88281	70.8008	205.688	390.625	545.044	753.784	941.772
370	-493.774	-447.388	-423.584	-385.132	-309.448	-242.92	-216.675	-136.108	-99.4873	-49.4385	-7.32422	60.4248	157.471	327.148	587.158	905.151	1278.08	1604	1925.05			369	-270.386	-246.582	-211.792	-167.847	-172.729	-155.64	-125.732	-104.37	-98.877	-68.3594	-42.7246	-25.0244	8.54492	70.8008	206.299	391.846	557.251	764.771	927.124
370.2	-504.15	-442.505	-424.194	-377.197	-308.838	-242.31	-191.04	-150.146	-104.37	-48.8281	-16.4795	68.9697	166.016	322.876	596.313	903.931	1272.58	1632.69	1923.83			369.2	-281.372	-252.686	-211.182	-189.819	-180.664	-149.536	-126.953	-123.291	-100.708	-72.6318	-53.1006	-26.8555	18.3105	79.3457	199.585	379.028	551.758	751.953	936.279
370.4	-504.15	-459.595	-422.363	-394.897	-313.721	-256.958	-196.533	-146.484	-114.746	-58.5938	-3.66211	61.6455	172.119	332.642	607.3	912.476	1279.3	1622.31	1932.98			369.4	-283.813	-254.517	-220.337	-182.495	-188.599	-142.212	-131.226	-120.85	-96.4355	-75.0732	-52.4902	-24.4141	4.88281	76.9043	203.857	389.404	552.368	759.888	927.124
370.6	-509.644	-473.022	-424.194	-388.794	-309.448	-247.192	-205.078	-146.484	-100.098	-54.9316	3.05176	70.8008	158.081	332.642	585.938	916.748	1253.05	1622.92	1936.65			369.6	-254.517	-244.751	-211.182	-186.157	-195.312	-156.25	-135.498	-128.174	-91.5527	-73.2422	-48.8281	-34.79	1.2207	79.9561	203.247	391.846	562.744	769.043	908.203
370.8	-511.475	-455.322	-433.35	-371.094	-322.876	-248.413	-202.637	-140.381	-117.188	-44.5557	0	54.3213	162.964	325.928	585.327	926.514	1268.92	1627.81	1940.31			369.8	-275.879	-238.647	-210.571	-170.898	-189.209	-151.367	-129.395	-119.019	-109.863	-76.9043	-42.7246	-31.1279	4.88281	68.9697	211.182	371.704	557.251	761.108	919.189
371	-498.047	-465.088	-440.063	-387.573	-316.162	-249.634	-194.702	-139.16	-106.812	-48.8281	-10.376	62.8662	155.64	322.266	593.262	914.307	1275.02	1609.5	1931.76			370	-264.282	-242.31	-231.323	-166.016	-179.443	-156.86	-130.615	-123.901	-98.877	-70.8008	-53.7109	-34.79	15.8691	74.4629	214.844	383.301	560.303	765.381	924.072
371.2	-498.047	-452.271	-440.063	-378.418	-316.162	-250.244	-201.416	-149.536	-101.318	-49.4385	6.10352	53.1006	151.367	326.538	607.3	913.086	1246.95	1613.16	1930.54			370.2	-256.958	-261.841	-227.661	-191.65	-194.702	-148.926	-119.629	-119.019	-86.6699	-68.3594	-40.8936	-24.4141	2.44141	79.3457	222.168	397.339	558.472	762.329	935.059
371.4	-507.812	-438.843	-442.505	-377.808	-314.941	-236.816	-200.806	-141.602	-107.422	-42.7246	-9.76562	59.8145	168.457	328.369	608.521	919.8	1262.82	1627.81	1956.18			370.4	-253.906	-247.192	-215.454	-178.833	-183.105	-143.433	-123.901	-117.188	-98.877	-68.3594	-47.6074	-27.4658	7.93457	77.5146	214.844	400.391	559.082	756.836	928.955
371.6	-509.033	-466.309	-429.077	-383.301	-314.941	-247.192	-208.13	-156.25	-112.305	-48.2178	-0.610352	55.542	165.405	333.252	609.131	935.059	1260.38	1620.48	1932.37			370.6	-266.724	-256.958	-232.544	-178.223	-178.833	-149.536	-131.836	-120.239	-93.3838	-69.5801	-50.6592	-34.1797	-4.88281	78.7354	217.285	389.404	558.472	767.822	921.021
371.8	-503.54	-452.881	-432.129	-371.704	-311.279	-241.089	-195.312	-148.926	-108.032	-53.1006	1.2207	45.7764	170.288	324.097	596.313	925.293	1280.52	1615.6	1917.11			370.8	-266.724	-269.165	-222.168	-183.105	-190.43	-145.264	-123.291	-117.188	-94.6045	-69.5801	-44.5557	-33.5693	18.3105	76.2939	221.558	386.353	562.744	762.329	925.903
372	-492.554	-442.505	-434.57	-381.47	-309.448	-231.323	-198.975	-152.588	-106.201	-62.8662	3.66211	58.5938	153.809	323.486	602.417	931.396	1284.79	1619.26	1942.14			371	-268.555	-267.944	-213.013	-166.626	-188.599	-153.198	-127.563	-112.915	-92.1631	-55.542	-53.1006	-30.5176	6.71387	64.6973	198.364	383.301	562.744	758.667	910.645
372.2	-501.709	-467.529	-432.739	-386.353	-309.448	-242.92	-208.74	-131.226	-114.136	-39.6729	-2.44141	60.4248	169.678	337.524	600.586	928.955	1284.79	1636.35	1928.71			371.2	-264.893	-247.192	-209.961	-180.664	-192.261	-155.029	-120.239	-113.525	-92.7734	-81.1768	-40.8936	-43.335	9.76562	72.0215	211.792	396.118	578.003	756.226	908.203
372.4	-516.357	-456.543	-414.429	-380.249	-312.5	-247.803	-209.961	-148.926	-97.0459	-54.3213	-1.2207	51.2695	172.119	327.759	605.469	930.176	1274.41	1614.38	1917.72			371.4	-280.151	-244.141	-200.195	-183.716	-191.04	-153.198	-120.85	-122.681	-89.1113	-61.6455	-40.8936	-18.3105	4.88281	80.5664	205.078	382.08	565.186	755.005	929.565
372.6	-511.475	-463.867	-437.012	-385.132	-304.565	-245.972	-198.364	-136.719	-95.2148	-44.5557	-4.88281	73.2422	162.354	336.914	603.638	933.838	1263.43	1610.11	1921.39			371.6	-249.634	-238.037	-214.233	-180.664	-184.937	-156.86	-127.563	-118.408	-90.9424	-68.9697	-49.4385	-29.9072	7.93457	65.918	224.609	398.56	566.406	763.55	917.358
372.8	-504.15	-447.998	-424.194	-383.301	-320.435	-252.075	-191.04	-142.212	-112.915	-58.5938	-4.88281	60.4248	167.236	332.642	604.248	935.669	1280.52	1622.92	1956.79			371.8	-274.048	-242.31	-217.896	-180.054	-190.43	-153.809	-137.329	-114.746	-95.8252	-73.8525	-39.6729	-24.4141	12.207	79.9561	215.454	393.677	582.275	761.719	916.748
373	-515.137	-457.764	-420.532	-374.146	-310.669	-250.854	-195.923	-156.25	-114.136	-49.4385	0.610352	47.6074	162.354	312.5	616.455	936.89	1293.33	1632.08	1956.18			372	-261.841	-252.686	-198.364	-178.223	-182.495	-158.081	-122.681	-119.019	-97.6562	-67.1387	-42.7246	-39.0625	12.8174	70.1904	214.233	386.963	578.613	767.822	932.007
373.2	-499.878	-444.336	-420.532	-386.353	-323.486	-255.737	-203.857	-145.874	-111.694	-43.9453	-7.93457	56.1523	158.691	325.317	607.91	938.11	1290.89	1653.44	1937.87			372.2	-255.737	-258.789	-227.661	-179.443	-177.002	-142.212	-131.836	-111.084	-96.4355	-76.2939	-45.166	-28.0762	14.0381	73.2422	228.882	390.625	579.834	767.822	930.786
373.4	-497.437	-439.453	-426.636	-379.639	-314.331	-253.906	-207.52	-149.536	-107.422	-43.9453	-6.71387	68.3594	168.457	339.355	611.572	941.772	1297.61	1647.95	1964.11			372.4	-280.762	-250.244	-213.623	-185.547	-185.547	-142.822	-135.498	-122.681	-102.539	-70.1904	-55.542	-20.1416	10.376	77.5146	225.83	386.963	571.289	769.653	933.838
373.6	-500.488	-458.374	-435.791	-384.521	-309.448	-245.972	-200.806	-148.926	-102.539	-40.8936	-1.83105	65.918	176.392	319.824	603.027	930.176	1284.18	1660.16	1944.58			372.6	-260.01	-250.854	-221.558	-189.819	-181.274	-153.809	-125.732	-113.525	-97.6562	-89.1113	-45.166	-28.0762	1.83105	81.1768	211.792	386.353	570.679	770.264	937.5
373.8	-505.371	-458.374	-427.856	-385.742	-303.345	-254.517	-202.026	-148.926	-112.305	-62.8662	-1.2207	50.6592	181.274	325.317	614.014	932.617	1286.01	1669.31	1951.29			372.8	-246.582	-240.479	-219.116	-177.612	-179.443	-152.588	-123.291	-126.343	-101.929	-67.1387	-46.9971	-28.0762	1.2207	82.3975	206.299	401.001	576.782	772.095	944.214
374	-507.812	-455.933	-435.181	-377.808	-316.162	-247.803	-197.754	-144.653	-102.539	-58.5938	-1.2207	64.6973	175.171	331.421	618.286	952.759	1288.45	1674.8	1942.75			373	-259.399	-245.361	-208.74	-192.871	-181.274	-153.809	-128.174	-114.136	-93.3838	-85.4492	-45.166	-33.5693	9.15527	70.1904	223.999	406.494	583.496	776.978	926.514
374.2	-516.968	-449.219	-440.063	-379.028	-311.89	-256.348	-198.364	-153.198	-111.084	-37.8418	-3.05176	65.3076	170.288	340.576	615.845	936.89	1294.56	1662.6	1953.12			373.2	-262.451	-240.479	-217.285	-178.833	-189.209	-151.367	-133.057	-114.136	-92.1631	-64.0869	-42.7246	-31.1279	10.376	66.5283	227.661	389.404	580.444	755.005	936.279
374.4	-511.475	-460.205	-441.895	-381.47	-304.565	-245.972	-209.351	-150.757	-101.929	-40.2832	-4.88281	57.9834	169.067	349.121	618.896	948.486	1284.18	1640.01	1923.83			373.4	-279.541	-258.789	-211.792	-192.261	-178.223	-141.602	-119.629	-121.46	-97.0459	-64.6973	-42.7246	-39.6729	16.4795	86.6699	220.337	399.78	578.003	775.757	942.993
374.6	-505.371	-457.153	-435.181	-375.977	-308.228	-253.906	-199.585	-144.653	-106.201	-54.3213	-2.44141	57.9834	161.743	346.069	617.676	960.693	1303.71	1647.34	1939.09			373.6	-260.62	-251.465	-225.83	-173.34	-180.054	-150.757	-133.057	-112.305	-102.539	-68.9697	-46.9971	-23.8037	12.207	65.918	225.22	391.846	577.393	772.095	937.5
374.8	-494.995	-452.881	-430.298	-380.249	-311.279	-245.361	-199.585	-143.433	-107.422	-53.7109	-3.05176	58.5938	167.236	353.394	632.324	947.876	1298.83	1647.34	1962.89			373.8	-267.944	-236.816	-218.506	-184.326	-178.833	-150.146	-142.822	-122.681	-102.539	-80.5664	-52.4902	-29.9072	7.32422	86.0596	228.271	404.663	571.289	775.146	933.838
375	-510.254	-462.646	-432.739	-374.146	-303.955	-252.686	-215.454	-144.043	-113.525	-53.1006	-2.44141	56.7627	169.067	342.407	626.831	950.317	1304.93	1632.69	1934.81			374	-274.658	-239.868	-217.285	-171.509	-176.392	-149.536	-125.122	-124.512	-103.149	-72.6318	-54.9316	-21.9727	10.9863	73.2422	216.675	392.456	574.951	766.602	941.162
375.2	-496.826	-447.998	-436.401	-378.418	-308.228	-252.075	-197.144	-150.757	-107.422	-44.5557	-3.05176	65.3076	175.171	344.849	628.052	934.448	1298.83	1658.33	1948.85			374.2	-282.593	-253.906	-211.182	-180.054	-192.871	-157.471	-122.07	-119.019	-111.084	-68.9697	-52.4902	-34.79	14.6484	75.6836	220.337	407.104	579.834	772.095	946.655
375.4	-488.892	-461.426	-416.87	-375.366	-316.772	-247.192	-214.233	-136.108	-103.149	-53.1006	10.9863	63.4766	170.288	344.849	625.61	958.862	1310.42	1660.16	1922			374.4	-269.775	-240.479	-215.454	-183.105	-186.157	-153.198	-134.277	-100.708	-82.3975	-70.1904	-43.9453	-34.1797	8.54492	71.4111	225.83	402.832	575.562	769.043	947.266
375.6	-509.033	-455.322	-430.298	-380.249	-307.617	-251.465	-194.702	-150.757	-104.37	-55.542	4.27246	62.8662	173.95	352.173	613.403	931.396	1312.26	1656.49	1958.62			374.6	-277.1	-242.92	-205.078	-187.988	-176.392	-148.926	-126.343	-124.512	-86.6699	-72.6318	-30.5176	-29.9072	12.8174	81.7871	213.623	401.611	579.834	768.433	955.2
375.8	-495.605	-449.829	-440.674	-372.314	-308.838	-249.634	-199.585	-142.822	-101.929	-56.7627	-1.2207	63.4766	178.223	352.173	632.324	966.797	1303.71	1654.05	1953.12			374.8	-286.255	-247.803	-213.623	-178.223	-181.885	-153.809	-126.343	-103.76	-112.915	-76.9043	-46.9971	-40.8936	7.32422	90.332	216.064	401.611	584.106	772.095	968.018
376	-505.371	-462.036	-433.96	-372.314	-316.772	-250.244	-194.092	-145.264	-98.2666	-56.1523	-3.05176	65.918	171.509	347.9	628.662	959.473	1297	1683.96	1964.72			375	-261.841	-252.686	-217.896	-177.612	-180.054	-154.419	-125.122	-116.577	-93.9941	-61.6455	-45.166	-32.3486	10.376	98.2666	213.623	387.573	594.482	775.757	928.345
376.2	-491.333	-441.895	-429.077	-379.028	-309.448	-247.803	-200.195	-145.264	-94.6045	-53.1006	2.44141	60.4248	170.898	356.445	635.376	961.914	1306.15	1658.94	1960.45			375.2	-276.489	-250.244	-217.285	-181.885	-192.871	-154.419	-134.888	-103.149	-84.2285	-78.125	-45.7764	-34.79	7.93457	86.6699	216.675	402.222	582.886	785.522	955.811
376.4	-498.657	-463.867	-429.688	-373.535	-311.279	-244.141	-194.092	-139.16	-96.4355	-52.4902	4.27246	72.0215	173.95	350.952	638.428	936.279	1292.72	1658.33	1984.86			375.4	-280.762	-246.582	-206.299	-184.326	-178.833	-153.809	-128.174	-103.76	-99.4873	-76.9043	-53.7109	-34.1797	8.54492	75.0732	209.961	395.508	581.055	790.405	956.421
376.6	-500.488	-466.309	-433.35	-377.808	-325.928	-248.413	-211.182	-151.978	-110.474	-57.373	3.05176	65.3076	177.002	356.445	632.935	959.473	1304.32	1657.1	1953.74			375.6	-268.555	-239.258	-199.585	-177.002	-173.34	-143.433	-123.901	-127.563	-97.0459	-69.5801	-45.7764	-30.5176	16.4795	94.6045	214.233	398.56	581.055	778.809	949.097
376.8	-511.475	-457.153	-430.908	-381.47	-305.176	-231.934	-198.364	-132.446	-98.877	-48.8281	-4.88281	61.6455	181.274	345.459	626.831	961.304	1315.92	1655.88	1942.75			375.8	-270.386	-248.413	-208.13	-181.274	-178.223	-159.302	-140.381	-119.019	-93.9941	-67.749	-51.8799	-30.5176	17.0898	84.8389	222.168	401.001	576.782	781.25	943.604
377	-502.93	-447.388	-428.467	-375.977	-320.435	-247.803	-206.299	-145.874	-103.76	-48.8281	10.376	63.4766	168.457	363.77	636.597	963.135	1308.59	1665.65	1940.92			376	-288.086	-242.92	-207.52	-184.326	-173.34	-151.367	-123.901	-123.901	-103.76	-74.4629	-47.6074	-30.5176	17.7002	83.6182	218.506	406.494	590.82	778.809	956.421
377.2	-518.799	-449.829	-437.622	-376.587	-319.824	-244.141	-209.961	-136.719	-100.708	-43.335	6.71387	67.749	173.95	354.614	635.376	968.018	1306.76	1677.86	1940.92			376.2	-274.048	-244.141	-208.13	-180.054	-177.612	-158.081	-133.057	-106.812	-112.915	-67.749	-43.9453	-33.5693	14.0381	80.5664	218.506	401.001	579.834	786.133	945.435
377.4	-507.812	-451.66	-430.298	-382.69	-310.669	-249.023	-197.754	-150.757	-109.253	-47.6074	11.5967	63.4766	184.937	360.107	637.817	967.407	1303.1	1659.55	1960.45			376.4	-278.931	-245.972	-225.83	-181.274	-165.405	-153.198	-129.395	-117.798	-87.8906	-79.9561	-39.6729	-27.4658	1.2207	83.0078	223.999	405.273	583.496	789.795	935.059
377.6	-508.423	-448.608	-431.519	-378.418	-324.097	-252.075	-201.416	-148.315	-115.967	-43.9453	-0.610352	67.1387	181.885	360.107	637.817	951.538	1313.48	1650.39	1958.62			376.6	-262.451	-241.699	-209.351	-177.612	-180.664	-147.095	-123.901	-107.422	-97.0459	-78.125	-54.3213	-33.5693	4.88281	86.0596	219.727	405.884	578.613	792.847	942.993
377.8	-495.605	-443.726	-426.025	-380.249	-311.89	-252.075	-213.623	-154.419	-97.6562	-43.335	-7.32422	75.6836	181.274	350.342	647.583	960.083	1304.93	1660.16	1941.53			376.8	-280.762	-242.31	-212.402	-184.937	-180.054	-145.264	-114.746	-108.643	-105.591	-79.3457	-50.0488	-31.7383	24.4141	83.0078	238.647	399.17	587.158	780.64	937.5
378	-505.371	-457.153	-438.232	-398.56	-315.552	-242.92	-206.299	-145.264	-89.1113	-51.8799	12.8174	68.9697	181.885	358.887	648.804	969.238	1302.49	1682.74	1956.18			377	-260.01	-243.53	-215.454	-178.223	-184.326	-137.939	-133.057	-122.07	-87.2803	-73.8525	-47.6074	-31.1279	16.4795	85.4492	219.727	410.156	599.976	781.25	930.176
378.2	-504.15	-451.05	-441.284	-375.366	-307.617	-256.958	-198.975	-147.095	-99.4873	-53.1006	9.15527	59.8145	181.274	355.225	643.311	957.642	1301.88	1664.43	1956.18			377.2	-269.775	-247.192	-220.337	-186.768	-170.288	-158.691	-123.901	-115.967	-86.6699	-73.8525	-46.3867	-29.9072	8.54492	83.0078	224.609	405.273	583.496	787.964	954.59
378.4	-505.371	-454.102	-415.649	-387.573	-315.552	-254.517	-199.585	-139.16	-96.4355	-42.7246	-2.44141	67.749	177.612	354.614	646.362	961.914	1318.36	1664.43	1979.98			377.4	-258.179	-240.479	-223.389	-167.847	-183.716	-138.55	-137.939	-117.188	-94.6045	-71.4111	-46.9971	-34.79	14.6484	92.7734	225.22	413.208	604.248	778.809	964.355
378.6	-490.112	-457.153	-438.843	-371.704	-308.228	-232.544	-200.195	-148.926	-98.877	-50.0488	-1.83105	70.1904	182.495	370.483	656.128	956.421	1332.4	1678.47	1965.33			377.6	-264.282	-250.854	-219.727	-181.885	-179.443	-161.743	-121.46	-117.188	-93.9941	-73.2422	-47.6074	-28.6865	20.752	77.5146	239.258	416.87	584.106	788.574	947.266
378.8	-491.333	-458.984	-427.246	-379.639	-316.772	-245.361	-208.13	-155.64	-111.084	-47.6074	5.49316	65.3076	174.561	354.614	659.79	960.693	1321.41	1684.57	1968.99			377.8	-269.775	-241.699	-218.506	-167.236	-169.067	-145.264	-119.629	-112.915	-93.9941	-78.7354	-42.7246	-28.6865	18.9209	92.7734	216.064	392.456	584.717	793.457	947.266
379	-500.488	-451.66	-450.439	-375.977	-309.448	-242.31	-208.74	-148.926	-103.76	-39.6729	-5.49316	67.1387	175.171	374.756	651.245	951.538	1325.07	1682.13	1976.93			378	-272.217	-250.244	-213.623	-184.326	-182.495	-151.978	-132.446	-119.629	-96.4355	-70.1904	-45.166	-26.8555	20.1416	78.125	236.206	413.208	581.665	804.443	952.148
379.2	-502.93	-451.05	-436.401	-376.587	-307.007	-245.361	-208.13	-156.25	-103.149	-53.7109	1.2207	63.4766	181.885	367.432	645.142	956.421	1344.6	1664.43	1960.45			378.2	-292.358	-245.361	-217.896	-179.443	-172.729	-158.081	-127.563	-103.76	-97.0459	-73.8525	-48.8281	-25.6348	18.3105	87.8906	214.233	407.104	588.379	797.729	947.876
379.4	-488.281	-454.712	-427.246	-371.094	-302.124	-252.075	-191.65	-153.198	-107.422	-59.2041	-3.66211	66.5283	177.002	363.159	647.583	966.797	1332.4	1654.05	1966.55			378.4	-266.724	-250.854	-219.727	-187.988	-183.105	-141.602	-125.732	-114.136	-100.098	-73.8525	-50.6592	-26.8555	11.5967	79.9561	220.947	412.598	594.482	799.561	979.614
379.6	-483.398	-444.946	-426.636	-387.573	-317.993	-260.62	-210.571	-150.757	-100.098	-51.8799	7.32422	72.0215	182.495	364.38	657.959	958.252	1314.09	1663.82	1975.71			378.6	-274.658	-228.882	-217.896	-180.054	-193.481	-156.25	-135.498	-119.019	-90.332	-74.4629	-47.6074	-31.1279	9.76562	90.9424	234.375	413.208	581.665	788.574	966.187
379.8	-506.592	-448.608	-442.505	-362.549	-317.993	-239.258	-202.026	-136.108	-111.084	-57.9834	3.66211	60.4248	165.405	369.263	645.752	968.018	1325.68	1666.87	1958.62			378.8	-274.658	-248.413	-222.168	-165.405	-179.443	-151.367	-126.343	-111.694	-98.877	-71.4111	-52.4902	-28.0762	12.8174	87.8906	224.609	410.767	584.106	782.471	943.604
380	-493.774	-440.063	-413.818	-390.015	-299.072	-242.31	-201.416	-154.419	-104.98	-50.0488	5.49316	80.5664	186.157	360.107	657.349	965.576	1338.5	1668.09	1956.79			379	-272.827	-233.765	-219.727	-189.819	-181.885	-147.095	-125.732	-117.798	-110.474	-67.749	-48.2178	-10.376	20.752	101.318	232.544	419.312	595.703	797.729	949.707
380.2	-482.788	-443.726	-434.57	-388.794	-317.383	-264.282	-204.468	-145.264	-108.643	-54.3213	-0.610352	68.9697	180.054	363.77	652.466	980.225	1344.6	1698.61	1964.11			379.2	-271.606	-233.765	-213.623	-173.95	-169.067	-145.874	-133.057	-109.253	-97.0459	-73.8525	-52.4902	-33.5693	14.6484	100.098	228.882	427.856	593.872	798.95	950.928
380.4	-494.995	-441.895	-425.415	-379.639	-320.435	-263.672	-201.416	-141.602	-112.305	-45.166	4.27246	76.9043	180.664	378.418	668.335	965.576	1329.35	1697.39	1958.62			379.4	-272.217	-238.647	-216.675	-180.054	-175.171	-156.25	-130.005	-114.746	-100.098	-76.9043	-48.8281	-28.0762	12.207	97.0459	232.544	411.987	598.145	798.34	956.421
380.6	-507.812	-437.012	-435.181	-376.587	-308.838	-263.062	-209.961	-137.939	-112.915	-50.0488	-3.05176	73.8525	179.443	366.211	652.466	960.693	1349.49	1671.75	1953.74			379.6	-289.307	-239.258	-217.896	-172.119	-174.561	-154.419	-126.953	-113.525	-100.098	-78.125	-45.166	-23.8037	14.6484	92.7734	226.44	409.546	599.365	800.781	963.745
380.8	-488.281	-443.726	-427.856	-386.963	-311.89	-235.596	-212.402	-131.836	-104.98	-57.9834	4.27246	75.6836	181.274	362.549	665.283	963.745	1337.89	1665.04	1969.6			379.8	-266.724	-241.699	-219.116	-178.833	-185.547	-144.043	-123.901	-104.98	-89.7217	-59.2041	-40.2832	-31.1279	7.93457	99.4873	232.544	420.532	594.482	791.016	968.018
381	-491.333	-441.284	-433.96	-385.132	-314.331	-247.803	-213.623	-142.822	-103.76	-35.4004	-4.88281	75.0732	198.975	360.107	656.738	964.355	1334.23	1679.69	1970.21			380	-264.893	-230.713	-211.792	-186.768	-183.716	-155.64	-134.277	-111.694	-92.7734	-70.1904	-39.6729	-20.752	13.4277	86.6699	238.647	437.012	595.703	799.561	977.783
381.2	-507.202	-434.57	-422.974	-380.859	-300.293	-256.958	-200.806	-140.381	-106.812	-54.3213	12.207	73.2422	189.819	368.042	661.621	953.369	1330.57	1674.19	1987.92			380.2	-261.23	-238.037	-216.675	-183.105	-184.326	-154.419	-125.122	-117.188	-96.4355	-92.1631	-47.6074	-34.1797	12.8174	92.7734	221.558	417.48	596.313	803.833	967.407
381.4	-498.657	-460.815	-435.181	-388.184	-304.565	-246.582	-213.013	-145.264	-111.694	-43.9453	5.49316	69.5801	183.105	357.666	667.725	968.018	1329.35	1692.5	1979.98			380.4	-257.568	-246.582	-217.896	-191.65	-182.495	-148.315	-135.498	-119.629	-103.76	-64.6973	-44.5557	-25.0244	20.752	87.8906	215.454	440.063	601.807	800.781	965.576
381.6	-510.254	-431.519	-432.129	-377.197	-315.552	-239.258	-203.247	-143.433	-107.422	-46.3867	-3.05176	72.6318	175.781	368.652	653.687	952.759	1334.84	1666.26	1973.27			380.6	-258.789	-258.789	-225.22	-169.678	-166.626	-155.64	-137.939	-115.967	-100.708	-75.0732	-47.6074	-38.4521	10.9863	85.4492	239.868	418.091	586.548	800.171	960.083
381.8	-501.099	-454.102	-427.856	-387.573	-321.655	-252.686	-189.819	-140.991	-101.318	-57.9834	2.44141	75.6836	186.157	368.042	661.011	980.835	1329.96	1692.5	1979.98			380.8	-277.1	-243.53	-214.844	-183.716	-178.833	-152.588	-129.395	-118.408	-93.9941	-67.749	-45.166	-22.583	20.752	109.253	231.323	421.143	598.145	796.509	953.979
382	-497.437	-452.881	-427.856	-371.094	-321.045	-258.789	-200.806	-138.55	-118.408	-45.7764	0.610352	73.8525	181.274	369.873	648.804	958.252	1341.55	1696.78	1965.94			381	-279.541	-256.348	-230.103	-179.443	-175.171	-145.264	-126.343	-110.474	-92.1631	-72.0215	-56.1523	-28.6865	8.54492	87.8906	231.934	415.649	596.313	808.105	964.355
382.2	-493.774	-452.271	-438.232	-372.314	-309.448	-250.854	-216.064	-140.991	-101.318	-54.9316	7.93457	68.3594	180.054	358.276	640.869	991.821	1328.12	1677.25	1986.69			381.2	-261.841	-263.672	-213.013	-195.312	-171.509	-148.926	-133.667	-119.019	-111.694	-72.6318	-25.6348	-40.8936	30.5176	93.3838	236.206	412.598	593.872	808.105	969.238
382.4	-515.747	-438.843	-441.284	-374.146	-319.824	-255.737	-203.247	-140.991	-92.7734	-49.4385	-2.44141	60.4248	181.885	358.887	643.311	963.135	1333.62	1696.78	1968.99			381.4	-286.865	-247.192	-221.558	-185.547	-187.378	-149.536	-130.005	-124.512	-105.591	-71.4111	-42.1143	-23.8037	15.8691	101.929	229.492	435.181	594.482	794.678	975.952
382.6	-497.437	-449.219	-434.57	-369.263	-304.565	-257.568	-214.844	-157.471	-104.98	-38.4521	11.5967	75.0732	177.002	373.535	653.076	980.835	1343.38	1691.28	1977.54			381.6	-270.386	-244.751	-217.896	-180.054	-169.678	-152.588	-131.836	-108.032	-86.6699	-70.8008	-56.1523	-25.6348	7.93457	92.7734	233.154	430.298	601.196	811.157	968.018
382.8	-505.981	-442.505	-439.453	-380.249	-294.189	-239.258	-200.806	-143.433	-104.37	-50.0488	3.05176	75.0732	181.274	360.718	653.076	982.666	1335.45	1702.27	1990.97			381.8	-277.1	-239.258	-220.337	-184.937	-179.443	-153.809	-130.005	-119.629	-104.37	-65.3076	-62.8662	-27.4658	16.4795	90.9424	230.713	419.312	593.262	791.016	949.097
383	-491.943	-451.66	-434.57	-397.949	-302.124	-256.958	-213.013	-136.108	-101.318	-61.0352	5.49316	83.6182	186.768	379.028	653.687	965.576	1356.81	1693.73	1975.71			382	-268.555	-247.803	-214.233	-186.157	-181.885	-150.757	-130.615	-120.85	-87.2803	-79.9561	-38.4521	-31.7383	24.4141	97.0459	228.271	424.805	588.989	807.495	952.759
383.2	-501.099	-440.063	-436.401	-374.756	-311.279	-250.244	-200.195	-148.926	-113.525	-47.6074	7.32422	83.0078	181.885	372.314	654.907	958.252	1353.76	1688.23	1954.96			382.2	-264.282	-233.154	-215.454	-181.885	-181.274	-151.978	-137.939	-109.253	-99.4873	-83.6182	-34.79	-32.959	11.5967	82.3975	229.492	426.025	590.82	798.34	959.473
383.4	-520.63	-441.284	-435.791	-375.977	-303.345	-242.92	-208.74	-136.108	-106.812	-46.3867	1.2207	73.8525	189.209	377.197	649.414	985.718	1348.88	1712.04	1980.59			382.4	-269.775	-230.103	-212.402	-184.937	-183.716	-156.86	-128.784	-117.798	-89.1113	-72.6318	-53.7109	-41.5039	12.8174	97.0459	236.816	428.467	592.651	812.378	954.59
383.6	-520.02	-458.984	-438.843	-378.418	-310.059	-247.803	-203.857	-149.536	-111.084	-47.6074	-1.83105	72.6318	187.988	380.859	643.311	977.173	1350.1	1703.49	1979.37			382.6	-271.606	-236.206	-211.182	-189.819	-180.054	-156.25	-131.836	-120.85	-97.6562	-76.2939	-37.2314	-22.583	23.1934	100.098	236.816	429.077	603.027	806.885	970.459
383.8	-503.54	-440.063	-427.246	-371.094	-315.552	-247.192	-211.792	-156.25	-115.356	-55.542	1.83105	71.4111	172.119	392.456	665.894	993.042	1343.38	1690.06	1934.2			382.8	-261.841	-236.816	-202.637	-180.664	-185.547	-147.095	-119.019	-112.305	-100.098	-76.9043	-54.3213	-32.3486	17.7002	97.0459	245.972	435.791	598.145	815.43	958.862
384	-510.864	-452.271	-433.96	-374.756	-308.838	-239.258	-211.792	-139.16	-104.37	-44.5557	4.88281	83.0078	190.43	378.418	659.18	982.666	1353.15	1686.4	1948.85			383	-264.282	-239.868	-212.402	-181.274	-188.599	-156.25	-119.629	-113.525	-89.1113	-83.0078	-40.2832	-29.9072	9.15527	98.877	235.596	416.87	605.469	804.443	963.135
384.2	-495.605	-458.374	-438.232	-374.756	-300.903	-249.023	-201.416	-145.874	-104.98	-59.8145	2.44141	67.1387	184.326	371.704	652.466	983.276	1367.19	1698	1956.18			383.2	-269.165	-247.803	-212.402	-180.664	-192.871	-156.86	-134.888	-111.084	-109.253	-86.0596	-39.6729	-32.959	26.8555	101.929	231.323	424.805	595.703	798.34	980.835
384.4	-494.385	-454.102	-431.519	-378.418	-309.448	-242.92	-208.74	-140.991	-112.305	-52.4902	-0.610352	70.1904	190.43	371.704	651.245	1002.81	1373.9	1690.06	1941.53			383.4	-282.593	-231.934	-202.637	-177.612	-180.054	-151.978	-131.226	-123.291	-89.1113	-73.2422	-51.8799	-18.9209	16.4795	93.3838	241.089	420.532	598.145	800.781	983.887
384.6	-497.437	-447.998	-437.622	-377.808	-312.5	-244.751	-203.247	-153.809	-106.201	-43.335	11.5967	74.4629	198.364	370.483	660.4	993.652	1348.88	1683.96	1967.16			383.6	-275.269	-232.544	-218.506	-185.547	-181.885	-148.926	-132.446	-117.188	-95.2148	-68.9697	-49.4385	-23.8037	17.7002	95.2148	245.361	432.129	607.3	794.067	980.835
384.8	-494.995	-442.505	-425.415	-374.146	-308.228	-249.634	-212.402	-139.771	-96.4355	-42.7246	-0.610352	78.125	178.833	372.314	660.4	1015.62	1360.47	1707.15	1963.5			383.8	-255.127	-240.479	-217.285	-183.105	-184.937	-149.536	-133.667	-127.563	-93.3838	-73.2422	-51.8799	-32.959	28.6865	98.877	233.154	426.025	603.638	794.067	968.018
385	-507.202	-465.088	-429.688	-385.742	-302.734	-247.803	-203.247	-140.381	-114.746	-48.8281	-4.27246	76.2939	193.481	375.366	673.828	982.666	1371.46	1706.54	1964.11			384	-266.724	-249.023	-215.454	-185.547	-166.016	-164.795	-134.277	-107.422	-102.539	-78.7354	-50.6592	-33.5693	13.4277	98.877	241.699	422.363	595.703	807.495	983.276
385.2	-501.709	-470.581	-434.57	-370.483	-287.476	-251.465	-204.468	-150.146	-104.98	-34.1797	3.66211	80.5664	195.923	381.47	661.011	1013.18	1367.8	1692.5	1964.72			384.2	-269.165	-233.154	-223.999	-176.392	-183.716	-170.898	-141.602	-118.408	-93.3838	-75.6836	-45.166	-21.9727	19.5312	96.4355	251.465	433.96	621.338	806.274	973.511
385.4	-513.306	-452.881	-440.063	-379.639	-296.021	-240.479	-208.13	-138.55	-100.098	-45.7764	-1.2207	79.9561	189.209	385.742	671.387	984.497	1372.68	1698.61	1970.83			384.4	-263.672	-246.582	-211.182	-181.885	-182.495	-161.743	-130.005	-114.136	-90.9424	-70.1904	-48.2178	-28.6865	34.1797	92.1631	239.258	424.194	617.065	806.885	970.459
385.6	-518.799	-453.491	-433.35	-375.366	-294.8	-249.634	-209.961	-156.25	-119.629	-49.4385	10.9863	73.8525	183.716	396.118	669.556	982.666	1372.68	1691.89	1989.75			384.6	-289.307	-239.258	-210.571	-190.43	-181.885	-151.367	-135.498	-117.798	-98.2666	-68.9697	-43.9453	-24.4141	25.0244	90.332	236.206	438.232	604.858	800.781	977.173
385.8	-493.774	-458.984	-438.843	-385.132	-290.527	-244.751	-210.571	-140.381	-102.539	-45.7764	0	76.9043	195.312	375.366	651.855	1002.2	1353.76	1713.87	1974.49			384.8	-291.748	-244.751	-203.247	-192.261	-188.599	-155.029	-136.108	-116.577	-101.929	-76.2939	-54.9316	-32.3486	15.8691	87.2803	238.037	429.077	615.234	814.209	979.004
386	-504.15	-449.829	-426.636	-365.601	-303.955	-245.972	-211.792	-132.446	-95.8252	-55.542	9.76562	81.1768	177.612	393.677	669.556	1005.25	1361.08	1709.59	1983.03			385	-258.789	-245.361	-210.571	-175.781	-189.819	-156.86	-126.953	-112.305	-97.6562	-73.2422	-49.4385	-18.9209	14.6484	105.591	231.323	421.143	608.521	812.988	992.432
386.2	-503.54	-446.167	-427.246	-377.197	-305.176	-250.854	-191.04	-143.433	-109.863	-51.2695	8.54492	73.8525	181.274	394.897	646.973	981.445	1351.93	1717.53	2004.39			385.2	-247.803	-248.413	-216.064	-183.105	-181.274	-157.471	-144.043	-111.694	-100.098	-68.9697	-43.335	-32.959	21.9727	100.708	240.479	423.584	600.586	816.65	977.783
386.4	-505.981	-448.608	-435.791	-365.601	-296.631	-259.399	-209.961	-162.964	-104.98	-45.166	1.83105	64.0869	178.833	392.456	654.297	991.821	1365.36	1725.46	1990.36			385.4	-261.841	-235.596	-211.182	-196.533	-182.495	-157.471	-123.291	-111.084	-95.2148	-89.1113	-43.9453	-18.9209	25.0244	104.37	252.075	424.194	623.169	811.768	972.29
386.6	-504.15	-446.777	-437.012	-374.146	-305.176	-247.192	-201.416	-138.55	-99.4873	-57.373	9.76562	78.125	184.937	397.949	669.556	1007.08	1379.39	1711.43	2001.34			385.6	-255.127	-235.596	-196.533	-186.768	-183.105	-162.964	-131.836	-110.474	-89.7217	-71.4111	-51.8799	-30.5176	17.7002	95.8252	252.686	418.701	621.948	813.599	977.173
386.8	-509.644	-437.622	-435.791	-381.47	-301.514	-254.517	-207.52	-152.588	-101.929	-45.166	14.0381	76.2939	198.975	397.949	661.621	991.821	1354.98	1706.54	1992.19			385.8	-251.465	-242.31	-212.402	-183.716	-178.833	-159.302	-133.057	-117.798	-106.201	-70.8008	-45.7764	-26.2451	24.4141	92.7734	249.634	421.143	615.234	806.274	983.887
387	-492.554	-439.453	-419.312	-365.601	-321.655	-241.089	-197.144	-136.108	-104.98	-50.6592	13.4277	72.0215	187.988	384.521	662.842	987.549	1372.07	1698.61	1975.71			386	-252.686	-244.751	-215.454	-187.988	-183.105	-167.236	-139.16	-107.422	-104.98	-81.1768	-46.3867	-25.0244	17.0898	110.474	257.568	426.636	615.845	815.43	966.797
387.2	-510.864	-449.219	-419.312	-380.249	-310.669	-246.582	-213.013	-138.55	-103.149	-45.7764	4.27246	75.6836	180.054	378.418	650.635	1008.91	1344.6	1703.49	1989.14			386.2	-245.361	-231.323	-222.778	-188.599	-181.274	-156.25	-139.771	-120.239	-93.3838	-74.4629	-48.2178	-14.6484	17.0898	104.98	262.451	427.856	623.169	820.923	987.549
387.4	-510.254	-442.505	-422.974	-372.925	-326.538	-244.141	-200.195	-151.367	-109.253	-51.8799	-1.2207	72.6318	193.481	398.56	654.297	1008.3	1378.78	1696.78	1973.88			386.4	-252.686	-236.816	-214.233	-181.885	-182.495	-158.081	-122.07	-115.967	-93.3838	-68.9697	-46.3867	-27.4658	29.9072	114.136	251.465	422.974	623.779	812.378	972.9
387.6	-507.812	-451.66	-433.96	-383.301	-304.565	-245.972	-211.792	-155.029	-108.643	-57.373	5.49316	75.6836	189.209	407.715	669.556	1010.13	1376.95	1666.26	1954.96			386.6	-250.854	-230.103	-211.182	-194.702	-191.65	-154.419	-142.822	-111.694	-101.318	-74.4629	-53.7109	-38.4521	16.4795	112.915	267.944	433.96	615.845	812.378	986.328
387.8	-520.02	-441.284	-421.753	-374.146	-307.007	-250.854	-210.571	-151.367	-109.253	-40.8936	-3.05176	78.7354	180.664	384.521	665.894	1022.95	1375.73	1681.52	1970.83			386.8	-250.854	-238.037	-213.623	-192.871	-172.729	-154.419	-115.967	-118.408	-93.9941	-68.3594	-45.7764	-21.9727	26.2451	104.37	260.62	429.688	602.417	814.209	995.483
388	-498.657	-454.102	-433.35	-379.639	-307.007	-245.361	-203.857	-142.822	-104.37	-53.1006	11.5967	74.4629	193.481	390.015	677.49	1000.37	1357.42	1686.4	1959.84			387	-270.386	-234.985	-211.792	-186.157	-180.054	-153.198	-126.953	-120.85	-93.9941	-75.0732	-45.166	-30.5176	18.9209	104.98	255.737	444.946	615.845	819.702	972.9
388.2	-515.137	-450.439	-422.363	-387.573	-302.734	-254.517	-205.078	-132.446	-100.098	-48.8281	-3.66211	85.4492	201.416	390.015	676.88	1013.79	1361.69	1704.71	1975.71			387.2	-261.841	-234.985	-210.571	-179.443	-169.067	-152.588	-129.395	-120.85	-108.032	-65.3076	-51.8799	-25.6348	26.8555	103.76	266.113	435.181	615.845	808.716	997.314
388.4	-498.657	-455.322	-422.363	-391.235	-311.279	-250.244	-205.078	-138.55	-103.149	-45.166	9.76562	76.9043	187.378	388.794	660.4	1000.98	1359.25	1701.66	1969.6			387.4	-258.179	-231.323	-213.013	-181.274	-178.223	-142.822	-134.888	-105.591	-102.539	-70.8008	-36.6211	-22.583	11.5967	103.149	250.854	432.739	621.948	805.054	977.173
388.6	-501.709	-447.388	-427.856	-393.677	-308.838	-247.803	-203.247	-151.978	-108.643	-45.166	-5.49316	81.1768	202.026	380.859	678.101	1015.01	1373.9	1692.5	1981.81			387.6	-270.996	-247.803	-203.857	-170.288	-180.664	-153.198	-124.512	-113.525	-101.318	-72.6318	-61.6455	-25.6348	28.6865	109.253	253.296	435.181	606.079	819.702	970.459
388.8	-503.54	-444.336	-431.519	-374.146	-316.162	-244.751	-197.754	-151.978	-92.7734	-48.2178	10.376	68.3594	187.378	396.729	676.88	1029.05	1364.14	1702.88	1970.21			387.8	-270.996	-239.868	-209.351	-168.457	-183.716	-151.367	-147.095	-114.136	-98.2666	-82.3975	-57.373	-15.2588	16.4795	110.474	264.282	433.96	612.793	818.481	986.938
389	-502.93	-459.595	-431.519	-379.028	-299.683	-250.854	-208.13	-151.367	-106.201	-45.7764	12.8174	77.5146	192.261	390.625	684.814	1026.61	1357.42	1704.1	1981.2			388	-250.854	-236.816	-214.844	-177.612	-181.274	-154.419	-128.784	-108.643	-93.9941	-86.6699	-51.8799	-27.4658	28.6865	97.6562	262.451	440.674	617.676	826.416	978.394
389.2	-487.061	-441.284	-417.48	-377.197	-303.345	-250.244	-202.026	-152.588	-119.019	-53.7109	4.88281	91.5527	197.144	388.794	680.542	1008.91	1364.14	1690.67	1986.08			388.2	-262.451	-231.323	-226.44	-182.495	-174.561	-156.25	-134.277	-109.253	-102.539	-65.918	-52.4902	-24.4141	23.1934	120.85	250.244	435.791	613.403	823.364	982.666
389.4	-491.333	-440.063	-424.194	-382.08	-311.89	-257.568	-203.857	-139.16	-112.305	-54.3213	-1.83105	76.2939	191.65	402.832	687.256	1002.81	1354.37	1705.93	1981.2			388.4	-261.23	-227.051	-209.961	-177.612	-177.002	-150.146	-130.615	-119.019	-100.098	-74.4629	-48.2178	-33.5693	20.1416	108.643	281.982	435.181	615.234	826.416	990.601
389.6	-502.93	-435.791	-424.194	-368.042	-301.514	-260.01	-205.078	-137.939	-99.4873	-51.8799	13.4277	79.9561	199.585	391.846	680.542	1008.3	1370.24	1680.3	1970.83			388.6	-266.113	-236.206	-221.558	-181.274	-175.171	-152.588	-122.681	-104.98	-96.4355	-78.7354	-33.5693	-12.207	20.1416	109.253	256.348	439.453	621.948	820.312	983.887
389.8	-509.033	-450.439	-420.532	-388.794	-300.293	-253.906	-197.144	-152.588	-100.098	-43.335	8.54492	80.5664	203.857	397.339	673.828	991.211	1364.14	1688.84	1967.77			388.8	-270.996	-245.972	-202.637	-176.392	-176.392	-165.405	-130.005	-117.798	-98.877	-71.4111	-50.0488	-28.0762	36.0107	111.084	250.244	429.077	622.559	819.702	986.938
390	-505.371	-441.284	-414.429	-380.859	-303.955	-252.075	-209.351	-136.719	-106.812	-47.6074	4.88281	86.6699	211.792	398.56	677.49	1009.52	1369.63	1696.17	1969.6			389	-256.348	-225.22	-209.961	-187.988	-188.599	-139.16	-130.005	-120.85	-98.877	-78.7354	-44.5557	-36.6211	35.4004	110.474	270.386	437.622	626.831	813.599	988.159
390.2	-499.268	-458.374	-417.48	-372.314	-310.669	-261.23	-213.013	-139.771	-115.967	-43.335	0.610352	86.0596	195.923	384.521	684.814	1011.96	1368.41	1700.44	1976.93			389.2	-260.62	-231.323	-213.623	-178.223	-187.988	-151.367	-139.771	-113.525	-89.7217	-64.6973	-48.8281	-25.0244	20.1416	98.877	266.113	443.726	620.728	827.637	973.511
390.4	-504.761	-448.608	-413.818	-388.184	-304.565	-269.775	-197.144	-162.354	-104.98	-45.7764	3.66211	87.2803	195.923	397.339	686.035	1016.24	1372.68	1684.57	1967.77			389.4	-272.217	-225.22	-202.637	-192.261	-178.833	-151.978	-124.512	-114.746	-87.8906	-68.9697	-53.1006	-22.583	28.0762	111.084	261.841	442.505	617.065	827.026	991.821
390.6	-504.761	-447.388	-433.96	-382.08	-302.124	-256.958	-202.026	-144.653	-109.253	-51.8799	3.66211	76.9043	209.961	402.832	682.983	1018.68	1378.17	1699.83	1983.64			389.6	-260.62	-227.661	-214.233	-178.833	-181.274	-154.419	-119.019	-116.577	-91.5527	-76.9043	-35.4004	-31.1279	34.1797	112.305	267.334	440.674	628.052	817.871	1004.64
390.8	-484.619	-447.388	-433.35	-387.573	-299.683	-251.465	-195.923	-138.55	-108.643	-50.6592	16.4795	81.1768	179.443	404.053	675.049	1030.27	1359.25	1702.27	1998.9			389.8	-272.827	-237.427	-207.52	-181.274	-175.171	-161.133	-126.343	-125.122	-95.2148	-80.5664	-55.542	-27.4658	17.0898	111.084	258.789	459.595	623.779	828.857	987.549
391	-511.475	-432.129	-417.48	-393.677	-308.228	-255.737	-205.078	-143.433	-107.422	-42.7246	6.71387	87.8906	183.105	394.287	692.749	1038.82	1360.47	1731.57	1993.41			390	-251.465	-229.492	-217.896	-164.185	-177.002	-156.25	-126.343	-128.174	-84.8389	-79.9561	-39.0625	-26.2451	31.1279	108.643	245.972	448.608	624.39	827.637	991.821
391.2	-498.657	-429.077	-427.246	-381.47	-317.383	-254.517	-207.52	-151.978	-103.76	-50.0488	17.7002	81.1768	202.026	391.235	692.139	1022.95	1358.03	1708.37	1987.92			390.2	-264.893	-242.31	-208.74	-185.547	-173.95	-160.522	-123.291	-104.37	-92.1631	-67.749	-46.9971	-26.8555	23.1934	104.98	267.944	435.181	629.272	816.04	991.821
391.4	-499.268	-435.791	-429.077	-381.47	-324.097	-244.141	-197.144	-136.108	-106.201	-43.335	5.49316	78.7354	211.182	391.235	697.021	1031.49	1360.47	1717.53	1962.89			390.4	-260.62	-239.258	-213.013	-180.664	-165.405	-156.86	-134.277	-120.239	-90.9424	-67.749	-40.2832	-21.3623	37.8418	109.253	261.841	439.453	621.948	828.247	988.159
391.6	-496.216	-454.102	-424.805	-380.249	-320.435	-249.634	-198.975	-150.146	-105.591	-60.4248	2.44141	94.6045	199.585	403.442	693.359	1035.77	1356.2	1707.15	1965.33			390.6	-246.582	-233.154	-210.571	-189.819	-171.509	-168.457	-117.798	-122.07	-86.6699	-73.8525	-44.5557	-17.0898	12.207	104.37	261.23	444.946	615.234	824.585	991.211
391.8	-516.968	-430.298	-432.739	-385.132	-299.683	-249.634	-202.026	-144.043	-109.253	-46.9971	14.6484	87.8906	192.871	394.287	700.073	1025.39	1369.63	1690.67	1956.18			390.8	-256.958	-222.778	-214.844	-166.016	-179.443	-169.678	-120.239	-118.408	-98.2666	-76.2939	-59.8145	-34.79	31.1279	114.746	261.23	447.388	629.272	825.806	996.094
392	-491.333	-439.453	-423.584	-380.249	-293.579	-239.258	-196.533	-145.264	-107.422	-37.2314	2.44141	86.6699	201.416	385.132	712.28	1015.01	1357.42	1702.27	1942.75			391	-241.089	-241.089	-223.999	-186.768	-181.274	-152.588	-128.174	-119.629	-92.7734	-68.9697	-48.8281	-21.3623	23.1934	115.356	261.841	443.726	627.441	832.52	991.211
392.2	-518.188	-446.777	-424.194	-393.677	-310.059	-256.348	-204.468	-144.043	-116.577	-39.6729	3.66211	78.7354	217.896	393.677	700.684	1015.62	1369.02	1701.66	1968.38			391.2	-249.023	-224.609	-201.416	-183.716	-180.664	-153.198	-125.732	-114.746	-101.318	-85.4492	-44.5557	-28.6865	39.6729	119.019	251.465	442.505	635.986	831.299	975.952
392.4	-504.15	-430.298	-419.922	-386.353	-297.241	-244.751	-194.092	-138.55	-103.76	-34.79	14.0381	87.8906	199.585	418.091	687.866	1009.52	1367.19	1705.93	1968.99			391.4	-248.413	-237.427	-205.078	-181.274	-189.819	-164.185	-128.174	-108.032	-97.6562	-79.3457	-36.0107	-21.9727	25.0244	116.577	266.113	446.167	623.169	828.857	983.887
392.6	-498.657	-438.843	-418.701	-391.235	-297.241	-252.075	-203.247	-140.991	-114.746	-39.6729	13.4277	78.125	200.806	389.404	692.749	1014.4	1365.36	1695.56	1993.41			391.6	-271.606	-245.361	-217.285	-186.157	-191.65	-161.133	-126.953	-109.863	-100.708	-76.9043	-47.6074	-25.0244	31.1279	112.915	244.751	450.439	631.714	833.74	1000.37
392.8	-507.812	-433.35	-416.26	-377.808	-305.176	-255.127	-191.04	-138.55	-97.6562	-48.2178	1.83105	78.125	202.637	404.053	687.256	1021.73	1367.19	1694.34	1979.98			391.8	-256.348	-224.609	-215.454	-187.378	-183.105	-148.315	-132.446	-115.356	-89.1113	-70.1904	-54.3213	-32.959	26.8555	107.422	274.048	447.998	637.207	844.116	996.704
393	-509.644	-433.35	-422.974	-370.483	-306.396	-235.596	-201.416	-147.095	-103.76	-41.5039	6.71387	84.8389	201.416	408.936	698.242	1013.18	1367.19	1703.49	2008.06			392	-247.803	-246.582	-207.52	-168.457	-180.664	-159.912	-122.681	-116.577	-100.098	-70.1904	-31.1279	-36.6211	36.0107	117.798	263.062	441.895	635.376	831.299	997.925
393.2	-493.774	-441.895	-419.312	-385.742	-294.8	-252.686	-202.637	-138.55	-102.539	-44.5557	4.88281	77.5146	202.637	405.273	693.97	1016.85	1354.37	1718.14	2001.34			392.2	-258.789	-223.999	-218.506	-168.457	-177.612	-158.691	-130.615	-112.305	-92.7734	-72.6318	-53.7109	-28.0762	26.2451	113.525	266.113	449.219	635.376	833.74	1005.25
393.4	-508.423	-447.998	-415.649	-384.521	-309.448	-260.01	-213.013	-149.536	-108.032	-52.4902	-1.2207	83.0078	199.585	400.391	693.359	1018.68	1348.88	1698.61	1979.37			392.4	-245.972	-225.83	-210.571	-173.95	-179.443	-165.405	-128.174	-119.629	-97.0459	-80.5664	-47.6074	-17.7002	20.1416	109.253	262.451	441.284	627.441	844.727	1005.25
393.6	-501.099	-437.622	-424.805	-384.521	-305.786	-253.906	-198.364	-134.277	-111.084	-42.7246	4.88281	78.125	193.481	416.87	690.308	1024.17	1371.46	1713.87	1970.21			392.6	-261.23	-222.778	-204.468	-165.405	-182.495	-157.471	-135.498	-109.253	-114.136	-74.4629	-44.5557	-25.6348	38.4521	117.798	267.334	447.388	626.831	853.882	997.925
393.8	-517.578	-431.519	-421.753	-385.742	-314.941	-255.737	-210.571	-140.381	-106.201	-43.9453	10.376	85.4492	186.157	413.208	689.697	1005.25	1372.68	1713.26	1972.66			392.8	-266.724	-228.882	-219.727	-178.833	-175.171	-160.522	-138.55	-120.239	-89.1113	-74.4629	-40.2832	-20.1416	34.1797	109.253	253.296	456.543	625.61	833.74	1002.2
394	-515.747	-435.791	-413.208	-375.366	-305.786	-253.906	-208.13	-151.367	-109.863	-45.166	9.76562	89.7217	200.195	411.987	690.308	1020.51	1371.46	1725.46	1987.92			393	-252.686	-220.947	-204.468	-179.443	-176.392	-162.354	-119.019	-116.577	-103.149	-71.4111	-48.2178	-23.8037	35.4004	108.032	258.179	450.439	616.455	842.896	992.432
394.2	-514.526	-434.57	-419.922	-382.08	-293.579	-250.854	-200.195	-142.822	-112.305	-48.2178	8.54492	79.3457	205.688	420.532	696.411	1016.85	1377.56	1704.1	1990.97			393.2	-272.217	-249.023	-209.351	-175.781	-177.612	-154.419	-130.005	-114.136	-100.708	-83.6182	-41.5039	-30.5176	24.4141	114.746	269.775	446.777	631.104	845.947	993.652
394.4	-513.306	-430.298	-421.143	-382.08	-310.669	-259.399	-194.702	-147.095	-110.474	-40.8936	5.49316	84.2285	193.481	407.715	697.632	1027.22	1372.07	1708.98	2001.95			393.4	-242.92	-236.816	-213.623	-177.002	-161.743	-163.574	-134.888	-109.863	-96.4355	-76.2939	-43.335	-19.5312	31.1279	104.98	267.944	463.867	631.104	838.623	996.704
394.6	-515.747	-433.96	-416.87	-385.132	-299.683	-256.958	-204.468	-137.939	-111.084	-56.1523	12.207	80.5664	202.026	415.039	693.359	1030.27	1361.08	1710.82	2006.84			393.6	-264.893	-227.051	-198.364	-181.274	-173.34	-165.405	-127.563	-119.019	-92.7734	-70.1904	-53.1006	-21.9727	26.2451	112.915	252.075	454.712	628.052	834.961	991.821
394.8	-507.202	-424.194	-427.856	-385.132	-299.072	-250.244	-192.261	-138.55	-109.863	-41.5039	10.9863	87.8906	203.247	401.611	691.528	1040.65	1375.12	1727.91	2000.73			393.8	-247.192	-233.765	-201.416	-184.937	-175.781	-153.198	-130.615	-117.188	-106.201	-75.0732	-45.7764	-21.9727	36.6211	117.798	267.334	449.219	633.545	841.675	997.925
395	-498.657	-427.856	-426.025	-379.028	-315.552	-254.517	-202.637	-142.822	-100.708	-48.8281	13.4277	83.6182	200.806	413.818	689.087	1027.83	1383.06	1721.19	2012.94			394	-257.568	-239.258	-205.688	-170.288	-178.223	-144.653	-137.939	-123.901	-97.0459	-77.5146	-32.3486	-23.8037	29.9072	112.915	256.348	446.777	614.014	834.351	992.432
395.2	-498.657	-435.181	-432.739	-377.197	-309.448	-252.075	-216.675	-143.433	-104.98	-51.8799	12.207	84.8389	197.754	400.391	705.566	1013.79	1365.97	1708.98	2002.56			394.2	-260.01	-230.103	-208.13	-176.392	-181.885	-157.471	-133.667	-121.46	-87.2803	-81.7871	-45.7764	-16.4795	31.7383	115.967	260.62	463.257	629.272	827.026	1005.86
395.4	-506.592	-428.467	-422.363	-379.028	-316.162	-249.023	-212.402	-143.433	-109.863	-38.4521	12.207	84.8389	191.65	421.753	689.087	1019.29	1377.56	1707.15	1995.24			394.4	-259.399	-232.544	-207.52	-189.209	-183.716	-151.978	-126.953	-120.85	-108.032	-87.2803	-56.1523	-26.8555	35.4004	120.85	261.23	443.726	617.676	833.13	1019.9
395.6	-513.306	-445.557	-422.974	-370.483	-308.228	-251.465	-195.312	-144.653	-101.929	-42.7246	15.8691	79.3457	198.975	420.532	714.722	1031.49	1373.29	1708.37	1997.07			394.6	-252.686	-225.22	-214.233	-184.326	-184.326	-159.302	-128.174	-123.901	-82.3975	-64.6973	-46.3867	-28.6865	23.8037	112.915	260.62	462.036	638.428	831.299	1016.24
395.8	-512.085	-443.726	-427.856	-373.535	-316.162	-257.568	-197.754	-136.108	-100.098	-46.9971	4.27246	73.2422	198.364	411.987	709.229	1035.77	1389.16	1708.37	1978.15			394.8	-270.386	-236.206	-211.792	-189.819	-180.054	-162.964	-134.888	-119.019	-114.746	-68.9697	-43.9453	-25.6348	24.4141	119.629	253.906	444.336	629.272	838.623	1016.24
396	-506.592	-433.35	-415.649	-380.859	-300.293	-252.075	-200.806	-143.433	-93.3838	-43.9453	11.5967	84.8389	199.585	423.584	711.67	1041.87	1389.77	1719.36	1981.2			395	-257.568	-228.271	-216.675	-175.781	-188.599	-160.522	-123.901	-116.577	-89.1113	-72.0215	-48.2178	-17.7002	28.0762	118.408	267.334	453.491	615.234	833.13	999.146
396.2	-510.254	-444.336	-427.246	-371.094	-314.331	-252.075	-219.727	-144.653	-104.98	-42.1143	11.5967	83.0078	198.975	401.611	706.177	1033.33	1377.56	1721.8	1994.63			395.2	-259.399	-226.44	-211.182	-184.937	-188.599	-154.419	-133.667	-113.525	-111.084	-77.5146	-50.0488	-24.4141	28.6865	115.356	256.348	452.271	631.104	837.402	1007.69
396.4	-512.695	-445.557	-418.701	-371.704	-304.565	-256.958	-199.585	-145.874	-117.188	-44.5557	3.66211	84.2285	195.312	414.429	696.411	1053.47	1376.95	1714.48	1967.16			395.4	-259.399	-234.375	-191.65	-176.392	-173.95	-156.25	-122.681	-109.863	-86.0596	-66.5283	-43.335	-19.5312	39.6729	114.136	258.179	460.205	632.935	842.285	1015.62
396.6	-498.047	-420.532	-430.298	-373.535	-316.772	-262.451	-197.144	-136.719	-107.422	-42.7246	10.9863	102.539	196.533	411.987	716.553	1046.14	1361.69	1712.65	1993.41			395.6	-264.282	-239.868	-214.233	-183.105	-176.392	-162.354	-135.498	-122.07	-91.5527	-78.125	-46.9971	-23.1934	39.0625	112.305	264.893	445.557	636.597	839.233	1004.64
396.8	-507.812	-435.181	-420.532	-374.146	-305.176	-252.075	-194.702	-159.302	-104.37	-50.0488	9.15527	91.5527	207.52	405.884	704.346	1040.04	1364.14	1696.17	1980.59			395.8	-249.634	-241.699	-211.182	-193.481	-169.678	-150.757	-133.057	-123.901	-86.6699	-73.2422	-45.7764	-21.9727	28.0762	118.408	268.555	441.895	628.662	847.168	995.483
397	-524.292	-444.946	-438.843	-379.639	-310.669	-260.62	-202.026	-142.822	-102.539	-44.5557	17.0898	89.7217	198.975	419.312	704.346	1040.04	1370.85	1686.4	1965.94			396	-255.737	-225.22	-205.078	-180.054	-178.223	-159.302	-128.784	-119.019	-107.422	-75.6836	-40.8936	-26.2451	26.2451	123.291	268.555	458.374	643.311	839.844	993.042
397.2	-522.461	-433.96	-412.598	-380.249	-298.462	-260.62	-199.585	-153.809	-98.2666	-48.2178	9.15527	71.4111	209.961	417.48	708.618	1052.25	1363.53	1715.7	1943.97			396.2	-264.893	-236.816	-200.195	-190.43	-166.016	-158.691	-127.563	-117.188	-95.2148	-72.6318	-52.4902	-7.93457	41.5039	117.188	263.672	451.66	631.714	838.013	1007.08
397.4	-504.15	-446.777	-426.636	-377.197	-301.514	-267.334	-208.13	-148.315	-97.0459	-38.4521	0.610352	87.8906	201.416	412.598	723.267	1032.71	1334.84	1735.84	1979.37			396.4	-261.841	-238.647	-203.247	-191.65	-183.716	-170.288	-125.732	-120.239	-101.929	-67.1387	-43.335	-22.583	32.3486	123.901	280.762	463.867	639.648	833.74	999.146
397.6	-516.357	-447.998	-426.636	-379.028	-297.852	-264.282	-213.013	-154.419	-101.929	-40.2832	21.3623	90.332	222.168	407.715	709.229	1026.61	1351.32	1708.98	1987.3			396.6	-263.672	-247.803	-200.806	-189.819	-185.547	-149.536	-133.667	-115.356	-100.708	-72.0215	-51.2695	-17.0898	25.6348	119.019	266.113	451.05	645.142	838.623	1002.2
397.8	-521.851	-441.284	-443.726	-382.69	-303.345	-263.062	-200.195	-157.471	-111.084	-46.9971	17.7002	80.5664	202.637	410.156	715.332	1030.88	1358.64	1716.31	1976.93			396.8	-250.244	-234.985	-202.026	-179.443	-176.392	-167.847	-122.681	-119.629	-104.98	-74.4629	-47.6074	-25.0244	35.4004	129.395	262.451	460.815	631.714	839.844	993.042
398	-516.968	-444.336	-437.012	-374.146	-299.683	-256.958	-200.806	-148.315	-101.318	-38.4521	7.93457	82.3975	208.74	411.377	713.501	1031.49	1362.3	1722.41	1983.64			397	-261.841	-232.544	-198.975	-174.561	-180.054	-157.471	-131.836	-113.525	-99.4873	-67.749	-49.4385	-26.8555	31.1279	122.07	269.775	465.698	646.973	840.454	1001.59
398.2	-516.357	-445.557	-443.726	-377.808	-307.617	-251.465	-195.923	-145.264	-109.863	-43.9453	14.6484	91.5527	201.416	424.805	702.515	1038.21	1362.92	1724.24	1982.42			397.2	-259.399	-238.647	-208.74	-183.105	-178.223	-161.133	-129.395	-119.629	-92.7734	-76.9043	-44.5557	-17.7002	39.0625	109.863	266.724	448.608	625.61	847.168	1007.08
398.4	-518.188	-430.908	-444.336	-385.132	-301.514	-245.972	-192.871	-139.16	-107.422	-44.5557	8.54492	79.9561	200.195	412.598	717.163	1032.71	1371.46	1716.92	1962.89			397.4	-247.803	-238.037	-203.247	-183.716	-183.716	-161.743	-130.005	-124.512	-101.929	-84.8389	-40.8936	-25.6348	28.0762	117.798	270.996	458.374	640.869	836.182	1000.98
398.6	-521.24	-439.453	-426.636	-384.521	-311.279	-251.465	-197.754	-148.926	-103.149	-36.0107	6.71387	85.4492	221.558	421.753	706.787	1032.1	1369.02	1724.85	2009.89			397.6	-258.789	-241.089	-200.195	-193.481	-184.937	-155.64	-123.291	-121.46	-104.37	-69.5801	-40.8936	-25.0244	26.2451	122.07	280.151	458.374	652.466	849.609	1007.08
398.8	-511.475	-437.622	-422.974	-380.249	-294.8	-253.296	-208.74	-151.978	-112.305	-47.6074	10.9863	80.5664	209.961	429.688	707.397	1035.16	1372.68	1723.63	1990.36			397.8	-256.958	-250.244	-191.04	-190.43	-169.067	-153.809	-128.174	-116.577	-98.2666	-72.6318	-53.7109	-20.1416	31.7383	124.512	272.217	456.543	645.752	832.52	1008.91
399	-521.24	-436.401	-443.726	-385.742	-302.124	-247.192	-191.04	-150.146	-104.98	-38.4521	11.5967	95.2148	204.468	410.156	715.332	1037.6	1384.28	1708.98	1956.18			398	-227.661	-250.854	-190.43	-181.274	-172.729	-157.471	-117.188	-115.356	-98.2666	-75.0732	-42.1143	-17.0898	34.79	112.305	268.555	468.75	636.597	841.064	1003.42
399.2	-523.071	-441.895	-421.753	-367.432	-307.617	-252.075	-210.571	-149.536	-111.694	-45.166	14.6484	84.2285	219.727	416.87	716.553	1024.78	1375.73	1723.02	1976.93			398.2	-269.775	-259.399	-201.416	-183.105	-176.392	-142.822	-130.005	-127.563	-102.539	-76.2939	-48.8281	-31.1279	27.4658	118.408	281.982	460.815	640.869	848.389	1008.3
399.4	-507.202	-444.946	-421.143	-374.756	-308.838	-247.192	-197.754	-148.315	-95.2148	-37.2314	4.88281	84.8389	206.299	416.87	718.994	1019.9	1393.43	1716.92	1956.79			398.4	-267.334	-251.465	-200.806	-175.781	-185.547	-151.978	-126.953	-103.76	-104.98	-62.8662	-57.373	-20.1416	43.335	130.005	280.151	440.063	637.817	836.792	1005.86
399.6	-511.475	-421.143	-422.363	-378.418	-304.565	-241.699	-199.585	-140.381	-108.643	-49.4385	17.0898	79.3457	219.116	415.039	708.618	1024.78	1390.99	1690.06	1978.15			398.6	-234.375	-255.127	-208.13	-182.495	-187.988	-145.264	-127.563	-114.136	-106.201	-83.0078	-44.5557	-19.5312	35.4004	114.746	257.568	453.491	636.597	842.285	1004.03
399.8	-511.475	-441.284	-417.48	-384.521	-304.565	-264.282	-207.52	-151.367	-116.577	-40.2832	15.8691	98.877	216.675	427.246	723.267	1040.65	1362.3	1704.71	1968.38			398.8	-249.634	-241.699	-208.13	-181.885	-181.274	-157.471	-121.46	-115.967	-101.318	-70.1904	-42.7246	-32.3486	29.9072	122.681	272.217	454.712	632.935	851.44	1002.81
400	-516.357	-447.388	-411.987	-380.859	-300.903	-247.803	-200.195	-147.095	-107.422	-46.9971	14.6484	95.2148	207.52	428.467	704.346	1036.38	1380	1713.26	1982.42			399	-261.841	-246.582	-204.468	-194.092	-175.781	-146.484	-121.46	-116.577	-100.098	-75.0732	-48.2178	-10.9863	31.7383	118.408	269.165	446.777	635.376	850.83	1011.96
400.2	-514.526	-447.388	-403.442	-379.028	-303.955	-251.465	-199.585	-140.381	-106.812	-48.2178	14.6484	89.7217	206.299	406.494	720.215	1040.65	1396.48	1725.46	1985.47			399.2	-247.192	-239.868	-209.351	-192.261	-180.664	-157.471	-128.784	-116.577	-98.877	-81.1768	-46.3867	-21.9727	30.5176	119.019	274.658	458.374	635.986	848.999	1027.22
400.4	-516.968	-423.584	-427.246	-380.249	-303.345	-255.737	-206.299	-138.55	-101.929	-37.2314	13.4277	92.7734	212.402	415.649	726.318	1063.84	1374.51	1715.09	1965.33			399.4	-256.348	-250.854	-205.688	-187.378	-168.457	-156.25	-126.343	-111.694	-108.032	-84.2285	-51.2695	-32.3486	48.2178	125.732	266.724	450.439	645.752	841.064	1024.17
400.6	-515.137	-443.726	-415.039	-377.197	-301.514	-255.127	-195.923	-148.926	-111.694	-42.7246	8.54492	97.6562	219.727	425.415	732.422	1054.69	1396.48	1705.32	1968.99			399.6	-256.958	-255.127	-198.364	-172.119	-187.378	-164.795	-123.901	-109.253	-104.98	-79.9561	-51.8799	-25.6348	26.8555	125.122	279.541	457.153	656.128	839.233	999.756
400.8	-527.954	-432.129	-440.674	-379.639	-291.748	-262.451	-197.754	-146.484	-103.76	-48.2178	9.15527	95.2148	197.144	416.87	720.825	1044.92	1406.86	1708.98	1971.44			399.8	-252.075	-233.154	-195.312	-199.585	-181.885	-154.419	-126.953	-118.408	-93.3838	-80.5664	-49.4385	-19.5312	34.79	115.967	280.762	446.777	642.09	841.064	1006.47
401	-516.357	-443.726	-416.87	-385.132	-302.734	-255.127	-206.299	-144.043	-112.915	-39.6729	11.5967	98.2666	209.961	418.701	722.046	1035.16	1405.03	1720.58	1967.77			400	-237.427	-237.427	-207.52	-172.119	-175.171	-152.588	-134.277	-119.629	-98.877	-81.7871	-51.8799	-20.752	43.9453	122.681	266.113	454.712	640.259	834.961	1005.25
401.2	-499.268	-446.777	-423.584	-377.197	-300.903	-249.023	-207.52	-144.043	-99.4873	-41.5039	3.66211	97.0459	218.506	431.519	709.229	1022.95	1402.59	1721.19	1988.53			400.2	-261.23	-240.479	-216.675	-187.988	-184.937	-164.185	-131.836	-112.915	-108.032	-70.1904	-39.6729	-26.8555	25.6348	124.512	277.71	456.543	645.752	854.492	1000.98
401.4	-518.188	-447.998	-421.753	-392.456	-303.955	-260.01	-203.247	-147.095	-108.032	-37.2314	12.8174	89.7217	211.792	414.429	724.487	1062.62	1389.16	1706.54	1965.33			400.4	-247.803	-252.075	-197.754	-187.378	-178.833	-158.691	-126.343	-112.305	-106.812	-77.5146	-60.4248	-10.376	43.335	123.901	266.113	456.543	642.7	855.103	1006.47
401.6	-494.995	-442.505	-422.974	-373.535	-303.345	-261.23	-207.52	-134.888	-108.032	-45.166	8.54492	99.4873	212.402	438.843	711.67	1043.09	1409.91	1712.04	1973.88			400.6	-256.958	-236.206	-209.351	-184.326	-178.223	-156.25	-133.667	-118.408	-101.929	-73.8525	-50.6592	-21.9727	40.2832	115.356	272.827	455.322	639.648	839.844	1021.73
401.8	-487.671	-445.557	-426.025	-380.859	-282.593	-269.165	-192.871	-145.264	-102.539	-35.4004	9.15527	99.4873	220.947	421.753	717.773	1052.25	1407.47	1734.62	1965.94			400.8	-260.01	-240.479	-213.623	-185.547	-178.833	-157.471	-132.446	-114.136	-98.2666	-78.125	-37.8418	-26.8555	26.8555	128.174	280.762	462.036	639.648	839.844	999.146
402	-516.968	-446.167	-419.312	-377.808	-296.631	-261.23	-200.806	-153.809	-98.877	-35.4004	21.9727	93.3838	215.454	442.505	728.76	1058.96	1376.34	1740.72	1974.49			401	-256.348	-239.868	-201.416	-170.898	-181.274	-155.029	-132.446	-123.901	-101.318	-77.5146	-37.2314	-2.44141	40.8936	120.85	271.606	456.543	637.817	855.103	989.38
402.2	-508.423	-433.96	-422.363	-379.639	-294.8	-255.127	-205.688	-137.329	-109.863	-48.2178	13.4277	84.8389	213.013	432.739	707.397	1058.35	1400.76	1698	1983.03			401.2	-274.048	-239.258	-211.182	-183.105	-172.119	-146.484	-136.108	-121.46	-111.694	-70.8008	-53.1006	-32.959	23.8037	128.784	263.062	454.102	637.207	838.623	1002.2
402.4	-501.709	-444.946	-432.129	-390.015	-305.786	-250.244	-209.961	-141.602	-109.863	-43.9453	8.54492	100.098	203.857	434.57	739.136	1058.35	1387.33	1708.37	1984.86			401.4	-249.634	-239.258	-216.675	-196.533	-179.443	-151.978	-137.329	-119.019	-97.0459	-75.0732	-33.5693	-17.0898	27.4658	123.901	281.982	451.66	642.09	847.168	1005.25
402.6	-511.475	-445.557	-419.312	-384.521	-308.228	-267.944	-205.078	-150.757	-99.4873	-43.9453	18.9209	89.1113	216.675	418.701	720.825	1060.79	1395.26	1705.93	1998.9			401.6	-273.438	-234.375	-189.819	-186.768	-182.495	-150.146	-125.732	-107.422	-106.201	-86.6699	-50.0488	-21.9727	31.1279	120.85	273.438	456.543	635.986	847.168	1000.37
402.8	-499.878	-454.102	-418.091	-390.015	-301.514	-261.23	-215.454	-149.536	-112.305	-42.1143	11.5967	90.332	223.999	419.312	737.305	1069.34	1422.12	1715.09	1986.69			401.8	-242.31	-230.103	-202.637	-187.988	-181.274	-158.691	-133.667	-106.812	-97.0459	-64.0869	-45.166	-18.3105	29.9072	125.732	278.931	460.205	648.804	842.285	1029.66
403	-516.968	-447.388	-422.363	-383.301	-303.955	-258.789	-195.312	-142.212	-98.877	-43.9453	8.54492	97.6562	216.675	424.805	722.656	1051.64	1397.71	1691.28	1981.2			402	-247.192	-230.713	-227.051	-187.378	-179.443	-148.926	-131.836	-122.681	-98.877	-81.7871	-42.7246	-13.4277	45.7764	134.277	275.879	453.491	641.479	837.402	1011.35
403.2	-485.84	-456.543	-435.791	-398.56	-308.838	-261.841	-208.74	-140.991	-114.136	-46.9971	22.583	92.7734	201.416	437.622	717.163	1054.08	1400.76	1721.19	1995.85			402.2	-249.634	-234.375	-194.092	-173.34	-183.105	-150.757	-131.226	-120.85	-103.76	-75.0732	-46.3867	-26.8555	42.1143	128.784	276.489	463.257	641.479	842.285	1018.68
403.4	-492.554	-448.608	-420.532	-380.249	-310.059	-266.113	-198.975	-153.198	-101.929	-47.6074	12.207	79.9561	210.571	428.467	728.76	1066.28	1401.37	1731.57	1973.27			402.4	-261.23	-249.634	-213.623	-189.209	-177.612	-150.757	-129.395	-114.136	-100.098	-75.0732	-53.1006	-25.0244	37.2314	130.005	295.41	457.764	647.583	840.454	1006.47
403.6	-490.723	-437.622	-426.636	-380.249	-306.396	-255.127	-203.247	-148.315	-106.812	-37.8418	8.54492	96.4355	203.857	428.467	723.267	1050.42	1393.43	1715.7	1978.15			402.6	-253.906	-238.037	-223.389	-191.65	-182.495	-155.64	-121.46	-128.174	-98.877	-74.4629	-37.2314	-20.1416	36.6211	135.498	280.151	463.257	645.752	845.337	1010.74
403.8	-504.15	-434.57	-427.856	-387.573	-312.5	-267.334	-202.026	-153.198	-110.474	-36.0107	20.752	93.3838	208.74	430.298	722.656	1065.67	1393.43	1725.46	1973.27			402.8	-260.62	-256.348	-208.13	-177.612	-175.781	-155.64	-112.305	-118.408	-108.032	-91.5527	-48.2178	-21.9727	23.8037	132.446	277.71	457.764	635.376	833.74	1015.62
404	-485.229	-445.557	-430.908	-379.028	-302.124	-267.334	-210.571	-145.264	-101.318	-49.4385	11.5967	80.5664	211.792	419.922	730.591	1050.42	1390.38	1726.07	1981.81			403	-251.465	-239.258	-197.754	-184.326	-178.223	-148.926	-131.836	-111.084	-97.6562	-71.4111	-41.5039	-24.4141	31.7383	130.615	284.424	452.881	635.376	836.792	1015.62
404.2	-506.592	-431.519	-438.232	-377.197	-305.786	-252.686	-200.806	-139.16	-89.1113	-45.7764	12.8174	89.7217	209.351	428.467	728.76	1042.48	1392.82	1718.75	1961.67			403.2	-248.413	-269.775	-211.182	-189.209	-175.171	-151.367	-125.732	-119.629	-99.4873	-87.2803	-49.4385	-24.4141	30.5176	134.888	283.813	454.102	626.831	838.623	1005.86
404.4	-504.15	-441.895	-436.401	-385.132	-308.838	-261.841	-196.533	-139.16	-93.3838	-46.9971	5.49316	89.7217	211.182	441.284	719.604	1050.42	1373.9	1708.37	1979.98			403.4	-259.399	-247.192	-206.299	-172.119	-187.378	-149.536	-133.057	-125.732	-103.76	-73.2422	-42.1143	-20.752	45.7764	139.16	266.724	467.529	631.714	841.064	1011.96
404.6	-496.826	-436.401	-429.077	-371.704	-299.683	-266.724	-200.806	-155.029	-104.98	-40.8936	23.8037	106.201	198.364	419.922	733.643	1032.1	1388.55	1721.8	1985.47			403.6	-261.23	-236.206	-200.195	-170.288	-180.664	-145.264	-122.07	-122.07	-102.539	-79.9561	-42.1143	-12.8174	36.0107	132.446	283.813	473.633	632.324	843.506	1005.25
404.8	-488.281	-451.05	-426.636	-372.314	-290.527	-252.075	-201.416	-135.498	-110.474	-40.2832	15.8691	104.98	205.688	432.739	722.046	1036.99	1395.87	1715.7	2018.43			403.8	-249.023	-241.089	-213.013	-175.171	-173.95	-154.419	-112.915	-114.136	-90.9424	-67.1387	-52.4902	-23.1934	36.0107	115.356	282.593	473.022	635.986	841.064	1024.17
405	-488.892	-442.505	-427.246	-375.366	-291.138	-243.53	-211.182	-150.757	-101.318	-50.0488	11.5967	100.098	214.844	435.791	730.591	1049.8	1397.09	1723.63	1998.9			404	-261.841	-236.816	-214.844	-197.754	-174.561	-158.691	-122.07	-118.408	-116.577	-74.4629	-42.1143	-17.7002	42.1143	138.55	291.138	463.867	634.155	863.647	1023.56
405.2	-488.281	-441.895	-443.726	-390.625	-294.8	-241.699	-213.013	-135.498	-105.591	-42.7246	14.0381	87.2803	213.623	432.739	731.812	1040.65	1418.46	1723.02	1978.15			404.2	-245.361	-236.206	-191.04	-183.716	-178.833	-148.926	-134.277	-106.812	-94.6045	-87.8906	-48.8281	-14.6484	37.2314	134.888	291.748	460.815	632.935	848.389	1019.9
405.4	-498.047	-444.336	-440.063	-374.146	-297.852	-245.361	-197.144	-139.771	-103.149	-45.166	11.5967	95.2148	221.558	438.843	720.215	1052.86	1416.02	1707.76	1980.59			404.4	-252.686	-247.192	-197.754	-183.716	-177.002	-155.64	-119.629	-122.07	-90.9424	-78.125	-50.0488	-20.1416	35.4004	133.057	285.034	460.205	642.09	845.947	1021.73
405.6	-506.592	-441.895	-441.284	-391.846	-295.41	-250.244	-216.064	-131.226	-98.2666	-46.9971	17.0898	87.2803	214.233	432.129	725.098	1048.58	1406.86	1708.98	1968.38			404.6	-269.165	-255.737	-206.299	-177.612	-180.664	-150.146	-120.239	-113.525	-101.318	-71.4111	-46.9971	-17.0898	43.335	121.46	281.372	476.074	621.948	852.051	1004.03
405.8	-494.385	-441.284	-427.856	-384.521	-295.41	-256.958	-197.144	-155.029	-106.201	-36.6211	18.3105	95.2148	211.182	428.467	744.019	1029.66	1412.96	1699.83	1987.92			404.8	-255.127	-248.413	-218.506	-170.288	-186.157	-150.757	-124.512	-126.953	-97.6562	-86.6699	-46.9971	-14.6484	35.4004	136.108	278.931	481.567	630.493	848.389	1015.62
406	-498.657	-427.246	-437.012	-382.69	-291.748	-253.296	-204.468	-144.043	-94.6045	-34.79	23.8037	91.5527	208.74	437.012	721.436	1050.42	1407.47	1701.66	2000.73			405	-250.244	-245.361	-199.585	-177.612	-181.274	-154.419	-125.732	-119.629	-101.929	-75.0732	-44.5557	-26.8555	42.1143	151.367	276.489	487.671	636.597	858.765	1026
406.2	-509.033	-446.777	-430.298	-375.977	-308.228	-256.958	-202.026	-145.264	-104.98	-48.8281	20.752	93.9941	221.558	440.674	737.915	1050.42	1401.37	1707.76	1994.63			405.2	-269.775	-234.985	-205.688	-165.405	-174.561	-166.016	-126.343	-109.253	-96.4355	-67.749	-48.2178	-17.0898	34.79	140.991	279.541	474.243	633.545	851.44	1021.12
406.4	-491.333	-441.284	-433.96	-372.925	-289.307	-282.593	-203.247	-148.315	-89.1113	-40.2832	14.0381	93.9941	216.064	438.232	727.539	1041.26	1399.54	1710.82	1979.37			405.4	-272.217	-226.44	-203.247	-189.209	-175.171	-157.471	-134.888	-118.408	-100.098	-84.8389	-52.4902	-23.1934	34.79	133.667	285.034	479.126	645.752	852.661	1024.78
406.6	-494.995	-444.336	-429.077	-372.925	-303.955	-254.517	-202.026	-148.926	-93.3838	-50.0488	21.9727	93.3838	209.351	430.908	721.436	1052.25	1414.18	1685.79	1996.46			405.6	-242.92	-229.492	-203.857	-178.223	-181.885	-145.264	-122.07	-119.019	-102.539	-81.1768	-48.8281	-17.0898	30.5176	126.953	272.827	478.516	634.155	855.713	1005.86
406.8	-501.709	-440.063	-431.519	-376.587	-299.072	-255.127	-203.857	-140.991	-104.98	-45.166	12.8174	84.8389	213.013	437.622	718.994	1035.16	1398.93	1676.64	2011.11			405.8	-266.724	-228.882	-186.157	-187.378	-176.392	-160.522	-133.057	-121.46	-103.76	-73.2422	-44.5557	-26.8555	34.1797	145.264	280.762	479.736	659.79	853.271	1027.83
407	-514.526	-448.608	-437.012	-361.938	-297.852	-266.113	-217.896	-147.095	-104.98	-43.9453	19.5312	84.2285	214.844	418.701	725.708	1035.16	1397.09	1691.89	1989.75			406	-267.944	-231.323	-187.378	-169.067	-172.729	-160.522	-117.188	-118.408	-93.3838	-69.5801	-40.8936	-17.7002	44.5557	128.174	274.048	466.919	653.687	845.947	1011.35
407.2	-508.423	-423.584	-432.739	-366.211	-303.955	-256.348	-205.078	-157.471	-105.591	-49.4385	12.207	98.2666	227.661	435.181	726.318	1028.44	1406.86	1704.1	2000.12			406.2	-256.348	-238.647	-188.599	-192.871	-177.612	-162.964	-127.563	-112.305	-87.2803	-66.5283	-43.335	-21.9727	38.4521	145.264	296.631	468.75	643.921	846.558	1021.73
407.4	-495.605	-433.35	-434.57	-365.601	-302.124	-256.958	-196.533	-159.302	-107.422	-45.7764	4.88281	87.8906	220.947	432.739	729.37	1030.27	1398.32	1699.83	2002.56			406.4	-256.958	-241.699	-194.092	-185.547	-177.612	-150.757	-126.953	-109.863	-103.76	-85.4492	-43.9453	-18.9209	29.9072	125.732	281.982	480.347	628.662	858.154	1023.56
407.6	-493.774	-433.35	-423.584	-355.225	-302.124	-259.399	-213.013	-144.043	-101.318	-38.4521	9.76562	91.5527	222.168	433.96	730.591	1042.48	1403.2	1709.59	1975.1			406.6	-254.517	-247.803	-198.364	-176.392	-172.729	-160.522	-131.226	-128.784	-95.8252	-76.9043	-42.7246	-32.959	31.1279	142.822	293.579	465.698	637.817	852.661	1027.83
407.8	-512.085	-443.726	-429.688	-373.535	-309.448	-264.893	-211.792	-152.588	-106.812	-40.8936	22.583	94.6045	222.778	436.401	744.019	1049.8	1373.29	1708.98	2006.84			406.8	-253.906	-239.868	-205.078	-181.274	-178.833	-145.264	-131.226	-111.084	-103.76	-73.2422	-42.7246	-30.5176	34.79	134.888	293.579	470.581	648.804	864.868	1032.1
408	-493.774	-444.336	-433.35	-372.314	-293.579	-269.775	-211.182	-147.095	-109.253	-42.1143	2.44141	96.4355	221.558	433.35	733.032	1044.92	1406.86	1713.26	1998.29			407	-255.127	-247.803	-183.105	-177.612	-173.95	-153.809	-127.563	-116.577	-113.525	-72.0215	-42.1143	-20.1416	33.5693	130.005	285.034	480.347	640.259	858.765	1026.61
408.2	-514.526	-432.739	-427.856	-361.328	-303.955	-263.672	-196.533	-147.095	-101.318	-46.3867	20.1416	98.877	222.168	426.636	730.591	1040.65	1391.6	1702.88	2006.23			407.2	-255.737	-240.479	-197.754	-175.781	-185.547	-155.64	-132.446	-128.174	-103.76	-85.4492	-45.166	-17.7002	41.5039	150.146	297.241	463.257	641.479	848.999	1026.61
408.4	-505.981	-433.35	-426.636	-379.028	-290.527	-264.282	-199.585	-140.381	-99.4873	-50.0488	7.32422	102.539	223.999	430.908	739.746	1038.82	1397.71	1715.09	2012.94			407.4	-262.451	-255.127	-200.806	-180.054	-178.833	-158.081	-123.291	-104.37	-101.929	-62.8662	-41.5039	-26.8555	33.5693	141.602	292.358	458.374	640.259	850.83	1027.83
408.6	-511.475	-439.453	-430.298	-358.887	-303.345	-270.386	-205.078	-148.926	-101.318	-32.3486	26.8555	83.6182	228.271	431.519	725.098	1045.53	1398.93	1727.29	2027.59			407.6	-261.841	-233.765	-213.623	-169.067	-192.261	-159.302	-135.498	-111.084	-103.149	-76.2939	-48.2178	-32.959	42.7246	130.005	281.372	476.074	644.531	852.051	1027.22
408.8	-518.799	-428.467	-434.57	-377.197	-298.462	-260.62	-210.571	-137.329	-102.539	-37.2314	11.5967	100.098	230.713	432.739	712.891	1037.6	1392.21	1748.05	1995.85			407.8	-250.854	-252.686	-198.364	-187.378	-178.223	-156.86	-128.784	-122.07	-104.37	-86.0596	-47.6074	-26.2451	31.7383	139.771	303.345	469.36	649.414	844.116	1011.96
409	-507.812	-434.57	-432.739	-373.535	-294.8	-262.451	-198.364	-155.64	-104.98	-50.6592	11.5967	83.0078	218.506	434.57	728.149	1049.8	1403.81	1718.75	1994.63			408	-256.348	-242.31	-184.937	-180.054	-167.236	-151.367	-125.122	-117.798	-104.37	-68.9697	-46.3867	-21.9727	49.4385	140.991	288.696	465.088	642.7	844.727	1029.66
409.2	-497.437	-437.012	-424.194	-371.094	-296.631	-254.517	-205.078	-144.043	-98.877	-44.5557	10.9863	95.2148	231.323	444.336	729.98	1051.03	1378.78	1716.92	1988.53			408.2	-264.282	-256.348	-211.182	-184.937	-194.702	-147.095	-122.681	-112.305	-108.032	-90.332	-51.8799	-27.4658	41.5039	133.057	285.034	467.529	635.376	854.492	1032.71
409.4	-498.047	-433.96	-431.519	-379.639	-290.527	-261.23	-213.623	-153.198	-96.4355	-40.8936	18.3105	100.708	227.661	437.622	722.046	1054.69	1387.33	1725.46	2014.16			408.4	-264.893	-254.517	-206.299	-183.716	-172.119	-151.367	-120.239	-114.746	-105.591	-89.1113	-46.3867	-18.3105	39.6729	143.433	298.462	472.412	647.583	858.765	1024.17
409.6	-524.902	-435.181	-419.312	-369.873	-297.241	-264.282	-205.078	-144.043	-103.149	-46.9971	15.2588	75.0732	228.271	430.298	722.046	1036.38	1386.11	1719.36	2014.16			408.6	-249.023	-247.192	-202.637	-181.274	-177.002	-151.978	-114.136	-105.591	-104.37	-68.3594	-45.7764	-14.6484	36.6211	142.212	281.982	469.36	648.804	852.051	1026
409.8	-491.333	-446.167	-441.284	-369.873	-307.007	-263.062	-204.468	-156.25	-108.032	-43.9453	9.76562	93.3838	218.506	421.143	723.877	1044.31	1393.43	1715.7	2012.33			408.8	-255.127	-241.089	-200.195	-176.392	-172.729	-145.264	-126.953	-121.46	-104.98	-79.3457	-45.166	-21.9727	39.6729	131.836	291.138	469.36	646.362	856.934	1016.85
410	-507.812	-448.608	-430.298	-377.808	-308.838	-256.348	-206.299	-145.874	-104.98	-40.8936	7.93457	102.539	223.999	435.791	731.201	1059.57	1378.17	1708.98	1998.29			409	-253.296	-239.868	-210.571	-182.495	-173.34	-157.471	-121.46	-114.746	-103.149	-86.0596	-42.7246	-21.9727	39.0625	149.536	276.489	471.191	640.259	869.751	1018.07
410.2	-509.033	-445.557	-422.363	-364.38	-309.448	-267.944	-198.975	-150.757	-98.877	-41.5039	18.9209	81.1768	219.116	429.688	720.825	1070.56	1378.78	1713.26	1990.97			409.2	-250.854	-244.141	-192.261	-184.937	-190.43	-145.264	-127.563	-121.46	-94.6045	-81.1768	-45.7764	-27.4658	31.1279	131.226	300.293	470.581	652.466	856.934	1018.68
410.4	-510.864	-420.532	-424.194	-369.873	-304.565	-251.465	-202.026	-143.433	-106.201	-46.9971	15.8691	113.525	229.492	444.946	737.915	1050.42	1408.08	1719.97	1995.24			409.4	-242.92	-245.972	-202.637	-177.002	-173.34	-150.146	-128.784	-114.136	-98.2666	-63.4766	-42.7246	-13.4277	48.8281	136.719	288.696	468.75	653.687	852.661	1028.44
410.6	-507.812	-440.063	-408.325	-379.639	-311.279	-256.958	-210.571	-144.653	-106.201	-42.7246	18.9209	95.2148	228.882	434.57	736.694	1053.47	1378.17	1694.34	2005.62			409.6	-260.01	-237.427	-188.599	-175.781	-166.626	-160.522	-124.512	-114.136	-99.4873	-84.8389	-34.1797	-25.6348	39.0625	145.264	297.852	463.867	635.986	866.699	1030.88
410.8	-505.981	-429.688	-422.363	-381.47	-305.786	-266.724	-189.209	-153.809	-99.4873	-37.2314	17.7002	95.2148	223.999	429.688	732.422	1057.74	1398.93	1714.48	1965.94			409.8	-252.686	-245.361	-197.144	-188.599	-168.457	-143.433	-114.746	-108.643	-95.2148	-72.6318	-44.5557	-20.1416	28.0762	148.926	289.917	462.646	649.414	866.089	1016.24
411	-504.15	-437.012	-417.48	-371.094	-313.11	-258.179	-209.351	-147.095	-108.643	-37.8418	19.5312	102.539	223.389	437.012	726.929	1071.78	1386.72	1715.7	1983.03			410	-261.23	-239.868	-200.806	-160.522	-173.34	-164.795	-127.563	-122.07	-104.98	-70.1904	-39.6729	-18.9209	39.0625	142.822	299.683	470.581	648.193	860.596	1018.68
411.2	-504.15	-444.336	-429.688	-382.69	-309.448	-259.399	-206.299	-139.771	-98.2666	-45.166	14.6484	100.098	226.44	435.791	728.149	1065.67	1401.98	1711.43	1980.59			410.2	-241.699	-247.803	-200.195	-191.65	-166.626	-158.691	-126.343	-110.474	-101.318	-70.1904	-42.1143	-20.1416	36.0107	140.381	286.865	473.633	651.245	857.544	1034.55
411.4	-512.085	-429.077	-430.908	-379.028	-307.617	-263.672	-211.182	-155.64	-104.37	-45.166	21.9727	95.2148	219.116	446.167	737.915	1041.87	1401.37	1725.46	1984.25			410.4	-237.427	-237.427	-202.026	-202.637	-171.509	-161.743	-130.615	-106.812	-96.4355	-84.8389	-48.2178	-22.583	41.5039	144.043	286.255	476.685	645.752	850.83	1032.71
411.6	-492.554	-446.167	-428.467	-379.639	-303.955	-264.282	-205.078	-150.146	-101.318	-35.4004	18.3105	105.591	219.116	426.025	744.629	1067.5	1389.16	1703.49	2014.16			410.6	-250.244	-238.647	-202.637	-192.261	-168.457	-147.095	-128.174	-119.019	-101.318	-67.1387	-46.3867	-19.5312	45.166	131.226	293.579	478.516	650.024	863.037	1026
411.8	-509.644	-446.777	-432.129	-368.652	-314.941	-262.451	-202.637	-146.484	-102.539	-46.9971	26.2451	104.98	220.947	430.298	737.915	1069.95	1385.5	1723.02	2006.23			410.8	-245.361	-249.634	-204.468	-185.547	-170.288	-157.471	-117.798	-122.681	-107.422	-79.3457	-44.5557	-20.1416	37.8418	140.991	303.345	474.243	650.024	848.389	1021.12
412	-510.864	-437.012	-443.726	-377.808	-313.11	-258.789	-213.623	-149.536	-101.318	-48.8281	20.752	93.9941	220.337	428.467	744.019	1055.3	1383.67	1713.26	2001.95			411	-255.127	-238.037	-212.402	-191.04	-184.937	-152.588	-133.667	-106.201	-105.591	-77.5146	-40.8936	-18.3105	32.959	142.212	280.151	475.464	651.855	850.22	1032.1
412.2	-496.216	-456.543	-444.336	-374.756	-307.617	-261.23	-204.468	-138.55	-103.76	-46.9971	23.8037	98.877	221.558	426.636	742.188	1063.23	1380	1715.7	1976.32			411.2	-256.958	-238.037	-201.416	-170.898	-186.157	-158.081	-119.019	-116.577	-97.0459	-81.1768	-48.8281	-28.6865	28.0762	133.057	300.293	475.464	643.921	859.375	1031.49
412.4	-507.202	-447.998	-435.791	-370.483	-296.631	-261.841	-206.299	-152.588	-109.253	-43.335	21.9727	105.591	223.999	430.908	729.37	1059.57	1364.14	1707.76	1968.99			411.4	-254.517	-248.413	-200.195	-182.495	-177.612	-150.757	-131.836	-122.07	-96.4355	-73.8525	-44.5557	-20.1416	33.5693	138.55	290.527	482.788	641.479	855.103	1020.51
412.6	-501.709	-440.674	-433.96	-382.08	-305.176	-275.269	-210.571	-140.381	-103.149	-56.1523	10.9863	103.149	227.051	443.726	750.732	1054.08	1396.48	1712.04	1968.38			411.6	-250.854	-245.361	-206.299	-200.195	-179.443	-154.419	-115.356	-115.356	-102.539	-70.1904	-39.0625	-20.752	34.1797	144.043	293.579	476.074	647.583	860.596	1038.21
412.8	-494.385	-443.726	-415.039	-374.146	-305.176	-262.451	-198.975	-152.588	-117.798	-38.4521	9.15527	106.201	228.271	432.739	742.798	1058.96	1411.13	1714.48	1982.42			411.8	-241.699	-255.127	-192.261	-183.716	-171.509	-153.198	-133.057	-130.615	-98.877	-87.2803	-47.6074	-18.3105	42.1143	150.146	289.917	485.84	653.076	851.44	1040.65
413	-509.033	-440.674	-427.246	-372.314	-294.8	-256.958	-200.806	-159.302	-106.201	-43.335	23.1934	90.9424	233.154	446.777	744.019	1069.34	1390.99	1733.4	1977.54			412	-259.399	-248.413	-202.026	-175.781	-180.664	-151.367	-123.901	-108.643	-113.525	-74.4629	-48.8281	-20.752	44.5557	137.329	299.072	480.957	656.128	852.661	1018.68
413.2	-513.916	-447.998	-424.194	-366.211	-282.593	-249.023	-200.195	-144.653	-114.136	-44.5557	20.752	101.318	233.765	442.505	747.07	1081.54	1410.52	1732.79	1993.41			412.2	-253.296	-239.868	-189.209	-194.702	-173.34	-150.757	-122.07	-117.188	-100.098	-73.8525	-32.3486	-20.1416	45.7764	136.108	298.462	474.854	649.414	853.271	1024.78
413.4	-512.085	-444.336	-441.284	-367.432	-308.228	-260.62	-213.623	-148.926	-95.2148	-33.5693	18.9209	110.474	225.22	451.05	739.746	1082.15	1396.48	1710.82	1990.36			412.4	-257.568	-247.803	-198.364	-183.105	-186.768	-161.133	-120.85	-120.85	-101.318	-89.7217	-48.8281	-18.9209	34.79	140.991	295.41	475.464	651.245	855.713	1027.83
413.6	-496.826	-453.491	-432.129	-369.873	-310.669	-254.517	-204.468	-154.419	-109.253	-37.8418	26.8555	95.8252	214.233	430.908	729.98	1082.76	1401.37	1727.29	1983.64			412.6	-250.854	-243.53	-205.078	-175.171	-169.678	-159.912	-132.446	-112.305	-95.2148	-70.8008	-43.335	-21.3623	36.6211	140.381	286.865	477.295	653.687	855.713	1029.05
413.8	-498.657	-447.998	-442.505	-368.652	-300.293	-244.751	-203.857	-148.926	-100.098	-42.1143	18.3105	105.591	225.22	446.167	744.629	1100.46	1401.37	1717.53	1972.66			412.8	-250.244	-241.699	-188.599	-193.481	-169.067	-161.743	-131.226	-131.226	-95.2148	-76.9043	-56.7627	-25.0244	45.166	136.108	292.358	478.516	651.855	850.22	1021.12
414	-496.216	-443.726	-439.453	-365.601	-300.903	-253.906	-211.792	-148.926	-109.253	-44.5557	25.0244	99.4873	231.323	438.232	742.188	1087.04	1418.46	1713.26	1981.2			413	-255.127	-247.192	-196.533	-190.43	-177.612	-152.588	-131.226	-114.136	-98.877	-78.125	-43.335	-21.9727	36.0107	142.822	289.307	480.957	660.4	854.492	1032.71
414.2	-497.437	-434.57	-438.232	-373.535	-292.358	-250.244	-200.195	-149.536	-106.812	-50.0488	22.583	98.2666	228.882	434.57	736.084	1088.87	1412.35	1754.76	1979.37			413.2	-267.334	-242.92	-207.52	-187.378	-190.43	-168.457	-126.343	-120.85	-116.577	-69.5801	-35.4004	-8.54492	37.2314	139.771	300.903	477.295	655.518	851.44	1034.55
414.4	-497.437	-424.805	-439.453	-372.925	-292.969	-255.127	-205.078	-156.25	-104.37	-42.7246	23.1934	103.76	217.285	438.232	739.746	1080.32	1408.69	1736.45	1978.15			413.4	-245.972	-243.53	-187.378	-189.819	-177.612	-146.484	-119.629	-122.681	-99.4873	-84.8389	-40.2832	-20.1416	37.2314	136.108	294.8	475.464	646.362	855.713	1042.48
414.6	-509.644	-432.739	-435.181	-368.042	-298.462	-252.686	-204.468	-144.043	-111.694	-40.8936	18.9209	97.6562	217.896	443.726	747.681	1067.5	1413.57	1738.89	1987.92			413.6	-262.451	-255.737	-189.819	-173.34	-166.626	-159.302	-125.732	-116.577	-103.76	-66.5283	-48.2178	-19.5312	37.2314	139.771	313.721	471.191	650.635	852.661	1016.24
414.8	-496.216	-446.777	-433.96	-374.146	-302.124	-251.465	-209.961	-148.315	-114.136	-39.6729	21.9727	102.539	236.206	445.557	736.694	1048.58	1404.42	1725.46	1987.92			413.8	-249.023	-241.089	-202.637	-175.781	-191.04	-144.043	-121.46	-125.732	-94.6045	-79.9561	-42.7246	-21.9727	41.5039	134.277	304.565	481.567	657.959	867.31	1033.33
415	-508.423	-455.933	-442.505	-375.977	-298.462	-255.737	-200.806	-150.757	-94.6045	-37.8418	9.76562	106.201	233.154	444.336	741.577	1064.45	1422.12	1720.58	1996.46			414	-260.62	-231.323	-182.495	-178.223	-181.274	-162.354	-135.498	-125.732	-104.98	-70.1904	-44.5557	-13.4277	41.5039	139.771	306.396	477.905	655.518	861.206	1026.61
415.2	-508.423	-446.777	-430.298	-377.808	-301.514	-249.634	-208.13	-141.602	-101.318	-45.7764	14.0381	94.6045	229.492	449.219	749.512	1077.27	1414.79	1716.31	1992.19			414.2	-246.582	-242.31	-194.702	-175.781	-168.457	-159.912	-131.226	-123.291	-99.4873	-80.5664	-42.7246	-23.1934	45.7764	130.615	297.241	471.191	663.452	858.154	1048.58
415.4	-501.099	-438.232	-418.091	-379.028	-294.189	-253.906	-213.013	-144.043	-101.318	-38.4521	15.8691	109.863	236.206	452.271	744.629	1071.17	1427	1682.74	1987.92			414.4	-259.399	-236.816	-200.195	-184.937	-183.716	-154.419	-125.732	-108.643	-89.7217	-67.749	-37.8418	-12.207	45.7764	138.55	304.565	474.243	665.283	859.375	1041.87
415.6	-498.047	-435.181	-434.57	-372.314	-308.838	-267.944	-200.195	-158.081	-104.37	-38.4521	21.9727	99.4873	234.985	438.232	734.863	1087.65	1421.51	1713.26	2021.48			414.6	-260.62	-237.427	-205.688	-188.599	-173.34	-152.588	-127.563	-115.967	-116.577	-82.3975	-46.9971	-29.9072	31.1279	147.095	295.41	471.191	670.166	862.427	1029.66
415.8	-494.995	-451.66	-432.739	-364.38	-298.462	-242.92	-207.52	-149.536	-92.1631	-44.5557	16.4795	97.6562	223.389	441.284	727.539	1072.39	1415.41	1738.28	2004.39			414.8	-253.906	-242.92	-200.195	-175.781	-175.171	-165.405	-121.46	-115.356	-104.37	-69.5801	-43.9453	-28.0762	34.1797	136.719	293.579	469.971	664.673	859.375	1043.09
416	-482.788	-437.622	-423.584	-360.107	-292.358	-256.958	-202.026	-158.081	-107.422	-26.8555	12.207	100.098	238.037	446.777	732.422	1071.17	1407.47	1745.61	1997.68			415	-242.31	-223.999	-203.247	-175.781	-178.223	-164.185	-134.277	-103.149	-101.318	-76.9043	-45.166	-15.2588	36.6211	144.043	288.086	482.788	657.959	853.882	1040.04
416.2	-500.488	-436.401	-432.129	-375.366	-302.124	-254.517	-208.13	-149.536	-106.201	-47.6074	18.3105	96.4355	236.816	436.401	737.305	1069.95	1405.03	1746.22	1986.69			415.2	-254.517	-230.713	-211.182	-186.157	-190.43	-158.691	-132.446	-106.201	-101.318	-68.3594	-51.2695	-17.7002	45.7764	140.991	297.852	488.281	668.945	846.558	1023.56
416.4	-496.216	-437.012	-421.753	-370.483	-302.124	-253.296	-200.195	-157.471	-89.7217	-40.8936	20.752	102.539	233.154	436.401	747.681	1069.95	1394.04	1746.83	1983.64			415.4	-254.517	-244.751	-202.026	-175.171	-178.833	-158.081	-136.108	-115.356	-108.032	-78.7354	-40.8936	-19.5312	43.335	149.536	300.903	488.892	662.231	853.271	1036.38
416.6	-491.333	-446.777	-418.091	-385.742	-299.683	-266.113	-203.247	-149.536	-111.694	-36.0107	20.1416	103.76	227.051	446.167	753.784	1068.73	1408.69	1727.91	2000.12			415.6	-256.958	-241.089	-195.312	-181.885	-178.223	-158.691	-114.746	-102.539	-96.4355	-78.125	-46.3867	-17.7002	51.2695	147.095	293.579	486.45	667.725	853.882	1027.83
416.8	-493.164	-421.753	-424.805	-376.587	-306.396	-250.244	-199.585	-150.757	-98.2666	-40.2832	15.2588	103.76	225.83	448.608	745.85	1051.64	1390.38	1727.29	1994.63			415.8	-261.23	-247.192	-207.52	-186.157	-183.105	-151.367	-136.108	-126.953	-95.2148	-75.6836	-43.335	-17.7002	50.6592	148.926	305.176	483.398	643.311	867.31	1030.27
417	-472.412	-432.129	-421.143	-388.184	-305.786	-267.944	-203.247	-145.264	-107.422	-50.0488	15.2588	104.98	233.765	445.557	744.019	1069.95	1428.83	1730.96	1979.98			416	-262.451	-245.972	-203.247	-160.522	-178.223	-159.302	-121.46	-110.474	-95.2148	-77.5146	-43.9453	-25.0244	45.166	138.55	305.176	479.736	667.725	853.882	1030.27
417.2	-498.657	-451.05	-424.194	-380.249	-289.917	-238.037	-194.092	-139.16	-95.2148	-35.4004	15.8691	98.2666	228.882	444.336	739.136	1065.06	1409.91	1721.19	1990.97			416.2	-259.399	-254.517	-198.975	-192.261	-181.274	-151.978	-130.005	-114.136	-97.0459	-84.8389	-48.2178	-15.2588	36.0107	145.264	295.41	477.295	650.024	858.154	1035.77
417.4	-494.385	-435.791	-424.194	-382.69	-306.396	-256.348	-210.571	-157.471	-106.201	-28.6865	17.7002	109.253	232.544	455.322	743.408	1069.34	1412.96	1699.22	2000.73			416.4	-250.244	-237.427	-192.261	-193.481	-183.716	-160.522	-132.446	-115.356	-99.4873	-76.2939	-43.9453	-23.8037	44.5557	145.264	292.358	497.437	663.452	844.116	1032.71
417.6	-493.774	-435.181	-409.546	-372.925	-315.552	-255.127	-214.844	-145.874	-104.37	-36.6211	20.1416	95.2148	223.999	451.05	750.122	1064.45	1416.02	1712.04	2000.12			416.6	-258.789	-222.168	-197.144	-178.833	-184.937	-157.471	-122.681	-126.343	-108.643	-84.2285	-49.4385	-14.6484	51.8799	131.836	297.852	473.022	658.569	854.492	1038.21
417.8	-493.774	-429.077	-422.974	-383.301	-316.162	-267.334	-204.468	-144.043	-102.539	-40.8936	17.7002	95.8252	233.154	449.829	746.46	1055.91	1422.12	1702.27	2016.6			416.8	-260.01	-237.427	-220.337	-191.04	-178.833	-165.405	-120.85	-111.084	-100.098	-75.6836	-46.9971	-7.93457	49.4385	144.043	307.617	488.892	654.297	858.154	1030.27
418	-487.061	-444.946	-429.688	-368.042	-311.279	-239.868	-200.806	-150.757	-98.877	-36.0107	21.3623	102.539	236.206	444.946	756.836	1063.84	1415.41	1717.53	1990.97			417	-276.489	-242.92	-198.364	-187.378	-185.547	-151.978	-132.446	-114.136	-102.539	-73.2422	-45.166	-1.2207	59.8145	153.198	289.917	489.502	666.504	864.258	1039.43
418.2	-497.437	-430.298	-441.284	-386.353	-303.955	-247.803	-209.961	-151.367	-101.929	-39.6729	20.752	92.1631	237.427	450.439	750.732	1070.56	1408.08	1719.36	1962.28			417.2	-249.023	-245.361	-211.792	-181.885	-178.833	-153.198	-112.915	-106.201	-101.318	-66.5283	-51.8799	-9.76562	45.166	158.691	296.021	488.281	655.518	861.206	1028.44
418.4	-480.957	-452.881	-429.077	-373.535	-318.604	-259.399	-199.585	-139.771	-104.37	-39.0625	17.0898	111.694	219.727	449.219	745.239	1080.93	1418.46	1732.18	1968.38			417.4	-254.517	-232.544	-199.585	-188.599	-181.885	-173.34	-142.822	-125.732	-104.98	-65.918	-50.0488	-13.4277	49.4385	140.381	305.176	495.605	651.855	866.089	1031.49
418.6	-488.892	-446.777	-426.025	-379.639	-301.514	-258.789	-203.247	-151.367	-101.929	-43.9453	23.1934	92.7734	238.647	446.777	746.46	1063.23	1414.79	1723.02	1992.8			417.6	-261.23	-245.361	-207.52	-180.664	-182.495	-160.522	-120.239	-110.474	-97.6562	-73.8525	-45.166	-17.7002	42.1143	157.471	297.852	473.022	670.776	870.361	1036.99
418.8	-490.723	-441.895	-429.077	-369.873	-318.604	-252.075	-206.299	-151.367	-101.318	-42.1143	25.6348	105.591	236.206	440.063	735.474	1068.12	1409.3	1724.24	1967.16			417.8	-261.841	-249.634	-197.144	-181.885	-186.768	-153.198	-126.343	-122.681	-99.4873	-75.6836	-46.3867	-16.4795	42.1143	130.005	320.435	487.061	664.673	864.258	1038.21
419	-498.657	-458.984	-440.063	-360.718	-319.824	-255.737	-185.547	-141.602	-101.929	-31.7383	16.4795	98.877	240.479	455.322	753.784	1063.23	1412.35	1718.14	1984.86			418	-263.672	-245.972	-208.13	-180.054	-172.729	-162.964	-131.836	-109.863	-97.0459	-78.7354	-58.5938	-28.0762	43.335	144.653	313.11	474.243	647.583	853.882	1040.65
419.2	-494.995	-447.998	-421.753	-362.549	-303.345	-249.634	-197.754	-147.095	-103.76	-45.166	21.3623	92.1631	215.454	452.881	758.667	1066.89	1419.07	1716.92	1967.77			418.2	-261.841	-242.31	-209.351	-192.261	-175.171	-150.757	-128.174	-121.46	-92.7734	-63.4766	-49.4385	-7.93457	33.5693	131.226	298.462	485.229	662.231	856.934	1043.7
419.4	-501.709	-448.608	-413.818	-357.056	-311.89	-264.282	-198.364	-155.64	-103.149	-37.2314	23.1934	106.201	248.413	451.66	745.85	1079.71	1411.74	1741.33	1989.14			418.4	-267.334	-258.789	-203.247	-181.274	-180.054	-163.574	-130.615	-115.967	-99.4873	-69.5801	-46.9971	-14.6484	48.8281	148.315	304.565	490.112	654.297	855.713	1042.48
419.6	-491.943	-442.505	-426.636	-374.756	-308.838	-263.672	-197.754	-148.926	-107.422	-41.5039	20.1416	101.929	234.375	447.388	748.901	1074.83	1390.99	1720.58	1992.8			418.6	-255.737	-249.023	-206.299	-189.209	-186.157	-145.874	-130.615	-103.76	-96.4355	-67.749	-43.9453	-14.6484	47.6074	127.563	292.358	481.567	659.79	852.661	1037.6
419.8	-501.709	-444.946	-441.284	-372.925	-311.279	-253.296	-208.13	-154.419	-101.929	-50.0488	21.3623	97.6562	241.699	462.646	756.226	1079.71	1403.81	1735.84	1955.57			418.8	-249.023	-240.479	-202.026	-187.378	-170.288	-167.847	-133.667	-117.798	-93.3838	-76.9043	-42.1143	-9.15527	36.0107	151.978	307.007	485.229	659.79	859.985	1021.12
420	-480.957	-452.881	-426.025	-363.159	-313.11	-258.789	-200.195	-156.86	-106.201	-49.4385	19.5312	104.37	230.713	446.167	747.681	1084.59	1414.79	1688.23	1978.15			419	-261.23	-236.206	-209.351	-188.599	-184.937	-140.381	-130.005	-113.525	-98.2666	-76.2939	-50.0488	-21.3623	48.2178	155.029	291.748	490.723	667.114	849.609	1029.05
420.2	-512.695	-438.232	-430.298	-368.042	-308.838	-260.01	-200.806	-145.874	-96.4355	-39.0625	20.1416	95.2148	236.816	448.608	750.732	1094.97	1409.91	1712.65	1974.49			419.2	-252.075	-247.803	-207.52	-178.833	-189.209	-156.86	-136.719	-108.032	-99.4873	-83.6182	-33.5693	-7.93457	43.9453	145.264	308.838	491.943	658.569	863.647	1037.6
420.4	-494.995	-452.271	-427.246	-369.873	-300.903	-253.296	-205.688	-143.433	-106.812	-36.6211	20.1416	112.305	236.206	430.908	743.408	1077.88	1393.43	1721.19	1976.32			419.4	-251.465	-245.361	-199.585	-190.43	-172.119	-159.912	-133.057	-129.395	-102.539	-76.9043	-45.166	-14.0381	39.6729	156.25	298.462	487.061	664.062	858.765	1027.22
420.6	-505.371	-449.829	-430.908	-382.08	-305.786	-246.582	-197.754	-161.133	-113.525	-42.7246	20.752	98.2666	228.882	441.895	751.953	1062.01	1409.3	1706.54	1958.01			419.6	-249.634	-246.582	-198.364	-189.209	-183.105	-150.146	-128.784	-114.746	-95.8252	-59.2041	-38.4521	-9.76562	40.8936	144.653	302.124	484.009	659.18	862.427	1027.83
420.8	-485.229	-449.219	-427.246	-373.535	-314.331	-250.854	-203.857	-156.86	-101.929	-42.7246	15.8691	108.032	241.699	440.674	763.55	1081.54	1403.81	1707.76	1972.05			419.8	-260.62	-241.089	-197.144	-175.781	-175.171	-140.381	-137.939	-115.967	-99.4873	-73.8525	-48.8281	-14.6484	43.9453	148.315	302.734	477.905	659.18	865.479	1022.95
421	-491.333	-447.388	-426.636	-376.587	-305.176	-247.803	-207.52	-142.822	-108.643	-43.9453	15.8691	103.149	230.713	441.895	763.55	1070.56	1402.59	1757.81	1964.11			420	-270.386	-247.192	-194.092	-189.819	-177.002	-156.25	-129.395	-111.694	-101.318	-79.9561	-47.6074	-18.9209	43.335	146.484	296.631	482.178	663.452	877.686	1031.49
421.2	-484.619	-439.453	-438.843	-382.69	-302.734	-250.854	-205.078	-141.602	-113.525	-35.4004	17.7002	106.812	234.375	437.622	765.381	1074.22	1398.32	1740.72	1964.11			420.2	-274.658	-242.31	-208.13	-186.768	-173.95	-158.691	-125.122	-115.967	-98.877	-75.6836	-37.2314	-16.4795	40.8936	161.133	299.683	479.126	659.79	871.582	1029.66
421.4	-486.45	-444.336	-434.57	-365.601	-319.824	-266.724	-198.364	-156.25	-95.2148	-34.1797	31.1279	115.967	231.323	444.336	772.705	1065.67	1417.85	1766.97	1986.69			420.4	-263.062	-229.492	-198.364	-180.664	-172.119	-152.588	-124.512	-109.863	-84.8389	-85.4492	-48.2178	-7.93457	31.7383	157.471	298.462	484.619	651.855	864.258	1031.49
421.6	-491.333	-432.739	-423.584	-372.925	-311.89	-259.399	-192.261	-146.484	-97.6562	-42.7246	36.0107	109.863	242.31	440.063	765.381	1089.48	1393.43	1737.67	1975.1			420.6	-261.841	-228.882	-220.947	-192.871	-179.443	-155.029	-136.719	-121.46	-92.1631	-74.4629	-50.6592	-28.0762	49.4385	154.419	303.345	486.45	662.842	859.985	1040.04
421.8	-496.216	-447.998	-432.129	-375.366	-313.721	-256.958	-206.299	-137.329	-101.318	-43.335	14.0381	111.084	233.154	462.036	761.108	1083.98	1388.55	1738.28	1979.98			420.8	-254.517	-231.323	-197.754	-197.754	-184.326	-159.302	-126.343	-120.239	-97.6562	-61.6455	-34.79	-15.8691	43.335	149.536	317.993	474.854	656.738	855.103	1025.39
422	-499.878	-448.608	-429.077	-375.366	-304.565	-255.127	-202.026	-153.809	-96.4355	-43.335	19.5312	104.37	242.92	452.271	756.836	1069.34	1394.04	1740.11	1968.99			421	-255.737	-245.361	-204.468	-178.833	-189.819	-144.653	-132.446	-119.629	-91.5527	-80.5664	-37.2314	-24.4141	53.7109	153.198	311.89	484.009	661.011	871.582	1017.46
422.2	-487.061	-444.946	-431.519	-370.483	-303.345	-239.868	-205.688	-149.536	-100.098	-43.335	31.7383	106.201	230.713	442.505	762.939	1076.66	1389.77	1735.84	1965.94			421.2	-264.282	-244.751	-213.013	-181.885	-183.105	-157.471	-129.395	-131.226	-83.6182	-74.4629	-47.6074	-11.5967	41.5039	152.588	310.059	479.126	659.79	881.958	1042.48
422.4	-516.968	-446.777	-436.401	-365.601	-296.021	-255.127	-199.585	-159.912	-101.929	-34.1797	34.79	108.032	235.596	446.167	752.563	1075.44	1405.64	1724.85	1961.06			421.4	-260.01	-243.53	-189.209	-197.144	-180.664	-164.185	-131.836	-112.305	-104.98	-78.7354	-53.7109	-18.3105	46.9971	153.809	299.072	482.178	665.283	870.972	1027.83
422.6	-510.254	-444.946	-418.091	-374.756	-311.89	-242.92	-216.675	-140.381	-97.0459	-45.7764	18.9209	103.149	238.037	454.102	748.901	1090.09	1393.43	1743.16	1969.6			421.6	-255.127	-250.854	-205.078	-175.781	-181.885	-162.354	-135.498	-117.798	-97.6562	-69.5801	-31.7383	-26.8555	50.0488	144.043	310.059	490.723	665.283	868.53	1026
422.8	-496.826	-430.908	-438.843	-369.263	-303.345	-245.361	-200.806	-153.198	-100.098	-17.0898	28.0762	100.708	238.037	442.505	742.188	1091.31	1389.16	1726.68	1953.74			421.8	-261.841	-233.154	-187.988	-180.664	-177.002	-158.081	-124.512	-104.98	-94.6045	-78.125	-50.6592	-10.9863	32.959	151.978	317.993	490.112	659.79	869.141	1035.16
423	-511.475	-447.998	-434.57	-374.756	-313.11	-251.465	-201.416	-154.419	-102.539	-23.1934	17.0898	112.915	234.985	444.946	757.446	1090.7	1405.03	1738.89	1967.77			422	-267.334	-238.037	-194.092	-196.533	-196.533	-159.912	-131.836	-121.46	-105.591	-65.918	-39.6729	-23.1934	35.4004	154.419	299.072	481.567	670.776	872.803	1035.77
423.2	-499.268	-433.96	-429.688	-384.521	-299.072	-247.803	-196.533	-144.653	-100.098	-30.5176	34.1797	95.2148	238.037	445.557	752.563	1088.26	1392.82	1728.52	1980.59			422.2	-258.789	-242.31	-191.04	-171.509	-186.768	-169.678	-127.563	-117.798	-103.76	-70.1904	-38.4521	-23.1934	40.2832	152.588	312.5	488.281	671.387	879.517	1039.43
423.4	-494.995	-432.739	-429.688	-376.587	-307.007	-246.582	-204.468	-151.978	-101.318	-46.9971	17.7002	99.4873	234.375	452.881	757.446	1080.93	1409.3	1723.02	1983.64			422.4	-251.465	-250.854	-197.144	-172.119	-193.481	-162.964	-118.408	-109.863	-102.539	-79.3457	-61.0352	-15.8691	46.9971	153.198	314.941	492.554	677.49	865.479	1040.04
423.6	-494.385	-429.077	-424.805	-378.418	-313.721	-242.92	-202.026	-150.757	-106.812	-38.4521	17.0898	108.643	236.816	438.843	744.019	1079.1	1387.33	1704.1	1980.59			422.6	-270.996	-232.544	-200.195	-197.144	-183.105	-143.433	-115.967	-111.084	-89.7217	-75.6836	-40.2832	-18.3105	40.8936	144.653	317.383	486.45	662.231	868.53	1040.65
423.8	-494.385	-431.519	-422.974	-364.38	-294.8	-253.906	-195.923	-148.315	-98.2666	-35.4004	25.0244	114.136	239.258	448.608	745.239	1089.48	1403.2	1693.73	1987.92			422.8	-252.075	-244.141	-198.975	-177.612	-180.664	-148.926	-125.122	-114.136	-103.149	-71.4111	-43.335	-19.5312	44.5557	151.978	294.189	490.723	670.776	863.037	1033.33
424	-502.93	-440.063	-430.298	-379.028	-296.021	-247.803	-201.416	-151.978	-104.98	-34.79	18.9209	103.76	224.609	452.881	748.901	1080.93	1397.71	1721.8	1967.16			423	-272.827	-239.868	-191.65	-174.561	-178.833	-140.991	-126.343	-115.967	-99.4873	-73.2422	-37.2314	-18.3105	45.7764	148.315	303.345	494.385	673.828	864.258	1038.21
424.2	-481.567	-434.57	-446.777	-382.69	-300.903	-252.075	-212.402	-147.095	-101.929	-43.335	18.9209	106.812	224.609	441.895	751.343	1061.4	1414.79	1721.19	1978.15			423.2	-261.841	-239.258	-192.871	-195.923	-193.481	-138.55	-128.784	-113.525	-102.539	-89.1113	-50.6592	-23.1934	46.3867	145.874	301.514	487.671	662.231	859.985	1019.29
424.4	-483.398	-437.012	-428.467	-371.094	-290.527	-252.075	-201.416	-142.822	-101.929	-40.2832	26.8555	102.539	230.713	449.829	759.277	1100.46	1395.87	1721.8	1986.08			423.4	-271.606	-249.023	-210.571	-181.885	-188.599	-173.34	-132.446	-108.032	-101.318	-58.5938	-47.6074	-9.76562	45.7764	149.536	288.696	493.774	683.594	861.816	1016.85
424.6	-493.774	-433.35	-421.753	-368.652	-300.903	-254.517	-200.195	-147.095	-106.812	-45.7764	34.1797	106.201	241.699	459.595	750.732	1070.56	1403.2	1734.62	1979.37			423.6	-266.724	-249.023	-209.351	-181.274	-205.688	-166.626	-126.343	-113.525	-92.1631	-60.4248	-42.1143	-14.6484	45.166	164.795	295.41	487.061	671.997	870.361	1027.83
424.8	-488.281	-447.388	-432.129	-359.497	-296.021	-241.699	-184.326	-149.536	-97.0459	-44.5557	32.3486	104.98	238.037	451.05	746.46	1079.71	1413.57	1733.4	1988.53			423.8	-279.541	-254.517	-189.819	-176.392	-188.599	-142.822	-130.615	-107.422	-103.76	-90.332	-43.9453	-23.8037	55.542	147.095	293.579	492.554	662.231	860.596	1027.22
425	-486.45	-431.519	-421.143	-364.99	-300.293	-236.816	-203.857	-137.939	-103.149	-35.4004	22.583	103.149	230.103	453.491	759.888	1084.59	1409.3	1734.01	1960.45			424	-268.555	-246.582	-192.261	-189.209	-182.495	-151.367	-115.967	-109.863	-93.3838	-78.125	-45.166	-8.54492	55.542	148.315	291.138	487.671	669.556	858.154	1035.16
425.2	-499.268	-413.208	-419.312	-386.353	-311.279	-256.348	-194.702	-156.25	-103.149	-38.4521	17.7002	108.032	241.699	466.309	753.784	1070.56	1406.25	1723.63	1985.47			424.2	-276.489	-251.465	-209.961	-203.857	-185.547	-160.522	-114.746	-122.681	-92.7734	-59.2041	-45.7764	-23.8037	37.2314	161.743	296.021	480.957	659.18	855.103	1038.82
425.4	-489.502	-421.753	-428.467	-368.042	-301.514	-251.465	-204.468	-151.367	-109.253	-45.166	21.9727	105.591	241.699	453.491	764.771	1083.98	1394.04	1734.01	1981.2			424.4	-267.944	-241.699	-205.688	-184.937	-173.95	-144.043	-142.822	-119.019	-104.98	-76.9043	-42.1143	-10.376	42.1143	144.653	294.8	480.957	657.349	863.037	1018.68
425.6	-505.981	-424.194	-415.649	-360.107	-306.396	-260.62	-181.274	-149.536	-98.877	-39.0625	21.9727	107.422	241.699	460.205	764.771	1082.76	1397.09	1727.29	1975.71			424.6	-275.269	-242.92	-190.43	-176.392	-179.443	-157.471	-133.057	-113.525	-94.6045	-80.5664	-52.4902	-8.54492	49.4385	161.743	308.228	476.685	667.114	872.803	1036.99
425.8	-491.333	-434.57	-421.753	-375.366	-303.955	-247.803	-205.078	-156.25	-98.877	-33.5693	26.8555	99.4873	231.323	451.66	776.367	1080.32	1398.93	1719.36	2008.06			424.8	-261.841	-231.323	-183.105	-171.509	-184.937	-156.86	-130.005	-124.512	-95.8252	-61.0352	-47.6074	-12.207	48.2178	149.536	306.396	482.788	671.997	863.647	1030.88
426	-501.709	-416.87	-424.805	-362.549	-308.228	-259.399	-206.299	-144.043	-97.0459	-37.2314	19.5312	101.929	232.544	455.933	755.615	1068.12	1381.23	1728.52	1968.99			425	-277.1	-241.089	-186.768	-189.819	-191.04	-150.146	-112.305	-109.253	-102.539	-78.7354	-45.7764	-24.4141	46.3867	159.302	301.514	488.281	665.283	880.127	1029.66
426.2	-501.709	-419.312	-433.35	-370.483	-296.021	-254.517	-195.312	-149.536	-101.318	-42.1143	30.5176	107.422	230.713	447.388	770.264	1070.56	1411.74	1726.07	1975.1			425.2	-260.62	-244.751	-203.857	-186.157	-187.378	-152.588	-130.615	-114.746	-93.9941	-80.5664	-41.5039	-23.1934	59.8145	155.64	292.969	486.45	668.945	859.985	1026
426.4	-476.074	-419.312	-427.856	-350.952	-296.631	-247.803	-197.754	-152.588	-95.2148	-25.6348	21.9727	117.798	238.647	444.946	765.991	1073	1397.71	1708.98	1979.98			425.4	-270.996	-261.841	-198.364	-198.364	-198.364	-151.367	-121.46	-123.291	-81.1768	-73.2422	-43.9453	-9.15527	56.1523	156.25	300.903	490.112	657.349	879.517	1030.27
426.6	-482.178	-426.025	-419.312	-364.38	-305.786	-261.23	-211.792	-145.874	-104.37	-39.6729	27.4658	105.591	245.972	444.946	767.212	1069.95	1422.73	1710.21	1995.85			425.6	-284.424	-250.244	-197.754	-197.754	-187.378	-151.978	-131.226	-122.681	-95.8252	-73.2422	-53.1006	-11.5967	40.8936	150.757	297.852	490.723	671.997	873.413	1025.39
426.8	-493.774	-416.87	-437.012	-354.614	-300.903	-252.075	-205.688	-153.809	-106.812	-37.8418	18.3105	105.591	250.244	453.491	768.433	1063.23	1406.25	1715.09	1986.08			425.8	-260.01	-243.53	-204.468	-186.768	-193.481	-155.64	-116.577	-123.291	-100.708	-80.5664	-51.8799	-9.76562	46.9971	162.964	307.007	484.619	667.114	872.803	1039.43
427	-491.333	-429.077	-421.753	-364.38	-291.748	-238.037	-197.754	-155.029	-101.318	-31.1279	26.8555	112.305	244.141	433.35	761.719	1069.95	1416.63	1702.88	1993.41			426	-252.075	-249.023	-197.754	-184.326	-191.65	-155.64	-119.019	-109.863	-104.37	-65.3076	-47.6074	-15.8691	45.166	145.264	305.176	478.516	679.932	858.154	1031.49
427.2	-484.619	-435.181	-435.791	-363.77	-307.617	-264.893	-195.923	-152.588	-96.4355	-33.5693	21.3623	110.474	232.544	441.284	756.226	1066.28	1421.51	1732.18	1970.21			426.2	-269.165	-255.127	-201.416	-189.819	-187.988	-165.405	-123.901	-112.305	-103.76	-67.749	-33.5693	-10.9863	41.5039	151.978	297.852	487.061	670.776	865.479	1037.6
427.4	-483.398	-422.974	-419.922	-379.639	-302.734	-253.296	-204.468	-158.691	-105.591	-43.335	30.5176	100.708	252.686	443.726	758.057	1068.12	1411.74	1744.38	1974.49			426.4	-263.672	-245.972	-203.857	-173.95	-180.664	-150.146	-136.719	-111.694	-96.4355	-83.6182	-44.5557	-11.5967	41.5039	155.029	297.852	478.516	681.152	858.765	1022.95
427.6	-489.502	-426.025	-427.856	-377.808	-300.293	-261.841	-203.857	-151.367	-104.37	-38.4521	21.3623	104.98	242.31	457.764	765.381	1069.34	1420.29	1746.22	1956.79			426.6	-267.944	-247.803	-197.144	-181.885	-180.054	-160.522	-130.615	-100.098	-93.3838	-76.2939	-47.6074	-21.9727	64.0869	157.471	295.41	499.878	685.425	868.53	1036.99
427.8	-513.916	-415.039	-416.87	-358.276	-312.5	-246.582	-197.754	-164.185	-103.76	-38.4521	36.0107	111.084	248.413	444.946	761.719	1083.98	1414.79	1740.11	1965.33			426.8	-270.996	-252.686	-191.04	-187.988	-180.054	-155.64	-115.967	-120.85	-98.2666	-67.1387	-40.8936	-17.7002	48.2178	142.212	292.358	496.216	681.763	875.854	1019.29
428	-490.723	-423.584	-430.908	-373.535	-297.852	-241.699	-203.857	-149.536	-103.149	-36.0107	22.583	111.084	241.089	455.933	768.433	1084.59	1398.93	1757.2	1973.88			427	-255.127	-249.634	-205.688	-176.392	-189.209	-136.108	-128.784	-114.136	-108.032	-61.0352	-42.7246	-32.959	48.8281	165.405	301.514	480.957	657.349	855.103	1022.95
428.2	-492.554	-427.246	-421.143	-377.197	-302.734	-246.582	-194.092	-150.146	-107.422	-31.1279	23.1934	100.708	251.465	436.401	759.888	1082.76	1388.55	1745	1965.33			427.2	-256.348	-264.282	-197.754	-189.819	-191.04	-156.86	-133.057	-92.7734	-106.201	-65.3076	-44.5557	-22.583	45.7764	151.978	311.279	488.892	692.139	852.661	1027.22
428.4	-495.605	-445.557	-441.284	-371.094	-292.969	-249.023	-205.078	-154.419	-101.318	-40.2832	29.9072	114.746	245.361	451.05	763.55	1079.1	1373.29	1743.16	1951.9			427.4	-231.934	-266.113	-194.702	-186.157	-184.937	-151.978	-123.291	-111.084	-97.6562	-84.2285	-50.0488	-20.752	48.2178	158.691	309.448	475.464	676.88	861.206	1030.27
428.6	-478.516	-427.246	-436.401	-378.418	-313.721	-263.672	-198.364	-159.912	-99.4873	-28.0762	28.0762	112.915	242.92	447.998	761.719	1081.54	1386.11	1743.77	1961.67			427.6	-239.258	-250.244	-197.144	-197.754	-183.716	-153.809	-127.563	-116.577	-102.539	-68.3594	-45.166	-18.3105	61.0352	146.484	305.176	485.84	677.49	874.634	1016.24
428.8	-491.943	-424.805	-417.48	-367.432	-307.007	-253.296	-200.806	-145.874	-90.9424	-41.5039	34.1797	117.188	253.296	455.933	769.653	1080.32	1403.2	1734.62	1958.62			427.8	-250.854	-251.465	-200.195	-197.754	-178.223	-161.133	-120.85	-116.577	-112.305	-73.8525	-39.6729	-11.5967	59.2041	159.302	316.772	488.281	683.594	850.22	1022.95
[truncated: 3,857 more rows]

## Sheet: Figure 6B
	Cell number											Cell number									B, Current density-voltage curves are shown before and after XE991 (3μM) application in WT mice.
WT	1	2	3	4	5	6	7				WT XE991 3μM	1	2	3	4	5	6	7
Voltage(mV)	I(pA/pF)										Voltage(mV)	I(pA/pF)
[truncated: 19 more rows]

## Sheet: Figure 6C
	Current values at different voltages(pA)-Control																						Current values at different voltages(pA)- 3uM XE991																					C, Similar data was obtained from the OHCs of Rest cKO mice in the control condition, and after XE991 (3 μM), current traces were applied.
[truncated: 5,005 more rows]

[truncated: 5 more sheets: Figure 6D, Figure 6E, Figure 6F, Figure 6G, Figure 6H]
