# Supplementary material for: Repressor element 1-silencing transcription factor deficiency yields profound hearing loss through Kv7.4 channel upsurge in auditory neurons and hair cells
Source: eLife. 2022 Sep 20;11:e76754. doi: 10.7554/eLife.76754 (PMC9525063; doi:10.7554/eLife.76754)
Supplement: Figure 7—figure supplement 2—source data 1. [file elife-76754-fig7-figsupp2-data1.zip]

Archive with 41 entries (37 files):
- Figure 7 - figure supplement 2 Source data/
- Figure 7 - figure supplement 2 Source data/Figure 7 - figure supplement 2A/
- Figure 7 - figure supplement 2 Source data/Figure 7 - figure supplement 2A/Control-apex.tif
- Figure 7 - figure supplement 2 Source data/Figure 7 - figure supplement 2A/Control-base.tif
- Figure 7 - figure supplement 2 Source data/Figure 7 - figure supplement 2A/Control-middle.tif
- Figure 7 - figure supplement 2 Source data/Figure 7 - figure supplement 2A/Fasudil 10mg kg -apex.tif
- Figure 7 - figure supplement 2 Source data/Figure 7 - figure supplement 2A/Fasudil 10mg kg -base.tif
- Figure 7 - figure supplement 2 Source data/Figure 7 - figure supplement 2A/Fasudil 10mg kg -middle.tif
- Figure 7 - figure supplement 2 Source data/Figure 7 - figure supplement 2A/Fasudil 20mg kg -apex.tif
- Figure 7 - figure supplement 2 Source data/Figure 7 - figure supplement 2A/Fasudil 20mg kg -base.tif
- Figure 7 - figure supplement 2 Source data/Figure 7 - figure supplement 2A/Fasudil 20mg kg -middle.tif
- Figure 7 - figure supplement 2 Source data/Figure 7 - figure supplement 2A/Saline-apex.tif
- Figure 7 - figure supplement 2 Source data/Figure 7 - figure supplement 2A/Saline-base.tif
- Figure 7 - figure supplement 2 Source data/Figure 7 - figure supplement 2A/Saline-middle.tif
- Figure 7 - figure supplement 2 Source data/Figure 7 - figure supplement 2C/
- Figure 7 - figure supplement 2 Source data/Figure 7 - figure supplement 2C/Fasudil 10mg kg -apex.tif
- Figure 7 - figure supplement 2 Source data/Figure 7 - figure supplement 2C/Fasudil 10mg kg -base.tif
- Figure 7 - figure supplement 2 Source data/Figure 7 - figure supplement 2C/Fasudil 10mg kg -middle.tif
- Figure 7 - figure supplement 2 Source data/Figure 7 - figure supplement 2C/Fasudil 20mg kg -apex.tif
- Figure 7 - figure supplement 2 Source data/Figure 7 - figure supplement 2C/Fasudil 20mg kg -base.tif
- Figure 7 - figure supplement 2 Source data/Figure 7 - figure supplement 2C/Fasudil 20mg kg -middle.tif
- Figure 7 - figure supplement 2 Source data/Figure 7 - figure supplement 2C/Saline -apex.tif
- Figure 7 - figure supplement 2 Source data/Figure 7 - figure supplement 2C/Saline -base.tif
- Figure 7 - figure supplement 2 Source data/Figure 7 - figure supplement 2C/Saline -middle.tif
- Figure 7 - figure supplement 2 Source data/Figure 7 - figure supplement 2C/control apex.tif
- Figure 7 - figure supplement 2 Source data/Figure 7 - figure supplement 2C/control base.tif
- Figure 7 - figure supplement 2 Source data/Figure 7 - figure supplement 2C/control middle.tif
- Figure 7 - figure supplement 2 Source data/Figure 7 - figure supplement 2D/
- Figure 7 - figure supplement 2 Source data/Figure 7 - figure supplement 2D/control apex.tif
- Figure 7 - figure supplement 2 Source data/Figure 7 - figure supplement 2D/control base.tif
- Figure 7 - figure supplement 2 Source data/Figure 7 - figure supplement 2D/control middle.tif
- Figure 7 - figure supplement 2 Source data/Figure 7 - figure supplement 2D/fasudil 10mg kg  base.tif
- Figure 7 - figure supplement 2 Source data/Figure 7 - figure supplement 2D/fasudil 10mg kg  middle.tif
- Figure 7 - figure supplement 2 Source data/Figure 7 - figure supplement 2D/fasudil 10mg kg apex.tif
- Figure 7 - figure supplement 2 Source data/Figure 7 - figure supplement 2D/fasudil 20mg kg  apex.tif
- Figure 7 - figure supplement 2 Source data/Figure 7 - figure supplement 2D/fasudil 20mg kg base.tif
- Figure 7 - figure supplement 2 Source data/Figure 7 - figure supplement 2D/fasudil 20mg kg middle.tif
- Figure 7 - figure supplement 2 Source data/Figure 7 - figure supplement 2D/saline apex.tif
- Figure 7 - figure supplement 2 Source data/Figure 7 - figure supplement 2D/saline base.tif
- Figure 7 - figure supplement 2 Source data/Figure 7 - figure supplement 2D/saline middle .tif
- Figure 7 - figure supplement 2 Source data/Figure_7_supplement_figure_2B E F_source_data.xlsx
