# Supplementary material for: Repressor element 1-silencing transcription factor deficiency yields profound hearing loss through Kv7.4 channel upsurge in auditory neurons and hair cells
Source: eLife. 2022 Sep 20;11:e76754. doi: 10.7554/eLife.76754 (PMC9525063; doi:10.7554/eLife.76754)
Supplement: Figure 8—source data 1. [file elife-76754-fig8-data1.zip]

Archive with 12 entries (8 files):
- Figure_8-source_data/Fig.8  C/Fig.8  C.xlsx
- Figure_8-source_data/
- Figure_8-source_data/Fig.8  A/
- Figure_8-source_data/Fig.8  A/Fig.8  A.tif
- Figure_8-source_data/Fig.8  B/
- Figure_8-source_data/Fig.8  B/Fig.8  B-XE991 0.25mg kg after.pdf
- Figure_8-source_data/Fig.8  B/Fig.8  B-XE991 0.25mg kg before.pdf
- Figure_8-source_data/Fig.8  B/Fig.8  B-XE991 0.5mg kg after.pdf
- Figure_8-source_data/Fig.8  B/Fig.8  B-XE991 0.5mg kg before.pdf
- Figure_8-source_data/Fig.8  B/Fig.8  B-saline after.pdf
- Figure_8-source_data/Fig.8  B/Fig.8  B-saline before.pdf
- Figure_8-source_data/Fig.8  C/
